# Supplementary material for: Isoginkgetin antagonizes ALS pathologies in its animal and patient iPSC models via PINK1-Parkin-dependent mitophagy
Source: EMBO Mol Med. 2025 Oct 15;17(11):3139–73. doi: 10.1038/s44321-025-00323-2 (PMC12603167; doi:10.1038/s44321-025-00323-2)
Supplement: Supplementary file 4 — Dataset EV1 [file 44321_2025_323_MOESM4_ESM.xlsx]

## Sheet: Legend of Dataset EV1
Dataset EV1 Specific information for a total of 9,555 compounds from three compound libraries.

## Sheet: Sheet1
L6000						L4150						L4000
MOLENAME	CAS	Plate	Row	Col		IDNUMBER	CAS	Plate	Row	Col		MOLENAME	CAS	Plate	Row	Col
3,4-Dihydroxyphenylacetic acid	102-32-9	PLATE 001	A	2		0099-0334	N/A	M28729	A	2		Disopyramide	3737-09-5	M28885	A	2
Aristolochic Acid	313-67-7	PLATE 001	A	3		0141-0310	N/A	M28729	A	3		AZD6482	1173900-33-8	M28885	A	3
Daurisoline	70553-76-3	PLATE 001	A	4		0180-0425	16078-71-0	M28729	A	4		SL327	305350-87-2	M28885	A	4
Cedryl acetate	77-54-3	PLATE 001	A	5		0242-0587	N/A	M28729	A	5		KI8751	228559-41-9	M28885	A	5
cis-Anethol	104-46-1	PLATE 001	A	6		0466-0006	304687-60-3	M28729	A	6		LY2874455	1254473-64-7	M28885	A	6
Thiodiglycol	111-48-8	PLATE 001	A	7		0614-1266	313518-12-6	M28729	A	7		WHI-P180	211555-08-7	M28885	A	7
Ketoisophorone	1125-21-9	PLATE 001	A	8		0623-0012	N/A	M28729	A	8		Taxifolin	480-18-2	M28885	A	8
Methyl salicylate	119-36-8	PLATE 001	A	9		0764-0657	74588-91-3	M28729	A	9		Sarpogrelate hydrochloride	135159-51-2	M28885	A	9
Benzyl benzoate	120-51-4	PLATE 001	A	10		0831-1165	313502-80-6	M28729	A	10		Rotundine	10097-84-4	M28885	A	10
Retinyl acetate	127-47-9	PLATE 001	A	11		0KPI-0096	120615-92-1	M28729	A	11		Piboserod	152811-62-6	M28885	A	11
D-Pantethine	16816-67-4	PLATE 001	B	2		1159-0336	26959-52-4	M28729	B	2		Citalopram HBr	59729-32-7	M28885	B	2
Methyl Dihydrojasmonate	24851-98-7	PLATE 001	B	3		1306-0242	302561-02-0	M28729	B	3		Nafronyl oxalate	3200-06-4	M28885	B	3
Trans-Anethole	4180-23-8	PLATE 001	B	4		1630-1113	299945-35-0	M28729	B	4		Ketanserin	74050-98-9	M28885	B	4
(-)-Cotinine	486-56-6	PLATE 001	B	5		1630-1629	N/A	M28729	B	5		2-Bromo-6-methoxynaphthalene	5111-65-9	M28885	B	5
Muscone	541-91-3	PLATE 001	B	6		1683-5301	303989-13-1	M28729	B	6		Sertraline hydrochloride	79559-97-0	M28885	B	6
Vitamin E Acetate	58-95-7	PLATE 001	B	7		1778-2784	326902-74-3	M28729	B	7		Urapidil hydrochloride	64887-14-5	M28885	B	7
Vitamin E	59-02-9	PLATE 001	B	8		1889-2884	301305-73-7	M28729	B	8		Isosteviol	27975-19-5	M28885	B	8
Acetylcholine chloride	60-31-1	PLATE 001	B	9		1927-7015	327030-96-6	M28729	B	9		Paeoniflorin	23180-57-6	M28885	B	9
Benzyl isothiocyanate	622-78-6	PLATE 001	B	10		2042-2866	312703-70-1	M28729	B	10		Metoprolol Succinate	98418-47-4	M28885	B	10
Phenethylamine	64-04-0	PLATE 001	B	11		2081-0518	329196-87-4	M28729	B	11		Guanfacine hydrochloride	29110-48-3	M28885	B	11
Dexpanthenol	81-13-0	PLATE 001	C	2		2134-0382	324068-35-1	M28729	C	2		Amiodarone hydrochloride	19774-82-4	M28885	C	2
Phytic acid	83-86-3	PLATE 001	C	3		2377-0598	340818-36-2	M28729	C	3		Indacaterol maleate	753498-25-8	M28885	C	3
Vitamin K1	84-80-0	PLATE 001	C	4		2716-4384	299918-66-4	M28729	C	4		Alfuzosin hydrochloride	81403-68-1	M28885	C	4
Guaiacol	90-05-1	PLATE 001	C	5		2806-0352	330951-02-5	M28729	C	5		(+)-Usniacin	7562-61-0	M28885	C	5
Eugenol	97-53-0	PLATE 001	C	6		2922-3182	292058-88-9	M28729	C	6		Berberine hydrochloride	633-65-8	M28885	C	6
Inosine	58-63-9	PLATE 001	C	7		3093-0183	342593-39-9	M28729	C	7		Quercetin	117-39-5	M28885	C	7
Dehydrocholic acid	81-23-2	PLATE 001	C	8		3209-0306	351989-47-4	M28729	C	8		Orphenadrine hydrochloride	341-69-5	M28885	C	8
Monobenzone	103-16-2	PLATE 001	C	9		3232-0459	450353-74-9	M28729	C	9		Tripelennamine hydrochloride	154-69-8	M28885	C	9
Menadione	58-27-5	PLATE 001	C	10		3332-1137	381185-08-6	M28729	C	10		WAY 200070	440122-66-7	M28885	C	10
L-Tryptophan	73-22-3	PLATE 001	C	11		3453-2064	307540-36-9	M28729	C	11		Quinidine hydrochloride	6151-40-2	M28885	C	11
Glucosamine	3416-24-8	PLATE 001	D	2		3570-0520	5010-56-0	M28729	D	2		Pantoprazole Sodium Hydrate	164579-32-2	M28885	D	2
Atropine sulfate monohydrate	5908-99-6	PLATE 001	D	3		3570-0723	308296-13-1	M28729	D	3		GW 441756	504433-23-2	M28885	D	3
Inositol	87-89-8	PLATE 001	D	4		3643-2634	370849-21-1	M28729	D	4		CVT313	199986-75-9	M28885	D	4
Berberine hydrochloride	633-65-8	PLATE 001	D	5		3666-3128	325814-24-2	M28729	D	5		NU2058	161058-83-9	M28885	D	5
Salicoside	138-52-3	PLATE 001	D	6		3698-0183	N/A	M28729	D	6		AZD5438	602306-29-6	M28885	D	6
Artesunate	88495-63-0	PLATE 001	D	7		3763-2021	403736-14-1	M28729	D	7		PF562271	717907-75-0	M28885	D	7
D-Mannitol	69-65-8	PLATE 001	D	8		3851-0182	312516-84-0	M28729	D	8		RGB-286638 free base	784210-88-4	M28885	D	8
Ellagic acid	476-66-4	PLATE 001	D	9		3914-0130	333749-25-0	M28729	D	9		Ro 3306	872573-93-8	M28885	D	9
Atropine	51-55-8	PLATE 001	D	10		4112-3133	325816-75-9	M28729	D	10		KenPaullone	142273-20-9	M28885	D	10
Sodium gluconate	527-07-1	PLATE 001	D	11		4112-4025	315710-00-0	M28729	D	11		SC514	354812-17-2	M28885	D	11
Cinchonine	118-10-5	PLATE 001	E	2		4117-0198	421570-04-9	M28729	E	2		Purvalanol A	212844-53-6	M28885	E	2
Pentoxifylline	6493-05-6	PLATE 001	E	3		4130-2930	127-74-2	M28729	E	3		6-BIO	667463-62-9	M28885	E	3
Enoxolone	471-53-4	PLATE 001	E	4		4130-5211	314042-85-8	M28729	E	4		Dinaciclib	779353-01-4	M28885	E	4
Cortisone acetate	50-04-4	PLATE 001	E	5		4225-0020	N/A	M28729	E	5		BX795	702675-74-9	M28885	E	5
DL-Xylose	25990-60-7	PLATE 001	E	6		4270-0392	439945-89-8	M28729	E	6		AT 7519 hydrochloride salt	902135-91-5	M28885	E	6
Betaine hydrochloride	590-46-5	PLATE 001	E	7		4335-2740	432010-54-3	M28729	E	7		Pterostilbene	537-42-8	M28885	E	7
Taurine	107-35-7	PLATE 001	E	8		4383-0081	379252-36-5	M28729	E	8		Ginsenoside Rg1	22427-39-0	M28885	E	8
Streptomycin sulfate	3810-74-0	PLATE 001	E	9		4402-0903	442522-69-2	M28729	E	9		Indazole	271-44-3	M28885	E	9
Uracil	66-22-8	PLATE 001	E	10		4408-0104	421578-06-5	M28729	E	10		Levobupivacaine	27262-47-1	M28885	E	10
Folic acid	59-30-3	PLATE 001	E	11		4464-0250	351007-22-2	M28729	E	11		Mexiletine hydrochloride	5370-01-4	M28885	E	11
isoleucine	73-32-5	PLATE 001	F	2		4467-1196	421580-47-4	M28729	F	2		Benzocaine	94-09-7	M28885	F	2
Adenine	73-24-5	PLATE 001	F	3		4477-0083	N/A	M28729	F	3		(-)-Sparteine sulfate pentahydrate	6160-12-9	M28885	F	3
Acetaminophen	103-90-2	PLATE 001	F	4		4477-0354	597541-12-3	M28729	F	4		Proparacaine hydrochloride	5875-06-9	M28885	F	4
Sanguinarine chloride	5578-73-4	PLATE 001	F	5		4478-7203	327067-08-3	M28729	F	5		Ranolazine dihydrochloride	95635-56-6	M28885	F	5
Physostigmine Salicylate	57-64-7	PLATE 001	F	6		4552-4056	N/A	M28729	F	6		ACY738	1375465-91-0	M28885	F	6
Calcium folinate	1492-18-8	PLATE 001	F	7		4607-0532	51924-59-5	M28729	F	7		Rhapontigenin	500-65-2	M28885	F	7
Docetaxel trihydrate	148408-66-6	PLATE 001	F	8		4721-2476	371134-00-8	M28729	F	8		Avasimibe	166518-60-1	M28885	F	8
Thioctic acid	1077-28-7	PLATE 001	F	9		5132-0338	380645-97-6	M28729	F	9		IBMX	28822-58-4	M28885	F	9
Methyl hesperidin	11013-97-1	PLATE 001	F	10		5201-0085	537678-96-9	M28729	F	10		Sildenafil citrate	171599-83-0	M28885	F	10
Vanitiolide	17692-71-6	PLATE 001	F	11		5210-0059	448913-25-5	M28729	F	11		Anagrelide	68475-42-3	M28885	F	11
Acarbose	56180-94-0	PLATE 001	G	2		5251-2423	591241-95-1	M28729	G	2		Pentoxifylline	6493-05-6	M28885	G	2
Quinidine hydrochloride	6151-40-2	PLATE 001	G	3		5282-0626	615273-66-0	M28729	G	3		GW501516	317318-70-0	M28885	G	3
Dichlorisone Acetate	79-61-8	PLATE 001	G	4		5312-0001	431986-98-0	M28729	G	4		Daidzein	486-66-8	M28885	G	4
Escin	6805-41-0	PLATE 001	G	5		5312-0069	356583-65-8	M28729	G	5		CPI637	1884712-47-3	M28885	G	5
Digitoxin	71-63-6	PLATE 001	G	6		5339-0199	371957-85-6	M28729	G	6		Apabetalone	1044870-39-4	M28885	G	6
Colchicine	64-86-8	PLATE 001	G	7		5384-0232	496015-36-2	M28729	G	7		VX702	745833-23-2	M28885	G	7
Ethylparaben	120-47-8	PLATE 001	G	8		5436-0880	374703-87-4	M28729	G	8		Losmapimod	585543-15-3	M28885	G	8
DL-Glutamine	6899-04-3	PLATE 001	G	9		5454-0281	497075-78-2	M28729	G	9		Cordycepin	73-03-0	M28885	G	9
L-Norvaline	6600-40-4	PLATE 001	G	10		5486-0121	N/A	M28729	G	10		Necrostatin-1	4311-88-0	M28885	G	10
D-Sorbitol	50-70-4	PLATE 001	G	11		5503-0254	462069-05-2	M28729	G	11		Gandotinib	1229236-86-5	M28885	G	11
Doxorubicin hydrochloride	25316-40-9	PLATE 001	H	2		5591-1903	518033-25-5	M28729	H	2		WHI-P131	202475-60-3	M28885	H	2
Octopamine hydrochloride	770-05-8	PLATE 001	H	3		5593-2033	401923-15-7	M28729	H	3		Fedratinib	936091-26-8	M28885	H	3
Arbutin	497-76-7	PLATE 001	H	4		5641-2365	444785-62-0	M28729	H	4		Momelotinib	1056634-68-4	M28885	H	4
Irinotecan hydrochloride trihydrate	136572-09-3	PLATE 001	H	5		5664-0110	312308-98-8	M28729	H	5		Ruxolitinib	941678-49-5	M28885	H	5
Vitamin D2	50-14-6	PLATE 001	H	6		5704-0106	685131-13-9	M28729	H	6		CH5183284	1265229-25-1	M28885	H	6
Progesterone	57-83-0	PLATE 001	H	7		5782-4599	445228-60-4	M28729	H	7		Temocapril HCl	110221-44-8	M28885	H	7
Cytisine	485-35-8	PLATE 001	H	8		5786-1033	381200-04-0	M28729	H	8		Remodelin hydrobromide	1622921-15-6	M28885	H	8
Doxofylline	69975-86-6	PLATE 001	H	9		6024-0161	629605-54-5	M28729	H	9		PD123319	130663-39-7	M28885	H	9
Tyrosine	60-18-4	PLATE 001	H	10		6028-6966	77696-96-9	M28729	H	10		Losartan Carboxylic Acid	124750-92-1	M28885	H	10
Creatinine	60-27-5	PLATE 001	H	11		6049-0951	7535-16-2	M28729	H	11		VTP27999	942142-51-0	M28885	H	11
L-Pyroglutamic acid	98-79-3	PLATE 002	A	2		6064-0015	664319-54-4	M28730	A	2		BTB06584	219793-45-0	M28886	A	2
4-Aminobutyric acid	56-12-2	PLATE 002	A	3		6069-1578	538356-31-9	M28730	A	3		Perindopril erbumine	107133-36-8	M28886	A	3
Methacycline hydrochloride	3963-95-9	PLATE 002	A	4		6186-3464	N/A	M28730	A	4		Azilsartan	147403-03-0	M28886	A	4
Diammonium Glycyrrhizinate	79165-06-3	PLATE 002	A	5		6188-0299	690650-92-1	M28730	A	5		Tranylcypromine (2-PCPA) hydrochloride	1986-47-6	M28886	A	5
Esculin	531-75-9	PLATE 002	A	6		6220-6367	345972-68-1	M28730	A	6		Vitamin E	59-02-9	M28886	A	6
Indigo	482-89-3	PLATE 002	A	7		6228-0891	907985-81-3	M28730	A	7		Ro 31-8220 Mesylate	138489-18-6	M28886	A	7
Camphor	76-22-2	PLATE 002	A	8		6228-2497	438468-03-2	M28730	A	8		Go 6983	133053-19-7	M28886	A	8
4-Hydroxybenzoic acid	99-96-7	PLATE 002	A	9		6232-1235	345988-80-9	M28730	A	9		Sotrastaurin	425637-18-9	M28886	A	9
Methyl Vanillate	3943-74-6	PLATE 002	A	10		6321-0338	N/A	M28730	A	10		Chelerythrine chloride	3895-92-9	M28886	A	10
Ethyl Vanillate	617-05-0	PLATE 002	A	11		6321-0433	N/A	M28730	A	11		Myricetrin	17912-87-7	M28886	A	11
Vanillyl Alcohol	498-00-0	PLATE 002	B	2		6401-0063	892221-58-8	M28730	B	2		TAS301	193620-69-8	M28886	B	2
Acetylvanillin	881-68-5	PLATE 002	B	3		6408-0202	712289-92-4	M28730	B	3		Abbolactone	52-01-7	M28886	B	3
Ethyl vanillin acetate	72207-94-4	PLATE 002	B	4		6466-0384	505049-82-1	M28730	B	4		Dextrorphan tartrate	143-98-6	M28886	B	4
Dulcitol	608-66-2	PLATE 002	B	5		6655-0460	701246-68-6	M28730	B	5		Desidustat	1616690-16-4	M28886	B	5
Flavanone	487-26-3	PLATE 002	B	6		6655-0476	753493-40-2	M28730	B	6		Lificiguat	170632-47-0	M28886	B	6
Hydroferulic acid	1135-23-5	PLATE 002	B	7		6655-0538	26211-71-2	M28730	B	7		Daprodustat	960539-70-2	M28886	B	7
Protocatechuic acid	99-50-3	PLATE 002	B	8		6721-1447	N/A	M28730	B	8		Roxadustat	808118-40-3	M28886	B	8
Ubenimex	58970-76-6	PLATE 002	B	9		6732-0147	892230-60-3	M28730	B	9		FG2216	223387-75-5	M28886	B	9
Homoveratrumic acid	93-40-3	PLATE 002	B	10		6738-0008	N/A	M28730	B	10		Treprostinil Sodium	289480-64-4	M28886	B	10
Methyl EudesMate	1916-07-0	PLATE 002	B	11		6747-0106	N/A	M28730	B	11		U104	178606-66-1	M28886	B	11
Myricetin	529-44-2	PLATE 002	C	2		6855-0139	701972-81-8	M28730	C	2		Mafenide hydrochloride	138-37-4	M28886	C	2
Daunorubicin hydrochloride	23541-50-6	PLATE 002	C	3		6855-0192	708225-50-7	M28730	C	3		Secoisolariciresinol diglucoside	148244-82-0	M28886	C	3
Alphalipoic acid	62-46-4	PLATE 002	C	4		6861-0024	381202-84-2	M28730	C	4		SRT2104	1093403-33-8	M28886	C	4
Oleanolic Acid	508-02-1	PLATE 002	C	5		6872-1354	879942-59-3	M28730	C	5		Rostafuroxin	156722-18-8	M28886	C	5
Ethyl ferulate	4046-02-0	PLATE 002	C	6		6959-0393	868142-12-5	M28730	C	6		Eniporide	176644-21-6	M28886	C	6
Cinnamic acid	140-10-3	PLATE 002	C	7		6959-0433	868143-69-5	M28730	C	7		Omecamtiv mecarbil	873697-71-3	M28886	C	7
Glycyrrhizin	1405-86-3	PLATE 002	C	8		7065-0116	701948-59-6	M28730	C	8		Belnacasan	273404-37-8	M28886	C	8
DL-Menthol	89-78-1	PLATE 002	C	9		7070-4737	672330-71-1	M28730	C	9		PS1145	431898-65-6	M28886	C	9
Hordenine	539-15-1	PLATE 002	C	10		7197-3447	801226-47-1	M28730	C	10		U73122	112648-68-7	M28886	C	10
Tyrosol	501-94-0	PLATE 002	C	11		7202-2436	794552-57-1	M28730	C	11		Darapladib	356057-34-6	M28886	C	11
Syringic acid	530-57-4	PLATE 002	D	2		7213-0272	505089-48-5	M28730	D	2		Varespladib	172732-68-2	M28886	D	2
Erythritol	149-32-6	PLATE 002	D	3		7305-0263	723744-83-0	M28730	D	3		Rosuvastatin	287714-41-4	M28886	D	3
Maltose	69-79-4	PLATE 002	D	4		7397-0069	797777-08-3	M28730	D	4		Fluvastatin sodium salt	93957-55-2	M28886	D	4
Maltitol	585-88-6	PLATE 002	D	5		7472-0005	892244-67-6	M28730	D	5		Galunisertib	700874-72-2	M28886	D	5
L(+)-Arabinose	87-72-9	PLATE 002	D	6		7536-0392	831198-54-0	M28730	D	6		Ro 61-8048	199666-03-0	M28886	D	6
D(-)-Arabinose	28697-53-2	PLATE 002	D	7		7547-4118	714207-05-3	M28730	D	7		VAS2870	722456-31-7	M28886	D	7
Xylitol	87-99-0	PLATE 002	D	8		7567-0218	N/A	M28730	D	8		N-Acetyl-5-hydroxytryptamine	1210-83-9	M28886	D	8
Sodium erythorbate	6381-77-7	PLATE 002	D	9		7567-0329	838403-95-5	M28730	D	9		Tanshinone IIA sulfonate sodium	69659-80-9	M28886	D	9
Scopolamine N-oxide HBr	6106-81-6	PLATE 002	D	10		7576-1426	334506-61-5	M28730	D	10		Rilmenidine Phosphate	85409-38-7	M28886	D	10
Paeoniflorin	23180-57-6	PLATE 002	D	11		7591-0577	885434-72-0	M28730	D	11		PF06282999	1435467-37-0	M28886	D	11
Bengenin	477-90-7	PLATE 002	E	2		7641-0437	33757-57-2	M28730	E	2		YM58483	223499-30-7	M28886	E	2
Corticosterone	50-22-6	PLATE 002	E	3		7658-1728	902834-22-4	M28730	E	3		HTHQ	148081-72-5	M28886	E	3
Sodium L-ascorbyl-2-phosphate	66170-10-3	PLATE 002	E	4		7682-0102	1009410-76-7	M28730	E	4		MD 39-AM	72564-74-0	M28886	E	4
Cytidine	65-46-3	PLATE 002	E	5		7706-1119	758701-00-7	M28730	E	5		Adenosine disodium triphosphate	34369-07-8	M28886	E	5
DL-Adrenaline Hydrochloride	329-63-5	PLATE 002	E	6		7790-1709	91234-01-4	M28730	E	6		Nifekalant hydrochloride	130656-51-8	M28886	E	6
Scopolamine HBr trihydrate	6533-68-2	PLATE 002	E	7		7840-3885	900591-04-0	M28730	E	7		Cariporide	159138-80-4	M28886	E	7
D-(+)-Maltose monohydrate	6363-53-7	PLATE 002	E	8		7954-3942	674805-66-4	M28730	E	8		Cinaciguat	329773-35-5	M28886	E	8
Ferulic Acid	1135-24-6	PLATE 002	E	9		8001-8082	329934-92-1	M28730	E	9		Ro 48-8071 fumarate	189197-69-1	M28886	E	9
Palmitic acid	57-10-3	PLATE 002	E	10		8004-9093	296800-31-2	M28730	E	10		Ibandronate sodium	138844-81-2	M28886	E	10
Succinic acid	110-15-6	PLATE 002	E	11		8005-2583	327098-36-2	M28730	E	11		Y-27632 dihydrochloride	129830-38-2	M28886	E	11
Alpha-D-galactose	59-23-4	PLATE 002	F	2		8005-4137	293762-78-4	M28730	F	2		Potassium canrenoate	2181-04-6	M28886	F	2
Mannose	530-26-7	PLATE 002	F	3		8006-6071	53472-19-8	M28730	F	3		AZD1283	919351-41-0	M28886	F	3
Paeonol	552-41-0	PLATE 002	F	4		8006-7564	311322-38-0	M28730	F	4		Edoxaban Tosylate Monohydrate	1229194-11-9	M28886	F	4
L-Rhamnose monohydrate	6155-35-7	PLATE 002	F	5		8006-8531	311326-33-7	M28730	F	5		Dabigatran etexilate	211915-06-9	M28886	F	5
Daidzein	486-66-8	PLATE 002	F	6		8006-9402	311328-81-1	M28730	F	6		LY2811376	1194044-20-6	M28886	F	6
Naringin	10236-47-2	PLATE 002	F	7		8008-6539	330556-73-5	M28730	F	7		MGL3196	920509-32-6	M28886	F	7
Dirithromycin	62013-04-1	PLATE 002	F	8		8009-9265	309278-11-3	M28730	F	8		Omeprazole sulfide	73590-85-9	M28886	F	8
Doramectin	117704-25-3	PLATE 002	F	9		8012-1464	443668-92-6	M28730	F	9		Ilaprazole sodium	172152-50-0	M28886	F	9
Pyridoxine	65-23-6	PLATE 002	F	10		8012-4007	296272-85-0	M28730	F	10		XL652	918348-67-1	M28886	F	10
Yohimbine hydrochloride	65-19-0	PLATE 002	F	11		8013-5969	N/A	M28730	F	11		LXR623	875787-07-8	M28886	F	11
Ethisterone	434-03-7	PLATE 002	G	2		8014-1192	681838-41-5	M28730	G	2		Bosentan	147536-97-8	M28886	G	2
Noscapine hydrochloride	912-60-7	PLATE 002	G	3		8104-06148	880809-08-5	M28730	G	3		Ro 46-2005	150725-87-4	M28886	G	3
Artamine	52-67-5	PLATE 002	G	4		8255-1232	878736-35-7	M28730	G	4		Propanoic acid	115103-85-0	M28886	G	4
7-Aminocephalosporanic acid	957-68-6	PLATE 002	G	5		8319-0227	875005-93-9	M28730	G	5		CP 640186	591778-68-6	M28886	G	5
Tylosin	1401-69-0	PLATE 002	G	6		8388-1010	579442-67-4	M28730	G	6		NQ301	130089-98-4	M28886	G	6
Benzyladenine	1214-39-7	PLATE 002	G	7		8503-0161	876900-22-0	M28730	G	7		3',4'-Dihydroxyacetophenone	1197-09-7	M28886	G	7
Aquacrine	53-16-7	PLATE 002	G	8		8512-0138	892711-57-8	M28730	G	8		Vorapaxar	618385-01-6	M28886	G	8
Erythromycin	114-07-8	PLATE 002	G	9		8622-1097	717835-62-6	M28730	G	9		Vorapaxar sulfate	705260-08-8	M28886	G	9
Monensin sodium salt	22373-78-0	PLATE 002	G	10		8755-0078	329059-82-7	M28730	G	10		Lercanidipine hydrochloride	132866-11-6	M28886	G	10
Docetaxel	114977-28-5	PLATE 002	G	11		8755-0276	309736-28-5	M28730	G	11		Manidipine	89226-50-6	M28886	G	11
Hesperidin	520-26-3	PLATE 002	H	2		C050-0324	442679-28-9	M28730	H	2		(S)-Amlodipine Besylate (103129-82-4(free base))	T4284	M28886	H	2
Cyanocobalamin	68-19-9	PLATE 002	H	3		C059-0285	850910-07-5	M28730	H	3		1-Ethyl-2-benzimidazolinone	10045-45-1	M28886	H	3
Estradiol	50-28-2	PLATE 002	H	4		C066-0534	442857-02-5	M28730	H	4		Nilvadipine	75530-68-6	M28886	H	4
Tretinoin	302-79-4	PLATE 002	H	5		C069-0990	1163293-46-6	M28730	H	5		Amlodipine	88150-42-9	M28886	H	5
Amphotericin B	1397-89-3	PLATE 002	H	6		C082-0697	804543-36-0	M28730	H	6		Nitrendipine	39562-70-4	M28886	H	6
Polymyxin B sulfate	1405-20-5	PLATE 002	H	7		C085-0967	626207-20-3	M28730	H	7		Dalcetrapib	211513-37-0	M28886	H	7
Theophylline	58-55-9	PLATE 002	H	8		C085-2291	357296-58-3	M28730	H	8		Torcetrapib	262352-17-0	M28886	H	8
Apramycin sulfate	65710-07-8	PLATE 002	H	9		C095-0032	442897-12-3	M28730	H	9		Anacetrapib	875446-37-0	M28886	H	9
Glutathione	70-18-8	PLATE 002	H	10		C096-0039	N/A	M28730	H	10		Tiplaxtinin	393105-53-8	M28886	H	10
Daptomycin	103060-53-3	PLATE 002	H	11		C115-0346	443109-52-2	M28730	H	11		Ginkgolide B	15291-77-7	M28886	H	11
Paromomycin Sulfate	1263-89-4	PLATE 003	A	2		C115-0510	685868-67-1	M28731	A	2		Fostamatinib	901119-35-5	M28887	A	2
D-Biotin	58-85-5	PLATE 003	A	3		C126-0096	685884-24-6	M28731	A	3		GNF7	839706-07-9	M28887	A	3
Podophyllotoxin	518-28-5	PLATE 003	A	4		C129-0056	892250-99-6	M28731	A	4		URMC099	1229582-33-5	M28887	A	4
Penicillin V potassium salt	132-98-9	PLATE 003	A	5		C130-0146	892251-67-1	M28731	A	5		CC223	1228013-30-6	M28887	A	5
Gramicidin	1405-97-6	PLATE 003	A	6		C137-0016	1163288-46-7	M28731	A	6		PD168393	194423-15-9	M28887	A	6
Taurocholic acid sodium salt hydrate	345909-26-4	PLATE 003	A	7		C137-2363	1207658-43-2	M28731	A	7		Olmutinib	1353550-13-6	M28887	A	7
Oxypaeoniflorin	39011-91-1	PLATE 003	A	8		C147-0132	667431-66-5	M28731	A	8		EAI045	1942114-09-1	M28887	A	8
Roxithromycin	80214-83-1	PLATE 003	A	9		C153-0433	687568-05-4	M28731	A	9		Vatalanib 2HCl	212141-51-0	M28887	A	9
Palonosetron hydrochloride	135729-62-3	PLATE 003	A	10		C155-0487	N/A	M28731	A	10		Tyrphostin AG 879	148741-30-4	M28887	A	10
Fusidine	6990-06-3	PLATE 003	A	11		C168-0551	892274-15-6	M28731	A	11		Golvatinib	928037-13-2	M28887	A	11
Anethole trithione	532-11-6	PLATE 003	B	2		C174-0796	686736-33-4	M28731	B	2		Butein	487-52-5	M28887	B	2
Chlortetracycline hydrochloride	64-72-2	PLATE 003	B	3		C176-0165	850927-00-3	M28731	B	3		MGCD-265 analog	875337-44-3	M28887	B	3
Cinchonidine	485-71-2	PLATE 003	B	4		C197-0193	686750-53-8	M28731	B	4		AST-1306 TsOH	1050500-29-2	M28887	B	4
Nonivamide	2444-46-4	PLATE 003	B	5		C200-4449	899547-29-6	M28731	B	5		Dovitinib	405169-16-6	M28887	B	5
Artemether	71963-77-4	PLATE 003	B	6		C202-2782	959539-30-1	M28731	B	6		PP2	172889-27-9	M28887	B	6
Hydroquinidine	1435-55-8	PLATE 003	B	7		C202-3206	931945-74-3	M28731	B	7		WZ4002	1213269-23-8	M28887	B	7
Flavin mononucleotide	130-40-5	PLATE 003	B	8		C202-3320	959522-21-5	M28731	B	8		PP1	172889-26-8	M28887	B	8
6-Hydroxypurine	68-94-0	PLATE 003	B	9		C206-0185	693819-28-2	M28731	B	9		Orantinib	252916-29-3	M28887	B	9
Methyl protocatechuate	2150-43-8	PLATE 003	B	10		C226-1905	907986-92-9	M28731	B	10		Telatinib	332012-40-5	M28887	B	10
Ampicillin	69-53-4	PLATE 003	B	11		C226-2619	907986-53-2	M28731	B	11		PHA665752	477575-56-7	M28887	B	11
Allantoin	97-59-6	PLATE 003	C	2		C226-3494	912879-45-9	M28731	C	2		Mubritinib	366017-09-6	M28887	C	2
Epiandrosterone	481-29-8	PLATE 003	C	3		C226-4513	955899-76-0	M28731	C	3		Sapitinib	848942-61-0	M28887	C	3
Lithocholic acid	434-13-9	PLATE 003	C	4		C241-2061	899907-73-4	M28731	C	4		CP673451	343787-29-1	M28887	C	4
Theophylline-7-acetic acid	652-37-9	PLATE 003	C	5		C246-0225	851081-04-4	M28731	C	5		Saracatinib	379231-04-6	M28887	C	5
Topotecan hydrochloride	119413-54-6	PLATE 003	C	6		C256-0192	1163290-80-9	M28731	C	6		PF477736	952021-60-2	M28887	C	6
Lovastatin	75330-75-5	PLATE 003	C	7		C256-0576	1207662-69-8	M28731	C	7		AG 1406	71308-34-4	M28887	C	7
Pilocarpine nitrate	148-72-1	PLATE 003	C	8		C258-0368	899912-29-9	M28731	C	8		JK-P3	942655-44-9	M28887	C	8
Bacitracin	1405-87-4	PLATE 003	C	9		C258-0478	899939-40-3	M28731	C	9		AG 555	133550-34-2	M28887	C	9
Colistin sulfate	1264-72-8	PLATE 003	C	10		C259-1074	1207648-95-0	M28731	C	10		MTX211	1952236-05-3	M28887	C	10
Tobramycin	32986-56-4	PLATE 003	C	11		C260-2491	899922-14-6	M28731	C	11		hVEGF-IN-1	1637443-98-1	M28887	C	11
Vincristine sulfate	2068-78-2	PLATE 003	D	2		C260-2880	899908-29-3	M28731	D	2		AZD3759 hydrochloride	1626387-81-2	M28887	D	2
Cytarabine	147-94-4	PLATE 003	D	3		C270-0372	500587-25-7	M28731	D	3		TAK-659 hydrochloride	1952251-28-3	M28887	D	3
Diacerein	13739-02-1	PLATE 003	D	4		C270-0374	339302-52-2	M28731	D	4		AG 494	133550-35-3	M28887	D	4
Vindoline	2182-14-1	PLATE 003	D	5		C276-0180	847482-17-1	M28731	D	5		Sulfatinib	1816307-67-1	M28887	D	5
Tanshinone I	568-73-0	PLATE 003	D	6		C276-0430	847483-71-0	M28731	D	6		AST 487	630124-46-8	M28887	D	6
Isoferulic acid	537-73-5	PLATE 003	D	7		C276-0675	847465-87-6	M28731	D	7		VEGFR2 Kinase Inhibitor I	15966-93-5	M28887	D	7
4'-Demethylepipodophyllotoxin	6559-91-7	PLATE 003	D	8		C280-1128	869076-25-5	M28731	D	8		CP724714	383432-38-0	M28887	D	8
Lappaconitine	32854-75-4	PLATE 003	D	9		C301-1993	N/A	M28731	D	9		Su1498	168835-82-3	M28887	D	9
Myricetrin	17912-87-7	PLATE 003	D	10		C301-3161	879645-73-5	M28731	D	10		Cyasterone	17086-76-9	M28887	D	10
Oxysophocarpine	26904-64-3	PLATE 003	D	11		C305-1223	901245-43-0	M28731	D	11		SAR131675	1092539-44-0	M28887	D	11
Sinomenine	115-53-7	PLATE 003	E	2		C328-0161	851785-35-8	M28731	E	2		AZD3759	1626387-80-1	M28887	E	2
D-Stachyose tetrahydrate	10094-58-3	PLATE 003	E	3		C328-0243	851860-63-4	M28731	E	3		BAW2881	861875-60-7	M28887	E	3
Neohesperidin Dihydrochalcone	20702-77-6	PLATE 003	E	4		C328-0306	851861-23-9	M28731	E	4		Osimertinib mesylate	1421373-66-1	M28887	E	4
Naringin dihydrochalcone	18916-17-1	PLATE 003	E	5		C328-0429	851862-44-7	M28731	E	5		BFH772	890128-81-1	M28887	E	5
Piceid	65914-17-2	PLATE 003	E	6		C365-0181	851123-65-4	M28731	E	6		NSC 86429	5812-07-7	M28887	E	6
Shikimic Acid	138-59-0	PLATE 003	E	7		C365-0203	N/A	M28731	E	7		SU 5205	3476-86-6	M28887	E	7
Catharanthine	2468-21-5	PLATE 003	E	8		C382-0344	901038-03-7	M28731	E	8		Desmethylanethol trithione	18274-81-2	M28887	E	8
Sinomenine hydrochloride	6080-33-7	PLATE 003	E	9		C390-0262	912886-80-7	M28731	E	9		EBE-A22	229476-53-3	M28887	E	9
Quinic acid	77-95-2	PLATE 003	E	10		C390-0702	902607-75-4	M28731	E	10		RG 13022	136831-48-6	M28887	E	10
3,4,5-Trimethoxycinnamic acid	90-50-6	PLATE 003	E	11		C429-0016	N/A	M28731	E	11		Nazartinib	1508250-71-2	M28887	E	11
Phloretic acid	501-97-3	PLATE 003	F	2		C430-0140	901734-54-1	M28731	F	2		JI101	900573-88-8	M28887	F	2
10-Hydroxycamptothecin	19685-09-7	PLATE 003	F	3		C430-0432	901864-50-4	M28731	F	3		NVP-ACC789	300842-64-2	M28887	F	3
Biochanin A	491-80-5	PLATE 003	F	4		C466-0260	N/A	M28731	F	4		Anlotinib	1058156-90-3	M28887	F	4
Citropten	487-06-9	PLATE 003	F	5		C466-0379	N/A	M28731	F	5		Ginsenoside Rg3	14197-60-5	M28887	F	5
5alpha-Cholestan-3-one	566-88-1	PLATE 003	F	6		C470-0095	851937-86-5	M28731	F	6		NS1643	448895-37-2	M28887	F	6
2'-Deoxyadenosine monohydrate	16373-93-6	PLATE 003	F	7		C470-0438	851940-42-6	M28731	F	7		Foretinib	849217-64-7	M28887	F	7
3-Hydroxyflavone	577-85-5	PLATE 003	F	8		C507-0037	901718-02-3	M28731	F	8		CUDC101	1012054-59-9	M28887	F	8
Digitonin	11024-24-1	PLATE 003	F	9		C517-2571	1036306-27-0	M28731	F	9		AP26113	1197958-12-5	M28887	F	9
3,4,5-Trimethoxyphenol	642-71-7	PLATE 003	F	10		C523-2502	901722-83-6	M28731	F	10		Avitinib	1557267-42-1	M28887	F	10
Sclareolide	564-20-5	PLATE 003	F	11		C527-1298	1052663-08-7	M28731	F	11		Ginsenoside Rh2	78214-33-2	M28887	F	11
Flavone	525-82-6	PLATE 003	G	2		C528-0351	902508-40-1	M28731	G	2		Biochanin A	491-80-5	M28887	G	2
3,5-Diiodotyrosine Dihydrate	18835-59-1	PLATE 003	G	3		C529-1519	1015440-65-9	M28731	G	3		Mutant EGFR inhibitor	1421373-62-7	M28887	G	3
Gibberellic acid	77-06-5	PLATE 003	G	4		C529-1898	959555-65-8	M28731	G	4		Fruquintinib	1194506-26-7	M28887	G	4
Adenosine disodium triphosphate	34369-07-8	PLATE 003	G	5		C529-1908	959534-25-9	M28731	G	5		PD173074	219580-11-7	M28887	G	5
Arecoline HBr	300-08-3	PLATE 003	G	6		C529-1909	1015864-28-4	M28731	G	6		OSI 930	728033-96-3	M28887	G	6
Tetrahydropalmatine	2934-97-6	PLATE 003	G	7		C561-1578	904449-07-6	M28731	G	7		AG490	133550-30-8	M28887	G	7
Baccatin III	27548-93-2	PLATE 003	G	8		C561-2802	902521-07-7	M28731	G	8		Brivanib Alaninate	649735-63-7	M28887	G	8
(S)-(+)-Camptothecin	7689-03-4	PLATE 003	G	9		C602-0136	904439-21-0	M28731	G	9		Linifanib	796967-16-3	M28887	G	9
S-allyl-L-cysteine	21593-77-1	PLATE 003	G	10		C609-0195	N/A	M28731	G	10		Canertinib dihydrochloride	289499-45-2	M28887	G	10
Rotenone	83-79-4	PLATE 003	G	11		C610-0064	852168-98-0	M28731	G	11		(Z)-Semaxinib	194413-58-6	M28887	G	11
Glycocholic acid	475-31-0	PLATE 003	H	2		C612-0420	904440-41-1	M28731	H	2		AZ5104	1421373-98-9	M28887	H	2
Methyl Cholate	1448-36-8	PLATE 003	H	3		C629-0113	902505-76-4	M28731	H	3		Dacomitinib	1110813-31-4	M28887	H	3
Caryophyllene oxide	1139-30-6	PLATE 003	H	4		C646-0099	N/A	M28731	H	4		Tyrphostin 9	10537-47-0	M28887	H	4
Beta-Cyclodextrin	7585-39-9	PLATE 003	H	5		C651-0444	899534-67-9	M28731	H	5		Tivozanib	475108-18-0	M28887	H	5
Deoxycholic acid	83-44-3	PLATE 003	H	6		C656-0239	847383-57-7	M28731	H	6		SKLB1002	1225451-84-2	M28887	H	6
Mucic Acid	526-99-8	PLATE 003	H	7		C692-0434	847409-19-2	M28731	H	7		PP121	1092788-83-4	M28887	H	7
Glucosamine hydrochloride	66-84-2	PLATE 003	H	8		C692-0652	847409-66-9	M28731	H	8		Irbinitinib	937263-43-9	M28887	H	8
Alizarin	72-48-0	PLATE 003	H	9		C696-0761	902499-32-5	M28731	H	9		ENMD2076	934353-76-1	M28887	H	9
Spiculisporic Acid	469-77-2	PLATE 003	H	10		C699-0087	902474-55-9	M28731	H	10		Pelitinib	257933-82-7	M28887	H	10
Phloracetophenone	480-66-0	PLATE 003	H	11		C699-0525	902475-72-3	M28731	H	11		Motesanib	453562-69-1	M28887	H	11
Cholesteryl Acetate	604-35-3	PLATE 004	A	2		C700-0938	902486-58-2	M28732	A	2		Endoxifen Z-isomer	112093-28-4	M28888	A	2
Dihydrocholesterol	80-97-7	PLATE 004	A	3		C708-0087	904580-00-3	M28732	A	3		CL387785	194423-06-8	M28888	A	3
Gentisic acid	490-79-9	PLATE 004	A	4		C734-0127	902926-27-6	M28732	A	4		AEE788	497839-62-0	M28888	A	4
Diosgenin	512-04-9	PLATE 004	A	5		C735-0061	902938-75-4	M28732	A	5		AG18	118409-57-7	M28888	A	5
o-Veratraldehyde	86-51-1	PLATE 004	A	6		C736-0526	902947-86-8	M28732	A	6		WS3	1421227-52-2	M28888	A	6
L(-)-sorbose	87-79-6	PLATE 004	A	7		C761-0836	N/A	M28732	A	7		Altiratinib	1345847-93-9	M28888	A	7
Ergosterol	57-87-4	PLATE 004	A	8		C761-1080	863443-48-5	M28732	A	8		AG1478	153436-53-4	M28888	A	8
Xanthone	90-47-1	PLATE 004	A	9		C761-1294	838248-75-2	M28732	A	9		PD153035	153436-54-5	M28888	A	9
Lawsone	83-72-7	PLATE 004	A	10		C764-0491	866894-71-5	M28732	A	10		WHI-P154	211555-04-3	M28888	A	10
D-Cellobiose	528-50-7	PLATE 004	A	11		C769-0861	899759-95-6	M28732	A	11		SKLB 610	1125780-41-7	M28888	A	11
Cortodoxone	152-58-9	PLATE 004	B	2		C785-1030	N/A	M28732	B	2		BX912	702674-56-4	M28888	B	2
Melibiose	585-99-9	PLATE 004	B	3		C794-1675	903143-22-6	M28732	B	3		AZD2932	883986-34-3	M28888	B	3
Citrulline	627-77-0	PLATE 004	B	4		C796-0373	903171-40-4	M28732	B	4		Afatinib Dimaleate	850140-73-7	M28888	B	4
Cortisone	53-06-5	PLATE 004	B	5		C796-1295	959515-28-7	M28732	B	5		PD153035 hydrochloride	183322-45-4	M28888	B	5
Usnic Acid	125-46-2	PLATE 004	B	6		C801-0425	841211-15-2	M28732	B	6		ZM 306416	690206-97-4	M28888	B	6
Orsellinic acid ethyl ester	2524-37-0	PLATE 004	B	7		C848-0358	863450-28-6	M28732	B	7		Torkinib	1092351-67-1	M28888	B	7
6-Hydroxyflavone	6665-83-4	PLATE 004	B	8		C856-0651	903146-47-4	M28732	B	8		PF-562271 besylate	939791-38-5	M28888	B	8
Fosbretabulin Disodium	168555-66-6	PLATE 004	B	9		C856-0654	903146-63-4	M28732	B	9		SB1317 hydrochloride (1204918-72-8(free base))	T4227	M28888	B	9
Aleuritic Acid	533-87-9	PLATE 004	B	10		C878-0039	906242-17-9	M28732	B	10		VX-11e	896720-20-0	M28888	B	10
Xanthoxyline	90-24-4	PLATE 004	B	11		C880-0602	906239-39-2	M28732	B	11		TAK901	934541-31-8	M28888	B	11
Asarylaldehyde	4460-86-0	PLATE 004	C	2		C880-1573	906248-33-7	M28732	C	2		NCT503	1916571-90-8	M28888	C	2
7-Methoxy-4-methylcoumarin	2555-28-4	PLATE 004	C	3		C887-0245	890795-72-9	M28732	C	3		3,6'-Disinapoyl sucrose	139891-98-8	M28888	C	3
Orsellinic acid	480-64-8	PLATE 004	C	4		C908-0165	890820-61-8	M28732	C	4		SUN 11602	704869-38-5	M28888	C	4
Cholic Acid	81-25-4	PLATE 004	C	5		C909-0269	890816-40-7	M28732	C	5		OICR9429	1801787-56-3	M28888	C	5
4-Hydroxychalcone	20426-12-4	PLATE 004	C	6		C920-0190	890804-91-8	M28732	C	6		FLLL32	1226895-15-3	M28888	C	6
Cinnamylideneacetic acid	1552-94-9	PLATE 004	C	7		D011-0130	883648-11-1	M28732	C	7		S-Ruxolitinib	941685-37-6	M28888	C	7
Spermine	71-44-3	PLATE 004	C	8		D011-0134	876724-14-0	M28732	C	8		CEP33779	1257704-57-6	M28888	C	8
Bovinocidin	504-88-1	PLATE 004	C	9		D011-4565	333769-99-6	M28732	C	9		Pacritinib	937272-79-2	M28888	C	9
Xanthurenic Acid	59-00-7	PLATE 004	C	10		D012-0364	891024-23-0	M28732	C	10		SAR20347	1450881-55-6	M28888	C	10
Kynurenine	343-65-7	PLATE 004	C	11		D033-0049	898453-36-6	M28732	C	11		Mollugin	55481-88-4	M28888	C	11
Mangiferin	4773-96-0	PLATE 004	D	2		D034-0237	676591-03-0	M28732	D	2		Solcitinib	1206163-45-2	M28888	D	2
Catharanthine tartrate	4168-17-6	PLATE 004	D	3		D038-0567	880791-32-2	M28732	D	3		Icaritin	118525-40-9	M28888	D	3
Abscisic acid	14375-45-2	PLATE 004	D	4		D039-0028	825599-51-7	M28732	D	4		WDR5-0103	890190-22-4	M28888	D	4
Melezitose	207511-10-2	PLATE 004	D	5		D042-0036	713505-19-2	M28732	D	5		XL019	945755-56-6	M28888	D	5
Araloside V	340963-86-2	PLATE 004	D	6		D058-0095	831185-85-4	M28732	D	6		AT9283	896466-04-9	M28888	D	6
Geniposidic Acid	27741-01-1	PLATE 004	D	7		D069-0011	433717-34-1	M28732	D	7		TG101209	936091-14-4	M28888	D	7
Protocatechualdehyde	139-85-5	PLATE 004	D	8		D072-0717	862760-45-0	M28732	D	8		JAK2 Inhibitor V	195371-52-9	M28888	D	8
Rheochrysidin	521-61-9	PLATE 004	D	9		D082-0178	692748-29-1	M28732	D	9		Curcumol	4871-97-0	M28888	D	9
Sclareol	515-03-7	PLATE 004	D	10		D103-0644	872869-33-5	M28732	D	10		Decernotinib	944842-54-0	M28888	D	10
Ftaxilide	19368-18-4	PLATE 004	D	11		D103-1767	874128-29-7	M28732	D	11		Cerdulatinib	1198300-79-6	M28888	D	11
Vinpocetine	42971-09-5	PLATE 004	E	2		D116-0182	876713-66-5	M28732	E	2		Tofacitinib Citrate	540737-29-9	M28888	E	2
Tryptamine	61-54-1	PLATE 004	E	3		D116-0184	876713-72-3	M28732	E	3		Baricitinib Phosphate	1187595-84-1	M28888	E	3
Dihydroartemisinin	71939-50-9	PLATE 004	E	4		D116-0258	876714-14-6	M28732	E	4		KW2449	1000669-72-6	M28888	E	4
Piceatannol	10083-24-6	PLATE 004	E	5		D116-0275	876714-17-9	M28732	E	5		WP1066	857064-38-1	M28888	E	5
Gallic acid trimethyl ether	118-41-2	PLATE 004	E	6		D116-0297	876714-26-0	M28732	E	6		Oclacitinib	1208319-26-9	M28888	E	6
Uric Acid	69-93-2	PLATE 004	E	7		D116-0334	876714-59-9	M28732	E	7		Filgotinib	1206161-97-8	M28888	E	7
Theobromine	83-67-0	PLATE 004	E	8		D125-1144	N/A	M28732	E	8		2-Methoxyestradiol	362-07-2	M28888	E	8
2,6-Dihydroxypurine	69-89-6	PLATE 004	E	9		D134-0489	876722-01-9	M28732	E	9		Docetaxel	114977-28-5	M28888	E	9
Hesperetin	520-33-2	PLATE 004	E	10		D144-0861	853896-69-2	M28732	E	10		SU6656	330161-87-0	M28888	E	10
Ursolic acid	77-52-1	PLATE 004	E	11		D144-0871	853896-81-8	M28732	E	11		SGI7079	1239875-86-5	M28888	E	11
Luteolin	491-70-3	PLATE 004	F	2		D159-0541	880405-41-4	M28732	F	2		MCB613	1162656-22-5	M28888	F	2
Formononetin	485-72-3	PLATE 004	F	3		D174-0407	N/A	M28732	F	3		KX2-391	897016-82-9	M28888	F	3
Isoliquiritigenin	961-29-5	PLATE 004	F	4		D175-0146	774551-66-5	M28732	F	4		Bafetinib	859212-16-1	M28888	F	4
Bergapten	484-20-8	PLATE 004	F	5		D207-0029	570381-94-1	M28732	F	5		AD80	1384071-99-1	M28888	F	5
Ursodeoxycholic acid	128-13-2	PLATE 004	F	6		D221-0235	671819-91-3	M28732	F	6		CCT196969	1163719-56-9	M28888	F	6
Simvastatin	79902-63-9	PLATE 004	F	7		D226-0096	713127-80-1	M28732	F	7		Src Inhibitor 1	179248-59-0	M28888	F	7
Quinine	130-95-0	PLATE 004	F	8		D226-0101	714292-45-2	M28732	F	8		Scutellarein	529-53-3	M28888	F	8
Rifampicin	13292-46-1	PLATE 004	F	9		D226-0161	868213-91-6	M28732	F	9		PD173955	260415-63-2	M28888	F	9
Mevastatin	73573-88-3	PLATE 004	F	10		D242-0062	714280-46-3	M28732	F	10		PRT062607 hydrochloride	1370261-97-4	M28888	F	10
Coumarin	91-64-5	PLATE 004	F	11		D264-0224	605639-75-6	M28732	F	11		Masitinib	790299-79-5	M28888	F	11
Troxerutin	7085-55-4	PLATE 004	G	2		D268-0221	401822-29-5	M28732	G	2		CHIR98014	252935-94-7	M28888	G	2
Casanthranol	8024-48-4	PLATE 004	G	3		D272-0600	881456-68-4	M28732	G	3		Spebrutinib	1202757-89-8	M28888	G	3
Cholesterol	57-88-5	PLATE 004	G	4		D282-0334	1015440-65-9	M28732	G	4		CEP32496	1188910-76-0	M28888	G	4
Orotic acid	65-86-1	PLATE 004	G	5		D291-0001	948255-91-2	M28732	G	5		KX1004	518058-84-9	M28888	G	5
DL-Carnitine	461-06-3	PLATE 004	G	6		D291-0140	936078-85-2	M28732	G	6		WH-4-023	837422-57-8	M28888	G	6
Pyrithioxin	1098-97-1	PLATE 004	G	7		D336-5968	358634-73-8	M28732	G	7		FIIN2	1633044-56-0	M28888	G	7
L-Ornithine	70-26-8	PLATE 004	G	8		D345-0419	898509-94-9	M28732	G	8		SSR128129E	848318-25-2	M28888	G	8
Urea	57-13-6	PLATE 004	G	9		D356-0186	796109-53-0	M28732	G	9		Roblitinib	1708971-55-4	M28888	G	9
Gallic acid	149-91-7	PLATE 004	G	10		D386-0161	835899-91-7	M28732	G	10		Erdafitinib	1346242-81-6	M28888	G	10
Diosmin	520-27-4	PLATE 004	G	11		D394-6253	950392-23-1	M28732	G	11		PD166866	192705-79-6	M28888	G	11
Nicotinic acid	59-67-6	PLATE 004	H	2		D419-2236	820961-65-7	M28732	H	2		FIIN3	1637735-84-2	M28888	H	2
D-Camphor	464-49-3	PLATE 004	H	3		D419-2244	820961-58-8	M28732	H	3		BLU554	1707289-21-1	M28888	H	3
Homotaurine	3687-18-1	PLATE 004	H	4		D419-2268	820961-75-9	M28732	H	4		S49076	1265965-22-7	M28888	H	4
Behenic alcohol	661-19-8	PLATE 004	H	5		D660-0109	774553-15-0	M28732	H	5		Danusertib	827318-97-8	M28888	H	5
D(+)-Glucose	50-99-7	PLATE 004	H	6		D715-0025	N/A	M28732	H	6		AZD4547	1035270-39-3	M28888	H	6
Diprophylline	479-18-5	PLATE 004	H	7		D715-2431	66346-53-0	M28732	H	7		TAK632	1228591-30-7	M28888	H	7
Thiamine hydrochloride	67-03-8	PLATE 004	H	8		E002-0858	891505-89-8	M28732	H	8		Bisindolylmaleimide I	133052-90-1	M28888	H	8
Oxytetracycline	79-57-2	PLATE 004	H	9		E020-0462	N/A	M28732	H	9		Imatinib	152459-95-5	M28888	H	9
Adrenosterone	382-45-6	PLATE 004	H	10		E135-1109	902879-43-0	M28732	H	10		GNF5837	1033769-28-6	M28888	H	10
Serotonin hydrochloride	153-98-0	PLATE 004	H	11		E143-0208	866896-53-9	M28732	H	11		Flumatinib	895519-90-1	M28888	H	11
Cepharanthine	481-49-2	PLATE 005	A	2		E155-0168	N/A	M28733	A	2		Crenolanib	670220-88-9	M28889	A	2
Geniposide	24512-63-8	PLATE 005	A	3		E155-0740	N/A	M28733	A	3		Amuvatinib	850879-09-3	M28889	A	3
L-5-Hydroxytryptophan	4350-09-8	PLATE 005	A	4		E157-0103	902867-73-6	M28733	A	4		UNC2025 2HCl (1429881-91-3(free base))	T4419	M28889	A	4
Pyridoxine hydrochloride	58-56-0	PLATE 005	A	5		E203-0160	902880-71-1	M28733	A	5		SGI-1776 free base	1025065-69-3	M28889	A	5
Salicylic acid	69-72-7	PLATE 005	A	6		E213-0607	891882-00-1	M28733	A	6		DCC2036	1020172-07-9	M28889	A	6
Batyl alcohol	544-62-7	PLATE 005	A	7		E213-0846	891868-97-6	M28733	A	7		G749	1457983-28-6	M28889	A	7
Esculetin	305-01-1	PLATE 005	A	8		E216-5616	891875-93-7	M28733	A	8		BPR1J097	1327167-19-0	M28889	A	8
Phloretin	60-82-2	PLATE 005	A	9		E228-2372	891890-49-6	M28733	A	9		Pexidartinib	1029044-16-3	M28889	A	9
3,3'-Diindolylmethane	1968-05-4	PLATE 005	A	10		E235-0167	891898-52-5	M28733	A	10		Quizartinib	950769-58-1	M28889	A	10
Dihydromyricetin	27200-12-0	PLATE 005	A	11		E235-2075	891899-99-3	M28733	A	11		FLT3-IN-1	1370256-78-2	M28889	A	11
Rheic Acid	478-43-3	PLATE 005	B	2		E243-0084	849133-70-6	M28733	B	2		FLT3-IN-2	923562-23-6	M28889	B	2
Honokiol	35354-74-6	PLATE 005	B	3		E245-0058	891906-73-3	M28733	B	3		Candesartan Cilexetil	145040-37-5	M28889	B	3
Magnolol	528-43-8	PLATE 005	B	4		E245-0385	891919-82-7	M28733	B	4		TAE226	761437-28-9	M28889	B	4
Gastrodin	62499-27-8	PLATE 005	B	5		E459-0204	891910-92-2	M28733	B	5		PLX4720	918505-84-7	M28889	B	5
Piperine	94-62-2	PLATE 005	B	6		E459-0296	891913-83-0	M28733	B	6		Degrasyn	856243-80-6	M28889	B	6
Curcumin	458-37-7	PLATE 005	B	7		E511-4001	892088-78-7	M28733	B	7		GZD824 Dimesylate	1421783-64-3	M28889	B	7
Cordycepin	73-03-0	PLATE 005	B	8		E521-1272	892366-79-9	M28733	B	8		GNF2	778270-11-4	M28889	B	8
Pinocembrin	480-39-7	PLATE 005	B	9		E535-3059	1015875-42-9	M28733	B	9		GNF5	778277-15-9	M28889	B	9
Chrysophanic Acid	481-74-3	PLATE 005	B	10		E535-4068	1015900-33-0	M28733	B	10		Vactosertib	1352608-82-2	M28889	B	10
Cardamonin	19309-14-9	PLATE 005	B	11		E540-0154	892382-97-7	M28733	B	11		RepSox	446859-33-2	M28889	B	11
Tetrandrine	518-34-3	PLATE 005	C	2		E545-0144	892422-41-2	M28733	C	2		LDN-193189 HCl	1062368-62-0	M28889	C	2
5-hydroxytryptophan	56-69-9	PLATE 005	C	3		E551-0262	873001-74-2	M28733	C	3		HG-14-10-04	1356962-34-9	M28889	C	3
Norcantharidin	5442-12-6	PLATE 005	C	4		E565-0008	892730-03-9	M28733	C	4		Entrectinib	1108743-60-7	M28889	C	4
L-Theanine	3081-61-6	PLATE 005	C	5		E565-0030	892730-39-1	M28733	C	5		Ensartinib	1365267-27-1	M28889	C	5
Ligustrazine hydrochloride	76494-51-4	PLATE 005	C	6		E565-0211	931324-29-7	M28733	C	6		GSK1838705A	1116235-97-2	M28889	C	6
Rotundine	10097-84-4	PLATE 005	C	7		E565-0797	892748-55-9	M28733	C	7		Lorlatinib	1454846-35-5	M28889	C	7
Fisetin	528-48-3	PLATE 005	C	8		E565-0882	899723-77-4	M28733	C	8		ALK inhibitor 2	761438-38-4	M28889	C	8
Proanthocyanidins	4852-22-6	PLATE 005	C	9		E565-0898	892729-54-3	M28733	C	9		ALK5 Inhibitor IV	909910-43-6	M28889	C	9
Hyodeoxycholic acid	83-49-8	PLATE 005	C	10		E565-0912	892729-60-1	M28733	C	10		CEP37440	1391712-60-9	M28889	C	10
Lycorine chloride	2188-68-3	PLATE 005	C	11		E570-0242	892735-06-7	M28733	C	11		KRCA0008	1472795-20-2	M28889	C	11
Naringenin	480-41-1	PLATE 005	D	2		E570-4497	892735-83-0	M28733	D	2		SB505124	694433-59-5	M28889	D	2
Sophocarpine	145572-44-7	PLATE 005	D	3		E582-0206	892740-29-3	M28733	D	3		D 4476	301836-43-1	M28889	D	3
Glycyrrhetinic acid	1449-05-4	PLATE 005	D	4		E589-0982	892750-95-7	M28733	D	4		A77-01	607737-87-1	M28889	D	4
1-Methylnicotinamide chloride	1005-24-9	PLATE 005	D	5		E589-1261	892751-71-2	M28733	D	5		ASP 3026	1097917-15-1	M28889	D	5
Baicalin	21967-41-9	PLATE 005	D	6		E591-0885	892752-06-6	M28733	D	6		LDN214117	1627503-67-6	M28889	D	6
Sesamin	607-80-7	PLATE 005	D	7		E667-1070	N/A	M28733	D	7		ML347	1062368-49-3	M28889	D	7
Scoparone	120-08-1	PLATE 005	D	8		E684-0704	893266-55-2	M28733	D	8		DMH1	1206711-16-1	M28889	D	8
p-Coumaric acid	501-98-4	PLATE 005	D	9		E717-0011	893277-57-1	M28733	D	9		K 02288	1431985-92-0	M28889	D	9
Trigonelline hydrochloride	6138-41-6	PLATE 005	D	10		E727-0433	893311-67-6	M28733	D	10		GW 788388	452342-67-5	M28889	D	10
5-Hydroxymethyl-2-furaldehyde	67-47-0	PLATE 005	D	11		E737-0180	893284-80-5	M28733	D	11		SB 431542	301836-41-9	M28889	D	11
Andrographolide	5508-58-7	PLATE 005	E	2		E776-1685	894188-01-3	M28733	E	2		Cucurbitacin B	6199-67-3	M28889	E	2
Madecassic acid	18449-41-7	PLATE 005	E	3		E781-0680	887455-20-1	M28733	E	3		TW37	877877-35-5	M28889	E	3
Osthole	484-12-8	PLATE 005	E	4		E781-0732	878063-96-8	M28733	E	4		Obatoclax Mesylate	803712-79-0	M28889	E	4
Salidroside	10338-51-9	PLATE 005	E	5		E787-0207	N/A	M28733	E	5		Gambogic Acid	2752-65-0	M28889	E	5
Rutaecarpine	84-26-4	PLATE 005	E	6		E844-1427	931328-71-1	M28733	E	6		Thymoquinon	490-91-5	M28889	E	6
Asiatic acid	464-92-6	PLATE 005	E	7		E910-0151	894579-32-9	M28733	E	7		Alpinetin	36052-37-6	M28889	E	7
Scutellarin	27740-01-8	PLATE 005	E	8		E945-0130	894595-74-5	M28733	E	8		Erianin	95041-90-0	M28889	E	8
Limonin	1180-71-8	PLATE 005	E	9		E957-0465	894893-54-0	M28733	E	9		BDA366	1821496-27-8	M28889	E	9
Caffeic Acid	331-39-5	PLATE 005	E	10		E966-1402	894895-97-7	M28733	E	10		Gossypol acetic acid	12542-36-8	M28889	E	10
Phlorizin	60-81-1	PLATE 005	E	11		E966-1562	894901-28-1	M28733	E	11		ABT737	852808-04-9	M28889	E	11
Neohesperidin	13241-33-3	PLATE 005	F	2		E999-0345	894883-81-9	M28733	F	2		HA14-1	65673-63-4	M28889	F	2
Sodium Danshensu	67920-52-9	PLATE 005	F	3		F052-0065	959561-76-3	M28733	F	3		BH3I1	300817-68-9	M28889	F	3
Betulinic acid	472-15-1	PLATE 005	F	4		F052-0498	959502-76-2	M28733	F	4		ANTHRAQUINONE-2-CARBOXYLIC ACID	117-78-2	M28889	F	4
Isoalantolactone	470-17-7	PLATE 005	F	5		G003-0493	440118-29-6	M28733	F	5		PX-478 2HCl	685898-44-6	M28889	F	5
Evodiamine	518-17-2	PLATE 005	F	6		G008-1418	894893-43-7	M28733	F	6		Pantoprazole sodium	138786-67-1	M28889	F	6
Astragalus polyphenols	82373-94-2	PLATE 005	F	7		G008-4712	932305-13-0	M28733	F	7		LW6	934593-90-5	M28889	F	7
Tanshinone IIA	568-72-9	PLATE 005	F	8		G017-2156	919699-08-4	M28733	F	8		KC7F2	927822-86-4	M28889	F	8
Imperatorin	482-44-0	PLATE 005	F	9		G209-0075	895246-51-2	M28733	F	9		BAY 87-2243	1227158-85-1	M28889	F	9
Puerarin	3681-99-0	PLATE 005	F	10		G226-0224	941893-05-6	M28733	F	10		DMOG	89464-63-1	M28889	F	10
Oxymatrine	16837-52-8	PLATE 005	F	11		G229-0076	941997-60-0	M28733	F	11		Tozasertib	639089-54-6	M28889	F	11
Emodin	518-82-1	PLATE 005	G	2		G243-0866	932362-57-7	M28733	G	2		RG 14620	136831-49-7	M28889	G	2
Baicalein	491-67-8	PLATE 005	G	3		G243-1807	932473-44-4	M28733	G	3		Poziotinib	1092364-38-9	M28889	G	3
(+)-Matrine	519-02-8	PLATE 005	G	4		G265-0098	N/A	M28733	G	4		LFM-A13	244240-24-2	M28889	G	4
Pterostilbene	537-42-8	PLATE 005	G	5		G267-0732	895273-31-1	M28733	G	5		evobrutinib	1415823-73-2	M28889	G	5
Picroside II	39012-20-9	PLATE 005	G	6		G357-1280	951568-24-4	M28733	G	6		PCI29732	330786-25-9	M28889	G	6
(+)-Catechin Hydrate	225937-10-0	PLATE 005	G	7		G357-1336	959495-02-4	M28733	G	7		CHMFL-BMX-078	1808288-51-8	M28889	G	7
Palmatine chloride	10605-02-4	PLATE 005	G	8		G360-0068	932519-12-5	M28733	G	8		Acalabrutinib	1420477-60-6	M28889	G	8
Cryptotanshinone	35825-57-1	PLATE 005	G	9		G360-0333	932329-36-7	M28733	G	9		CGI1746	910232-84-7	M28889	G	9
Tetracycline hydrochloride	64-75-5	PLATE 005	G	10		G361-0680	932281-92-0	M28733	G	10		CNX774	1202759-32-7	M28889	G	10
Spectinomycin dihydrochloride	21736-83-4	PLATE 005	G	11		G395-0811	932476-87-4	M28733	G	11		RN486	1242156-23-5	M28889	G	11
Reserpine	50-55-5	PLATE 005	H	2		G401-0144	898419-74-4	M28733	H	2		PF 431396	717906-29-1	M28889	H	2
(-)-Sparteine sulfate pentahydrate	6160-12-9	PLATE 005	H	3		G411-0050	919981-84-3	M28733	H	3		GSK2256098	1224887-10-8	M28889	H	3
Kanamycin sulfate	25389-94-0	PLATE 005	H	4		G429-0207	950472-89-6	M28733	H	4		PF 573228	869288-64-2	M28889	H	4
Rutin	153-18-4	PLATE 005	H	5		G541-0543	932494-85-4	M28733	H	5		PND1186	1061353-68-1	M28889	H	5
Lactulose	4618-18-2	PLATE 005	H	6		G662-0053	959522-26-0	M28733	H	6		Entospletinib	1229208-44-9	M28889	H	6
Antrapurol	117-10-2	PLATE 005	H	7		G674-0021	951497-19-1	M28733	H	7		Syk Inhibitor II (hydrochloride)	227449-73-2	M28889	H	7
Glycerite	1401-55-4	PLATE 005	H	8		G702-0652	838092-29-8	M28733	H	8		BAY 61-3606	732983-37-8	M28889	H	8
(+)-Pilocarpine hydrochloride	54-71-7	PLATE 005	H	9		G706-1406	N/A	M28733	H	9		(E)-Elafibranor	575474-82-7	M28889	H	9
Ampicillin Trihydrate	7177-48-2	PLATE 005	H	10		G786-1831	872688-25-0	M28733	H	10		R406 free base	841290-80-0	M28889	H	10
Dicumarol	66-76-2	PLATE 005	H	11		G847-0092	933220-69-0	M28733	H	11		Siponimod	1230487-00-9	M28889	H	11
Cianidanol	154-23-4	PLATE 006	A	2		G856-0805	537668-54-5	M28734	A	2		CYM5442	1094042-01-9	M28890	A	2
Spiramycin	8025-81-8	PLATE 006	A	3		G856-3250	892278-34-1	M28734	A	3		2-Methoxyphenothiazine	1771-18-2	M28890	A	3
Benzoic acid	65-85-0	PLATE 006	A	4		G856-4579	877649-66-6	M28734	A	4		ML 161	423735-93-7	M28890	A	4
L(-)-Carnitine	541-15-1	PLATE 006	A	5		G856-5080	895440-43-4	M28734	A	5		DMXAA	117570-53-3	M28890	A	5
Chenodeoxycholic acid	474-25-9	PLATE 006	A	6		G856-5377	N/A	M28734	A	6		Voxtalisib	934493-76-2	M28890	A	6
Levodopa	59-92-7	PLATE 006	A	7		G856-9941	946217-08-9	M28734	A	7		LY3023414	1386874-06-1	M28890	A	7
Pregnenolone	145-13-1	PLATE 006	A	8		G857-1483	N/A	M28734	A	8		PI103	371935-74-9	M28890	A	8
Adenosine	58-61-7	PLATE 006	A	9		G857-1510	N/A	M28734	A	9		Torin 2	1223001-51-1	M28890	A	9
L-Thyroxine	51-48-9	PLATE 006	A	10		G857-1624	N/A	M28734	A	10		Torin 1	1222998-36-8	M28890	A	10
Atropine sulfate	55-48-1	PLATE 006	A	11		G857-1713	N/A	M28734	A	11		Chromium picolinate	14639-25-9	M28890	A	11
Quercetin	117-39-5	PLATE 006	B	2		G857-1794	N/A	M28734	B	2		SF2523	1174428-47-7	M28890	B	2
Artemisinin	63968-64-9	PLATE 006	B	3		G861-0164	959534-23-7	M28734	B	3		GNE3511	1496581-76-0	M28890	B	3
L-Hyoscyamine	101-31-5	PLATE 006	B	4		G906-0265	824974-12-1	M28734	B	4		Compound 401	168425-64-7	M28890	B	4
Cyclosporin A	59865-13-3	PLATE 006	B	5		H025-0547	861209-12-3	M28734	B	5		CC115	1228013-15-7	M28890	B	5
Penicillin G sodium salt	69-57-8	PLATE 006	B	6		H025-0548	1173103-92-8	M28734	B	6		KU55933	587871-26-9	M28890	B	6
Abamectin	71751-41-2	PLATE 006	B	7		H025-0700C	1220645-15-7	M28734	B	7		PIK75	372196-67-3	M28890	B	7
L(+)-Ascorbic acid	50-81-7	PLATE 006	B	8		J029-0822	708994-65-4	M28734	B	8		PIK93	593960-11-3	M28890	B	8
Nicotinamide	98-92-0	PLATE 006	B	9		J033-0193	N/A	M28734	B	9		Pritelivir	348086-71-5	M28890	B	9
Azelaic acid	123-99-9	PLATE 006	B	10		J038-0642	N/A	M28734	B	10		NU7026	154447-35-5	M28890	B	10
Riboflavin	83-88-5	PLATE 006	B	11		J038-2705	N/A	M28734	B	11		XL147 analogue	956958-53-5	M28890	B	11
Griseofulvin	126-07-8	PLATE 006	C	2		K205-1610	118416-37-8	M28734	C	2		ETP46464	1345675-02-6	M28890	C	2
Panthenol	16485-10-2	PLATE 006	C	3		K222-0420	100726-53-2	M28734	C	3		Voxtalisib Analogue	1349796-36-6	M28890	C	3
4-Methylumbelliferone	90-33-5	PLATE 006	C	4		K248-0169	866809-11-2	M28734	C	4		Quinacrine dihydrochloride	69-05-6	M28890	C	4
Sucralose	56038-13-2	PLATE 006	C	5		K258-0008	896692-65-2	M28734	C	5		CYC116	693228-63-6	M28890	C	5
L-Menthol	2216-51-5	PLATE 006	C	6		K272-1432	1005063-76-2	M28734	C	6		KRN633	286370-15-8	M28890	C	6
Azithromycin dihydrate	117772-70-0	PLATE 006	C	7		K279-1328	959533-02-9	M28734	C	7		8-O-Acetylshanzhiside methyl ester	57420-46-9	M28890	C	7
Ethynyl estradiol	57-63-6	PLATE 006	C	8		K284-1375	443348-91-2	M28734	C	8		Nintedanib Ethanesulfonate Salt	656247-18-6	M28890	C	8
Hydroxyprogesterone	68-96-2	PLATE 006	C	9		K284-3928	422286-83-7	M28734	C	9		Brigatinib	1197953-54-0	M28890	C	9
Khellin	82-02-0	PLATE 006	C	10		K284-5454	N/A	M28734	C	10		WHI-P258	21561-09-1	M28890	C	10
Syringaresinol-di-O-glucoside	66791-77-3	PLATE 006	C	11		K284-7613	689766-30-1	M28734	C	11		Amitifadine hydrochloride	410074-74-7	M28890	C	11
Mupirocin	12650-69-0	PLATE 006	D	2		K286-2397	422300-06-9	M28734	D	2		AG 126	118409-62-4	M28890	D	2
Rapamycin	53123-88-9	PLATE 006	D	3		K287-0268	422526-42-9	M28734	D	3		Amentoflavone	1617-53-4	M28890	D	3
8-Methoxypsoralen	298-81-7	PLATE 006	D	4		K297-0122	422532-02-3	M28734	D	4		L755507	159182-43-1	M28890	D	4
Resveratrol	501-36-0	PLATE 006	D	5		K305-0280	896691-03-5	M28734	D	5		Trifolirhizin	6807-83-6	M28890	D	5
Nystatin	1400-61-9	PLATE 006	D	6		K505-0612	388618-64-2	M28734	D	6		VPS34-IN1	1383716-33-3	M28890	D	6
Thiostrepton	1393-48-2	PLATE 006	D	7		K603-0118	N/A	M28734	D	7		PIK-III	1383716-40-2	M28890	D	7
5Beta-Pregnane-3Alpha,20alpha-Diol	80-92-2	PLATE 006	D	8		K781-0529	309943-46-2	M28734	D	8		PF4989216	1276553-09-3	M28890	D	8
7-Hydroxycoumarin	93-35-6	PLATE 006	D	9		K781-0708	309944-48-7	M28734	D	9		GNE317	1394076-92-6	M28890	D	9
SN-38	86639-52-3	PLATE 006	D	10		K781-4179	440346-35-0	M28734	D	10		Deguelin	522-17-8	M28890	D	10
Diosmetin	520-34-3	PLATE 006	D	11		K783-0280	451496-83-6	M28734	D	11		AZD8835	1620576-64-8	M28890	D	11
Chitosan	9012-76-4	PLATE 006	E	2		K783-6136	897770-05-7	M28734	E	2		AZD8186	1627494-13-6	M28890	E	2
2'-Deoxyinosine	890-38-0	PLATE 006	E	3		K783-6974	897774-18-4	M28734	E	3		WYE354	1062169-56-5	M28890	E	3
ADP	58-64-0	PLATE 006	E	4		K784-0222	451499-46-0	M28734	E	4		CAY10505	1218777-13-9	M28890	E	4
Adenosine 5'-monophosphate	61-19-8	PLATE 006	E	5		K786-5778	1036383-78-4	M28734	E	5		AS604850	648449-76-7	M28890	E	5
L-Glutamine	56-85-9	PLATE 006	E	6		K786-6070	705958-80-1	M28734	E	6		Copanlisib	1032568-63-0	M28890	E	6
Kinetin	525-79-1	PLATE 006	E	7		K786-6202	697777-25-6	M28734	E	7		PF04691502	1013101-36-4	M28890	E	7
Genistein	446-72-0	PLATE 006	E	8		K786-6703	898216-05-2	M28734	E	8		AS252424	900515-16-4	M28890	E	8
Apigenin	520-36-5	PLATE 006	E	9		K786-6983	898197-78-9	M28734	E	9		ZSTK474	475110-96-4	M28890	E	9
Aloin	1415-73-2	PLATE 006	E	10		K786-9736	898196-35-5	M28734	E	10		YM201636	371942-69-7	M28890	E	10
Aloe-emodin	481-72-1	PLATE 006	E	11		K788-2364	898203-19-5	M28734	E	11		VS5584	1246560-33-7	M28890	E	11
Amygdalin	29883-15-6	PLATE 006	F	2		K788-8290	899177-36-7	M28734	F	2		BGT226	1245537-68-1	M28890	F	2
Tacrolimus	104987-11-3	PLATE 006	F	3		K788-8749	899189-17-4	M28734	F	3		XL388	1251156-08-7	M28890	F	3
Indole-3-carbinol	700-06-1	PLATE 006	F	4		K788-9940	899189-02-7	M28734	F	4		Loureirin A	119425-89-7	M28890	F	4
Chrysin	480-40-0	PLATE 006	F	5		K832-4068	698384-03-1	M28734	F	5		Leniolisib	1354690-24-6	M28890	F	5
Scopolamine butylbromide	149-64-4	PLATE 006	F	6		K940-0313	899711-13-8	M28734	F	6		TGR1202	1532533-67-7	M28890	F	6
Jaceosidin	18085-97-7	PLATE 006	F	7		K940-3798	697771-13-4	M28734	F	7		Alkannin	517-88-4	M28890	F	7
Estriol	50-27-1	PLATE 006	F	8		K978-0211	N/A	M28734	F	8		BQR695	1513879-21-4	M28890	F	8
D-Cycloserine	68-41-7	PLATE 006	F	9		K978-0432	N/A	M28734	F	9		Autophinib	1644443-47-9	M28890	F	9
Uridine	58-96-8	PLATE 006	F	10		L111-0022	1359486-87-5	M28734	F	10		Desmethyl-VS-5584	1246535-95-4	M28890	F	10
Cozymase	53-84-9	PLATE 006	F	11		N050-0004	N/A	M28734	F	11		GDC0326	1282514-88-8	M28890	F	11
Isotretinoin	4759-48-2	PLATE 006	G	2		P160-0032	745046-84-8	M28734	G	2		GDC0084	1382979-44-3	M28890	G	2
Hydrocortisone	50-23-7	PLATE 006	G	3		R052-2052	N/A	M28734	G	3		GNE 477	1032754-81-6	M28890	G	3
N-Acetylneuraminic acid	131-48-6	PLATE 006	G	4		V030-2981	509149-38-6	M28734	G	4		NIH12848	959551-10-1	M28890	G	4
Beta-Carotene	7235-40-7	PLATE 006	G	5		Y020-0502	524057-37-2	M28734	G	5		PIK293	900185-01-5	M28890	G	5
Dopamine hydrochloride	62-31-7	PLATE 006	G	6		Y020-1036	459182-29-7	M28734	G	6		Serabelisib	1268454-23-4	M28890	G	6
Lyothyronine	6893-02-3	PLATE 006	G	7		Y020-6136	N/A	M28734	G	7		(4S)-4-Hydroxy-L-isoleucine	55399-93-4	M28890	G	7
Aminophylline	317-34-0	PLATE 006	G	8		Y020-6646	774591-56-9	M28734	G	8		Isorhamnetin	480-19-3	M28890	G	8
Melatonine	73-31-4	PLATE 006	G	9		Y020-7175	810635-05-3	M28734	G	9		Acalisib	870281-34-8	M28890	G	9
Silibinin	22888-70-6	PLATE 006	G	10		Y030-0412	132862-06-7	M28734	G	10		TG100-115	677297-51-7	M28890	G	10
Hematoxylin	517-28-2	PLATE 006	G	11		Y030-0570	349096-67-9	M28734	G	11		TGX221	663619-89-4	M28890	G	11
Vinblastine sulfate	143-67-9	PLATE 006	H	2		Y030-1060	297180-07-5	M28734	H	2		IC87114	371242-69-2	M28890	H	2
Menadiol Diacetate	573-20-6	PLATE 006	H	3		Y030-1349	197843-58-6	M28734	H	3		CH5132799	1007207-67-1	M28890	H	3
Tauroursodeoxycholic Acid	14605-22-2	PLATE 006	H	4		Y030-1422	120737-99-7	M28734	H	4		PIK90	677338-12-4	M28890	H	4
Cabazitaxel	183133-96-2	PLATE 006	H	5		Y030-2393	204706-70-7	M28734	H	5		A66	1166227-08-2	M28890	H	5
Taxifolin	480-18-2	PLATE 006	H	6		Y030-3098	N/A	M28734	H	6		Pilaralisib	934526-89-3	M28890	H	6
Bavachinin	19879-30-2	PLATE 006	H	7		Y030-3324	346713-94-8	M28734	H	7		GSK1059615	958852-01-2	M28890	H	7
Kaempferol	520-18-3	PLATE 006	H	8		Y030-3795	333443-02-0	M28734	H	8		HS173	1276110-06-5	M28890	H	8
Menatetrenone	11032-49-8	PLATE 006	H	9		Y030-3899	335203-87-7	M28734	H	9		PIK294	900185-02-6	M28890	H	9
Berbamine dihydrochloride	6078-17-7	PLATE 006	H	10		Y030-4666	349432-56-0	M28734	H	10		CNX1351	1276105-89-5	M28890	H	10
Astragaloside IV	84687-43-4	PLATE 006	H	11		Y030-4947	N/A	M28734	H	11		AS605240	648450-29-7	M28890	H	11
(-)-Epigallocatechin Gallate	989-51-5	PLATE 007	A	2		Y030-6865	541543-88-8	M28735	A	2		Dactolisib	915019-65-7	M28891	A	2
Fangchinoline	33889-68-8	PLATE 007	A	3		Y030-6910	636993-10-7	M28735	A	3		PI3K/HDAC Inhibitor	1339928-25-4	M28891	A	3
Scopoletin	92-61-5	PLATE 007	A	4		Y030-7407	438198-10-8	M28735	A	4		GSK2636771	1372540-25-4	M28891	A	4
Trigonelline	535-83-1	PLATE 007	A	5		Y030-8849	600147-09-9	M28735	A	5		APY0201	1232221-74-7	M28891	A	5
Tetrahydropalmatine hydrochloride	6024-85-7	PLATE 007	A	6		Y031-1004	827618-59-7	M28735	A	6		LY294002	154447-36-6	M28891	A	6
Ginsenoside Rc	11021-14-0	PLATE 007	A	7		Y031-2225	847851-58-5	M28735	A	7		Taselisib	1282512-48-4	M28891	A	7
Cyclovirobuxin D	860-79-7	PLATE 007	A	8		Y031-4349	878442-10-5	M28735	A	8		Pictilisib	957054-30-7	M28891	A	8
Jatrorrhizine hydrochloride	960383-96-4	PLATE 007	A	9		Y031-4527	878442-25-2	M28735	A	9		Duvelisib	1201438-56-3	M28891	A	9
Gentiopicrin	20831-76-9	PLATE 007	A	10		Y031-5441	948181-27-9	M28735	A	10		Gedatolisib	1197160-78-3	M28891	A	10
Fraxetin	574-84-5	PLATE 007	A	11		Y040-1347	384361-28-8	M28735	A	11		Vistusertib	1009298-59-2	M28891	A	11
Notoginsenoside R1	80418-24-2	PLATE 007	B	2		Y040-3432	859141-05-2	M28735	B	2		CZC24832	1159824-67-5	M28891	B	2
Isopsoralen	523-50-2	PLATE 007	B	3		Y040-4594	N/A	M28735	B	3		Alpelisib	1217486-61-7	M28891	B	3
Panaxadiol	19666-76-3	PLATE 007	B	4		Y040-6798	19225-02-6	M28735	B	4		Apitolisib	1032754-93-0	M28891	B	4
Daphnetin	486-35-1	PLATE 007	B	5		Y040-8363	N/A	M28735	B	5		3-Methyladenine	5142-23-4	M28891	B	5
Schizandrin A	61281-38-7	PLATE 007	B	6		Y041-2092	858765-27-2	M28735	B	6		Omipalisib	1086062-66-9	M28891	B	6
Panaxtriol	32791-84-7	PLATE 007	B	7		Y041-2252	N/A	M28735	B	7		INK 128	1224844-38-5	M28891	B	7
Ginsenoside Rg1	22427-39-0	PLATE 007	B	8		Y080-0372	381198-53-4	M28735	B	8		Buparlisib	944396-07-0	M28891	B	8
Wogonin	632-85-9	PLATE 007	B	9		Y200-6522	216985-29-4	M28735	B	9		Myricetin	529-44-2	M28891	B	9
Helenine	546-43-0	PLATE 007	B	10		Y300-1609	723742-03-8	M28735	B	10		Loureirin B	119425-90-0	M28891	B	10
Stevioside	57817-89-7	PLATE 007	B	11		Y300-1887	705959-87-1	M28735	B	11		Taurocholic acid sodium salt hydrate	345909-26-4	M28891	B	11
Costunolide	553-21-9	PLATE 007	C	2		Y300-2937	950232-18-5	M28735	C	2		PHA767491 HCl	942425-68-5	M28891	C	2
Isoimperatorin	482-45-1	PLATE 007	C	3		Z601-5286	331759-42-3	M28735	C	3		AT7519	844442-38-2	M28891	C	3
(±)-Shikonin	54952-43-1	PLATE 007	C	4		E781-0677	887213-42-5	M28735	C	4		Indirubin	479-41-4	M28891	C	4
Hyperoside	482-36-0	PLATE 007	C	5		E975-1091	894898-15-8	M28735	C	5		SU9516	377090-84-1	M28891	C	5
Schizandrin B	61281-37-6	PLATE 007	C	6		E589-2503	892763-27-8	M28735	C	6		SNS032	345627-80-7	M28891	C	6
Morin	480-16-0	PLATE 007	C	7		D718-0078	956777-55-2	M28735	C	7		Indirubin-3'-monoxime	160807-49-8	M28891	C	7
Ginsenoside Rb1	41753-43-9	PLATE 007	C	8		3132-0529	309926-81-6	M28735	C	8		TBB	17374-26-4	M28891	C	8
Gossypol acetic acid	12542-36-8	PLATE 007	C	9		K783-3556	132-60-5	M28735	C	9		D-(-)-Tagatose	87-81-0	M28891	C	9
Daidzin	552-66-9	PLATE 007	C	10		G786-1642	691388-61-1	M28735	C	10		Caffeic Acid	331-39-5	M28891	C	10
Ginsenoside Re	52286-59-6	PLATE 007	C	11		8013-0438	26749-96-2	M28735	C	11		QNZ	545380-34-5	M28891	C	11
Psoralen	66-97-7	PLATE 007	D	2		E947-0640	1092966-35-2	M28735	D	2		Tetrahydrocoptisine	7461-02-1	M28891	D	2
Astilbin	29838-67-3	PLATE 007	D	3		8451-09156	676475-71-1	M28735	D	3		beta-Asarone	5273-86-9	M28891	D	3
Isorhamnetin	480-19-3	PLATE 007	D	4		1988-1009	54027-45-1	M28735	D	4		Prunetin	552-59-0	M28891	D	4
Ecdysterone	5289-74-7	PLATE 007	D	5		8013-2454	681845-00-1	M28735	D	5		Flavokawain A	3420-72-2	M28891	D	5
Coenzyme Q10	303-98-0	PLATE 007	D	6		C226-2701	912798-45-9	M28735	D	6		Ethyl gallate	831-61-8	M28891	D	6
(-)-Epicatechin gallate	1257-08-5	PLATE 007	D	7		2399-2346	126079-81-0	M28735	D	7		Galangin	548-83-4	M28891	D	7
Arctiin	20362-31-6	PLATE 007	D	8		3390-0232	297157-40-5	M28735	D	8		Mangiferin	4773-96-0	M28891	D	8
Ginsenoside Rd	52705-93-8	PLATE 007	D	9		Y020-0506	524057-43-0	M28735	D	9		Astilbin	29838-67-3	M28891	D	9
Icariin	489-32-7	PLATE 007	D	10		C148-0759	1042699-84-2	M28735	D	10		Givinostat hydrochloride monohydrate	732302-99-7	M28891	D	10
Rosmarinic acid	20283-92-5	PLATE 007	D	11		Y031-4060	697779-29-6	M28735	D	11		MK8245	1030612-90-8	M28891	D	11
Dehydroandrographolide	134418-28-3	PLATE 007	E	2		8007-5578	311783-91-2	M28735	E	2		Choline Fenofibrate	856676-23-8	M28891	E	2
Patchouli alcohol	5986-55-0	PLATE 007	E	3		L155-0137	605622-33-1	M28735	E	3		Tiliroside	20316-62-5	M28891	E	3
Arctigenin	7770-78-7	PLATE 007	E	4		5536-1225	523990-33-2	M28735	E	4		Obtusifolin	477-85-0	M28891	E	4
Chlorogenic Acid	327-97-9	PLATE 007	E	5		C636-1324	1025014-72-5	M28735	E	5		G007-LK	1380672-07-0	M28891	E	5
Epicatechin	490-46-0	PLATE 007	E	6		C466-0178	1035025-32-1	M28735	E	6		AZ6102	1645286-75-4	M28891	E	6
Genistin	529-59-9	PLATE 007	E	7		4296-0963	383895-41-8	M28735	E	7		T0070907	313516-66-4	M28891	E	7
Catalpol	2415-24-9	PLATE 007	E	8		C365-0205	851124-07-7	M28735	E	8		GW0742	317318-84-6	M28891	E	8
Stigmasterol	83-48-7	PLATE 007	E	9		C224-1827	1035375-71-3	M28735	E	9		MBX 8025	851528-79-5	M28891	E	9
Schisandrin	7432-28-2	PLATE 007	E	10		C447-0511	902435-26-1	M28735	E	10		LB100	1632032-53-1	M28891	E	10
Curcumol	4871-97-0	PLATE 007	E	11		C190-0265	892278-34-1	M28735	E	11		Elafibranor	923978-27-2	M28891	E	11
Sennoside B	128-57-4	PLATE 007	F	2		C328-0248	851860-67-8	M28735	F	2		SR18292	2095432-55-4	M28891	F	2
Epigallocatechin	970-74-1	PLATE 007	F	3		C281-0158	689264-90-2	M28735	F	3		XMD16-5	1345098-78-3	M28891	F	3
Scopolamine HBr	114-49-8	PLATE 007	F	4		1682-2308	6093-71-6;64700-15-8	M28735	F	4		XMD8-87	1234480-46-6	M28891	F	4
Nobiletin	478-01-3	PLATE 007	F	5		8014-9377	633284-32-9	M28735	F	5		PHYTOL	150-86-7	M28891	F	5
(20S)-Protopanaxadiol	30636-90-9	PLATE 007	F	6		Y031-0255	785710-86-3	M28735	F	6		Troglitazone	97322-87-7	M28891	F	6
Salvianolic acid B	115939-25-8	PLATE 007	F	7		8015-1070	695200-05-6	M28735	F	7		Abietic Acid	514-10-3	M28891	F	7
Forskolin	66575-29-9	PLATE 007	F	8		C737-3167	902941-42-8	M28735	F	8		WIKI4	838818-26-1	M28891	F	8
(+)-Bicuculline	485-49-4	PLATE 007	F	9		8020-1172	879444-35-6	M28735	F	9		Bavachinin	19879-30-2	M28891	F	9
Loganin	18524-94-2	PLATE 007	F	10		8013-6399	682761-67-7	M28735	F	10		Ginsenoside Rh1	63223-86-9	M28891	F	10
Asiaticoside	16830-15-2	PLATE 007	F	11		N062-0012	1416565-39-3	M28735	F	11		GSK0660	1014691-61-2	M28891	F	11
Sodium Aescinate	20977-05-3	PLATE 007	G	2		8019-5932	488823-95-6	M28735	G	2		FH535	108409-83-2	M28891	G	2
Ivermectin	70288-86-7	PLATE 007	G	3		K786-6543	705959-82-6	M28735	G	3		GSK3787	188591-46-0	M28891	G	3
7,8-Dihydroxyflavone	38183-03-8	PLATE 007	G	4		8013-0490	442673-15-6	M28735	G	4		JW55	664993-53-7	M28891	G	4
Plumbagin	481-42-5	PLATE 007	G	5		D216-0814	891383-54-3	M28735	G	5		Rosiglitazone maleate	155141-29-0	M28891	G	5
Celastrol	34157-83-0	PLATE 007	G	6		E155-0999	902867-33-8	M28735	G	6		Curcumin	458-37-7	M28891	G	6
(-)-Huperzine A	102518-79-6	PLATE 007	G	7		8188-0850	444112-59-8	M28735	G	7		Sauchinone	177931-17-8	M28891	G	7
Germacrone	6902-91-6	PLATE 007	G	8		H025-3200	16714-29-7	M28735	G	8		Farrerol	24211-30-1	M28891	G	8
Ginsenoside Rh2	78214-33-2	PLATE 007	G	9		6865-4141	824420-56-6	M28735	G	9		SB239063	193551-21-2	M28891	G	9
Lupeol	545-47-1	PLATE 007	G	10		D256-0283	891398-84-8	M28735	G	10		Pexmetinib	945614-12-0	M28891	G	10
Cyclopamine	4449-51-8	PLATE 007	G	11		G856-7009	895014-60-5	M28735	G	11		BMS582949	623152-17-0	M28891	G	11
Gypenoside XLIX	94987-08-3	PLATE 007	H	2		6384-2795	331713-37-2	M28735	H	2		APS-2-79	2002381-31-7	M28891	H	2
Glycitin	40246-10-4	PLATE 007	H	3		6873-0554	664317-83-3	M28735	H	3		Doramapimod	285983-48-4	M28891	H	3
Crocin	42553-65-1	PLATE 007	H	4		N062-0006	27975-19-5	M28735	H	4		Skepinone-L	1221485-83-1	M28891	H	4
Monocrotaline	315-22-0	PLATE 007	H	5		C301-5975	901246-16-0	M28735	H	5		Neflamapimod	209410-46-8	M28891	H	5
Rhoifolin	17306-46-6	PLATE 007	H	6		4386-3843	442521-88-2	M28735	H	6		Ralimetinib Mesylate	862507-23-1	M28891	H	6
Genipin	6902-77-8	PLATE 007	H	7		E157-5379	902889-52-5	M28735	H	7		Sesamolin	526-07-8	M28891	H	7
Harmine hydrochloride	343-27-1	PLATE 007	H	8		E461-0174	872838-55-6	M28735	H	8		Norisoboldine	23599-69-1	M28891	H	8
Schisantherin A	58546-56-8	PLATE 007	H	9		Y031-1154	827619-91-0	M28735	H	9		Atractylenolide II	73069-14-4	M28891	H	9
Liquiritin	551-15-5	PLATE 007	H	10		Y030-9149	723249-68-1	M28735	H	10		Isofraxidin	486-21-5	M28891	H	10
Tubeimoside I	102040-03-9	PLATE 007	H	11		E461-0625	872840-66-9	M28735	H	11		TA02	1784751-19-4	M28891	H	11
Bilirubin	635-65-4	PLATE 008	A	2		K279-1178	959517-20-5	M28736	A	2		TA01	1784751-18-3	M28892	A	2
Deacetyltaxol	78432-77-6	PLATE 008	A	3		C276-1590	900304-04-3	M28736	A	3		UM164	903564-48-7	M28892	A	3
Glucosamine sulfate	29031-19-4	PLATE 008	A	4		8010-0316	299921-09-8	M28736	A	4		PF6260933	1811510-56-1	M28892	A	4
Quercitrin	522-12-3	PLATE 008	A	5		G370-0275	932499-84-8	M28736	A	5		SB242235	193746-75-7	M28892	A	5
Sodium Demethylcantharidate	13114-29-9	PLATE 008	A	6		D715-1355	110506-85-9	M28736	A	6		Nomilin	1063-77-0	M28892	A	6
Saikosaponin A	20736-09-8	PLATE 008	A	7		G265-0874	950452-21-8	M28736	A	7		BMS-582949 HCl	912806-16-7	M28892	A	7
Picroside I	27409-30-9	PLATE 008	A	8		Y050-0437	826998-09-8	M28736	A	8		Obacunone	751-03-1	M28892	A	8
Tetramethylpyrazine	1124-11-4	PLATE 008	A	9		8014-9261	633283-14-4	M28736	A	9		NQDI1	175026-96-7	M28892	A	9
Ginsenoside Rg2	52286-74-5	PLATE 008	A	10		D012-0014	303144-44-7	M28736	A	10		PD 169316	152121-53-4	M28892	A	10
Tetrahydroberberine THB	522-97-4	PLATE 008	A	11		D307-0035	874356-84-0	M28736	A	11		SKF86002	72873-74-6	M28892	A	11
Mogroside V	88901-36-4	PLATE 008	B	2		G205-0370	951446-39-2	M28736	B	2		SB202190	152121-30-7	M28892	B	2
Triptolide	38748-32-2	PLATE 008	B	3		C730-0104	140677-12-9	M28736	B	3		SGX523	1022150-57-7	M28892	B	3
Echinacoside	82854-37-3	PLATE 008	B	4		Y031-0488	723299-89-6	M28736	B	4		PH797804	586379-66-0	M28892	B	4
Fangchinoline	436-77-1	PLATE 008	B	5		G532-0011	903726-38-5	M28736	B	5		Pseudolaric Acid B	82508-31-4	M28892	B	5
Irinotecan	97682-44-5	PLATE 008	B	6		8012-7831	286435-97-0	M28736	B	6		SB203580	152121-47-6	M28892	B	6
Tyramine	51-67-2	PLATE 008	B	7		E854-1467	894531-25-0	M28736	B	7		Linarin	480-36-4	M28892	B	7
Methylcobalamin	13422-55-4	PLATE 008	B	8		6494-0071	638142-30-0	M28736	B	8		ML130	799264-47-4	M28892	B	8
Tetrahydropapaverine hydrochloride	6429-04-5	PLATE 008	B	9		Y030-2041	326886-71-9	M28736	B	9		Sciadopitysin	521-34-6	M28892	B	9
Astaxanthin	472-61-7	PLATE 008	B	10		8016-2972	261766-28-3	M28736	B	10		Atractylenolide I	73069-13-3	M28892	B	10
D-(+)-Trehalose dihydrate	6138-23-4	PLATE 008	B	11		C200-2966	892279-32-2	M28736	B	11		R7050	303997-35-5	M28892	B	11
Salvianolic Acid C	115841-09-3	PLATE 008	C	2		E213-0630	891883-20-8	M28736	C	2		Hispidol	5786-54-9	M28892	C	2
Abietic Acid	514-10-3	PLATE 008	C	3		G864-0057	888461-70-9	M28736	C	3		Cimifugin beta-D-glucopyranoside	80681-45-4	M28892	C	3
Harmol	487-03-6	PLATE 008	C	4		E587-0470	878055-01-7	M28736	C	4		CPI1189	183619-38-7	M28892	C	4
Silymarin	65666-07-1	PLATE 008	C	5		C712-1180	904580-07-0	M28736	C	5		Linalool	78-70-6	M28892	C	5
Mangostin	6147-11-1	PLATE 008	C	6		C276-0190	27398-61-4	M28736	C	6		Trilobatin	4192-90-9	M28892	C	6
Bufalin	465-21-4	PLATE 008	C	7		C260-1432	899924-34-6	M28736	C	7		Taurochenodeoxycholic Acid	516-35-8	M28892	C	7
Protoporphyrin IX	553-12-8	PLATE 008	C	8		K832-4408	899714-15-9	M28736	C	8		LY364947	396129-53-6	M28892	C	8
Histamine	51-45-6	PLATE 008	C	9		8011-1307	361464-13-3	M28736	C	9		VGX1027	6501-72-0	M28892	C	9
Synephrine	94-07-5	PLATE 008	C	10		4491-0864	166039-25-4	M28736	C	10		trans-Zeatin	1637-39-4	M28892	C	10
10-Deacetylbaccatin III	32981-86-5	PLATE 008	C	11		C066-0425	442856-09-9	M28736	C	11		Ulixertinib	869886-67-9	M28892	C	11
Orcinol glucoside	21082-33-7	PLATE 008	D	2		8008-5963	108950-58-9	M28736	D	2		Corynoxeine	630-94-4	M28892	D	2
Ginsenoside Rh1	63223-86-9	PLATE 008	D	3		8004-9574	281676-62-8	M28736	D	3		Avicularin	572-30-5	M28892	D	3
Asperosaponin Ⅵ	39524-08-8	PLATE 008	D	4		8009-1141	312507-47-4	M28736	D	4		Pluripotin	839707-37-8	M28892	D	4
Sarsasapogenin	126-19-2	PLATE 008	D	5		8018-8564	439108-84-6	M28736	D	5		DEL22379	181223-80-3	M28892	D	5
Ginkgolide A	15291-75-5	PLATE 008	D	6		8018-6042	777867-17-1	M28736	D	6		BIX02188	1094614-84-2	M28892	D	6
Swertiamarin	17388-39-5	PLATE 008	D	7		G786-0307	896337-16-9	M28736	D	7		Selumetinib	606143-52-6	M28892	D	7
Tanshinone IIA sulfonate sodium	69659-80-9	PLATE 008	D	8		0242-0592	19506-85-5; 5115-65-1; 6306-54-3	M28736	D	8		ISRIB (trans-isomer)	1597403-47-8	M28892	D	8
Ginkgolide C	15291-76-6	PLATE 008	D	9		C202-3714	325724-27-4	M28736	D	9		AZD8330	869357-68-6	M28892	D	9
Cephalomannine	71610-00-9	PLATE 008	D	10		4265-0085	126719-06-0	M28736	D	10		SCH772984	942183-80-4	M28892	D	10
Oridonin	28957-04-2	PLATE 008	D	11		8009-8953	213894-72-5	M28736	D	11		Epiberberine	6873-09-2	M28892	D	11
(20S)-Protopanaxatriol	34080-08-5	PLATE 008	E	2		Y030-3103	174636-31-8	M28736	E	2		ERK5-IN-1	1234479-76-5	M28892	E	2
Tangeretin	481-53-8	PLATE 008	E	3		E594-0148	892756-60-4	M28736	E	3		LY3214996	1951483-29-6	M28892	E	3
Forsythin	487-41-2	PLATE 008	E	4		C883-0147	959510-12-4	M28736	E	4		Dimethylacrylshikonin	24502-79-2	M28892	E	4
Farlutin	71-58-9	PLATE 008	E	5		8019-6075	4329-78-6	M28736	E	5		Vaccarin	53452-16-7	M28892	E	5
Cucurbitacin IIA	58546-34-2	PLATE 008	E	6		8009-4459	312529-84-3	M28736	E	6		magnolin	31008-18-1	M28892	E	6
Mycophenolic acid	24280-93-1	PLATE 008	E	7		4031-0664	196491-43-7	M28736	E	7		GSK2656157	1337532-29-2	M28892	E	7
Paclitaxel	33069-62-4	PLATE 008	E	8		8018-5947	839685-83-5	M28736	E	8		BIX02189	1094614-85-3	M28892	E	8
Dehydrocostus Lactone	477-43-0	PLATE 008	E	9		3237-1370	312946-37-5	M28736	E	9		ISRIB	548470-11-7	M28892	E	9
Madecassoside	34540-22-2	PLATE 008	E	10		8014-9435	633284-85-2	M28736	E	10		FR180204	865362-74-9	M28892	E	10
Kasugamycin hydrochloride	19408-46-9	PLATE 008	E	11		0242-0719	70371-89-0	M28736	E	11		NVP 231	362003-83-6	M28892	E	11
Bilobalide	33570-04-6	PLATE 008	F	2		E867-0063	894537-82-7	M28736	F	2		XMD17109	1435488-37-1	M28892	F	2
Levonorgestrel	797-63-7	PLATE 008	F	3		K788-3891	899205-48-2	M28736	F	3		PF-06651600	1792180-81-4	M28892	F	3
Etoposide	33419-42-0	PLATE 008	F	4		G923-0271	959554-92-8	M28736	F	4		WHI-P97	211555-05-4	M28892	F	4
Galanthamine HBr	1953-04-4	PLATE 008	F	5		D065-0091	865548-58-9	M28736	F	5		GLPG0634 analogue	1206101-20-3	M28892	F	5
Hygromycin B	31282-04-9	PLATE 008	F	6		G883-0555	959497-06-4	M28736	F	6		AZD1480	935666-88-9	M28892	F	6
Anisodamine	17659-49-3	PLATE 008	F	7		Y030-0149	331275-07-1	M28736	F	7		mTOR inhibitor-1	468747-17-3	M28892	F	7
Teicoplanin	61036-62-2	PLATE 008	F	8		K784-7825	702658-18-2	M28736	F	8		MSDC 0602	1133819-87-0	M28892	F	8
Harmine	442-51-3	PLATE 008	F	9		G857-1480	896323-24-3	M28736	F	9		GSK25	874119-56-9	M28892	F	9
Catharanthine sulfate	70674-90-7	PLATE 008	F	10		G730-0594	950448-21-2	M28736	F	10		LY303511 hydrochloride	2070014-90-1	M28892	F	10
Vidarabine	5536-17-4	PLATE 008	F	11		D399-0002	298689-98-2	M28736	F	11		L-Leucine	61-90-5	M28892	F	11
Streptozocin	18883-66-4	PLATE 008	G	2		K784-7590	702657-07-6	M28736	G	2		CZ415	1429639-50-8	M28892	G	2
Decitabine	2353-33-5	PLATE 008	G	3		G856-9318	906156-76-1	M28736	G	3		Timosaponin AIII	41059-79-4	M28892	G	3
Ascomycin	104987-12-4	PLATE 008	G	4		0449-0151	465-16-7	M28736	G	4		Salidroside	10338-51-9	M28892	G	4
Lancerin	81991-99-3	PLATE 008	G	5		K783-7056	897767-47-4	M28736	G	5		Palomid 529	914913-88-5	M28892	G	5
Pseudolaric Acid B	82508-31-4	PLATE 008	G	6		G856-6741	N/A	M28736	G	6		KU0063794	938440-64-3	M28892	G	6
Brefeldin A	20350-15-6	PLATE 008	G	7		Y030-5342	349626-32-0	M28736	G	7		AZ20	1233339-22-4	M28892	G	7
Euphorbiasteroid	28649-59-4	PLATE 008	G	8		Y200-5078	717870-51-4	M28736	G	8		Capivasertib	1143532-39-1	M28892	G	8
Harmane	486-84-0	PLATE 008	G	9		K407-0254	486452-02-2	M28736	G	9		MHY1485	326914-06-1	M28892	G	9
Guaiazulene	489-84-9	PLATE 008	G	10		G856-6397	894030-71-8	M28736	G	10		AZD8055	1009298-09-2	M28892	G	10
Citral	5392-40-5	PLATE 008	G	11		G706-1597	959549-97-4	M28736	G	11		JNK-IN-8	1410880-22-6	M28892	G	11
Rebaudioside A	58543-16-1	PLATE 008	H	2		K286-3575	422303-12-6	M28736	H	2		Uprosertib	1047634-65-0	M28892	H	2
L-α-Phosphatidylcholine	8002-43-5	PLATE 008	H	3		D245-0609	891383-41-8	M28736	H	3		GSK690693	937174-76-0	M28892	H	3
Dihydroactinidiolide	17092-92-1	PLATE 008	H	4		G192-0136	1037176-31-0	M28736	H	4		Ipatasertib	1001264-89-6	M28892	H	4
Acetovanillone	498-02-2	PLATE 008	H	5		G937-0082	959538-64-8	M28736	H	5		AZD26	1357158-81-6	M28892	H	5
Sophoricoside	152-95-4	PLATE 008	H	6		G588-0329	933237-01-5	M28736	H	6		Miransertib	1313881-70-7	M28892	H	6
Higenamine Hydrochloride	11041-94-4	PLATE 008	H	7		D319-0692	223580-51-6	M28736	H	7		Psoralidin	18642-23-4	M28892	H	7
Solanesol	13190-97-1	PLATE 008	H	8		G357-2111	959513-25-8	M28736	H	8		AKT inhibitor VIII	612847-09-3	M28892	H	8
Aloperine	56293-29-9	PLATE 008	H	9		8014-1846	178905-55-0	M28736	H	9		SC66	871361-88-5	M28892	H	9
Capastat sulfate	1405-37-4	PLATE 008	H	10		5167-1697	459794-18-4	M28736	H	10		Honokiol	35354-74-6	M28892	H	10
Betaine	107-43-7	PLATE 008	H	11		K784-4626	177360-23-5	M28736	H	11		Lupeol	545-47-1	M28892	H	11
Hydroxy Camptothecine	64439-81-2	PLATE 009	A	2		D163-0886	371924-84-4	M28737	A	2		Oridonin	28957-04-2	M28893	A	2
PHYTOL	150-86-7	PLATE 009	A	3		4428-0131	431931-53-2	M28737	A	3		Scutellarin	27740-01-8	M28893	A	3
Triacontanol	28351-05-5	PLATE 009	A	4		C561-2089	904442-04-2	M28737	A	4		Perifosine	157716-52-4	M28893	A	4
N-Sulfo-glucosamine sodium salt	38899-05-7	PLATE 009	A	5		E781-0728	878065-90-8	M28737	A	5		AT13148	1056901-62-2	M28893	A	5
Breviscapin	116122-36-2	PLATE 009	A	6		C301-3125	370850-67-2	M28737	A	6		PHT427	1191951-57-1	M28893	A	6
Citronellol	106-22-9	PLATE 009	A	7		Y030-1868	153439-48-6	M28737	A	7		SC 79	305834-79-1	M28893	A	7
10-Hydroxy-2-decenoic acid	14113-05-4	PLATE 009	A	8		E613-0068	892797-91-0	M28737	A	8		2,3-Butanedione 2-Monoxime	57-71-6	M28893	A	8
(S)-(+)-Carvone	2244-16-8	PLATE 009	A	9		3455-0545	361179-11-5	M28737	A	9		MK-2206 dihydrochloride	1032350-13-2	M28893	A	9
Stachydrine Hydrochloride	4136-37-2	PLATE 009	A	10		G857-0650	946247-54-7	M28737	A	10		Afuresertib	1047644-62-1	M28893	A	10
alpha-Boswellic acid	471-66-9	PLATE 009	A	11		E920-0911	894590-10-4	M28737	A	11		RPI1	269730-03-2	M28893	A	11
Geranyl Tiglate	8000-46-2	PLATE 009	B	2		G678-0548	933027-92-0	M28737	B	2		MLN2480	1096708-71-2	M28893	B	2
Castor oil	8001-79-4	PLATE 009	B	3		N064-0028	N/A	M28737	B	3		LY3009120	1454682-72-4	M28893	B	3
Grape Seed Extract	84929-27-1	PLATE 009	B	4		G608-0066	951494-10-3	M28737	B	4		GW5074	220904-83-6	M28893	B	4
Creatine phosphate disodium salt	922-32-7	PLATE 009	B	5		D341-1841	898522-07-1	M28737	B	5		Encorafenib	1269440-17-6	M28893	B	5
Vanillin	121-33-5	PLATE 009	B	6		8013-0788	260549-56-2	M28737	B	6		GDC0879	905281-76-7	M28893	B	6
Perillyl alcohol	536-59-4	PLATE 009	B	7		4072-3309	448231-41-2	M28737	B	7		Lonafarnib	193275-84-2	M28893	B	7
Oleanonic Acid	17990-42-0	PLATE 009	B	8		C797-0355	903176-91-0	M28737	B	8		BAY-293	2244904-70-7	M28893	B	8
4',7-Dimethoxyisoflavone	1157-39-7	PLATE 009	B	9		G856-8207	896303-40-5	M28737	B	9		AZ304	942507-42-8	M28893	B	9
Parthenolide	20554-84-1	PLATE 009	B	10		Y200-5232	541538-46-9	M28737	B	10		B-Raf inhibitor 1 dihydrochloride	1191385-19-9	M28893	B	10
Trimethoxystilbene	22255-22-7	PLATE 009	B	11		6466-1301	445230-06-8	M28737	B	11		K-Ras(G12C) Inhibitor 6	2060530-16-5	M28893	B	11
Lycorine	476-28-8	PLATE 009	C	2		8015-1479	590378-42-0	M28737	C	2		RAF709	1628838-42-5	M28893	C	2
Angelic Acid	565-63-9	PLATE 009	C	3		Y200-4174	955900-94-4	M28737	C	3		PLX8394	1393466-87-9	M28893	C	3
Liquiritigenin	578-86-9	PLATE 009	C	4		C260-1655	899921-51-8	M28737	C	4		SB590885	405554-55-4	M28893	C	4
Ursonic Acid	6246-46-4	PLATE 009	C	5		0237-0114	313536-26-4	M28737	C	5		L779450	303727-31-3	M28893	C	5
Sophoridine	6882-68-4	PLATE 009	C	6		D718-0045	727661-21-4	M28737	C	6		Kobe2602	454453-49-7	M28893	C	6
Arteether	75887-54-6	PLATE 009	C	7		8018-2006	888473-40-3	M28737	C	7		Kobe0065	436133-68-5	M28893	C	7
Dioscin	19057-60-4	PLATE 009	C	8		K786-8562	697790-14-0	M28737	C	8		ZM 336372	208260-29-1	M28893	C	8
Wogonoside	51059-44-0	PLATE 009	C	9		Y031-0394	486440-58-8	M28737	C	9		B-Raf IN 1	950736-05-7	M28893	C	9
Scutellarein	529-53-3	PLATE 009	C	10		N066-0054	N/A	M28737	C	10		Decursin	5928-25-6	M28893	C	10
Cycloastragenol	84605-18-5	PLATE 009	C	11		G857-2152	900012-00-2	M28737	C	11		Diosgenin	512-04-9	M28893	C	11
Macranthoidin B	136849-88-2	PLATE 009	D	2		6143-0059	140677-17-4	M28737	D	2		BIO-acetoxime	667463-85-6	M28893	D	2
Hederacoside C	14216-03-6	PLATE 009	D	3		5641-1573	591239-42-8	M28737	D	3		SB415286	264218-23-7	M28893	D	3
Eupatilin	22368-21-4	PLATE 009	D	4		8015-6327	400823-83-8	M28737	D	4		TDZD8	327036-89-5	M28893	D	4
Cephalotaxine	24316-19-6	PLATE 009	D	5		C699-0018	902474-23-1	M28737	D	5		CP21R7	125314-13-8	M28893	D	5
Alpha-Hederin	27013-91-8	PLATE 009	D	6		C651-0447	899534-71-5	M28737	D	6		SB216763	280744-09-4	M28893	D	6
Dipsacoside B	33289-85-9	PLATE 009	D	7		G325-0552	932303-66-7	M28737	D	7		Tideglusib	865854-05-3	M28893	D	7
Eleutheroside E	39432-56-9	PLATE 009	D	8		8014-1046	681837-30-9	M28737	D	8		Ginsenoside Rg2	52286-74-5	M28893	D	8
Jervine	469-59-0	PLATE 009	D	9		4334-1978	380586-00-5	M28737	D	9		CHIR99021	252917-06-9	M28893	D	9
Nuciferine	475-83-2	PLATE 009	D	10		G015-1112	894900-42-6	M28737	D	10		IM12	1129669-05-1	M28893	D	10
Cynaroside	5373-11-5	PLATE 009	D	11		C241-0667	912801-86-6	M28737	D	11		TWS119	601514-19-6	M28893	D	11
Veratramine	60-70-8	PLATE 009	E	2		E511-3540	892082-71-2	M28737	E	2		Bikinin	188011-69-0	M28893	E	2
Verbascoside	61276-17-3	PLATE 009	E	3		C336-0075	1037293-32-5	M28737	E	3		AZD2858	486424-20-8	M28893	E	3
Rebaudioside C	63550-99-2	PLATE 009	E	4		8014-8811	6253-54-9	M28737	E	4		AR-A014418	487021-52-3	M28893	E	4
Dihydrotanshinone I	87205-99-0	PLATE 009	E	5		Y050-1340	878721-37-0	M28737	E	5		LY2090314	603288-22-8	M28893	E	5
Geneticin sulfate	108321-42-2	PLATE 009	E	6		F081-1425	896842-30-1	M28737	E	6		AZD1080	612487-72-6	M28893	E	6
Isosteviol	27975-19-5	PLATE 009	E	7		Y031-6715	64654-10-0	M28737	E	7		SKL2001	909089-13-0	M28893	E	7
5-methoxyflavone	42079-78-7	PLATE 009	E	8		D523-1337	902320-91-6	M28737	E	8		KYA1797K	1956356-56-1	M28893	E	8
Calcium carbonate	471-34-1	PLATE 009	E	9		C470-0365	851939-81-6	M28737	E	9		Isoquercitrin	482-35-9	M28893	E	9
Elemicin	487-11-6	PLATE 009	E	10		3572-6018	309923-37-3	M28737	E	10		iCRT 14	677331-12-3	M28893	E	10
Xanthohumol	6754-58-1	PLATE 009	E	11		8007-3601	329212-53-5	M28737	E	11		WAY 316606	915759-45-4	M28893	E	11
Zinc Orotate	68399-76-8	PLATE 009	F	2		7491-0170	831234-13-0	M28737	F	2		iCRT3	901751-47-1	M28893	F	2
Momordin Ic	96990-18-0	PLATE 009	F	3		C148-0771	1042699-94-4	M28737	F	3		IWP 4	686772-17-8	M28893	F	3
Geldanamycin	30562-34-6	PLATE 009	F	4		E715-0325	893286-54-9	M28737	F	4		ETC159	1638250-96-0	M28893	F	4
Kitasamycin	1392-21-8	PLATE 009	F	5		3643-2600	142781-95-1	M28737	F	5		NCB0846	1792999-26-8	M28893	F	5
Cimifugin	37921-38-3	PLATE 009	F	6		D039-0061	622789-70-2	M28737	F	6		Xanthatin	26791-73-1	M28893	F	6
Licochalcone A	58749-22-7	PLATE 009	F	7		E594-0234	696631-75-1	M28737	F	7		IQ1	331001-62-8	M28893	F	7
Glabridin	59870-68-7	PLATE 009	F	8		C276-0578	959543-49-8	M28737	F	8		Wnt agonist 1	853220-52-7	M28893	F	8
Tectoridin	611-40-5	PLATE 009	F	9		D065-0063	870260-94-9	M28737	F	9		Methyl Vanillate	3943-74-6	M28893	F	9
Obacunone	751-03-1	PLATE 009	F	10		D049-0145	891021-08-2	M28737	F	10		IWP2	686770-61-6	M28893	F	10
3,4-Dihydroxyphenylethanol	10597-60-1	PLATE 009	F	11		K788-9241	959546-37-3	M28737	F	11		IWR-1-endo	1127442-82-3	M28893	F	11
Demethylzeylasteral	107316-88-1	PLATE 009	G	2		4300-0154	303119-35-9	M28737	G	2		ICG001	847591-62-2	M28893	G	2
Gamma-Oryzanol	11042-64-1	PLATE 009	G	3		Y020-0380	144040-35-7	M28737	G	3		KY02111	1118807-13-8	M28893	G	3
Epimedin C	110642-44-9	PLATE 009	G	4		C118-0445	536990-85-9	M28737	G	4		Isx 9	832115-62-5	M28893	G	4
Baohuoside I	113558-15-9	PLATE 009	G	5		8015-1381	693238-59-4	M28737	G	5		WAY262611	1123231-07-1	M28893	G	5
Syringin	118-34-3	PLATE 009	G	6		2783-3499	310414-52-9	M28737	G	6		XAV939	284028-89-3	M28893	G	6
Icaritin	118525-40-9	PLATE 009	G	7		E155-0296	863557-87-3	M28737	G	7		GSK1292263	1032823-75-8	M28893	G	7
Protopine	130-86-9	PLATE 009	G	8		8015-0097	633289-08-4	M28737	G	8		TAK875	1000413-72-8	M28893	G	8
Timosaponin BII	136656-07-0	PLATE 009	G	9		K284-3670	422283-72-5	M28737	G	9		APD 668	832714-46-2	M28893	G	9
Ginsenoside Rg3	14197-60-5	PLATE 009	G	10		C762-0159	902927-17-7	M28737	G	10		MBX2982	1037792-44-1	M28893	G	10
Lysionotin	152743-19-6	PLATE 009	G	11		8012-7231	445471-66-9	M28737	G	11		L-Arginine	74-79-3	M28893	G	11
Amentoflavone	1617-53-4	PLATE 009	H	2		C696-0746	902499-26-7	M28737	H	2		Embelin	550-24-3	M28893	H	2
Sodium houttuyfonate	1847-58-1	PLATE 009	H	3		G856-4919	877647-99-9	M28737	H	3		WZ4003	1214265-58-3	M28893	H	3
Psoralidin	18642-23-4	PLATE 009	H	4		C656-0686	847387-27-3	M28737	H	4		Dorsomorphin dihydrochloride	1219168-18-9	M28893	H	4
Agrimol B	55576-66-4	PLATE 009	H	5		8016-9833	727675-26-5	M28737	H	5		MK3903	1219737-12-8	M28893	H	5
Calycosin-7-O-beta-D-glucoside	20633-67-4	PLATE 009	H	6		8009-5152	312533-28-1	M28737	H	6		PF06409577	1467057-23-3	M28893	H	6
6-Gingerol	23513-14-6	PLATE 009	H	7		Y030-4387	349088-79-5	M28737	H	7		Chikusetsusaponin IVa	51415-02-2	M28893	H	7
Morroniside	25406-64-8	PLATE 009	H	8		6466-1554	515857-99-5	M28737	H	8		Sesamol	533-31-3	M28893	H	8
Homoharringtonine	26833-87-4	PLATE 009	H	9		D030-0128	879812-04-1	M28737	H	9		Forsythin	487-41-2	M28893	H	9
Polydatin	27208-80-6	PLATE 009	H	10		G357-2709	959560-72-6	M28737	H	10		Sophocarpine	145572-44-7	M28893	H	10
Chelerythrine chloride	3895-92-9	PLATE 009	H	11		Y031-1270	878679-00-6	M28737	H	11		A 769662	844499-71-4	M28893	H	11
Timosaponin AIII	41059-79-4	PLATE 010	A	2		1988-1446	304889-55-2	M28738	A	2		HTH-01-015	1613724-42-7	M28894	A	2
Corosolic acid	4547-24-4	PLATE 010	A	3		8018-3971	29179-41-7	M28738	A	3		Dorsomorphin	866405-64-3	M28894	A	3
Kaempferitrin	482-38-2	PLATE 010	A	4		8014-9155	633282-53-8	M28738	A	4		GDC0623	1168091-68-6	M28894	A	4
Wedelolactone	524-12-9	PLATE 010	A	5		8018-5942	878693-74-4	M28738	A	5		Refametinib	923032-37-5	M28894	A	5
Ginsenoside F1	53963-43-2	PLATE 010	A	6		8008-2494	296789-93-0	M28738	A	6		U0126-EtOH	1173097-76-1	M28894	A	6
Cucurbitacin B	6199-67-3	PLATE 010	A	7		8015-6336	315707-00-7	M28738	A	7		PD0325901	391210-10-9	M28894	A	7
Triptophenolide	74285-86-2	PLATE 010	A	8		2339-2195	29291-15-4	M28738	A	8		PD318088	391210-00-7	M28894	A	8
Sinapine thiocyanate	7431-77-8	PLATE 010	A	9		Y030-8125	349643-61-4	M28738	A	9		Pimasertib	1236699-92-5	M28894	A	9
Gamithromycin	145435-72-9	PLATE 010	A	10		C448-1449	902566-75-0	M28738	A	10		RO4987655	874101-00-5	M28894	A	10
Dehydroandrographolide Succinate Potasium Salt	76958-99-1	PLATE 010	A	11		8018-9448	681481-64-1	M28738	A	11		PD 98059	167869-21-8	M28894	A	11
Picropodophyllin	477-47-4	PLATE 010	B	2		4073-0125	420805-72-7	M28738	B	2		Binimetinib	606143-89-9	M28894	B	2
Vanillylacetone	122-48-5	PLATE 010	B	3		Y030-5493	84761-93-3	M28738	B	3		CI1040	212631-79-3	M28894	B	3
Curdione	13657-68-6	PLATE 010	B	4		8104-09555	478482-73-4	M28738	B	4		Piperlongumine	20069-09-4	M28894	B	4
1-Deoxynojirimycin	19130-96-2	PLATE 010	B	5		D272-0587	881444-64-0	M28738	B	5		Oleuropein	32619-42-4	M28894	B	5
Curcumenol	19431-84-6	PLATE 010	B	6		8020-1102	89112-85-6	M28738	B	6		Tempol	2226-96-2	M28894	B	6
Bardoxolone	218600-44-3	PLATE 010	B	7		K953-0667	697772-39-7	M28738	B	7		Carnosic acid	3650-09-7	M28894	B	7
L-Mimosine	500-44-7	PLATE 010	B	8		Y020-1917	486457-09-4	M28738	B	8		CIL56	300802-28-2	M28894	B	8
Sesamol	533-31-3	PLATE 010	B	9		R042-0011	129186-29-4	M28738	B	9		Glabridin	59870-68-7	M28894	B	9
Galangin	548-83-4	PLATE 010	B	10		M505-0703	1156760-52-9	M28738	B	10		Dihydrotanshinone I	87205-99-0	M28894	B	10
Atractylodin	55290-63-6	PLATE 010	B	11		G706-0750	959555-12-5	M28738	B	11		Plumbagin	481-42-5	M28894	B	11
Mollugin	55481-88-4	PLATE 010	C	2		G678-0331	933217-58-4	M28738	C	2		Oxypurinol	2465-59-0	M28894	C	2
Quercetin Dihydrate	6151-25-3	PLATE 010	C	3		D715-0021	149586-34-5	M28738	C	3		4-Methoxy-2-oxo-1,2-dihydro-pyridine-3-carbonitrile	21642-98-8	M28894	C	3
Vitexin-2''-O-rhamnoside	64820-99-1	PLATE 010	C	4		D207-0205	325702-76-9	M28738	C	4		SirReal2	709002-46-0	M28894	C	4
Vinorelbine Tartrate	125317-39-7	PLATE 010	C	5		D073-0358	831236-98-7	M28738	C	5		Sirtinol	410536-97-9	M28894	C	5
Staurosporine	62996-74-1	PLATE 010	C	6		E587-0586	887459-34-9	M28738	C	6		AGK2	304896-28-4	M28894	C	6
alpha-Asarone	2883-98-9	PLATE 010	C	7		E002-0954	891507-71-4	M28738	C	7		Selisistat	49843-98-3	M28894	C	7
Gambogic Acid	2752-65-0	PLATE 010	C	8		E737-0330	893289-20-8	M28738	C	8		OSS_128167	887686-02-4	M28894	C	8
Embelin	550-24-3	PLATE 010	C	9		8011-9537	385382-20-7	M28738	C	9		3-TYP	120241-79-4	M28894	C	9
3,6'-Disinapoyl sucrose	139891-98-8	PLATE 010	C	10		C276-1180	1005125-62-1	M28738	C	10		CAY10602	374922-43-7	M28894	C	10
β-thujaplicin	499-44-5	PLATE 010	C	11		8010-3709	309726-82-7	M28738	C	11		Cambinol	14513-15-6	M28894	C	11
Isobacachalcone	20784-50-3	PLATE 010	D	2		1630-0581	296267-01-1	M28738	D	2		Salermide	1105698-15-4	M28894	D	2
Asperuloside	14259-45-1	PLATE 010	D	3		C066-3355	896633-59-3	M28738	D	3		Thiomyristoyl	1429749-41-6	M28894	D	3
Roburic acid	6812-81-3	PLATE 010	D	4		8017-1370	727686-41-1	M28738	D	4		Fisetin	528-48-3	M28894	D	4
Methylparaben	99-76-3	PLATE 010	D	5		0663-0297	313403-43-9	M28738	D	5		Tenovin-6	1011557-82-6	M28894	D	5
syringaldehyde	134-96-3	PLATE 010	D	6		7299-6148	245072-50-8	M28738	D	6		Dehydroabietic acid	1740-19-8	M28894	D	6
Astragaloside I	84680-75-1	PLATE 010	D	7		8314-0028	847587-85-3	M28738	D	7		Halobetasol Propionate	66852-54-8	M28894	D	7
Colistimethate Sodium	30387-39-4	PLATE 010	D	8		4321-1036	182274-84-6	M28738	D	8		ACA	110683-10-8	M28894	D	8
Nodakenin	495-31-8	PLATE 010	D	9		5236-0002	3955-50-8	M28738	D	9		Columbin	546-97-4	M28894	D	9
Saikosaponin B2	58316-41-9	PLATE 010	D	10		8015-0273	695192-87-1	M28738	D	10		hnps-PLA Inhibitor	185298-58-2	M28894	D	10
Pseudoginsenoside F11	69884-00-0	PLATE 010	D	11		8525-0516	891457-33-3	M28738	D	11		GW 4869	6823-69-4	M28894	D	11
Neomangiferin	64809-67-2	PLATE 010	E	2		K938-0632	899718-77-5	M28738	E	2		Carbazochrome	69-81-8	M28894	E	2
Ginsenoside F2	62025-49-4	PLATE 010	E	3		4033-0018	300586-64-5	M28738	E	3		FIPI	939055-18-2	M28894	E	3
Jatrorrhizine	3621-38-3	PLATE 010	E	4		G274-0349	932479-61-3	M28738	E	4		Polydatin	65914-17-2	M28894	E	4
Tetrahydro Curcumin	36062-04-1	PLATE 010	E	5		Y031-3684	887680-96-8	M28738	E	5		AZD0156	1821428-35-6	M28894	E	5
Bavachin	19879-32-4	PLATE 010	E	6		E848-0880	894967-13-6	M28738	E	6		CP466722	1080622-86-1	M28894	E	6
Methyl protodioscin	54522-52-0	PLATE 010	E	7		8014-9115	633282-20-9	M28738	E	7		azd1390	2089288-03-7	M28894	E	7
Crocin II	55750-84-0	PLATE 010	E	8		7378-0007	1005108-55-3	M28738	E	8		AZD6738	1352226-88-0	M28894	E	8
Scopolin	531-44-2	PLATE 010	E	9		0417-1682	312744-03-9	M28738	E	9		Mirin	1198097-97-0	M28894	E	9
lithospermic acid	28831-65-4	PLATE 010	E	10		8013-3961	40728-59-4	M28738	E	10		VE821	1232410-49-9	M28894	E	10
Isoacteoside	61303-13-7	PLATE 010	E	11		K844-0854	385420-87-1	M28738	E	11		Schizandrin B	61281-37-6	M28894	E	11
Methyl syringate	884-35-5	PLATE 010	F	2		D074-0096	879955-14-3	M28738	F	2		Berzosertib	1232416-25-9	M28894	F	2
α-santonin	481-06-1	PLATE 010	F	3		Y030-1036	346724-18-3	M28738	F	3		KU60019	925701-49-1	M28894	F	3
Sinapinic Acid	530-59-6	PLATE 010	F	4		Y041-3163	877126-78-8	M28738	F	4		CGK 733	905973-89-9	M28894	F	4
Isosilybin	72581-71-6	PLATE 010	F	5		K788-4088	899212-20-5	M28738	F	5		Voglibose	83480-29-9	M28894	F	5
Isoscopoletin	776-86-3	PLATE 010	F	6		Y031-1617	878689-09-9	M28738	F	6		AM2394	1442684-77-6	M28894	F	6
Senegenin	2469-34-3	PLATE 010	F	7		K284-3570	422283-46-3	M28738	F	7		LY2608204	1234703-40-2	M28894	F	7
Typhaneoside	104472-68-6	PLATE 010	F	8		R035-0073	79-97-0	M28738	F	8		BI-78D3	883065-90-5	M28894	F	8
Methyl gallate	99-24-1	PLATE 010	F	9		8008-6353	312288-87-2	M28738	F	9		Anisomycin	22862-76-6	M28894	F	9
4-Hydroxybenzyl alcohol	623-05-2	PLATE 010	F	10		F259-0336	915918-02-4	M28738	F	10		IQ-1S	23146-22-7	M28894	F	10
Veratric acid	93-07-2	PLATE 010	F	11		C858-1043	906257-10-1	M28738	F	11		JNK-IN-7	1408064-71-0	M28894	F	11
Cimifugin beta-D-glucopyranoside	80681-45-4	PLATE 010	G	2		D226-0042	1164545-17-8	M28738	G	2		DB07268	929007-72-7	M28894	G	2
Saikosaponin D	20874-52-6	PLATE 010	G	3		C848-0261	863449-69-8	M28738	G	3		AS 602801	848344-36-5	M28894	G	3
Esculentoside A	65497-07-6	PLATE 010	G	4		C663-0433	689746-64-3	M28738	G	4		SC202671	312917-14-9	M28894	G	4
Tenuifolin	20183-47-5	PLATE 010	G	5		C289-0695	900132-01-6	M28738	G	5		Carnosol	5957-80-2	M28894	G	5
Fraxin	524-30-1	PLATE 010	G	6		8330-0001	372081-91-9	M28738	G	6		LJI308	1627709-94-7	M28894	G	6
Neoandrographolide	27215-14-1	PLATE 010	G	7		6055-0106	577789-65-2	M28738	G	7		LJH685	1627710-50-2	M28894	G	7
Ethyl gallate	831-61-8	PLATE 010	G	8		C651-0332	899533-47-2	M28738	G	8		H 89 2HCl	130964-39-5	M28894	G	8
Vaccarin	53452-16-7	PLATE 010	G	9		C202-3144	931343-06-5	M28738	G	9		BI-D1870	501437-28-1	M28894	G	9
Hydroumbellic acid	5631-68-5	PLATE 010	G	10		8019-2202	853752-46-2	M28738	G	10		BIX 02565	1311367-27-7	M28894	G	10
griffonilide	61371-55-9	PLATE 010	G	11		8009-3983	312523-69-6	M28738	G	11		Prexasertib dihydrochloride	1234015-54-3	M28894	G	11
Verbenalin	548-37-8	PLATE 010	H	2		C528-0075	902586-98-5	M28738	H	2		GSK269962A	850664-21-0	M28894	H	2
Epimedin A	110623-72-8	PLATE 010	H	3		8006-4761	311313-89-0	M28738	H	3		PI3K-IN-2	1225037-39-7	M28894	H	3
Nuezhenide	39011-92-2	PLATE 010	H	4		6948-4537	797773-53-6	M28738	H	4		PF4708671	1255517-76-0	M28894	H	4
Jujuboside A	55466-04-1	PLATE 010	H	5		8015-3091	695223-20-2	M28738	H	5		LY2584702 tosylate	1082949-68-5	M28894	H	5
Isorhapontigenin	32507-66-7	PLATE 010	H	6		K781-2005	61953-38-6	M28738	H	6		SLV319	362519-49-1	M28894	H	6
macranthoidin A	140360-29-8	PLATE 010	H	7		Y040-0031	220001-53-6	M28738	H	7		JD5037	1392116-14-1	M28894	H	7
Saikosaponin C	20736-08-7	PLATE 010	H	8		4896-0984	80337-07-1	M28738	H	8		Otenabant	686344-29-6	M28894	H	8
kaempferide	491-54-3	PLATE 010	H	9		C364-0092	901040-24-2	M28738	H	9		AM281	202463-68-1	M28894	H	9
Angoroside C	115909-22-3	PLATE 010	H	10		C270-0524	70862-92-9	M28738	H	10		Otenabant hydrochloride	686347-12-6	M28894	H	10
Tuberstemonine	6879-01-2	PLATE 010	H	11		K284-3571	422283-47-4	M28738	H	11		Rimonabant hydrochloride	158681-13-1	M28894	H	11
Methyl 4-hydroxycinnamate	19367-38-5	PLATE 011	A	2		2712-4097	302573-27-9	M28739	A	2		MK4101	935273-79-3	M28895	A	2
Ginsenoside Rb3	68406-26-8	PLATE 011	A	3		R052-2673	694507-52-3	M28739	A	3		SAG hydrochloride (912545-86-9(free base))	T4211	M28895	A	3
Pueraria glycoside	117060-54-5	PLATE 011	A	4		E524-0239	892381-39-4	M28739	A	4		JK184	315703-52-7	M28895	A	4
Jujuboside B	55466-05-2	PLATE 011	A	5		2251-3121	329048-92-2	M28739	A	5		HhAntag	496794-70-8	M28895	A	5
Astragaloside II	84676-89-1	PLATE 011	A	6		4314-0122	346690-00-4	M28739	A	6		Jervine	469-59-0	M28895	A	6
Polygalasaponin F	882664-74-6	PLATE 011	A	7		G071-0573	951478-88-9	M28739	A	7		Ciliobrevin A	302803-72-1	M28895	A	7
Atractylenolide III	73030-71-4	PLATE 011	A	8		C528-0950	901875-78-3	M28739	A	8		GANT61	500579-04-4	M28895	A	8
Zigu-glucoside I	35286-58-9	PLATE 011	A	9		1630-0060	294198-00-8	M28739	A	9		Cyclopamine	4449-51-8	M28895	A	9
Pinostilbene	42438-89-1	PLATE 011	A	10		7833-1429	423151-28-4	M28739	A	10		Taladegib	1258861-20-9	M28895	A	10
Alpinetin	36052-37-6	PLATE 011	A	11		Y030-3474	349124-21-6	M28739	A	11		SANT1	304909-07-7	M28895	A	11
Tectorigenin	548-77-6	PLATE 011	B	2		K786-1309	697252-58-7	M28739	B	2		BMS833923	1059734-66-5	M28895	B	2
Ginsenoside Ro	34367-04-9	PLATE 011	B	3		0263-0421	48229-39-6	M28739	B	3		Purmorphamine	483367-10-8	M28895	B	3
D-Pinitol	10284-63-6	PLATE 011	B	4		C782-0297	902894-71-7	M28739	B	4		7,8-Dihydroxy-4-methylcoumarin	2107-77-9	M28895	B	4
20(R)-Propanaxadiol	38243-03-7	PLATE 011	B	5		K788-9201	899179-05-6	M28739	B	5		6-Shogaol	555-66-8	M28895	B	5
Ginsenoside Rb2	11021-13-9	PLATE 011	B	6		5215-0219	432497-70-6	M28739	B	6		ML355	1532593-30-8	M28895	B	6
Betulinaldehyde	13159-28-9	PLATE 011	B	7		8019-7728	2851-12-9	M28739	B	7		Esculetin	305-01-1	M28895	B	7
Erianin	95041-90-0	PLATE 011	B	8		8019-5146	840478-04-8	M28739	B	8		Alvelestat	848141-11-7	M28895	B	8
Allitol	488-44-8	PLATE 011	B	9		7525-0554	832093-55-7	M28739	B	9		Sodium taurocholate hydrate	145-42-6	M28895	B	9
Isorhamnetin 3-O-neohesperidin	55033-90-4	PLATE 011	B	10		4896-4084	428483-16-3	M28739	B	10		Nardosinone	23720-80-1	M28895	B	10
10-Gingerol	23513-15-7	PLATE 011	B	11		4483-0473	331269-49-9	M28739	B	11		Flavokawain B	1775-97-9	M28895	B	11
Griffonin	63492-69-3	PLATE 011	C	2		N039-0021	N/A	M28739	C	2		Peimine	23496-41-5	M28895	C	2
glucosylvitexin	76135-82-5	PLATE 011	C	3		G305-2169	932490-72-7	M28739	C	3		Genkwanin	437-64-9	M28895	C	3
Olivetol	500-66-3	PLATE 011	C	4		D093-0076	891023-90-8	M28739	C	4		Herbacetin	527-95-7	M28895	C	4
Shanzhiside methyl ester	64421-28-9	PLATE 011	C	5		6364-0072	573695-12-2	M28739	C	5		Rhaponiticin	155-58-8	M28895	C	5
Clindamycin	18323-44-9	PLATE 011	C	6		8014-9278	633283-28-0	M28739	C	6		Chelidonine	476-32-4	M28895	C	6
Wilforlide A	84104-71-2	PLATE 011	C	7		E206-0483	864922-87-2	M28739	C	7		Heterophyllin B	145459-19-4	M28895	C	7
N6-methyladenosine	1867-73-8	PLATE 011	C	8		0685-0154	304875-32-9	M28739	C	8		Succinobucol	216167-82-7	M28895	C	8
Dihydrocapsaicin	19408-84-5	PLATE 011	C	9		5292-0503	1007886-53-4	M28739	C	9		(20R)-Protopanaxdiol	7755-01-3	M28895	C	9
Calcium Levofolinate	80433-71-2	PLATE 011	C	10		C795-0247	903155-42-0	M28739	C	10		1-Deoxynojirimycin	19130-96-2	M28895	C	10
Kuromanin chloride	7084-24-4	PLATE 011	C	11		C226-1212	912786-36-8	M28739	C	11		Phloracetophenone	480-66-0	M28895	C	11
Fumaric acid	110-17-8	PLATE 011	D	2		C260-1656	899921-53-0	M28739	D	2		MSDC0160	146062-49-9	M28895	D	2
Guanosine	118-00-3	PLATE 011	D	3		8004-9666	298216-96-3	M28739	D	3		Trelagliptin succinate	1029877-94-8	M28895	D	3
Anisomycin	22862-76-6	PLATE 011	D	4		4130-5852	349085-38-7	M28739	D	4		Eprotirome	355129-15-6	M28895	D	4
3,4-Dimethoxycinnamic acid	2316-26-9	PLATE 011	D	5		3572-5895	309923-41-9	M28739	D	5		JZL184	1101854-58-3	M28895	D	5
Calcitriol	32222-06-3	PLATE 011	D	6		C301-2150	898627-77-5	M28739	D	6		ABX-1431	1446817-84-0	M28895	D	6
Acacetin	480-44-4	PLATE 011	D	7		D459-0162	942897-35-0	M28739	D	7		KML29	1380424-42-9	M28895	D	7
Butein	487-52-5	PLATE 011	D	8		8008-8659	340018-27-1	M28739	D	8		URB602	565460-15-3	M28895	D	8
Rhapontigenin	500-65-2	PLATE 011	D	9		2290-1708	330662-63-0	M28739	D	9		Beta-Sitosterol	83-46-5	M28895	D	9
Ajugol	52949-83-4	PLATE 011	D	10		5228-5394	612037-95-3	M28739	D	10		JZL195	1210004-12-8	M28895	D	10
Equol	531-95-3	PLATE 011	D	11		4358-1730	166039-40-3	M28739	D	11		XEN445	1515856-92-4	M28895	D	11
1-Octacosanol	557-61-9	PLATE 011	E	2		C466-0447	1034621-25-4	M28739	E	2		Atglistatin	1469924-27-3	M28895	E	2
Acetylursolic acid	7372-30-7	PLATE 011	E	3		3126-1975	39070-38-7	M28739	E	3		Y320	288250-47-5	M28895	E	3
Gramine	87-52-5	PLATE 011	E	4		8012-2141	447411-26-9	M28739	E	4		PTP Inhibitor I	2491-38-5	M28895	E	4
Lappaconite HBr	97792-45-5	PLATE 011	E	5		K219-1359	78095-81-5	M28739	E	5		Ertugliflozin	1210344-57-2	M28895	E	5
Polyphyllin B	50773-42-7	PLATE 011	E	6		D151-0337	882240-89-3	M28739	E	6		Dapagliflozin ((2S)-1,2-propanediol, hydrate)	960404-48-2	M28895	E	6
4-Methoxybenzoic acid	100-09-4	PLATE 011	E	7		8019-9719	204188-41-0	M28739	E	7		Sotagliflozin	1018899-04-1	M28895	E	7
DL-α-Tocopherol	10191-41-0	PLATE 011	E	8		Y031-2739	878729-58-9	M28739	E	8		Phloretin	60-82-2	M28895	E	8
D-Arabinose	10323-20-3	PLATE 011	E	9		8005-2758	296769-62-5	M28739	E	9		Phlorizin	60-81-1	M28895	E	9
Octyl gallate	1034-01-1	PLATE 011	E	10		8016-3854	697237-09-5	M28739	E	10		GSK2330672	1345982-69-5	M28895	E	10
Shionone	10376-48-4	PLATE 011	E	11		0833-0526	727-80-0	M28739	E	11		URB597	546141-08-6	M28895	E	11
Cinnamyl alcohol	104-54-1	PLATE 011	F	2		C785-3067	2209065-38-1	M28739	F	2		PF3845	1196109-52-0	M28895	F	2
Cinnamaldehyde	104-55-2	PLATE 011	F	3		K284-3445	896701-08-9	M28739	F	3		PF04457845	1020315-31-4	M28895	F	3
Caffeic Acid Phenethyl Ester	104594-70-9	PLATE 011	F	4		D068-0043	827000-68-0	M28739	F	4		BIA10-2474	1233855-46-3	M28895	F	4
Epigoitrin	1072-93-1	PLATE 011	F	5		E947-0749	1276335-33-1	M28739	F	5		JNJ42165279	1346528-50-4	M28895	F	5
Ganoderic acid D	108340-60-9	PLATE 011	F	6		D715-2418	314742-78-4	M28739	F	6		JNJ1661010	681136-29-8	M28895	F	6
Methyl hexadecanoate	112-39-0	PLATE 011	F	7		C498-0575	901862-87-1	M28739	F	7		Hyodeoxycholic acid	83-49-8	M28895	F	7
Methyl stearate	112-61-8	PLATE 011	F	8		C226-0460	909859-04-7	M28739	F	8		Deoxyrhapontin	30197-14-9	M28895	F	8
Methyl Oleate	112-62-9	PLATE 011	F	9		5678-0009	685122-34-3	M28739	F	9		Ac-CoA Synthase Inhibitor1	508186-14-9	M28895	F	9
Methyl Linoleate	112-63-0	PLATE 011	F	10		C066-5579	868216-42-6	M28739	F	10		BX517	850717-64-5	M28895	F	10
Oleic acid	112-80-1	PLATE 011	F	11		3718-0058	331857-27-3	M28739	F	11		Sodium Dichloroacetate	2156-56-1	M28895	F	11
2'-Hydroxyacetophenone	118-93-4	PLATE 011	G	2		3473-1380	337486-54-1	M28739	G	2		Osu03012	742112-33-0	M28895	G	2
Hydrocoumarin	119-84-6	PLATE 011	G	3		3453-0735	94739-96-5	M28739	G	3		SB756050	447410-57-3	M28895	G	3
Vanillic Acid	121-34-6	PLATE 011	G	4		D011-4641	739-88-8	M28739	G	4		SB334867	792173-99-0	M28895	G	4
Propyl gallate	121-79-9	PLATE 011	G	5		E204-0135	931741-22-9	M28739	G	5		(+)-Shikonin	517-89-5	M28895	G	5
Glycerol trioleate	122-32-7	PLATE 011	G	6		8561-07691	879614-89-8	M28739	G	6		Lomitapide	182431-12-5	M28895	G	6
Phenylacetaldehyde	122-78-1	PLATE 011	G	7		3285-2575	357932-73-1	M28739	G	7		SLV2436	2095704-43-9	M28895	G	7
p-Hydroxybenzaldehyde	123-08-0	PLATE 011	G	8		D030-1028	891017-80-4	M28739	G	8		eFT508	1849590-01-7	M28895	G	8
Dracorhodin perochlorate	125536-25-6	PLATE 011	G	9		4469-0273	315704-64-4	M28739	G	9		Verinurad	1352792-74-5	M28895	G	9
Lutein	127-40-2	PLATE 011	G	10		G305-2112	932334-83-3	M28739	G	10		OTS964	1338545-07-5	M28895	G	10
Zeatin	13114-27-7	PLATE 011	G	11		Y030-2976	313480-47-6	M28739	G	11		OTS514 hydrochloride(1338540-63-8(free base))	T4134	M28895	G	11
Asarinin	133-04-0	PLATE 011	H	2		F371-0044	1110964-92-5	M28739	H	2		AdipoRon	924416-43-3	M28895	H	2
(-)-Syringaresnol-4-O-beta-D-apiofuranos	136997-64-3	PLATE 011	H	3		D015-0186	708233-38-9	M28739	H	3		Arctiin	20362-31-6	M28895	H	3
Neryl acetate	141-12-8	PLATE 011	H	4		K904-0056	682759-12-2	M28739	H	4		(R)-Etomoxir sodium salt	828934-41-4	M28895	H	4
Sweroside	14215-86-2	PLATE 011	H	5		C648-0406	902478-16-4	M28739	H	5		Takinib	1111556-37-6	M28895	H	5
Didymin	14259-47-3	PLATE 011	H	6		D299-0953	898510-28-6	M28739	H	6		OTSSP167	1431697-89-0	M28895	H	6
Oxalic acid	144-62-7	PLATE 011	H	7		D072-0715	862760-43-8	M28739	H	7		Salirasib	162520-00-5	M28895	H	7
Xanthosine	146-80-5	PLATE 011	H	8		C445-0120	902593-94-6	M28739	H	8		Antineoplaston A10	77658-84-5	M28895	H	8
proline	147-85-3	PLATE 011	H	9		C226-2663	912794-54-8	M28739	H	9		ML098	878978-76-8	M28895	H	9
Buddlejasaponin IVb	152580-79-5	PLATE 011	H	10		C176-0108	850926-51-1	M28739	H	10		Pentostatin	53910-25-1	M28895	H	10
Rhaponiticin	155-58-8	PLATE 011	H	11		0988-0241	5503-73-1	M28739	H	11		BRD7716	329059-55-4	M28895	H	11
trans-Zeatin	1637-39-4	PLATE 012	A	2		4686-0023	294854-14-1	M28740	A	2		Daunorubicin hydrochloride	23541-50-6	M28896	A	2
10-Hydroxydecanoic Acid	1679-53-4	PLATE 012	A	3		E781-0659	897758-05-3	M28740	A	3		Fludarabine	21679-14-1	M28896	A	3
Raffinose	17629-30-0	PLATE 012	A	4		6738-0041	797029-01-7	M28740	A	4		ON123300	1357470-29-1	M28896	A	4
Peiminine	18059-10-4	PLATE 012	A	5		E570-1517	892745-89-0	M28740	A	5		SCH900776 S-isomer	891494-64-7	M28896	A	5
Ethyl coumarin-3-carboxylate	1846-76-0	PLATE 012	A	6		8013-3624	663930-53-8	M28740	A	6		THZ1	1604810-83-4	M28896	A	6
Kakuol	18607-90-4	PLATE 012	A	7		N006-0007	N/A	M28740	A	7		Flavopiridol hydrochloride	131740-09-5	M28896	A	7
trans-Benzylideneacetone	1896-62-4	PLATE 012	A	8		4485-0293	102750-04-9	M28740	A	8		SCH900776	891494-63-6	M28896	A	8
7-hydroxy-4-methyl-8-nitrocoumarin	19037-69-5	PLATE 012	A	9		8019-4261	850160-88-2	M28740	A	9		Parthenolide	20554-84-1	M28896	A	9
Solasonine	19121-58-5	PLATE 012	A	10		C328-0313	851861-30-8	M28740	A	10		AR42	935881-37-1	M28896	A	10
Tenacissoside H	191729-45-0	PLATE 012	A	11		E002-0154	891399-95-4	M28740	A	11		Quisinostat	875320-29-9	M28896	A	11
Harpagoside	19210-12-9	PLATE 012	B	2		8016-6511	704876-58-4	M28740	B	2		Pracinostat	929016-96-6	M28896	B	2
Rutundic acid	20137-37-5	PLATE 012	B	3		8015-1473	695209-52-0	M28740	B	3		PCI24781	783355-60-2	M28896	B	3
4-Methyllimetol	2107-76-8	PLATE 012	B	4		C130-0074	686724-80-1	M28740	B	4		Enasidenib	1446502-11-9	M28896	B	4
7,8-Dihydroxy-4-methylcoumarin	2107-77-9	PLATE 012	B	5		C162-0166	725696-22-0	M28740	B	5		Irinotecan	97682-44-5	M28896	B	5
Abrine	21339-55-9	PLATE 012	B	6		V003-6947	864628-69-3	M28740	B	6		Bisantrene	78186-34-2	M28896	B	6
Loganic acid	22255-40-9	PLATE 012	B	7		Y020-0823	670240-45-6	M28740	B	7		BI 2536	755038-02-9	M28896	B	7
4-Methoxysalicylic acid	2237-36-7	PLATE 012	B	8		8451-07203	1005262-36-1	M28740	B	8		HLCL-61 hydrochloride	1158279-20-9	M28896	B	8
Demethoxycurcumin	22608-11-3	PLATE 012	B	9		G786-1466	896365-56-3	M28740	B	9		EPZ015666	1616391-65-1	M28896	B	9
Neferine	2292-16-2	PLATE 012	B	10		D665-0329	892592-17-5	M28740	B	10		Phorbol	17673-25-5	M28896	B	10
Emodin-8-glucoside	23313-21-5	PLATE 012	B	11		D034-0284	453526-90-4	M28740	B	11		Methylisoindigotin	97207-47-1	M28896	B	11
Peimine	23496-41-5	PLATE 012	C	2		K284-5167	896704-43-1	M28740	C	2		Elesclomol	488832-69-5	M28896	C	2
8-Gingerol	23513-08-8	PLATE 012	C	3		8009-0530	5564-29-4	M28740	C	3		Ganetespib	888216-25-9	M28896	C	3
Nardosinone	23720-80-1	PLATE 012	C	4		C179-0999	686739-74-2	M28740	C	4		1H-Pyrazole-3-acetamide	722544-51-6	M28896	C	4
6-Hydroxy-4-methylcoumarin	2373-31-1	PLATE 012	C	5		4576-0111	371947-37-4	M28740	C	5		Tasisulam	519055-62-0	M28896	C	5
Sodium ferulic	24276-84-4	PLATE 012	C	6		F269-0569	1003798-84-2	M28740	C	6		Bardoxolone Methyl	218600-53-4	M28896	C	6
L-(-)-Fucose	2438-80-4	PLATE 012	C	7		6979-0654	792947-32-1	M28740	C	7		Bestatin hydrochloride	65391-42-6	M28896	C	7
Ethyl 4-methoxycinnamate	24393-56-4	PLATE 012	C	8		8003-4622	302590-63-2	M28740	C	8		TP0903	1341200-45-0	M28896	C	8
Acetyl shikonin	24502-78-1	PLATE 012	C	9		C609-0327	847195-46-4	M28740	C	9		ORY1001	1431326-61-2	M28896	C	9
Dimethylacrylshikonin	24502-79-2	PLATE 012	C	10		E243-0025	850551-89-2	M28740	C	10		RG7112	939981-39-2	M28896	C	10
Acevaltrate	25161-41-5	PLATE 012	C	11		P160-0008	357618-26-9	M28740	C	11		Idasanutlin	1229705-06-9	M28896	C	11
BENZYLACETONE	2550-26-7	PLATE 012	D	2		8640-0270	799824-17-2	M28740	D	2		Stevioside	57817-89-7	M28896	D	2
Liensinine	2586-96-1	PLATE 012	D	3		Y010-1409	312943-76-3	M28740	D	3		FK866	658084-64-1	M28896	D	3
Linderene	26146-27-0	PLATE 012	D	4		E008-0259	958943-79-8	M28740	D	4		Evofosfamide	918633-87-1	M28896	D	4
Mesaconitine	2752-64-9	PLATE 012	D	5		E475-0602	891926-71-9	M28740	D	5		cis-Anethol	104-46-1	M28896	D	5
Orientin	28608-75-5	PLATE 012	D	6		Y031-4785	879603-00-6	M28740	D	6		Volasertib	755038-65-4	M28896	D	6
Fraxinellone	28808-62-0	PLATE 012	D	7		3454-1311	349088-38-6	M28740	D	7		CX-6258 HCl	1353859-00-3	M28896	D	7
Cyclen	294-90-6	PLATE 012	D	8		D154-0001	891066-09-4	M28740	D	8		AZD1208	1204144-28-4	M28896	D	8
Oxyresveratrol	29700-22-9	PLATE 012	D	9		4109-1933	374917-93-8	M28740	D	9		EHT 1864	754240-09-0	M28896	D	9
Ingenol	30220-46-3	PLATE 012	D	10		0134-0046	313495-30-6	M28740	D	10		Bardoxolone	218600-44-3	M28896	D	10
Homovanillic acid	306-08-1	PLATE 012	D	11		Y031-4692	887674-35-3	M28740	D	11		Avadomide	1015474-32-4	M28896	D	11
Perillartine	30950-27-7	PLATE 012	E	2		4100-3897	349442-02-0	M28740	E	2		Scopolamine butylbromide	149-64-4	M28896	E	2
L(+)-Ornithine hydrochloride	3184-13-2	PLATE 012	E	3		8515-4463	878418-10-1	M28740	E	3		Procaine hydrochloride	51-05-8	M28896	E	3
Isochlorogenic acid C	32451-88-0	PLATE 012	E	4		D245-0143	N/A	M28740	E	4		Tubercidin	69-33-0	M28896	E	4
Alnustone	33457-62-4	PLATE 012	E	5		K261-1313	895648-47-2	M28740	E	5		Maslinic acid	4373-41-5	M28896	E	5
5'-UMP disodium salt	3387-36-8	PLATE 012	E	6		E676-2413	931679-78-6	M28740	E	6		YK-4-279	1037184-44-3	M28896	E	6
Flavokawain A	3420-72-2	PLATE 012	E	7		D231-0058	775298-43-6	M28740	E	7		Isoindigotin	476-34-6	M28896	E	7
Echinatin	34221-41-5	PLATE 012	E	8		E570-2114	1093278-55-7	M28740	E	8		BMH21	896705-16-1	M28896	E	8
Chelerythrine	34316-15-9	PLATE 012	E	9		C794-1067	903143-71-5	M28740	E	9		Deoxythymidine triphosphate	18423-43-3	M28896	E	9
Coptisine	3486-66-6	PLATE 012	E	10		E557-3110	892436-86-1	M28740	E	10		Gemifloxacin mesylate	210353-53-0	M28896	E	10
Palmatine	3486-67-7	PLATE 012	E	11		C653-0032	866590-66-1	M28740	E	11		Ciprofloxacin hydrochloride	93107-08-5	M28896	E	11
Ziyuglycoside II	35286-59-0	PLATE 012	F	2		C270-0142	708242-38-0	M28740	F	2		MK886	118414-82-7	M28896	F	2
D-(+)-Fucose	3615-37-0	PLATE 012	F	3		K780-0429	897769-32-3	M28740	F	3		Suprofen	40828-46-4	M28896	F	3
Vitexin	3681-93-4	PLATE 012	F	4		K505-0486	388618-22-2	M28740	F	4		SC560	188817-13-2	M28896	F	4
2-Pentylfuran	3777-69-3	PLATE 012	F	5		E002-0074	907989-25-7	M28740	F	5		Acacetin	480-44-4	M28896	F	5
Tussilagone	104012-37-5	PLATE 012	F	6		C699-0080	902474-48-0	M28740	F	6		Neoandrographolide	27215-14-1	M28896	F	6
Neodiosmin	38665-01-9	PLATE 012	F	7		K781-7093	451505-18-3	M28740	F	7		Roburic acid	6812-81-3	M28896	F	7
Isovitexin	38953-85-4	PLATE 012	F	8		G766-1618	959551-47-4	M28740	F	8		Xanthohumol	6754-58-1	M28896	F	8
Albiflorin	39011-90-0	PLATE 012	F	9		E920-0927	894590-34-2	M28740	F	9		NS398	123653-11-2	M28896	F	9
Sinigrin	3952-98-5	PLATE 012	F	10		D335-0285	363626-79-3	M28740	F	10		Rutaecarpine	84-26-4	M28896	F	10
4'-Demethylpodophyllotoxin	40505-27-9	PLATE 012	F	11		K788-3942	899208-14-1	M28740	F	11		Epicatechin	490-46-0	M28896	F	11
Deoxyshikonin	43043-74-9	PLATE 012	G	2		R095-0004	142774-43-4	M28740	G	2		Asarylaldehyde	4460-86-0	M28896	G	2
Genkwanin	437-64-9	PLATE 012	G	3		7684-5256	N/A	M28740	G	3		(-)-Epicatechin gallate	1257-08-5	M28896	G	3
Betulonic acid	4481-62-3	PLATE 012	G	4		8011-0921	N/A	M28740	G	4		ATB 346	1226895-20-0	M28896	G	4
Homogentisic acid	451-13-8	PLATE 012	G	5		8015-2435	N/A	M28740	G	5		Diclofenac diethylamine	78213-16-8	M28896	G	5
Coniferyl aldehyde	458-36-6	PLATE 012	G	6		8019-7973	N/A	M28740	G	6		Diclofenac	15307-86-5	M28896	G	6
Linolenic acid	463-40-1	PLATE 012	G	7		8020-5010	N/A	M28740	G	7		Fenoprofen calcium dihydrate	53746-45-5	M28896	G	7
(-)-CAMPHOR	464-48-2	PLATE 012	G	8		D038-1287	N/A	M28740	G	8		Noradrenaline bitartrate monohydrate	108341-18-0	M28896	G	8
5'-IMP disodium salt	4691-65-0	PLATE 012	G	9		E776-0273	N/A	M28740	G	9		Walrycin B	878419-78-4	M28896	G	9
Chelidonine	476-32-4	PLATE 012	G	10		1630-0616	293763-14-1	M28740	G	10		Cefonicid sodium	61270-78-8	M28896	G	10
Vitexicarpin	479-91-4	PLATE 012	G	11		3370-3410	341020-09-5	M28740	G	11		Carbadox	6804-07-5	M28896	G	11
Astragalin	480-10-4	PLATE 012	H	2		4223-6713	418799-00-5	M28740	H	2		Azlocillin sodium	37091-65-9	M28896	H	2
Oroxylin A	480-11-5	PLATE 012	H	3		4270-0405	86882-66-8	M28740	H	3		Tebipenem Pivoxil	161715-24-8	M28896	H	3
Isofraxidin	486-21-5	PLATE 012	H	4		5282-1184	618410-29-0	M28740	H	4		Pretomanid	187235-37-6	M28896	H	4
Acetylhydroquinone	490-78-8	PLATE 012	H	5		6494-0041	637756-63-9	M28740	H	5		Methylparaben	99-76-3	M28896	H	5
4-Hydroxyquinazoline	491-36-1	PLATE 012	H	6		8009-8507	309283-33-8	M28740	H	6		Azathramycin	76801-85-9	M28896	H	6
Carvacrol	499-75-2	PLATE 012	H	7		8010-1605	59565-27-4	M28740	H	7		Oleanolic Acid	508-02-1	M28896	H	7
nordihydroguaiareticacid	500-38-9	PLATE 012	H	8		8011-7237	352024-84-1	M28740	H	8		Bedaquiline	843663-66-1	M28896	H	8
orcinol	504-15-4	PLATE 012	H	9		8011-7669	446053-96-9	M28740	H	9		Neomycin Sulphate B	4146-30-9	M28896	H	9
Gibberllin A7	510-75-8	PLATE 012	H	10		8013-0848	524040-24-2	M28740	H	10		Thioisonicotinamide	2196-13-6	M28896	H	10
L-Hydroxyprolin	51-35-4	PLATE 012	H	11		8013-4061	500104-52-9	M28740	H	11		Cefoxitin sodium	33564-30-6	M28896	H	11
Chikusetsusaponin IVa	51415-02-2	PLATE 013	A	2		8015-1015	845290-89-3	M28741	A	2		Sulfaquinoxaline sodium	967-80-6	M28897	A	2
cysteine	52-90-4	PLATE 013	A	3		8015-6196	696623-66-2	M28741	A	3		Ampicillin Trihydrate	7177-48-2	M28897	A	3
4-Methylesculetin	529-84-0	PLATE 013	A	4		8015-6533	696637-13-5	M28741	A	4		4-Chlorosalicylic acid	5106-98-9	M28897	A	4
Coumarin-3-carboxylic acid	531-81-7	PLATE 013	A	5		8018-5978	321717-79-7	M28741	A	5		Imidazolidinyl urea	39236-46-9	M28897	A	5
Coixol	532-91-2	PLATE 013	A	6		8018-6719	832680-36-1	M28741	A	6		S38093	862896-30-8	M28897	A	6
7-Amino-4-(trifluoromethyl)coumarin	53518-15-3	PLATE 013	A	7		C050-0346	442679-34-7	M28741	A	7		VUF10460	1028327-66-3	M28897	A	7
Deoxyarbutin	53936-56-4	PLATE 013	A	8		C256-1592	689740-37-2	M28741	A	8		Dioxopromethazine hydrochloride	15374-15-9	M28897	A	8
Myristic acid	544-63-8	PLATE 013	A	9		C436-2078	901730-34-5	M28741	A	9		Osthole	484-12-8	M28897	A	9
Raspberry ketone	5471-51-2	PLATE 013	A	10		C447-0910	902596-30-9	M28741	A	10		JNJ7777120	459168-41-3	M28897	A	10
n-Butylidenephthalide	551-08-6	PLATE 013	A	11		C519-2082	902575-52-4	M28741	A	11		Hydroxyzine dihydrochloride	2192-20-3	M28897	A	11
(4S)-4-Hydroxy-L-isoleucine	55399-93-4	PLATE 013	B	2		C521-0318	902577-29-1	M28741	B	2		Ciproxifan maleate	184025-19-2	M28897	B	2
6-Shogaol	555-66-8	PLATE 013	B	3		C528-1088	901741-99-9	M28741	B	3		Ranitidine Hydrochloride	66357-59-3	M28897	B	3
glycine	56-40-6	PLATE 013	B	4		C636-2010	16238-37-2	M28741	B	4		Azelastine hydrochloride	79307-93-0	M28897	B	4
alanine	56-41-7	PLATE 013	B	5		D090-0045	127040-12-4	M28741	B	5		Antazoline hydrochloride	2508-72-7	M28897	B	5
serine	56-45-1	PLATE 013	B	6		D090-0054	352549-39-4	M28741	B	6		(±)-Equol	94105-90-5	M28897	B	6
L-Aspartic acid	56-84-8	PLATE 013	B	7		D365-0273	919204-75-4	M28741	B	7		Epiandrosterone	481-29-8	M28897	B	7
glutamic acid	56-86-0	PLATE 013	B	8		D389-0607	844826-28-4	M28741	B	8		Domiphen Bromide	538-71-6	M28897	B	8
lysine	56-87-1	PLATE 013	B	9		E565-0873	931754-60-8	M28741	B	9		Guanosine	118-00-3	M28897	B	9
cystine	56-89-3	PLATE 013	B	10		E565-0914	950350-39-7	M28741	B	10		Spermine	71-44-3	M28897	B	10
Stearic acid	57-11-4	PLATE 013	B	11		E734-1098	894926-37-5	M28741	B	11		4-Amino-5-imidazolecarboxamide	360-97-4	M28897	B	11
4,5-Dicaffeoylquinic acid	57378-72-0	PLATE 013	C	2		G114-0456	895099-65-7	M28741	C	2		(-)-Epigallocatechin Gallate	989-51-5	M28897	C	2
Schisantherin B	58546-55-7	PLATE 013	C	3		G402-0070	959513-16-7	M28741	C	3		Schisandrin	7432-28-2	M28897	C	3
Laurocapram	59227-89-3	PLATE 013	C	4		G856-1908	688337-27-1	M28741	C	4		Glucosamine hydrochloride	66-84-2	M28897	C	4
methionine	59-51-8	PLATE 013	C	5		K786-6539	705959-80-4	M28741	C	5		Oxymatrine	16837-52-8	M28897	C	5
Carnosol	5957-80-2	PLATE 013	C	6		K832-4216	N/A	M28741	C	6		Aucubin	479-98-1	M28897	C	6
Synephrine HCl	5985-28-4	PLATE 013	C	7		R092-0019	7148-03-0; 85-55-2	M28741	C	7		Loganin	18524-94-2	M28897	C	7
Thiocolchicoside	602-41-5	PLATE 013	C	8		Y020-0921	1042692-92-1	M28741	C	8		Mycophenolate Mofetil	128794-94-5	M28897	C	8
Trans-Zeatin Riboside	6025-53-2	PLATE 013	C	9		Y020-7585	777872-03-4	M28741	C	9		Merimepodib	198821-22-6	M28897	C	9
Linoleic acid	60-33-3	PLATE 013	C	10		Y030-9216	701227-10-3	M28741	C	10		Vidofludimus	717824-30-1	M28897	C	10
6-Hydroxycoumarin	6093-68-1	PLATE 013	C	11		Y031-0201	710990-30-0	M28741	C	11		AVN944	297730-17-7	M28897	C	11
2-Methoxycinnamic acid	6099-03-2	PLATE 013	D	2								Cobicistat	1004316-88-4	M28897	D	2
Mandelic acid	611-71-2	PLATE 013	D	3								Naringenin	480-41-1	M28897	D	3
L-Leucine	61-90-5	PLATE 013	D	4								Rolipram	61413-54-5	M28897	D	4
5-Methyl-2-furaldehyde	620-02-0	PLATE 013	D	5								Lotamilast	947620-48-6	M28897	D	5
Hyoscyamine sulfate hydrate	620-61-1	PLATE 013	D	6								4'-Demethylepipodophyllotoxin	6559-91-7	M28897	D	6
Isovanillin	621-59-0	PLATE 013	D	7								Betulinic acid	472-15-1	M28897	D	7
Palmitic acid ethyl ester	628-97-7	PLATE 013	D	8								SN38	86639-52-3	M28897	D	8
Nonacosane	630-03-5	PLATE 013	D	9								Gatifloxacin	112811-59-3	M28897	D	9
Berberine hydrogen sulphate	633-66-9	PLATE 013	D	10								Baicalin	21967-41-9	M28897	D	10
5'-Cytidylic acid	63-37-6	PLATE 013	D	11								Dolutegravir	1051375-16-6	M28897	D	11
phenylalanine	63-91-2	PLATE 013	E	2								Cabotegravir	1051375-10-0	M28897	E	2
D-Glucuronic acid	6556-12-3	PLATE 013	E	3								Doravirine	1338225-97-0	M28897	E	3
Feruloyltyramine	66648-43-9	PLATE 013	E	4								Fostemsavir	864953-29-7	M28897	E	4
Ethyl caffeate	66648-50-8	PLATE 013	E	5								Oleanonic Acid	17990-42-0	M28897	E	5
4-Methoxysalicylaldehyde	673-22-3	PLATE 013	E	6								Trovirdine	149488-17-5	M28897	E	6
Malic acid	6915-15-7	PLATE 013	E	7								Des(benzylpyridyl) Atazanavi	1192224-24-0	M28897	E	7
Harpagide	6926-08-5	PLATE 013	E	8								Dapivirine	244767-67-7	M28897	E	8
Schisanhenol	69363-14-0	PLATE 013	E	9								Abacavir	136470-78-5	M28897	E	9
Atractylone	6989-21-5	PLATE 013	E	10								SB705498	501951-42-4	M28897	E	10
L-Asparagine	70-47-3	PLATE 013	E	11								Cardamonin	19309-14-9	M28897	E	11
Phlorizin dihydrate	7061-54-3	PLATE 013	F	2								D-Camphor	464-49-3	M28897	F	2
Isoxanthohumol	70872-29-6	PLATE 013	F	3								Kasugamycin hydrochloride	19408-46-9	M28897	F	3
histidine	71-00-1	PLATE 013	F	4								Rosmarinic acid	20283-92-5	M28897	F	4
nerolidol	7212-44-4	PLATE 013	F	5								Artesunate	88495-63-0	M28897	F	5
L-Valine	72-18-4	PLATE 013	F	6								ADL5859 HCl	850173-95-4	M28897	F	6
threonine	72-19-5	PLATE 013	F	7								(+)-Matrine	519-02-8	M28897	F	7
Praeruptorin A	73069-25-7	PLATE 013	F	8								Nalfurafine hydrochloride	152658-17-8	M28897	F	8
Guanine	73-40-5	PLATE 013	F	9								AZD1981	802904-66-1	M28897	F	9
L-Arginine	74-79-3	PLATE 013	F	10								Fevipiprant	872365-14-5	M28897	F	10
Hederacoside D	760961-03-3	PLATE 013	F	11								Timapiprant	851723-84-7	M28897	F	11
Euphorbia factor L1	76376-43-7	PLATE 013	G	2								Retapamulin	224452-66-8	M28897	G	2
Citric acid	77-92-9	PLATE 013	G	3								Doxycycline hyclate	24390-14-5	M28897	G	3
7-Ethylcamptothecin	78287-27-1	PLATE 013	G	4								Demeclocycline hydrochloride	64-73-3	M28897	G	4
Linalool	78-70-6	PLATE 013	G	5								Bilobalide	33570-04-6	M28897	G	5
Crassicauline A	79592-91-9	PLATE 013	G	6								Lomibuvir	1026785-59-0	M28897	G	6
Dihydroergotoxine mesylate	8067-24-1	PLATE 013	G	7								Danoprevir	850876-88-9	M28897	G	7
Ganoderic acid A	81907-62-2	PLATE 013	G	8								Dasabuvir	1132935-63-7	M28897	G	8
5-Methyl-7-methoxyisoflavone	82517-12-2	PLATE 013	G	9								Maribavir	176161-24-3	M28897	G	9
Voglibose	83480-29-9	PLATE 013	G	10								PSI6206	863329-66-2	M28897	G	10
Anthraquinone	84-65-1	PLATE 013	G	11								Apilimod mesylate	870087-36-8	M28897	G	11
1-Naphthaleneacetic acid	86-87-3	PLATE 013	H	2								YM90709	163769-88-8	M28897	H	2
Liriope muscari baily saponins C	87480-46-4	PLATE 013	H	3								Apilimod	541550-19-0	M28897	H	3
Indole-3-acetic acid	87-51-4	PLATE 013	H	4								2-Benzothiazolamine	136-95-8	M28897	H	4
Pyrogallol	87-66-1	PLATE 013	H	5								Dexamethasone	50-02-2	M28897	H	5
Alismoxide	87701-68-6	PLATE 013	H	6								CGS 27023A	161314-82-5	M28897	H	6
Eupalinolide A	877822-41-8	PLATE 013	H	7								IRAK4-IN-1	1820787-94-7	M28897	H	7
Pulegone	89-82-7	PLATE 013	H	8								Cephalotaxine	24316-19-6	M28897	H	8
Thymol	89-83-8	PLATE 013	H	9								IRAK-1/4 Inhibitor	509093-47-4	M28897	H	9
D-(+)-Galacturonic acid	91510-62-2	PLATE 013	H	10								Pirodavir	124436-59-5	M28897	H	10
Methyl eugenol	93-15-2	PLATE 013	H	11								Methylthiouracil	56-04-2	M28897	H	11
Eugenol acetate	93-28-7	PLATE 014	A	2								Pyrazolanthrone	129-56-6	M28898	A	2
Isoeugenyl acetate	93-29-8	PLATE 014	A	3								Brefeldin A	20350-15-6	M28898	A	3
Crocin I	94238-00-3	PLATE 014	A	4								Esomeprazole Magnesium	161973-10-0	M28898	A	4
Isoeugenol	97-54-1	PLATE 014	A	5								Ciclopirox	29342-05-0	M28898	A	5
D-Trehalose	99-20-7	PLATE 014	A	6								Fluensulfone	318290-98-1	M28898	A	6
12-Epinapelline	110064-71-6	PLATE 014	A	7								BMS345541	445430-58-0	M28898	A	7
(+)-Pteryxin	13161-75-6	PLATE 014	A	8								IMD 0354	978-62-1	M28898	A	8
Hosenkoside A	156791-82-1	PLATE 014	A	9								SD208	627536-09-8	M28898	A	9
Hosenkoside K	160896-49-1	PLATE 014	A	10								Kartogenin	4727-31-5	M28898	A	10
Tenacissoside I	191729-44-9	PLATE 014	A	11								L-NAME hydrochloride	51298-62-5	M28898	A	11
Acetylcimigenol 3-O-alpha-L-arabinopyran	402513-88-6	PLATE 014	B	2								1400W dihydrochloride	214358-33-5	M28898	B	2
Napellonine	509-24-0	PLATE 014	B	3								eleutheroside-b	118-34-3	M28898	B	3
2''-O-Galloylhyperin	53209-27-1	PLATE 014	B	4								Flavone	525-82-6	M28898	B	4
Picroside III	64461-95-6	PLATE 014	B	5								Repertaxin	266359-83-5	M28898	B	5
5-Hydroxy-1,7-diphenyl-6-hepten-3-one	87095-74-7	PLATE 014	B	6								MSX130	4051-59-6	M28898	B	6
Calceolarioside B	105471-98-5	PLATE 014	B	7								MSX127	6616-56-4	M28898	B	7
Epifriedelanol	16844-71-6	PLATE 014	B	8								Baohuoside I	113558-15-9	M28898	B	8
Calycosin	20575-57-9	PLATE 014	B	9								UNBS5162	956590-23-1	M28898	B	9
Luteolin-7-glucuronide	29741-10-4	PLATE 014	B	10								SB225002	182498-32-4	M28898	B	10
Punicalagin	65995-63-3	PLATE 014	B	11								WZ811	55778-02-4	M28898	B	11
NotoginsenosideFa	88100-04-3	PLATE 014	C	2								Leukadherin-1	344897-95-6	M28898	C	2
Notoginsenoside Fc	88122-52-5	PLATE 014	C	3								GKT137831	1218942-37-0	M28898	C	3
Piperlongumine	20069-09-4	PLATE 014	C	4								Tenofovir	147127-20-6	M28898	C	4
Benzaldehyde	100-52-7	PLATE 014	C	5								Prednisone	53-03-2	M28898	C	5
ANTHRAQUINONE-2-CARBOXYLIC ACID	117-78-2	PLATE 014	C	6								UK371804	256477-09-5	M28898	C	6
Cinnamic aldehyde	14371-10-9	PLATE 014	C	7								Resiquimod	144875-48-9	M28898	C	7
Leonurine hydrochloride	24735-18-0	PLATE 014	C	8								MD2-IN-1	111797-22-9	M28898	C	8
Khasianine	32449-98-2	PLATE 014	C	9								Leonurine hydrochloride	24735-18-0	M28898	C	9
Artemetin	479-90-3	PLATE 014	C	10								E6446 dihydrochloride	1345675-25-3	M28898	C	10
Thymoquinon	490-91-5	PLATE 014	C	11								C29	363600-92-4	M28898	C	11
yangonin	500-62-9	PLATE 014	D	2								AN2718	174672-06-1	M28898	D	2
Liensinine diperchlorate	5088-90-4	PLATE 014	D	3								CHIR090	728865-23-4	M28898	D	3
Tripalmitin	555-44-2	PLATE 014	D	4								Cambendazole	26097-80-3	M28898	D	4
Gomisin A	58546-54-6	PLATE 014	D	5								Angelic Acid	565-63-9	M28898	D	5
2,4'-DIHYDROXYBENZOPHENONE	606-12-2	PLATE 014	D	6								Xanthone	90-47-1	M28898	D	6
Cyclic AMP	60-92-4	PLATE 014	D	7								Xanthoxyline	90-24-4	M28898	D	7
Thymine	65-71-4	PLATE 014	D	8								Gibberellic acid	77-06-5	M28898	D	8
Chicoric acid	70831-56-0	PLATE 014	D	9								Sclareolide	564-20-5	M28898	D	9
1-Butanol	71-36-3	PLATE 014	D	10								LED209	245342-14-7	M28898	D	10
Praeruptorin E	78478-28-1	PLATE 014	D	11								8-Azaguanine	134-58-7	M28898	D	11
Camphene	79-92-5	PLATE 014	E	2								Wiskostatin	253449-04-6	M28898	E	2
Pseudolaric Acid C	82601-41-0	PLATE 014	E	3								Fexinidazole	59729-37-2	M28898	E	3
L-Sophoridine	83148-91-8	PLATE 014	E	4								Auranofin	34031-32-8	M28898	E	4
Auraptene	495-02-3	PLATE 014	E	5								Sodium fusidate	751-94-0	M28898	E	5
Solasodine	126-17-0	PLATE 014	E	6								Fusidine	6990-06-3	M28898	E	6
Nanchangmycin	65101-87-3	PLATE 014	E	7								Terpin Monohydrate	2451-01-6	M28898	E	7
Lapachol	84-79-7	PLATE 014	E	8								Mefloquine hydrochloride	51773-92-3	M28898	E	8
Liquiritin apioside	74639-14-8	PLATE 014	E	9								Bindarit	130641-38-2	M28898	E	9
N-Benzoyl-(2R,3S)-3-phenylisoserine	132201-33-3	PLATE 014	E	10								Vicriviroc maleate	599179-03-0	M28898	E	10
DL-2,3-Diaminopropionic acid monohydrochloride	54897-59-5	PLATE 014	E	11								PF4136309	1341224-83-6	M28898	E	11
Herniarin	531-59-9	PLATE 014	F	2								ZK 756326	874911-96-3	M28898	F	2
p-Hydroxy-cinnamic acid	7400-08-0	PLATE 014	F	3								NSC5844	140926-75-6	M28898	F	3
alpha-Tocopherolquinone	7559-04-8	PLATE 014	F	4								BX471	217645-70-0	M28898	F	4
Gnetol	86361-55-9	PLATE 014	F	5								A 740003	861393-28-4	M28898	F	5
5,6,7-TRIMETHOXYFLAVONE	973-67-1	PLATE 014	F	6								Eltrombopag Olamine	496775-62-3	M28898	F	6
Diffractaic Acid	436-32-8	PLATE 014	F	7								IOWH032	1191252-49-9	M28898	F	7
Norepinephrine	51-41-2	PLATE 014	F	8								MCC950 sodium	256373-96-3	M28898	F	8
Chonglou Saponin VII	68124-04-9	PLATE 014	F	9								INF39	866028-26-4	M28898	F	9
Agarotetrol	69809-22-9	PLATE 014	F	10								CY09	1073612-91-5	M28898	F	10
β-Caryophyllene	87-44-5	PLATE 014	F	11								NLRP3 Inflammasome Inhibitor I	16673-34-0	M28898	F	11
Mirificin	103654-50-8	PLATE 014	G	2								Ozanimod	1306760-87-1	M28898	G	2
9'''-MethyllithosperMate B	1167424-32-9	PLATE 014	G	3								ABC294640	915385-81-8	M28898	G	3
Jionoside A1	120444-60-2	PLATE 014	G	4								SKI II	312636-16-1	M28898	G	4
Incensole	22419-74-5	PLATE 014	G	5								Ascomycin	104987-12-4	M28898	G	5
MRE-269	475085-57-5	PLATE 014	G	6								Cutamesine dihydrochloride	165377-44-6	M28898	G	6
ISOPIMPINELLIN	482-27-9	PLATE 014	G	7								Diaveridine	5355-16-8	M28898	G	7
L-KAWAIN	500-64-1	PLATE 014	G	8								Bay 41-4109 racemate	298708-79-9	M28898	G	8
Thymidine	50-89-5	PLATE 014	G	9								Entecavir hydrate	209216-23-9	M28898	G	9
beta, beta-dimethylacrylshikonin	5162-01-6	PLATE 014	G	10								Diffractaic Acid	436-32-8	M28898	G	10
N,N-Bis(2-hydroxyethyl)-p-phenylenediami	54381-16-7	PLATE 014	G	11								3-(4-Hydroxyphenyl)-1-propanol	10210-17-0	M28898	G	11
Oroxin A	57396-78-8	PLATE 014	H	2								Acebilustat	943764-99-6	M28898	H	2
Picfeltarraenin IB	97230-46-1	PLATE 014	H	3								GSK2981278	1474110-21-8	M28898	H	3
Bornyl acetate	76-49-3	PLATE 014	H	4								Cytidine	65-46-3	M28898	H	4
Dehydroepiandrosterone	53-43-0	PLATE 014	H	5								PF3274167	900510-03-4	M28898	H	5
Gefitinib	184475-35-2	PLATE 014	H	6								Demethylzeylasteral	107316-88-1	M28898	H	6
5-Acetylsalicylic acid	13110-96-8	PLATE 014	H	7								PBTZ169	1377239-83-2	M28898	H	7
Beta-Sitosterol	83-46-5	PLATE 014	H	8								BTZ043	1161233-85-7	M28898	H	8
Vincamine	1617-90-9	PLATE 014	H	9								Verdinexor	1392136-43-4	M28898	H	9
Sanguinarine	2447-54-3	PLATE 014	H	10								Loxiglumide	107097-80-3	M28898	H	10
(+)-Shikonin	517-89-5	PLATE 014	H	11								TH287 hydrochloride	1609960-30-6	M28898	H	11
Tabersonine	4429-63-4	PLATE 015	A	2								TAPI-1 trifluoroacetate (171235-71-5(free base))	T4122	M28899	A	2
4-Imidazoleacetic acid hydrochloride	3251-69-2	PLATE 015	A	3								PD-1/PD-L1 inhibitor 1	1675201-83-8	M28899	A	3
Combretastatin A4	117048-59-6	PLATE 015	A	4								hPGDS-IN-1	1234708-04-3	M28899	A	4
Columbianadin	5058-13-9	PLATE 015	A	5								HPGDS-inhibitor-1	1033836-12-2	M28899	A	5
Quillaic Acid	631-01-6	PLATE 015	A	6								AS1842856	836620-48-5	M28899	A	6
Gypenoside XVII	80321-69-3	PLATE 015	A	7								MI 2 (MALT1 inhibitor)	1047953-91-2	M28899	A	7
Cinobufagin	470-37-1	PLATE 015	A	8								Diflorasone	2557-49-5	M28899	A	8
Trichostatin A	58880-19-6	PLATE 015	A	9								CCCP	555-60-2	M28899	A	9
Helicid	80154-34-3	PLATE 015	A	10								Momordin Ic	96990-18-0	M28899	A	10
5-O-Methylvisammioside	84272-85-5	PLATE 015	A	11								N,N-Dimethylglycine	1118-68-9	M28899	A	11
Hydroxysafflor yellow A	78281-02-4	PLATE 015	B	2								Oroxylin A	480-11-5	M28899	B	2
Vitamin D3	67-97-0	PLATE 015	B	3								Neferine	2292-16-2	M28899	B	3
polygalaxanthone III	162857-78-5	PLATE 015	B	4								Usnic Acid	125-46-2	M28899	B	4
Corilagin	23094-69-1	PLATE 015	B	5								SBI0206965	1884220-36-3	M28899	B	5
Polyphyllin I	50773-41-6	PLATE 015	B	6								Siramesine hydrochloride	224177-60-0	M28899	B	6
(-)-Gallocatechin gallate	4233-96-9	PLATE 015	B	7								5-Aminolevulinic acid hydrochloride	5451-09-2	M28899	B	7
Rosavin	84954-92-7	PLATE 015	B	8								CPI613	95809-78-2	M28899	B	8
Gracillin	19083-00-2	PLATE 015	B	9								Rotenone	83-79-4	M28899	B	9
Maslinic acid	4373-41-5	PLATE 015	B	10								Alda-1	349438-38-6	M28899	B	10
Diosgenin glucoside	14144-06-0	PLATE 015	B	11								Demethyleneberberine	25459-91-0	M28899	B	11
Platycodin D	58479-68-8	PLATE 015	C	2								Schisanhenol	69363-14-0	M28899	C	2
Tanespimycin	75747-14-7	PLATE 015	C	3								Narcissoside	604-80-8	M28899	C	3
Hyaluronic acid	9004-61-9	PLATE 015	C	4								Fosbretabulin Disodium	168555-66-6	M28899	C	4
Loureirin B	119425-90-0	PLATE 015	C	5								SKF-96365 hydrochloride	130495-35-1	M28899	C	5
2,6-Dimethoxybenzoic acid	1466-76-8	PLATE 015	C	6								Rasagiline Mesylate	161735-79-1	M28899	C	6
Isobavachin	31524-62-6	PLATE 015	C	7								Safinamide mesylate	202825-46-5	M28899	C	7
2'-Hydroxy-5'-methoxyacetophenone	705-15-7	PLATE 015	C	8								BAI1	335165-68-9	M28899	C	8
PraeruptorinA	73069-27-9	PLATE 015	C	9								Ginsenoside F2	62025-49-4	M28899	C	9
(+)-Usniacin	7562-61-0	PLATE 015	C	10								Quinolinic acid	89-00-9	M28899	C	10
Bakuchiol	10309-37-2	PLATE 015	C	11								Bruceine D	21499-66-1	M28899	C	11
Phellodendrine chloride	104112-82-5	PLATE 015	D	2								Epigoitrin	1072-93-1	M28899	D	2
Plantamajoside	104777-68-6	PLATE 015	D	3								Eriocitrin	13463-28-0	M28899	D	3
7-Epitaxol	105454-04-4	PLATE 015	D	4								Oxyresveratrol	29700-22-9	M28899	D	4
Nomilin	1063-77-0	PLATE 015	D	5								FCCP	370-86-5	M28899	D	5
Phenol	108-95-2	PLATE 015	D	6								(-)-Blebbistatin	856925-71-8	M28899	D	6
Epimedin B	110623-73-9	PLATE 015	D	7								Cinobufagin	470-37-1	M28899	D	7
Sesamoside	117479-87-5	PLATE 015	D	8								Daphnoretin	2034-69-7	M28899	D	8
Nitidine chloride	13063-04-2	PLATE 015	D	9								Aftin4	866893-90-5	M28899	D	9
1,2,3,4,6-O-Pentagalloylglucose	14937-32-7	PLATE 015	D	10								ML364	1991986-30-1	M28899	D	10
Picropodophyllotoxin	17434-18-3	PLATE 015	D	11								Spautin-1	1262888-28-7	M28899	D	11
Phytolaccagenin	1802-12-6	PLATE 015	E	2								Albiflorin	39011-90-0	M28899	E	2
Tenacissoside G	191729-43-8	PLATE 015	E	3								Bufotaline	471-95-4	M28899	E	3
Xanthotoxol	2009-24-7	PLATE 015	E	4								Anemosapogenin	85999-40-2	M28899	E	4
Tiliroside	20316-62-5	PLATE 015	E	5								Vitexin -4''-O-glucoside	178468-00-3	M28899	E	5
Berberine	2086-83-1	PLATE 015	E	6								Atractyloside potassium salt	102130-43-8	M28899	E	6
Dendrobine	2115-91-5	PLATE 015	E	7								Dihydrochelerythrine	6880-91-7	M28899	E	7
FERULIC ACID METHYL ESTER	2309-07-1	PLATE 015	E	8								Schaftoside	51938-32-0	M28899	E	8
Norisoboldine	23599-69-1	PLATE 015	E	9								Verbenalin	548-37-8	M28899	E	9
Damascenone	23696-85-7	PLATE 015	E	10								DAA1106	220551-92-8	M28899	E	10
ALPHA-PINENE	2437-95-8	PLATE 015	E	11								Emapunil	226954-04-7	M28899	E	11
Bisdemethoxycurcumin	24939-16-0	PLATE 015	F	2								Erastin	571203-78-6	M28899	F	2
Demethyleneberberine	25459-91-0	PLATE 015	F	3								Echinatin	34221-41-5	M28899	F	3
Oxypeucedanin hydrate	2643-85-8	PLATE 015	F	4								K858	72926-24-0	M28899	F	4
Dehydrodiisoeugenol	2680-81-1	PLATE 015	F	5								IACS10759	1570496-34-2	M28899	F	5
β-Elemonic Acid	28282-25-9	PLATE 015	F	6								histidine	71-00-1	M28899	F	6
Aloin B	28371-16-6	PLATE 015	F	7								Adjudin	252025-52-8	M28899	F	7
Negletein	29550-13-8	PLATE 015	F	8								LCL161	1005342-46-0	M28899	F	8
Lathyrol	34420-19-4	PLATE 015	F	9								Mdivi 1	338967-87-6	M28899	F	9
Anhydroicaritin	38226-86-7	PLATE 015	F	10								Dynasore	304448-55-3	M28899	F	10
Aloenin A	38412-46-3	PLATE 015	F	11								Tebufenpyrad	119168-77-3	M28899	F	11
Worenine	38763-29-0	PLATE 015	G	2								UK5099	56396-35-1	M28899	G	2
Glycitein	40957-83-3	PLATE 015	G	3								Gnetol	86361-55-9	M28899	G	3
Ligustilide	4431-01-0	PLATE 015	G	4								Nodakenin	495-31-8	M28899	G	4
CONIFERYL ALCOHOL	458-35-5	PLATE 015	G	5								Isoimperatorin	482-45-1	M28899	G	5
Resibufogenin	465-39-4	PLATE 015	G	6								Neobavaisoflavone	41060-15-5	M28899	G	6
Lucidin	478-08-0	PLATE 015	G	7								ML264	1550008-55-3	M28899	G	7
Berbamine	478-61-5	PLATE 015	G	8								Tretazicar	21919-05-1	M28899	G	8
Isoquercitrin	482-35-9	PLATE 015	G	9								Raltitrexed	112887-68-0	M28899	G	9
Thermopsine	486-90-8	PLATE 015	G	10								NU7441	503468-95-9	M28899	G	10
Taurochenodeoxycholic Acid	516-35-8	PLATE 015	G	11								Gemcitabine HCl	122111-03-9	M28899	G	11
Sciadopitysin	521-34-6	PLATE 015	H	2								ML216	1430213-30-1	M28899	H	2
Dauricine	524-17-4	PLATE 015	H	3								Bobcat339 hydrochloride	2280037-51-4	M28899	H	3
coniferin	531-29-3	PLATE 015	H	4								Ro 5-3335	30195-30-3	M28899	H	4
Protodioscin	55056-80-9	PLATE 015	H	5								B02	1290541-46-6	M28899	H	5
Polyphyllin VI	55916-51-3	PLATE 015	H	6								LMI 070	1562338-42-4	M28899	H	6
8-O-Acetylshanzhiside methyl ester	57420-46-9	PLATE 015	H	7								Lucanthone	479-50-5	M28899	H	7
Cosmosiin	578-74-5	PLATE 015	H	8								L189	64232-83-3	M28899	H	8
Toosendanin	58812-37-6	PLATE 015	H	9								Compound 3A	1822358-25-7	M28899	H	9
Secoxyloganin	58822-47-2	PLATE 015	H	10								Palifosfamide	31645-39-3	M28899	H	10
Coptisine chloride	6020-18-4	PLATE 015	H	11								YU238259	1943733-16-1	M28899	H	11
Schisandrin C	61301-33-5	PLATE 016	A	2								IPTG	367-93-1	M28900	A	2
Senkyunolide A	62006-39-7	PLATE 016	A	3								HAMNO	138736-73-9	M28900	A	3
Rubusoside	64849-39-4	PLATE 016	A	4								Nolatrexed	147149-76-6	M28900	A	4
Chicoric Acid	6537-80-0	PLATE 016	A	5								Amenamevir	841301-32-4	M28900	A	5
Dehydroevodiamine	67909-49-3	PLATE 016	A	6								Acelarin	840506-29-8	M28900	A	6
Trifolirhizin	6807-83-6	PLATE 016	A	7								Norharmane	244-63-3	M28900	A	7
Isoliensinine	6817-41-0	PLATE 016	A	8								Juglone	481-39-0	M28900	A	8
Epiberberine	6873-09-2	PLATE 016	A	9								EED226	2083627-02-3	M28900	A	9
Spinosin	72063-39-9	PLATE 016	A	10								5-methoxyflavone	42079-78-7	M28900	A	10
Lycobetaine	72510-04-4	PLATE 016	A	11								COH29	1190932-38-7	M28900	A	11
Atractylenolide I	73069-13-3	PLATE 016	B	2								L67	325970-71-6	M28900	B	2
Atractylenolide II	73069-14-4	PLATE 016	B	3								RI2	1417162-36-7	M28900	B	3
Naringenin chalcone	73692-50-9	PLATE 016	B	4								Lomeguatrib	192441-08-0	M28900	B	4
Bergamotine	7380-40-7	PLATE 016	B	5								RI1	415713-60-9	M28900	B	5
N-Benzylpalmitamide	74058-71-2	PLATE 016	B	6								Zebularine	3690-10-6	M28900	B	6
Chikusetsusaponin IV	7518-22-1	PLATE 016	B	7								CX5461	1138549-36-6	M28900	B	7
Dehydroandrographolide succinate	786593-06-4	PLATE 016	B	8								RG108	48208-26-0	M28900	B	8
Artemisinic acid	80286-58-4	PLATE 016	B	9								Triapine	143621-35-6	M28900	B	9
Vitamin B6	8059-24-3	PLATE 016	B	10								SGI1027	1020149-73-8	M28900	B	10
Notoginsenoside Fe	88105-29-7	PLATE 016	B	11								SCR7 pyrazine	14892-97-8	M28900	B	11
Cryptochlorogenic acid	905-99-7	PLATE 016	C	2								2'-Deoxyuridine	951-78-0	M28900	C	2
Neochlorogenic acid	906-33-2	PLATE 016	C	3								5-Fluorouridine	316-46-1	M28900	C	3
Skimmin	93-39-0	PLATE 016	C	4								Dacarbazine	4342-03-4	M28900	C	4
Picfeltarraenin IA	97230-47-2	PLATE 016	C	5								Enoxacin Sesquihydrate	84294-96-2	M28900	C	5
Tubuloside A	112516-05-9	PLATE 016	C	6								Ki20227	623142-96-1	M28900	C	6
Tubeimoside II	115810-12-3	PLATE 016	C	7								Xanthotoxol	2009-24-7	M28900	C	7
Orcinol gentiobioside	164991-86-0	PLATE 016	C	8								Pizotifen Malate	5189-11-7	M28900	C	8
Vitexin -4''-O-glucoside	178468-00-3	PLATE 016	C	9								Byakangelicol	26091-79-2	M28900	C	9
rel-(8R,8'R)-dimethyl-(7S,7'R)-bis(3,4-m	178740-32-4	PLATE 016	C	10								8-SHOGAOL	36700-45-5	M28900	C	10
Valepotriate	18296-44-1	PLATE 016	C	11								Propyphenazone (4-Isopropylantipyrine)	479-92-5	M28900	C	11
Furanodienone	24268-41-5	PLATE 016	D	2								Talniflumate	66898-62-2	M28900	D	2
5,7-Dihydroxychromone	31721-94-5	PLATE 016	D	3								Tinoridine hydrochloride	25913-34-2	M28900	D	3
(+)-pinoresinol-β-D-glucoside; (+)-pinor	69251-96-3	PLATE 016	D	4								syringaldehyde	134-96-3	M28900	D	4
Corylifol A	775351-88-7	PLATE 016	D	5								Veratric acid	93-07-2	M28900	D	5
6'''-Feruloylspinosin	77690-92-7	PLATE 016	D	6								Flurbiprofen Axetil	91503-79-6	M28900	D	6
Notoginsenoside R2	80418-25-3	PLATE 016	D	7								β-Elemonic Acid	28282-25-9	M28900	D	7
Poliumoside	94079-81-9	PLATE 016	D	8								Salmeterol Xinafoate	94749-08-3	M28900	D	8
Phellopterin	2543-94-4	PLATE 016	D	9								4-Methoxybenzoic acid	100-09-4	M28900	D	9
Rhodiosin	86831-54-1	PLATE 016	D	10								8-O-Acetylharpagide	6926-14-3	M28900	D	10
Hederasaponin B	36284-77-2	PLATE 016	D	11								Harpagide	6926-08-5	M28900	D	11
Bilobetin	521-32-4	PLATE 016	E	2								Ononin	486-62-4	M28900	E	2
Pseudoprotodioscin	102115-79-7	PLATE 016	E	3								Pogostone	23800-56-8	M28900	E	3
Blinin	125675-09-4	PLATE 016	E	4								Thymol	89-83-8	M28900	E	4
L-asarinin	133-05-1	PLATE 016	E	5								Isoeugenol	97-54-1	M28900	E	5
Sodium taurocholate hydrate	145-42-6	PLATE 016	E	6								4-Hydroxybenzoic acid	99-96-7	M28900	E	6
Aristolone	25274-27-5	PLATE 016	E	7								Aloperine	56293-29-9	M28900	E	7
Glycerophosphocholine	28319-77-9	PLATE 016	E	8								STF62247	315702-99-9	M28900	E	8
Esculentoside H	66656-92-6	PLATE 016	E	9								(E/Z)-Endoxifen	110025-28-0	M28900	E	9
mulberroside B	75872-12-7	PLATE 016	E	10								AZD9496	1639042-08-2	M28900	E	10
Acetylaconitine	77181-26-1	PLATE 016	E	11								Bavachin	19879-32-4	M28900	E	11
Eupatorin	855-96-9	PLATE 016	F	2								kaempferide	491-54-3	M28900	F	2
Liriopesides B	87425-34-1	PLATE 016	F	3								β-thujaplicin	499-44-5	M28900	F	3
Danshensu	76822-21-4	PLATE 016	F	4								Endoxifen E-isomer hydrochloride	1197194-61-8	M28900	F	4
4,7-DIHYDROXYCOUMARIN	1983-81-9	PLATE 016	F	5								Liquiritigenin	578-86-9	M28900	F	5
Miraculan	593-50-0	PLATE 016	F	6								Astragaloside IV	84687-43-4	M28900	F	6
Dipalmitin	26657-95-4	PLATE 016	F	7								Chlorotrianisene	569-57-3	M28900	F	7
(R)-(+)-Corypalmine	13063-54-2	PLATE 016	F	8								DY131	95167-41-2	M28900	F	8
Dronedarone	141626-36-0	PLATE 016	F	9								Kaempferol	520-18-3	M28900	F	9
Anacardic Acid	16611-84-0	PLATE 016	F	10								Promestriene	39219-28-8	M28900	F	10
Quinine dihydrochloride	60-93-5	PLATE 016	F	11								Gestodene	60282-87-3	M28900	F	11
Deguelin	522-17-8	PLATE 016	G	2								Methyldienedione	5173-46-6	M28900	G	2
Tenuifoliside A	139726-35-5	PLATE 016	G	3								XCT790	725247-18-7	M28900	G	3
Methyl Isoferulate	16980-82-8	PLATE 016	G	4								XL413 hydrochloride	1169562-71-3	M28900	G	4
2,6-Dimethylbenzoquinone	527-61-7	PLATE 016	G	5								LDC000067	1073485-20-7	M28900	G	5
Coelenterazine	55779-48-1	PLATE 016	G	6								JNJ7706621	443797-96-4	M28900	G	6
Rauwolscine hydrochloride	6211-32-1	PLATE 016	G	7								Wogonin	632-85-9	M28900	G	7
Ammonium Glycyrrhizinate	1407-03-0	PLATE 016	G	8								IC261	186611-52-9	M28900	G	8
Ajmaline	4360-12-7	PLATE 016	G	9								LRRK2-IN-1	1234480-84-2	M28900	G	9
β-Pinene	127-91-3	PLATE 016	G	10								PHA793887	718630-59-2	M28900	G	10
Gardenoside	24512-62-7	PLATE 016	G	11								Eriodictyol	552-58-9	M28900	G	11
7-beta-Hydroxylathyrol	34208-98-5	PLATE 016	H	2								Gomisin A	58546-54-6	M28900	H	2
Maltopentaose	34620-76-3	PLATE 016	H	3								Corynoxine	6877-32-3	M28900	H	3
Steviol	471-80-7	PLATE 016	H	4								SR9011	1379686-29-9	M28900	H	4
Brazilin	474-07-7	PLATE 016	H	5								SR9009	1379686-30-2	M28900	H	5
ISOGINKGETIN	548-19-6	PLATE 016	H	6								SMER28	307538-42-7	M28900	H	6
alpha-Naphthoflavone	604-59-1	PLATE 016	H	7								Rheic Acid	478-43-3	M28900	H	7
Dihydrolycorine	6271-21-2	PLATE 016	H	8								Ursolic acid	77-52-1	M28900	H	8
DihydroarteMisinic acid	85031-59-0	PLATE 016	H	9								Indole-3-Glyoxylyl Chloride	22980-09-2	M28900	H	9
Cistanoside A	93236-42-1	PLATE 016	H	10								Ganoderic acid A	81907-62-2	M28900	H	10
Pyridoxal hydrochloride	65-22-5	PLATE 016	H	11								Vanillylacetone	122-48-5	M28900	H	11
Brassinolide	72962-43-7	PLATE 017	A	2								Caffeic Acid Phenethyl Ester	104594-70-9	M28901	A	2
Sennoside A	81-27-6	PLATE 017	A	3								6'''-Feruloylspinosin	77690-92-7	M28901	A	3
Hederagenin	465-99-6	PLATE 017	A	4								Morusin	62596-29-6	M28901	A	4
Echinocystic acid	510-30-5	PLATE 017	A	5								Pristimerin	1258-84-0	M28901	A	5
Pedunculoside	42719-32-4	PLATE 017	A	6								CBL0137 hydrochloride	1197397-89-9	M28901	A	6
Ginkgolide B	15291-77-7	PLATE 017	A	7								yangonin	500-62-9	M28901	A	7
Forsythoside A	79916-77-1	PLATE 017	A	8								Saikosaponin D	20874-52-6	M28901	A	8
Aucubin	479-98-1	PLATE 017	A	9								Forsythoside B	81525-13-5	M28901	A	9
Secoisolariciresinol diglucoside	148244-82-0	PLATE 017	A	10								Isoacteoside	61303-13-7	M28901	A	10
Anwuligan	107534-93-0	PLATE 017	A	11								Esculentoside A	65497-07-6	M28901	A	11
Anemoside A3	129724-84-1	PLATE 017	B	2								Irigenin	548-76-5	M28901	B	2
Tracheloside	33464-71-0	PLATE 017	B	3								Eleutheroside E	39432-56-9	M28901	B	3
Ginsenoside C-K	39262-14-1	PLATE 017	B	4								Wedelolactone	524-12-9	M28901	B	4
magnolin	31008-18-1	PLATE 017	B	5								Stachydrine Hydrochloride	4136-37-2	M28901	B	5
(20R)-Ginsenoside Rh1	80952-71-2	PLATE 017	B	6								Pyrrolidinedithiocarbamate ammonium	5108-96-3	M28901	B	6
Oroxin B	114482-86-9	PLATE 017	B	7								Pinocembrin	480-39-7	M28901	B	7
Oleuropein	32619-42-4	PLATE 017	B	8								Indole-3-carbinol	700-06-1	M28901	B	8
Schaftoside	51938-32-0	PLATE 017	B	9								Schisantherin A	58546-56-8	M28901	B	9
Cyasterone	17086-76-9	PLATE 017	B	10								JSH23	749886-87-1	M28901	B	10
Ginsenoside Rh2	112246-15-8	PLATE 017	B	11								HDAC8-IN-1	1417997-93-3	M28901	B	11
Goitrin	13190-34-6	PLATE 017	C	2								Scriptaid	287383-59-9	M28901	C	2
Crotonoside	1818-71-9	PLATE 017	C	3								Tasquinimod	254964-60-8	M28901	C	3
Bergaptol	486-60-2	PLATE 017	C	4								RG2833	1215493-56-3	M28901	C	4
Scopolamine	51-34-3	PLATE 017	C	5								Droxinostat	99873-43-5	M28901	C	5
Sequoyitol	523-92-2	PLATE 017	C	6								Divalproex Sodium	76584-70-8	M28901	C	6
Eriodictyol	552-58-9	PLATE 017	C	7								BRD73954	1440209-96-0	M28901	C	7
Naringenin	67604-48-2	PLATE 017	C	8								4SC202	910462-43-0	M28901	C	8
Polygalasaponin V	162857-65-0	PLATE 017	C	9								PCI34051	950762-95-5	M28901	C	9
Toddalolactone	483-90-9	PLATE 017	C	10								Entinostat	209783-80-2	M28901	C	10
Licochalcone B	58749-23-8	PLATE 017	C	11								LMK235	1418033-25-6	M28901	C	11
EURYCOMANONE	84633-29-4	PLATE 017	D	2								Romidepsin	128517-07-7	M28901	D	2
Sinensetin	2306-27-6	PLATE 017	D	3								TH34	2196203-96-8	M28901	D	3
Carthamine	36338-96-2	PLATE 017	D	4								TMP 195	1314891-22-9	M28901	D	4
Naringenin trimethyl ether	38302-15-7	PLATE 017	D	5								Methyl L-histidinate dihydrochloride	7389-87-9	M28901	D	5
Corylin	53947-92-5	PLATE 017	D	6								Sinapinic Acid	530-59-6	M28901	D	6
Capsaicin	404-86-4	PLATE 017	D	7								Citarinostat	1316215-12-9	M28901	D	7
Thymopentin	69558-55-0	PLATE 017	D	8								Minomustine	1236199-60-2	M28901	D	8
Betulin	473-98-3	PLATE 017	D	9								ITSA1	200626-61-5	M28901	D	9
Retinol	68-26-8	PLATE 017	D	10								PAOA	537034-15-4	M28901	D	10
Forsythoside B	81525-13-5	PLATE 017	D	11								UF010	537672-41-6	M28901	D	11
Pinosylvin	22139-77-1	PLATE 017	E	2								BML210	537034-17-6	M28901	E	2
Velutin	25739-41-7	PLATE 017	E	3								PTACH	848354-66-5	M28901	E	3
(-)-Gallocatechin	3371-27-5	PLATE 017	E	4								Pimelic diphenylamide 106	937039-45-7	M28901	E	4
Armepavine	524-20-9	PLATE 017	E	5								Mocetinostat	726169-73-9	M28901	E	5
Tenacigenin B, 3-O-β-Allopyranosyl-(1→4)	1260252-18-3	PLATE 017	E	6								BG45	926259-99-6	M28901	E	6
Periplocin	13137-64-9	PLATE 017	E	7								SantacruzaMate A	1477949-42-0	M28901	E	7
Manninotriose	13382-86-0	PLATE 017	E	8								Histone Deacetylase Inhibitor III	251456-60-7	M28901	E	8
Eriocitrin	13463-28-0	PLATE 017	E	9								MC1568	852475-26-4	M28901	E	9
Zeaxanthin	144-68-3	PLATE 017	E	10								Tubastatin A	1252003-15-8	M28901	E	10
Isochlorogenic acid B	14534-61-3	PLATE 017	E	11								CI994	112522-64-2	M28901	E	11
Ginsenoside Rh4	174721-08-5	PLATE 017	F	2								TMP269	1314890-29-3	M28901	F	2
Parishin B	174972-79-3	PLATE 017	F	3								Nexturastat A	1403783-31-2	M28901	F	3
(+)-Corynoline	18797-79-0	PLATE 017	F	4								RGFP 966	1357389-11-7	M28901	F	4
Ginkgolic acid C13:0	20261-38-5	PLATE 017	F	5								R162	64302-87-0	M28901	F	5
Ginkgolic acid C15:1	22910-60-7	PLATE 017	F	6								2-Picolinyl hydrazide	1452-63-7	M28901	F	6
Crocetin	27876-94-4	PLATE 017	F	7								Curcumenol	19431-84-6	M28901	F	7
Carbidopa	28860-95-9	PLATE 017	F	8								Curdione	13657-68-6	M28901	F	8
Ginsenoside Rk3	364779-15-7	PLATE 017	F	9								Germacrone	6902-91-6	M28901	F	9
Emodin-1-O-β-D-glucopyranoside	38840-23-2	PLATE 017	F	10								Sodium Danshensu	67920-52-9	M28901	F	10
Nordalbergin	482-82-6	PLATE 017	F	11								Gentiopicrin	20831-76-9	M28901	F	11
(-)-vibo-Quercitol	488-76-6	PLATE 017	G	2								Diosmetin	520-34-3	M28901	G	2
Nodakenetin	495-32-9	PLATE 017	G	3								Cilomilast	153259-65-5	M28901	G	3
Prunetin	552-59-0	PLATE 017	G	4								Icariin	489-32-7	M28901	G	4
Engeletin	572-31-6	PLATE 017	G	5								Zeaxanthin	144-68-3	M28901	G	5
Monotropein	5945-50-6	PLATE 017	G	6								Nordihydroguaiaretic acid	500-38-9	M28901	G	6
Pinoresinol diglucoside	63902-38-5	PLATE 017	G	7								4-Methylesculetin	529-84-0	M28901	G	7
Aurantio-obtusin	67979-25-3	PLATE 017	G	8								Homogentisic acid	451-13-8	M28901	G	8
8-O-Acetylharpagide	6926-14-3	PLATE 017	G	9								Artemetin	479-90-3	M28901	G	9
Yunaconitine	70578-24-4	PLATE 017	G	10								2,4'-Dihydroxybenzophenone	606-12-2	M28901	G	10
Methylophiopogonanone B	74805-91-7	PLATE 017	G	11								Ziyuglycoside II	35286-59-0	M28901	G	11
Methylophiopogonanone A	74805-92-8	PLATE 017	H	2								Curculigoside	85643-19-2	M28901	H	2
kuwanon G	75629-19-5	PLATE 017	H	3								Cryptochlorogenic acid	905-99-7	M28901	H	3
Curculigoside	85643-19-2	PLATE 017	H	4								Isochlorogenic acid B	14534-61-3	M28901	H	4
(-)-3,5-Dicaffeoyl quinic acid	89919-62-0	PLATE 017	H	5								Vitexin	3681-93-4	M28901	H	5
Polygalic acid	1260-04-4	PLATE 017	H	6								Isoorientin	4261-42-1	M28901	H	6
Pogostone	23800-56-8	PLATE 017	H	7								2'-acetylacteoside	94492-24-7	M28901	H	7
Farrerol	24211-30-1	PLATE 017	H	8								Mulberroside C	102841-43-0	M28901	H	8
gamma-Mangostin	31271-07-5	PLATE 017	H	9								Isochlorogenic acid C	32451-88-0	M28901	H	9
Pulsatilla saponin D	68027-15-6	PLATE 017	H	10								Isoliensinine	6817-41-0	M28901	H	10
Phorbol	17673-25-5	PLATE 017	H	11								10-Shogaol	36752-54-2	M28901	H	11
Rubiadin	117-02-2	PLATE 018	A	2								Procysteine	19771-63-2	M28902	A	2
beta-Eudesmol	473-15-4	PLATE 018	A	3								3-Indolepropionic acid	830-96-6	M28902	A	3
Methylophiopogonone A	74805-90-6	PLATE 018	A	4								Diosmetin-7-O-beta-D-glucopyranoside	20126-59-4	M28902	A	4
9'''-MethyllithosperMate B	1167424-31-8	PLATE 018	A	5								Guaijaverin	22255-13-6	M28902	A	5
kauran-16,17-diol	16836-31-0	PLATE 018	A	6								L-Carnosine	305-84-0	M28902	A	6
ISOQUERCITRIN	21637-25-2	PLATE 018	A	7								Propyl gallate	121-79-9	M28902	A	7
COLUMBIANETIN ACETATE	23180-65-6	PLATE 018	A	8								4-hydroxyphenylacetic acid	156-38-7	M28902	A	8
Isochlorogenic acid A	2450-53-5	PLATE 018	A	9								Coniferyl aldehyde	458-36-6	M28902	A	9
steviolbioside	41093-60-1	PLATE 018	A	10								Octyl gallate	1034-01-1	M28902	A	10
SMILAGENIN ACETATE	4947-75-5	PLATE 018	A	11								5-Hydroxy-1,7-diphenyl-6-hepten-3-one	87095-74-7	M28902	A	11
Alkannin	517-88-4	PLATE 018	B	2								Nepitrin	569-90-4	M28902	B	2
tetrahydroxyl diphenylethylene-2-o-gluco	55327-45-2	PLATE 018	B	3								Isosinensetin	17290-70-9	M28902	B	3
Demethyl-Coclaurine	5843-65-2	PLATE 018	B	4								Neodiosmin	38665-01-9	M28902	B	4
Dihydrokavain	587-63-3	PLATE 018	B	5								cystine	56-89-3	M28902	B	5
VASICINE	6159-55-3	PLATE 018	B	6								Tyrosol	501-94-0	M28902	B	6
TOMATIDINE HYDROCHLORIDE	6192-62-7	PLATE 018	B	7								Chrysin	480-40-0	M28902	B	7
Hydroxycampothecin	67656-30-8	PLATE 018	B	8								Sanguinarine	2447-54-3	M28902	B	8
Ginsenoside Z-R1	80930-74-1	PLATE 018	B	9								Trolox	53188-07-1	M28902	B	9
alpha-Arbutin	84380-01-8	PLATE 018	B	10								7-Hydroxycoumarin	93-35-6	M28902	B	10
Tea polyphenol	84650-60-2	PLATE 018	B	11								Methyl protocatechuate	2150-43-8	M28902	B	11
Mannitol	87-78-5	PLATE 018	C	2								Gallic acid trimethyl ether	118-41-2	M28902	C	2
Pectolinarin	28978-02-1	PLATE 018	C	3								Sodium erythorbate	6381-77-7	M28902	C	3
Anemoside B4	129741-57-7	PLATE 018	C	4								1,4-Naphthoquinone	130-15-4	M28902	C	4
Gossypol	303-45-7	PLATE 018	C	5								Pirarubicin	72496-41-4	M28902	C	5
Protosappanin B	102036-29-3	PLATE 018	C	6								Amonafide	69408-81-7	M28902	C	6
Mulberroside A	102841-42-9	PLATE 018	C	7								Prulifloxacin	123447-62-1	M28902	C	7
Loureirin A	119425-89-7	PLATE 018	C	8								Ellipticine hydrochloride	5081-48-1	M28902	C	8
Pristimerin	1258-84-0	PLATE 018	C	9								Bimolane	74550-97-3	M28902	C	9
Nystose	13133-07-8	PLATE 018	C	10								Sophoridine	6882-68-4	M28902	C	10
Linderane	13476-25-0	PLATE 018	C	11								SW044248	522650-83-5	M28902	C	11
Narirutin	14259-46-2	PLATE 018	D	2								(S)-(+)-Camptothecin	7689-03-4	M28902	D	2
Acetylcorynoline	18797-80-3	PLATE 018	D	3								Doxorubicin hydrochloride	25316-40-9	M28902	D	3
Diosbulbin B	20086-06-0	PLATE 018	D	4								PFI3	1819363-80-8	M28902	D	4
Daphnoretin	2034-69-7	PLATE 018	D	5								I-BRD9	1714146-59-4	M28902	D	5
Alisol B 23-acetate	26575-95-1	PLATE 018	D	6								BI9564	1883429-22-8	M28902	D	6
Fargesin	31008-19-2	PLATE 018	D	7								BI7273	1883429-21-7	M28902	D	7
Neobavaisoflavone	41060-15-5	PLATE 018	D	8								SGC-CBP30	1613695-14-9	M28902	D	8
Irisflorentin	41743-73-1	PLATE 018	D	9								Anacardic Acid	16611-84-0	M28902	D	9
Trilobatin	4192-90-9	PLATE 018	D	10								Bromosporine	1619994-69-2	M28902	D	10
Isoorientin	4261-42-1	PLATE 018	D	11								PFI1	1403764-72-6	M28902	D	11
Ruscogenin	472-11-7	PLATE 018	E	2								Birabresib	202590-98-5	M28902	E	2
alpha-Cyperone	473-08-5	PLATE 018	E	3								GSK1324726A	1300031-52-0	M28902	E	3
Linarin	480-36-4	PLATE 018	E	4								INCB057643	1820889-23-3	M28902	E	4
Ononin	486-62-4	PLATE 018	E	5								CREB inhibitor	1433286-70-4	M28902	E	5
Isoliquiritin	5041-81-6	PLATE 018	E	6								dBET6	1950634-92-0	M28902	E	6
Corydaline	518-69-4	PLATE 018	E	7								ABBV744	2138861-99-9	M28902	E	7
Kirenol	52659-56-0	PLATE 018	E	8								dBET1	1799711-21-9	M28902	E	8
dencichine	5302-45-4	PLATE 018	E	9								FL411	2118944-88-8	M28902	E	9
Columbin	546-97-4	PLATE 018	E	10								CeMMEC1	440662-09-9	M28902	E	10
Sipeimine	61825-98-7	PLATE 018	E	11								UNC 926 hydrochloride	1184136-10-4	M28902	E	11
Gigantol	67884-30-4	PLATE 018	F	2								Mivebresib	1445993-26-9	M28902	F	2
Linderalactone	728-61-0	PLATE 018	F	3								AZD5153 6-Hydroxy-2-naphthoic acid	1869912-40-2	M28902	F	3
Plantagoside	78708-33-5	PLATE 018	F	4								GSK6853	1910124-24-1	M28902	F	4
Praeruptorin B	81740-07-0	PLATE 018	F	5								PF-CBP1 hydrochloride	2070014-93-4	M28902	F	5
Humantenmine	82354-38-9	PLATE 018	F	6								C646	328968-36-1	M28902	F	6
Spirostan-3-ol	82597-74-8	PLATE 018	F	7								GSK2801	1619994-68-1	M28902	F	7
Notopterol	88206-46-6	PLATE 018	F	8								UNC1215	1415800-43-9	M28902	F	8
Senkyunolide I	94596-28-8	PLATE 018	F	9								UNC669	1314241-44-5	M28902	F	9
Ganoderic acid G	98665-22-6	PLATE 018	F	10								OF1	919973-83-4	M28902	F	10
Isocorynoxeine	51014-29-0	PLATE 018	F	11								I-BET151	1300031-49-5	M28902	F	11
Pseudolaric acid A	82508-32-5	PLATE 018	G	2								(+)-JQ-1	1268524-70-4	M28902	G	2
1,4-Dicaffeoylquinic acid	1182-34-9	PLATE 018	G	3								BET bromodomain inhibitor	1505453-59-7	M28902	G	3
Perivine	2673-40-7	PLATE 018	G	4								J147	1146963-51-0	M28902	G	4
Traumatic Acid	6402-36-4	PLATE 018	G	5								PFI4	900305-37-5	M28902	G	5
9-Methoxycanthin-6-one	74991-91-6	PLATE 018	G	6								GSK 5959	901245-65-6	M28902	G	6
Hydrastinine hydrochloride	4884-68-8	PLATE 018	G	7								Molibresib	1260907-17-2	M28902	G	7
Raddeanin A	89412-79-3	PLATE 018	G	8								MS436	1395084-25-9	M28902	G	8
Chonglou Saponin II	76296-72-5	PLATE 018	G	9								Wogonoside	51059-44-0	M28902	G	9
Byakangelicin	19573-01-4	PLATE 018	G	10								Dihydromyricetin	27200-12-0	M28902	G	10
Atractyloside potassium salt	102130-43-8	PLATE 018	G	11								6-Hydroxyflavone	6665-83-4	M28902	G	11
Ilexsaponin A1	108524-93-2	PLATE 018	H	2								AMG900	945595-80-2	M28902	H	2
Heterophyllin B	145459-19-4	PLATE 018	H	3								Azoramide	932986-18-0	M28902	H	3
Dehydroabietic acid	1740-19-8	PLATE 018	H	4								Salubrinal	405060-95-9	M28902	H	4
Ginsenoside Rg5	186763-78-0	PLATE 018	H	5								4EGI1	315706-13-9	M28902	H	5
3-Deoxyaconitine	3175-95-9	PLATE 018	H	6								GSK2606414	1337531-36-8	M28902	H	6
Theaflavine-3,3'-digallate	33377-72-9	PLATE 018	H	7								Sal003	1164470-53-4	M28902	H	7
Caftaric acid	67879-58-7	PLATE 018	H	8								Pyridone 6	457081-03-7	M28902	H	8
Sanggenone C	80651-76-9	PLATE 018	H	9								PE859	1402727-29-0	M28902	H	9
Methyl gypsogenin 3-O-beta-D-glucuronopy	96553-02-5	PLATE 018	H	10								Xanthurenic Acid	59-00-7	M28902	H	10
Pseudoginsenoside RT5	98474-78-3	PLATE 018	H	11								Apigenin 7-glucoside	578-74-5	M28902	H	11
Coptisine sulfate	1198398-71-8	PLATE 019	A	2								Raltegravir potassium	871038-72-1	M28903	A	2
Epimedin A1	140147-77-9	PLATE 019	A	3								SGC2085	1821908-48-8	M28903	A	3
Precyasterone	27335-85-9	PLATE 019	A	4								MS023	1831110-54-3	M28903	A	4
Hederagenin-28-beta-D-glucopyranoside	53931-25-2	PLATE 019	A	5								LLY507	1793053-37-8	M28903	A	5
Corynoxeine	630-94-4	PLATE 019	A	6								GSK591	1616391-87-7	M28903	A	6
Wilforgine	37239-47-7	PLATE 019	A	7								CPI169	1450655-76-1	M28903	A	7
(-)-Catechin gallate	130405-40-2	PLATE 019	A	8								EI1	1418308-27-6	M28903	A	8
anemarsaponin B	139051-27-7	PLATE 019	A	9								GSK343	1346704-33-3	M28903	A	9
Methylguanidine hydrochloride	21770-81-0	PLATE 019	A	10								BCI121	432529-82-3	M28903	A	10
Methyl acetoacetate	105-45-3	PLATE 019	A	11								(R)-PFI-2 hydrochloride	1627607-87-7	M28903	A	11
Glutaric acid	110-94-1	PLATE 019	B	2								A196	1982372-88-2	M28903	B	2
Squalene	111-02-4	PLATE 019	B	3								UNC0642	1481677-78-4	M28903	B	3
Heptanoic acid	111-14-8	PLATE 019	B	4								UNC3866	1872382-47-2	M28903	B	4
N-Acetyl-DL-methionine	1115-47-5	PLATE 019	B	5								A366	1527503-11-2	M28903	B	5
Nonanoic acid	112-05-0	PLATE 019	B	6								UNC0638	1255580-76-7	M28903	B	6
N-Acetyl-L-leucine	1188-21-2	PLATE 019	B	7								Pinometostat	1380288-87-8	M28903	B	7
Indole	120-72-9	PLATE 019	B	8								SGC707	1687736-54-4	M28903	B	8
Caprylic Acid (Octanoic Acid)	124-07-2	PLATE 019	B	9								SGC0946	1561178-17-3	M28903	B	9
Pyruvic acid	127-17-3	PLATE 019	B	10								EPZ004777	1338466-77-5	M28903	B	10
Ethanolamine	141-43-5	PLATE 019	B	11								UNC1999	1431612-23-5	M28903	B	11
Hexanoic acid	142-62-1	PLATE 019	C	2								MI2	1271738-62-5	M28903	C	2
D-(-)-Tartaric acid	147-71-7	PLATE 019	C	3								EPZ011989	1598383-40-4	M28903	C	3
Potassium sorbate	24634-61-5	PLATE 019	C	4								UNC0631	1320288-19-4	M28903	C	4
DL-Leucine	328-39-2	PLATE 019	C	5								AMI1	20324-87-2	M28903	C	5
L-Citrulline	372-75-8	PLATE 019	C	6								C7280948	587850-67-7	M28903	C	6
2,3-Butanedione	431-03-8	PLATE 019	C	7								GSK126	1346574-57-9	M28903	C	7
4-Methylcatechol	452-86-8	PLATE 019	C	8								BIX 01294 Trihydrochloride	1392399-03-9	M28903	C	8
α-D-Glucose	492-62-6	PLATE 019	C	9								BRD4770	1374601-40-7	M28903	C	9
Hippuric acid	495-69-2	PLATE 019	C	10								EPZ005687	1396772-26-1	M28903	C	10
D-(-)-Ribose	50-69-1	PLATE 019	C	11								JIB04	199596-05-9	M28903	C	11
N-Acetylglycine	543-24-8	PLATE 019	D	2								UNC0379	1620401-82-2	M28903	D	2
3-Methyl-2-buten-1-ol	556-82-1	PLATE 019	D	3								EPZ6438	1403254-99-8	M28903	D	3
Glycerol	56-81-5	PLATE 019	D	4								GSK503	1346572-63-1	M28903	D	4
D-(-)-Fructose	57-48-7	PLATE 019	D	5								Methyl syringate	884-35-5	M28903	D	5
Sucrose	57-50-1	PLATE 019	D	6								Acetylcorynoline	18797-80-3	M28903	D	6
Trimethylamine hydrochloride	593-81-7	PLATE 019	D	7								4',7-Dimethoxyisoflavone	1157-39-7	M28903	D	7
Formamide	75-12-7	PLATE 019	D	8								BMS754807	1001350-96-4	M28903	D	8
Propionic acid	79-09-4	PLATE 019	D	9								SB525334	356559-20-1	M28903	D	9
Itaconic acid	97-65-4	PLATE 019	D	10								Calcifediol	19356-17-3	M28903	D	10
Sitogluside	474-58-8	PLATE 019	D	11								Calcitriol	32222-06-3	M28903	D	11
Maleic acid	110-16-7	PLATE 019	E	2								Thiamine hydrochloride	67-03-8	M28903	E	2
D-Aspartic acid	1783-96-6	PLATE 019	E	3								Vitexicarpin	479-91-4	M28903	E	3
Suberic acid	505-48-6	PLATE 019	E	4								SH-4-54	1456632-40-8	M28903	E	4
Heptadecanoic acid	506-12-7	PLATE 019	E	5								Stattic	19983-44-9	M28903	E	5
Pyridoxamine dihydrochloride	524-36-7	PLATE 019	E	6								Ginkgetin	481-46-9	M28903	E	6
Guanosine 5'-monophosphate disodium salt hydrate	5550-12-9	PLATE 019	E	7								HJC0152 hydrochloride	1420290-99-8	M28903	E	7
Creatine	57-00-1	PLATE 019	E	8								STAT5 Inhibitor	285986-31-4	M28903	E	8
D-(+)-Xylose	58-86-6	PLATE 019	E	9								Tectochrysin	520-28-5	M28903	E	9
L-Histidine monohydrochloride monohydrate	5934-29-2	PLATE 019	E	10								CASIN	425399-05-9	M28903	E	10
α-Hydroxyisobutyric acid	594-61-6	PLATE 019	E	11								BP-1-102	1334493-07-0	M28903	E	11
3-Methylglutaric acid	626-51-7	PLATE 019	F	2								Napabucasin	83280-65-3	M28903	F	2
L-Methionine	63-68-3	PLATE 019	F	3								Cryptotanshinone	35825-57-1	M28903	F	3
Cytosine	71-30-7	PLATE 019	F	4								S3I201	501919-59-1	M28903	F	4
L-(+)-Lactic acid	79-33-4	PLATE 019	F	5								2-NP	65182-56-1	M28903	F	5
Mandelic acid	90-64-2	PLATE 019	F	6								Triptophenolide	74285-86-2	M28903	F	6
2-Methylbutyraldehyde	96-17-3	PLATE 019	F	7								A1331852	1430844-80-6	M28903	F	7
L-(-)-Malic acid	97-67-6	PLATE 019	F	8								UMI77	518303-20-3	M28903	F	8
3-Hydroxybenzoic acid	99-06-9	PLATE 019	F	9								ML311	315698-17-0	M28903	F	9
L-Histidinol dihydrochloride	1596-64-1	PLATE 019	F	10								BTSA1	314761-14-3	M28903	F	10
Inosine 5'-triphosphate trisodium salt	35908-31-7	PLATE 019	F	11								CID5721353	301356-95-6	M28903	F	11
												TG003	300801-52-9	M28903	G	2
												Gigantol	67884-30-4	M28903	G	3
												10-Gingerol	23513-15-7	M28903	G	4
												4-Hydroxybenzyl alcohol	623-05-2	M28903	G	5
												Tectorigenin	548-77-6	M28903	G	6
												6-Gingerol	23513-14-6	M28903	G	7
												Salvianolic acid A	96574-01-5	M28903	G	8
												Calycosin-7-O-beta-D-glucoside	20633-67-4	M28903	G	9
												Epigallocatechin	970-74-1	M28903	G	10
												Nobiletin	478-01-3	M28903	G	11
												Picroside I	27409-30-9	M28903	H	2
												Ginkgolide C	15291-76-6	M28903	H	3
												TP0463518	1558021-37-6	M28903	H	4
												Vadadustat	1000025-07-9	M28903	H	5
												MK8617	1187990-87-9	M28903	H	6
												HIF-PHD Inhibitor II	1193383-09-3	M28903	H	7
												Molidustat	1154028-82-6	M28903	H	8
												IOX 2	931398-72-0	M28903	H	9
												TRC 051384	867164-40-7	M28903	H	10
												Angoroside C	115909-22-3	M28903	H	11
												Evodiamine	518-17-2	M28904	A	2
												BI847325	1207293-36-4	M28904	A	3
												Hesperadin	422513-13-1	M28904	A	4
												SNS-314 Mesylate	1146618-41-8	M28904	A	5
												CCT137690	1095382-05-0	M28904	A	6
												MK8745	885325-71-3	M28904	A	7
												Alisertib	1028486-01-2	M28904	A	8
												Reversine	656820-32-5	M28904	A	9
												2-5-dihydroxyacetophenone	490-78-8	M28904	A	10
												Calycosin	20575-57-9	M28904	A	11
												Splitomicin	5690-03-9	M28904	B	2
												Hydrocoumarin	119-84-6	M28904	B	3
												Inauhzin	309271-94-1	M28904	B	4
												Tenovin3	1011301-27-1	M28904	B	5
												Senegenin	2469-34-3	M28904	B	6
												1,5-Isoquinolinediol	5154-02-9	M28904	B	7
												Niraparib tosylate	1038915-73-9	M28904	B	8
												ME0328	1445251-22-8	M28904	B	9
												AG14361	328543-09-5	M28904	B	10
												INO1001	3544-24-9	M28904	B	11
												Talazoparib	1207456-01-6	M28904	C	2
												Iniparib	160003-66-7	M28904	C	3
												PJ34	344458-19-1	M28904	C	4
												UPF 1069	1048371-03-4	M28904	C	5
												Rucaparib Phosphate	459868-92-9	M28904	C	6
												GeA-69	2143475-98-1	M28904	C	7
												Rucaparib	283173-50-2	M28904	C	8
												BGP15	66611-37-8	M28904	C	9
												Veliparib	912444-00-9	M28904	C	10
												AZD2461	1174043-16-3	M28904	C	11
												Veliparib dihydrochloride	912445-05-7	M28904	D	2
												Olivetol	500-66-3	M28904	D	3
												Dehydrocostus Lactone	477-43-0	M28904	D	4
												Engeletin	572-31-6	M28904	D	5
												Tectoridin	611-40-5	M28904	D	6
												Astragaloside II	84676-89-1	M28904	D	7
												SIS3	521984-48-5	M28904	D	8
												Monocrotaline	315-22-0	M28904	D	9
												ITD1	1099644-42-4	M28904	D	10
												LY2109761	700874-71-1	M28904	D	11
												AZ32	T4443	M28904	E	2
												GJ103 sodium salt	1459687-96-7	M28904	E	3
												Isovitexin	38953-85-4	M28904	E	4
												Kaempferitrin	482-38-2	M28904	E	5
												Tubuloside A	112516-05-9	M28904	E	6
												NSC59984	803647-40-7	M28904	E	7
												Isoliquiritin	5041-81-6	M28904	E	8
												Kevetrin hydrochloride	66592-89-0	M28904	E	9
												Pifithrin-α	63208-82-2	M28904	E	10
												NSC319726	71555-25-4	M28904	E	11
												Serdemetan	881202-45-5	M28904	F	2
												Tenovin-1	380315-80-0	M28904	F	3
												RITA	213261-59-7	M28904	F	4
												Acetovanillone	498-02-2	M28904	F	5
												7,8-Dihydroxyflavone	38183-03-8	M28904	F	6
												GSK J1	1373422-53-7	M28904	F	7
												ML324	1222800-79-4	M28904	F	8
												IOX1	5852-78-8	M28904	F	9
												OG-L002	1357302-64-7	M28904	F	10
												Seclidemstat	1423715-37-0	M28904	F	11
												GSK2879552 2HCl (1401966-69-5(free base))	T4418	M28904	G	2
												KDM4D-IN-1	2098902-68-0	M28904	G	3
												AS8351	796-42-9	M28904	G	4
												Daminozide	1596-84-5	M28904	G	5
												KDM5-inhibitor	T3576	M28904	G	6
												CPI455	1628208-23-0	M28904	G	7
												GSK J4	1373423-53-0	M28904	G	8
												GSK-LSD1 dihydrochloride	1431368-48-7	M28904	G	9
												SP2509	1423715-09-6	M28904	G	10
												GSK180736A	817194-38-0	M28904	G	11
												Emodin	518-82-1	M28904	H	2
												Silmitasertib	1009820-21-6	M28904	H	3
												TTP 22	329907-28-0	M28904	H	4
												IMR1	310456-65-6	M28904	H	5
												RO4929097	847925-91-1	M28904	H	6
												DAPT	208255-80-5	M28904	H	7
												Dibenzazepine	209984-56-5	M28904	H	8
												Semagacestat	425386-60-3	M28904	H	9
												LY411575	209984-57-6	M28904	H	10
												IMR-1A	331862-41-0	M28904	H	11
												FLI06	313967-18-9	M28905	A	2
												Tangeretin	481-53-8	M28905	A	3
												CHF5074	749269-83-8	M28905	A	4
												Picropodophyllin	477-47-4	M28905	A	5
												NVP-ADW742	475488-23-4	M28905	A	6
												PQ401 hydrochloride (196868-63-0(free base))	T4324	M28905	A	7
												AG1024	65678-07-1	M28905	A	8
												Epoxomicin	134381-21-8	M28905	A	9
												Celastrol	34157-83-0	M28905	A	10
												Leupeptin Hemisulfate	103476-89-7	M28905	A	11
												WM1119	2055397-28-7	M28905	B	2
												CA-074 methyl ester	147859-80-1	M28905	B	3
												coniferin	531-29-3	M28905	B	4
												Plantagoside	78708-33-5	M28905	B	5
												alpha-Tocopherolquinone	7559-04-8	M28905	B	6
												Alismoxide	87701-68-6	M28905	B	7
												Spinosin	72063-39-9	M28905	B	8
												Epimedin B	110623-73-9	M28905	B	9
												Anhydroicaritin	38226-86-7	M28905	B	10
												Ginkgolic acid C15:1	22910-60-7	M28905	B	11
												Ginkgolic acid C17:1	111047-30-4	M28905	C	2
												Harpagoside	19210-12-9	M28905	C	3
												Irisflorentin	41743-73-1	M28905	C	4
												Mulberroside A	102841-42-9	M28905	C	5
												Monotropein	5945-50-6	M28905	C	6
												Aurantio-obtusin	67979-25-3	M28905	C	7
												Dehydrodiisoeugenol	2680-81-1	M28905	C	8
												Ruscogenin	472-11-7	M28905	C	9
												Astragalin	480-10-4	M28905	C	10
												Tussilagone	104012-37-5	M28905	C	11
												2''-O-Galloylhyperin	53209-27-1	M28905	D	2
												Orientin	28608-75-5	M28905	D	3
												Glycitein	40957-83-3	M28905	D	4
												Maackiain	19908-48-6	M28905	D	5
												Senkyunolide I	94596-28-8	M28905	D	6
												Yunaconitine	70578-24-4	M28905	D	7
												Triptonide	38647-11-9	M28905	D	8
												Oroxin A	57396-78-8	M28905	D	9
												Desmethoxy yangonin	15345-89-8	M28905	D	10
												Shionone	10376-48-4	M28905	D	11
												Gelsemine	509-15-9	M28905	E	2
												Sec-O-Glucosylhamaudol	80681-44-3	M28905	E	3
												Isosakuranetin	480-43-3	M28905	E	4
												Isochlorogenic acid A	2450-53-5	M28905	E	5
												Narirutin	14259-46-2	M28905	E	6
												ISOGINKGETIN	548-19-6	M28905	E	7
												Cucurbitacin IIb	50298-90-3	M28905	E	8
												Magnoflorine chloride	6681-18-1	M28905	E	9
												Toddalolactone	483-90-9	M28905	E	10
												Alnustone	33457-62-4	M28905	E	11
												Parimifasor	1796641-10-5	M28905	F	2
												Mirificin	103654-50-8	M28905	F	3
												beta, beta-dimethylacrylshikonin	5162-01-6	M28905	F	4
												Tiaprofenic acid	33005-95-7	M28905	F	5
												Clonixin	17737-65-4	M28905	F	6
												Polaprezinc	107667-60-7	M28905	F	7
												Leucoside	27661-51-4	M28905	F	8
												Homovanillic acid	306-08-1	M28905	F	9
												Piceatannol 3'-O-glucoside	94356-26-0	M28905	F	10
												Vulpinic Acid	521-52-8	M28905	F	11
												Isobavachin	31524-62-6	M28905	G	2
												Epimedin A	110623-72-8	M28905	G	3
												glucosylvitexin	76135-82-5	M28905	G	4
												Skimmin	93-39-0	M28905	G	5
												Isobacachalcone	20784-50-3	M28905	G	6
												Luteolin-7-glucuronide	29741-10-4	M28905	G	7
												Asperuloside	14259-45-1	M28905	G	8
												D-Pinitol	10284-63-6	M28905	G	9
												20(R)-Propanaxadiol	38243-03-7	M28905	G	10
												Icariside I	56725-99-6	M28905	G	11
												(-)-Gallocatechin gallate	4233-96-9	M28905	H	2
												Ligustroflavone	260413-62-5	M28905	H	3
												Typhaneoside	104472-68-6	M28905	H	4
												Isorhamnetin 3-O-neohesperidin	55033-90-4	M28905	H	5
												Zigu-glucoside I	35286-58-9	M28905	H	6
												Didymin	14259-47-3	M28905	H	7
												Griffonin	63492-69-3	M28905	H	8
												Oroxin B	114482-86-9	M28905	H	9
												Crocin II	55750-84-0	M28905	H	10
												Pinostilbene	42438-89-1	M28905	H	11
												Vitexin-2''-O-rhamnoside	64820-99-1	M28906	A	2
												Forsythoside A	79916-77-1	M28906	A	3
												Pyridoxal phosphate	54-47-7	M28906	A	4
												Helicid	80154-34-3	M28906	A	5
												5-O-Methylvisammioside	84272-85-5	M28906	A	6
												Plantamajoside	104777-68-6	M28906	A	7
												Epimedin C	110642-44-9	M28906	A	8
												Cimifugin	37921-38-3	M28906	A	9
												Wilforlide A	84104-71-2	M28906	A	10
												Lysionotin	152743-19-6	M28906	A	11
												Cynaroside	5373-11-5	M28906	B	2
												Ursonic Acid	6246-46-4	M28906	B	3
												Rheochrysidin	521-61-9	M28906	B	4
												Protocatechualdehyde	139-85-5	M28906	B	5
												4-Hydroxychalcone	20426-12-4	M28906	B	6
												Naringenin chalcone	73692-50-9	M28906	B	7
												Dracorhodin perochlorate	125536-25-6	M28906	B	8
												Thiocolchicoside	602-41-5	M28906	B	9
												Negletein	29550-13-8	M28906	B	10
												Mandelic acid	611-71-2	M28906	B	11
												5-Methyl-7-methoxyisoflavone	82517-12-2	M28906	C	2
												3,4,5-Trimethoxyphenol	642-71-7	M28906	C	3
												Ethyl Vanillate	617-05-0	M28906	C	4
												3-Hydroxyflavone	577-85-5	M28906	C	5
												Genistin	529-59-9	M28906	C	6
												Isopsoralen	523-50-2	M28906	C	7
												Quercitrin	522-12-3	M28906	C	8
												Echinocystic acid	510-30-5	M28906	C	9
												Phloretic acid	501-97-3	M28906	C	10
												Vanillyl Alcohol	498-00-0	M28906	C	11
												Gentisic acid	490-79-9	M28906	D	2
												Morin	480-16-0	M28906	D	3
												Ethyl ferulate	4046-02-0	M28906	D	4
												Picroside II	39012-20-9	M28906	D	5
												Pectolinarin	28978-02-1	M28906	D	6
												Catalpol	2415-24-9	M28906	D	7
												Orcinol glucoside	21082-33-7	M28906	D	8
												Salvianolic acid B	115939-25-8	M28906	D	9
												Caryophyllene oxide	1139-30-6	M28906	D	10
												Tetramethylpyrazine	1124-11-4	M28906	D	11
												Echinacoside	82854-37-3	M28906	E	2
												Flavanone	487-26-3	M28906	E	3
												KD025	911417-87-3	M28906	E	4
												ZINC00881524	557782-81-7	M28906	E	5
												GSK429286A	864082-47-3	M28906	E	6
												Thiazovivin	1226056-71-8	M28906	E	7
												RKI1313	1342276-76-9	M28906	E	8
												RKI1447	1342278-01-6	M28906	E	9
												Cortisone acetate	50-04-4	M28906	E	10
												GNE0877	1374828-69-9	M28906	E	11
												GSK2578215A	1285515-21-0	M28906	F	2
												PF06447475	1527473-33-1	M28906	F	3
												CZC54252	1191911-27-9	M28906	F	4
												GNE7915	1351761-44-8	M28906	F	5
												GNE9605	1536200-31-3	M28906	F	6
												R788 Disodium	1025687-58-4	M28906	F	7
												Sinapine thiocyanate	7431-77-8	M28906	F	8
												Kirenol	52659-56-0	M28906	F	9
												SMI-4a	327033-36-3	M28906	F	10
												SMI-16a	587852-28-6	M28906	F	11
												TCS PIM-1 1	491871-58-0	M28906	G	2
												5,7-Dihydroxychromone	31721-94-5	M28906	G	3
												Auraptene	495-02-3	M28906	G	4
												Isoxanthohumol	70872-29-6	M28906	G	5
												Cycloastragenol	84605-18-5	M28906	G	6
												Costunolide	553-21-9	M28906	G	7
												BIBR 1532	321674-73-1	M28906	G	8
												Corylifol A	775351-88-7	M28906	G	9
												Jaceosidin	18085-97-7	M28906	G	10
												Hydrocortisone acetate	50-03-3	M28906	G	11
												IWP-L6	1427782-89-5	M28906	H	2
												LGK974	1243244-14-5	M28906	H	3
												Wnt-C59	1243243-89-1	M28906	H	4
												Ginsenoside C-K	39262-14-1	M28906	H	5
												Selonsertib	1448428-04-3	M28906	H	6
												Shanzhiside methyl ester	64421-28-9	M28906	H	7
												4-Octyl itaconate	3133-16-2	M28906	H	8
												(S)-crizotinib	1374356-45-2	M28906	H	9
												TH588	1609960-31-7	M28906	H	10
												Cucurbitacin IIA	58546-34-2	M28906	H	11
												2'-Hydroxyacetophenone	118-93-4	M28907	A	2
												1S,3R-RSL3	1219810-16-8	M28907	A	3
												N6022	1208315-24-5	M28907	A	4
												XMU-MP-1	2061980-01-4	M28907	A	5
												p-Hydroxybenzaldehyde	123-08-0	M28907	A	6
												Beclomethasone dipropionate	5534-09-8	M28907	A	7
												Donepezil	120014-06-4	M28907	A	8
												Succinylcholine Chloride Dihydrate	6101-15-1	M28907	A	9
												Donepezil HCl	120011-70-3	M28907	A	10
												Umeclidinium bromide	869113-09-7	M28907	A	11
												Imidafenacin	170105-16-5	M28907	B	2
												Anisotropine Methylbromide	80-50-2	M28907	B	3
												Choline glycerophosphate	28319-77-9	M28907	B	4
												Varenicline	866823-63-4	M28907	B	5
												Nicotine	54-11-5	M28907	B	6
												Tacrine hydrochloride hydrate	206658-92-6	M28907	B	7
												Scopolamine N-oxide HBr	6106-81-6	M28907	B	8
												Paroxetine hydrochloride	78246-49-8	M28907	B	9
												Rivastigmine tartrate	129101-54-8	M28907	B	10
												Hodostin	51-60-5	M28907	B	11
												Loxeen	6856-31-1	M28907	C	2
												(+)-Pilocarpine hydrochloride	54-71-7	M28907	C	3
												Solifenacin succinate	242478-38-2	M28907	C	4
												Adenine sulfate	321-30-2	M28907	C	5
												Miriplatin	141977-79-9	M28907	C	6
												Anlotinib Dihydrochloride	1360460-82-7	M28907	C	7
												Neratinib	698387-09-6	M28907	C	8
												Vilazodone HCl	163521-08-2	M28907	C	9
												Desvenlafaxine succinate hydrate	386750-22-7	M28907	C	10
												Cariprazine	839712-12-8	M28907	C	11
												Perospirone	150915-41-6	M28907	D	2
												Dolasetron	115956-12-2	M28907	D	3
												Ramosetron	132036-88-5	M28907	D	4
												Flibanserin	167933-07-5	M28907	D	5
												Lasmiditan	439239-90-4	M28907	D	6
												Sodium ferulic	24276-84-4	M28907	D	7
												Vortioxetine	508233-74-7	M28907	D	8
												Serotonin hydrochloride	153-98-0	M28907	D	9
												Ondansetron hydrochloride	103639-04-9	M28907	D	10
												Chlorpromazine hydrochloride	69-09-0	M28907	D	11
												Mofezolac	78967-07-4	M28907	E	2
												Iguratimod	123663-49-0	M28907	E	3
												Dexmedetomidine HCl	145108-58-3	M28907	E	4
												Methoxyphenamine Hydrochloride	5588-10-3	M28907	E	5
												Landiolol hydrochloride	144481-98-1	M28907	E	6
												Procaterol hydrochloride	81262-93-3	M28907	E	7
												Rauwolscine hydrochloride	6211-32-1	M28907	E	8
												Dapiprazole Hydrochloride	72822-13-0	M28907	E	9
												Olodaterol	868049-49-4	M28907	E	10
												Formoterol	73573-87-2	M28907	E	11
												Phentolamine mesilate	65-28-1	M28907	F	2
												Cefotetan	69712-56-7	M28907	F	3
												Isepamicin sulfate	67814-76-0	M28907	F	4
												Davercin	55224-05-0	M28907	F	5
												Cefoperazone	62893-19-0	M28907	F	6
												Ceftiofur hydrochloride	103980-44-5	M28907	F	7
												Berberine hydrogen sulphate	633-66-9	M28907	F	8
												Omadacycline	389139-89-3	M28907	F	9
												Midecamycin	35457-80-8	M28907	F	10
												Cefotiam Hexetil Hydrochloride	95789-30-3	M28907	F	11
												Flucloxacillin sodium	1847-24-1	M28907	G	2
												Cefpirome sulfate	98753-19-6	M28907	G	3
												Cefcapene Pivoxil Hydrochloride	147816-24-8	M28907	G	4
												Triclocarban	101-20-2	M28907	G	5
												Ceftizoxime	68401-81-0	M28907	G	6
												Avibactam sodium	1192491-61-4	M28907	G	7
												Delafloxacin	189279-58-1	M28907	G	8
												Clindamycin phosphate	24729-96-2	M28907	G	9
												Netilmicin sulfate	56391-57-2	M28907	G	10
												Pramipexole 2HCl Monohydrate	191217-81-9	M28907	G	11
												Rotigotine	99755-59-6	M28907	H	2
												Ropinirole hydrochloride	91374-20-8	M28907	H	3
												Benserazide hydrochloride	14919-77-8	M28907	H	4
												Tiapride hydrochloride	51012-33-0	M28907	H	5
												Prochlorperazine Maleate	84-02-6	M28907	H	6
												Besifloxacin HCl	405165-61-9	M28907	H	7
												Ertapenem sodium	153773-82-1	M28907	H	8
												Benznidazole	22994-85-0	M28907	H	9
												Procaine penicillin G	54-35-3	M28907	H	10
												Silver sulfadiazine	22199-08-2	M28907	H	11
												Lodoxamide	53882-12-5	M28908	A	2
												Acrivastine	87848-99-5	M28908	A	3
												Chlorphenesin	104-29-0	M28908	A	4
												Mequitazine	29216-28-2	M28908	A	5
												Bilastine	202189-78-4	M28908	A	6
												Emedastine	87233-61-2	M28908	A	7
												Nestoron	7759-35-5	M28908	A	8
												Tibolone	5630-53-5	M28908	A	9
												Ferrous Bisglycinate	20150-34-9	M28908	A	10
												Dronedarone	141626-36-0	M28908	A	11
												Palbociclib hydrochloride	827022-32-2	M28908	B	2
												Ribociclib	1211441-98-3	M28908	B	3
												LY2835219	1231930-82-7	M28908	B	4
												Prostaglandin E2 (PGE2)	363-24-6	M28908	B	5
												L-Methionine	63-68-3	M28908	B	6
												Glycerol	56-81-5	M28908	B	7
												N-Acetyl-D-Glucosamine	7512-17-6	M28908	B	8
												L-Asparagine	70-47-3	M28908	B	9
												serine	56-45-1	M28908	B	10
												cysteine	52-90-4	M28908	B	11
												proline	147-85-3	M28908	C	2
												glutamic acid	56-86-0	M28908	C	3
												L-Hydroxyprolin	51-35-4	M28908	C	4
												Succinic acid	110-15-6	M28908	C	5
												Sofalcone	64506-49-6	M28908	C	6
												Arctigenin	7770-78-7	M28908	C	7
												Ajmaline	4360-12-7	M28908	C	8
												Tucidinostat	1616493-44-7	M28908	C	9
												Ivosidenib	1448347-49-6	M28908	C	10
												Abiraterone Acetate	154229-18-2	M28908	C	11
												Stiripentol	49763-96-4	M28908	D	2
												Olprinone	106730-54-5	M28908	D	3
												Roflumilast N-oxide	292135-78-5	M28908	D	4
												Crisaborole	906673-24-3	M28908	D	5
												Vardenafil hydrochloride trihydrate	330808-88-3	M28908	D	6
												Dexrazoxane HCl	149003-01-0	M28908	D	7
												Dihydroergotoxine mesylate	8067-24-1	M28908	D	8
												Gabapentin HCl	60142-95-2	M28908	D	9
												Allopregnanolone	516-54-1	M28908	D	10
												Apalutamide	956104-40-8	M28908	D	11
												Upadacitinib	1310726-60-3	M28908	E	2
												Methylene Blue	61-73-4	M28908	E	3
												Ixabepilone	219989-84-1	M28908	E	4
												Albendazole Oxide	54029-12-8	M28908	E	5
												Estramustine phosphate sodium	52205-73-9	M28908	E	6
												L-Glutamic acid monosodium salt	142-47-2	M28908	E	7
												Memantine hydrochloride	41100-52-1	M28908	E	8
												Amprenavir	161814-49-9	M28908	E	9
												Bictegravir	1611493-60-7	M28908	E	10
												Tenofovir Disoproxil Fumarate	202138-50-9	M28908	E	11
												Atazanavir sulfate	229975-97-7	M28908	F	2
												Avapritinib	1703793-34-3	M28908	F	3
												Gilteritinib	1254053-43-4	M28908	F	4
												Neticonazole Hydrochloride	130773-02-3	M28908	F	5
												Berbamine dihydrochloride	6078-17-7	M28908	F	6
												MD 69276	29218-27-7	M28908	F	7
												Calcium pantothenate	137-08-6	M28908	F	8
												Enzastaurin	170364-57-5	M28908	F	9
												Darolutamide	1297538-32-9	M28908	F	10
												Amikacin Sulfate Salt	149022-22-0	M28908	F	11
												Daclatasvir	1009119-64-5	M28908	G	2
												Letermovir	917389-32-3	M28908	G	3
												Glecaprevir	1365970-03-1	M28908	G	4
												Boceprevir	394730-60-0	M28908	G	5
												Simeprevir	923604-59-5	M28908	G	6
												Asunaprevir	630420-16-5	M28908	G	7
												Grazoprevir	1350514-68-9	M28908	G	8
												Teprenone	6809-52-5	M28908	G	9
												Dinoprost Tromethamine	38562-01-5	M28908	G	10
												Bimatoprost	155206-00-1	M28908	G	11
												Reboxetine mesylate	98769-84-7	M28908	H	2
												Nifurtimox	23256-30-6	M28908	H	3
												Delamanid	681492-22-8	M28908	H	4
												Telotristat Etiprate	1137608-69-5	M28908	H	5
												Plerixafor	110078-46-1	M28908	H	6
												Lifitegrast	1025967-78-5	M28908	H	7
												Larotrectinib sulfate	1223405-08-0	M28908	H	8
												palovarotene	410528-02-8	M28908	H	9
												Sivelestat	127373-66-4	M28908	H	10
												Entacapone	130929-57-6	M28908	H	11
												Berbamine	478-61-5	M28909	A	2
												DL-α-Tocopherol	10191-41-0	M28909	A	3
												alanine	56-41-7	M28909	A	4
												Oxymetholone	434-07-1	M28909	A	5
												Sodium ascorbate	134-03-2	M28909	A	6
												Laquinimod	248281-84-7	M28909	A	7
												Propiverine hydrochloride	54556-98-8	M28909	A	8
												Nimustine Hydrochloride	55661-38-6	M28909	A	9
												Benproperine phosphate	19428-14-9	M28909	A	10
												Eperisone hydrochloride	56839-43-1	M28909	A	11
												Methyl Aminolevulinate Hydrochloride	79416-27-6	M28909	B	2
												Fosfomycin Tromethamine	78964-85-9	M28909	B	3
												Calcium α-D-heptagluconate hydrate	17140-60-2	M28909	B	4
												AHU377	149709-62-6	M28909	B	5
												Tafamidis	594839-88-0	M28909	B	6
												Amylmetacresol	1300-94-3	M28909	B	7
												Fursultiamine	804-30-8	M28909	B	8
												Propacetamol Hydrochloride	66532-86-3	M28909	B	9
												Magnesium glycinate	14783-68-7	M28909	B	10
												Inositol nicotinate	6556-11-2	M28909	B	11
												BISMUTH SUBGALLATE	99-26-3	M28909	C	2
												Amifampridine	54-96-6	M28909	C	3
												Quinine dihydrochloride	60-93-5	M28909	C	4
												Afobazole hydrochloride	173352-39-1	M28909	C	5
												Selamectin	220119-17-5	M28909	C	6
												Cyclizine hydrochloride	303-25-3	M28909	C	7
												Isavuconazonium sulfate	946075-13-4	M28909	C	8
												D-Pantothenic acid sodium salt	867-81-2	M28909	C	9
												5-hydroxytryptophan	56-69-9	M28909	C	10
												threonine	72-19-5	M28909	C	11
												L-Valine	72-18-4	M28909	D	2
												L-Aspartic acid	56-84-8	M28909	D	3
												Oleic acid	112-80-1	M28909	D	4
												lysine	56-87-1	M28909	D	5
												S-Isocorydine(+)	475-67-2	M28909	D	6
												Nandrolone decanoate	360-70-3	M28909	D	7
												2'-Deoxyinosine	890-38-0	M28909	D	8
												Cefalexine EP IMpurity B	22252-43-3	M28909	D	9
												Anethole trithione	532-11-6	M28909	D	10
												Citicoline sodium	33818-15-4	M28909	D	11
												Amprolium Hydrochloride	137-88-2	M28909	E	2
												Phenethyl alcohol	60-12-8	M28909	E	3
												Vildagliptin	274901-16-5	M28909	E	4
												Ozagrel hydrochloride	78712-43-3	M28909	E	5
												Eltrombopag	496775-61-2	M28909	E	6
												VX661	1152311-62-0	M28909	E	7
												Liothyronine sodium	55-06-1	M28909	E	8
												O-(4-Hydroxy-3-iodophenyl)-3,5-diiodo-L-tyrosine	6893-02-3	M28909	E	9
												L-KAWAIN	500-64-1	M28909	E	10
												Zosuquidar 3HCl	167465-36-3	M28909	E	11
												Bicyclol	118159-48-1	M28909	F	2
												Oseltamivir acid	187227-45-8	M28909	F	3
												Oseltamivir phosphate	204255-11-8	M28909	F	4
												Betrixaban	330942-05-7	M28909	F	5
												Sodium Desoxycholate	302-95-4	M28909	F	6
												Tosedostat	238750-77-1	M28909	F	7
												Bepridil hydrochloride	68099-86-5	M28909	F	8
												Aranidipine	86780-90-7	M28909	F	9
												phenylalanine	63-91-2	M28909	F	10
												Selinexor	1393477-72-9	M28909	F	11
												Netupitant	290297-26-6	M28909	G	2
												Bitopertin	845614-11-1	M28909	G	3
												Relugolix	737789-87-6	M28909	G	4
												ETC1002	738606-46-7	M28909	G	5
												BMS927711	1289023-67-1	M28909	G	6
												Isocarboxazid	59-63-2	M28909	G	7
												Fluorometholone Acetate	3801-06-7	M28909	G	8
												(+)-Corynoline	18797-79-0	M28909	G	9
												Kynurenic acid	492-27-3	M28909	G	10
												Picfeltarraenin IA	97230-47-2	M28909	G	11
												Hyoscyamine sulfate hydrate	620-61-1	M28909	H	2
												Hupehenine	98243-57-3	M28909	H	3
												beta-Eudesmol	473-15-4	M28909	H	4
												Acetylursolic acid	7372-30-7	M28909	H	5
												2,6-Dihydroxypurine	69-89-6	M28909	H	6
												Tanshinone IIA	568-72-9	M28909	H	7
												Norcantharidin	5442-12-6	M28909	H	8
												7-Amino-4-(trifluoromethyl)coumarin	53518-15-3	M28909	H	9
[truncated: 5,067 more rows]
