# Supplementary material for: Isoginkgetin antagonizes ALS pathologies in its animal and patient iPSC models via PINK1-Parkin-dependent mitophagy
Source: EMBO Mol Med. 2025 Oct 15;17(11):3139–73. doi: 10.1038/s44321-025-00323-2 (PMC12603167; doi:10.1038/s44321-025-00323-2)
Supplement: Supplementary file 5 — Source data Fig. 1 [file 44321_2025_323_MOESM5_ESM.zip]

Archive with 98 entries (82 files):
- Figure 1/1A/
- Figure 1/1A/1A.tif
- Figure 1/1B/
- Figure 1/1B/1B.tif
- Figure 1/1B/glu-gal ratio.pzfx
- Figure 1/1B/Luminescence Quick Read 2023.11.18 19_29_29.xlsx
- Figure 1/1C/
- Figure 1/1C/1C.tif
- Figure 1/1C/MITO-SAFE DOSE AND CCCP+ISO 8H.wsp
- Figure 1/1C/MITO-SAFE mitophagy.pzfx
- Figure 1/1C/Specimen_001_1120 CCCP.fcs
- Figure 1/1C/Specimen_001_1120 CCCP+16H6.fcs
- Figure 1/1C/Specimen_001_1120 CCCP+45G2.fcs
- Figure 1/1C/Specimen_001_1120 CCCP+61D5.fcs
- Figure 1/1C/Specimen_001_1120 CCCP+67E4.fcs
- Figure 1/1C/Specimen_001_1120 CCCP+69C8.fcs
- Figure 1/1C/Specimen_001_1120 CCCP+75F3.fcs
- Figure 1/1C/Specimen_001_1120 CCCP+84H10.fcs
- Figure 1/1C/Specimen_001_1120 CCCP+P35 F6.fcs
- Figure 1/1C/Specimen_001_1120 VEH-1.fcs
- Figure 1/1D/
- Figure 1/1D/ISO.tif
- Figure 1/1E/
- Figure 1/1E/CC50.tif
- Figure 1/1E/CC50.xlsx
- Figure 1/1E/CCK8.pzfx
- Figure 1/1F-G/
- Figure 1/1F-G/WB.pptx
- Figure 1/1H/
- Figure 1/1H/si-nc CCCP.tif
- Figure 1/1H/si-nc ISO.tif
- Figure 1/1H/si-nc Veh.tif
- Figure 1/1H/si-pink1 CCCP.tif
- Figure 1/1H/si-PINK1 ISO.tif
- Figure 1/1H/si-PINK1 Veh.tif
- Figure 1/1I/
- Figure 1/1I/parkin translocation.xlsx
- Figure 1/1I/parkin.tif
- Figure 1/1I/si-nc CCCP/
- Figure 1/1I/si-nc CCCP/1.png
- Figure 1/1I/si-nc CCCP/2.png
- Figure 1/1I/si-nc CCCP/3.png
- Figure 1/1I/si-nc CCCP/4.png
- Figure 1/1I/si-nc ISO/
- Figure 1/1I/si-nc ISO/1.png
- Figure 1/1I/si-nc ISO/2.png
- Figure 1/1I/si-nc ISO/3.png
- Figure 1/1I/si-nc ISO/4.png
- Figure 1/1I/si-nc Veh/
- Figure 1/1I/si-nc Veh/1.png
- Figure 1/1I/si-nc Veh/2.png
- Figure 1/1I/si-nc Veh/3.png
- Figure 1/1I/si-nc Veh/4.png
- Figure 1/1I/si-PINK1 CCCP/
- Figure 1/1I/si-PINK1 CCCP/1.png
- Figure 1/1I/si-PINK1 CCCP/2.png
- Figure 1/1I/si-PINK1 CCCP/3.png
- Figure 1/1I/si-PINK1 CCCP/4.png
- Figure 1/1I/si-PINK1 ISO/
- Figure 1/1I/si-PINK1 ISO/1.png
- Figure 1/1I/si-PINK1 ISO/2.png
- Figure 1/1I/si-PINK1 ISO/3.png
- Figure 1/1I/si-PINK1 ISO/4.png
- Figure 1/1I/sipink1 parkin translocation.pzfx
- Figure 1/1I/si-PINK1 Veh/
- Figure 1/1I/si-PINK1 Veh/1.png
- Figure 1/1I/si-PINK1 Veh/2.png
- Figure 1/1I/si-PINK1 Veh/3.png
- Figure 1/1I/si-PINK1 Veh/4.png
- Figure 1/1J/
- Figure 1/1J/Flow cytometry data/
- Figure 1/1J/Flow cytometry data/Specimen_002_12H.fcs
- Figure 1/1J/Flow cytometry data/Specimen_002_12H_002.fcs
- Figure 1/1J/Flow cytometry data/Specimen_002_12H_003.fcs
- Figure 1/1J/Flow cytometry data/Specimen_002_12H_005.fcs
- Figure 1/1J/Flow cytometry data/Specimen_002_18H.fcs
- Figure 1/1J/Flow cytometry data/Specimen_002_18H_001.fcs
- Figure 1/1J/Flow cytometry data/Specimen_002_18H_002.fcs
- Figure 1/1J/Flow cytometry data/Specimen_002_24-1H.fcs
- Figure 1/1J/Flow cytometry data/Specimen_002_24-1H_002.fcs
- Figure 1/1J/Flow cytometry data/Specimen_002_24-1H1_001.fcs
- Figure 1/1J/Flow cytometry data/Specimen_002_24H_002.fcs
- Figure 1/1J/Flow cytometry data/Specimen_002_24H-003.fcs
- Figure 1/1J/Flow cytometry data/Specimen_002_24H-004.fcs
- Figure 1/1J/Flow cytometry data/Specimen_002_6H.fcs
- Figure 1/1J/Flow cytometry data/Specimen_002_6H_001.fcs
- Figure 1/1J/Flow cytometry data/Specimen_002_6H-1.fcs
- Figure 1/1J/Flow cytometry data/Specimen_002_6H-1_001.fcs
- Figure 1/1J/Flow cytometry data/Specimen_002_CCCP.fcs
- Figure 1/1J/Flow cytometry data/Specimen_002_CCCP_001.fcs
- Figure 1/1J/Flow cytometry data/Specimen_002_CCCP_002.fcs
- Figure 1/1J/Flow cytometry data/Specimen_002_CCCP-2.fcs
- Figure 1/1J/Flow cytometry data/Specimen_002_CCCP-2_001.fcs
- Figure 1/1J/Flow cytometry data/Specimen_002_VEH.fcs
- Figure 1/1J/Flow cytometry data/Specimen_002_VEH_001.fcs
- Figure 1/1J/Flow cytometry data/Specimen_002_VEH_002.fcs
- Figure 1/1J/Flow cytometry data/Specimen_002_VEH-3.fcs
- Figure 1/1J/MMP+.wsp
