# Supplementary material for: Isoginkgetin antagonizes ALS pathologies in its animal and patient iPSC models via PINK1-Parkin-dependent mitophagy
Source: EMBO Mol Med. 2025 Oct 15;17(11):3139–73. doi: 10.1038/s44321-025-00323-2 (PMC12603167; doi:10.1038/s44321-025-00323-2)
Supplement: Supplementary file 5 — Source data Fig. 1 [file 44321_2025_323_MOESM5_ESM.zip › Figure 1/1B/Luminescence Quick Read 2023.11.18 19_29_29.xlsx]

## Sheet: Sheet2
			Protocol: Luminescence Quick Read
			Result: Luminescence Quick Read 2023.11.18 19:26:58
			Quick read
			GLU
Luminescence
	Emission Filter:		None
	Integration Time(s):		1
	Reading:		1		1	2	3	4	5	6	7	8	9	10	11	12
				A
				B		1664000	1670000	1896000	1574000	1992000	1619000	1840000	1821000	1168	93
				C		366900	1479000	1909000	1102000	471800	1757000	1433000	1173000	1511	101
				D		1516000	1901000	1752000	1711000	1899000	1687000	1586000	1458000	1501	102
				E		1534000	1789000	1123000	1210000	1925000	1593000	838000	1496000	1433	82
				F		1649500	1622000	1491000	813700	1310000	1435000	1954000	993900	1047	90
				G		1758000	1784000	1485000	1435000	1249000	1177000	2137	967.1	386	92
				H
			Protocol: Luminescence Quick Read
			Result: Luminescence Quick Read 2023.11.18 19:29:29
			Quick read
			GAL
Luminescence
	Emission Filter:		None
	Integration Time(s):		1
	Reading:		1		1	2	3	4	5	6	7	8	9	10	11	12
				A
				B		1118000	1480000	1213000	1099000	1326000	1104000	1289000	1391000	987.1	133
				C		425100	1585000	1369000	1050000	402900	1291000	1379000	1096800	1313	130
				D		1214000	1309000	1208000	1353000	1354000	1343000	1257000	1099000	1198	141
				E		1230000	1370000	795800	918400	1145000	1400000	582200	1019900	900	136
				F		1184000	1416000	1288000	760600	1080000	1233000	900500	537600	573	125
				G		1456000	1425000	1304000	1375000	626800	651400	3204	3522	201	131
				H
											glu
											0.94653	0.949943	1.0785	0.895336	1.13311	0.920933	1.04664	1.03584
											0.208703	0.841297	1.08589	0.626849	0.268373	0.999431	0.815131	0.667235
											0.862344	1.08134	0.996587	0.973265	1.0802	0.959613	0.902162	0.829352
											0.872582	1.01763	0.638794	0.688282	1.09499	0.906143	0.476678	0.850967
											0.938282	0.922639	0.848123	0.462856	0.745165	0.816268	1.11149	0.565358
											1	1.01479	0.84471	0.816268	0.710466	0.669511	0.00121559	0.000550114
											gal
											0.767857	1.01648	0.833104	0.754808	0.910714	0.758242	0.885302	0.955357
											0.291964	1.0886	0.940247	0.721154	0.276717	0.886676	0.947115	0.753297
											0.833791	0.899038	0.82967	0.929258	0.929945	0.92239	0.863324	0.754808
											0.84478	0.940934	0.546566	0.630769	0.786401	0.961538	0.399863	0.700481
											0.813187	0.972527	0.884615	0.52239	0.741758	0.846841	0.618475	0.369231
											1	0.978709	0.895604	0.944368	0.430495	0.44739	0.00220055	0.00241896
											GLU/GAL
											1.23269	0.934539	1.29455	1.18618	1.24419	1.21456	1.18224	1.08424
											0.714824	0.772825	1.1549	0.86923	0.969847	1.12717	0.860646	0.885754
											1.03424	1.20278	1.20118	1.04736	1.16158	1.04036	1.04499	1.09876
											1.03291	1.08151	1.16874	1.09118	1.39241	0.942389	1.1921	1.21483
											1.15383	0.948703	0.958748	0.886034	1.00459	0.963899	1.79715	1.53118
											1	1.03687	0.943173	0.864354	1.65035	1.49648	0.552401	0.227418
											P17-G7	1.23269
											P35-F6	0.714824
											P45-G2	1.03424
											P67-E4	1.03291
											P38-A4	1.15383
											P14-H6	1.29455
											P10-F4	1.1549
											P65-B5	1.20118
											P67-H11	1.16874
											P69-C8	0.958748
											P18-C5	1.24419
											P61-D5	0.969847
											P12-C6	1.16158
											P41-F8	1.39241
											P16-H6	1.00459
											P54-F11	1.18224
											P84-H10	0.860646
											P75-F3	1.04499
											P78-C8	1.1921
											P9-F4	1.79715
											CCCP	1.65035
