# Supplementary material for: Isoginkgetin antagonizes ALS pathologies in its animal and patient iPSC models via PINK1-Parkin-dependent mitophagy
Source: EMBO Mol Med. 2025 Oct 15;17(11):3139–73. doi: 10.1038/s44321-025-00323-2 (PMC12603167; doi:10.1038/s44321-025-00323-2)
Supplement: Supplementary file 5 — Source data Fig. 1 [file 44321_2025_323_MOESM5_ESM.zip › Figure 1/1E/CC50.xlsx]

## Sheet: Sheet2
Concentration(uM)	LOG10(uM)	activity
1	0	99.24	98.59	99.59	98.87
2.5	0.39794	97.4	91.11	98.16	94.43
5	0.69897	91.55	85.59	88.25	90.18
10	1	76.85	76.7	81.55	73.64
20	1.30103	41.7	49.6	48.4	45.93
25	1.39794	35.51	39.42	34.74	35.59
50	1.69897	20.22	23.94	18.25	24.79
75	1.87506	19.44	14.9	11.96	18.54
100	2	17.13	12.14	10.11	14.61
