# Supplementary material for: Isoginkgetin antagonizes ALS pathologies in its animal and patient iPSC models via PINK1-Parkin-dependent mitophagy
Source: EMBO Mol Med. 2025 Oct 15;17(11):3139–73. doi: 10.1038/s44321-025-00323-2 (PMC12603167; doi:10.1038/s44321-025-00323-2)
Supplement: Supplementary file 5 — Source data Fig. 1 [file 44321_2025_323_MOESM5_ESM.zip › Figure 1/1I/parkin translocation.xlsx]

## Sheet: DLP
		%	si-nc-veh	si-nc-iso	si-nc-cccp	si-pink1-veh	si-pink1-iso	si-pink1-cccp
		#1	5	100	100	1.2	10	15.3
		#2	3.64	98.18	100	2.3	11.5	13
		#3	4.62	100	100	3.1	12	14.5
		#4	4.34	93.33	100	2.5	15	20
		#5	3.33	100	100	1.72	16.7	16.7
