# Supplementary material for: Isoginkgetin antagonizes ALS pathologies in its animal and patient iPSC models via PINK1-Parkin-dependent mitophagy
Source: EMBO Mol Med. 2025 Oct 15;17(11):3139–73. doi: 10.1038/s44321-025-00323-2 (PMC12603167; doi:10.1038/s44321-025-00323-2)
Supplement: Supplementary file 6 — Source data Fig. 2 [file 44321_2025_323_MOESM6_ESM.zip]

Archive with 80 entries (76 files):
- Figure 2/2A-B/
- Figure 2/2A-B/Flow cytometry data/
- Figure 2/2A-B/Flow cytometry data/30-May-2025.wsp
- Figure 2/2A-B/Flow cytometry data/ISO 10uM.wsp
- Figure 2/2A-B/Flow cytometry data/ISO 2.5 5um.wsp
- Figure 2/2A-B/Flow cytometry data/iso dose cccp+0627.wsp
- Figure 2/2A-B/Flow cytometry data/ISO DOSE.wsp
- Figure 2/2A-B/Flow cytometry data/Specimen_001_0625 10+5-1.fcs
- Figure 2/2A-B/Flow cytometry data/Specimen_001_0625 10+5-2.fcs
- Figure 2/2A-B/Flow cytometry data/Specimen_001_0625 25+5.fcs
- Figure 2/2A-B/Flow cytometry data/Specimen_001_0625 25+5-2.fcs
- Figure 2/2A-B/Flow cytometry data/Specimen_001_0625 5+5-2 (1).fcs
- Figure 2/2A-B/Flow cytometry data/Specimen_001_0625 5+5-2 (2).fcs
- Figure 2/2A-B/Flow cytometry data/Specimen_001_0625 cccp-1.fcs
- Figure 2/2A-B/Flow cytometry data/Specimen_001_0625 cccp-2.fcs
- Figure 2/2A-B/Flow cytometry data/Specimen_001_0625-VEH (1).fcs
- Figure 2/2A-B/Flow cytometry data/Specimen_001_0625-VEH (2).fcs
- Figure 2/2A-B/Flow cytometry data/Specimen_001_1110 veh.fcs
- Figure 2/2A-B/Flow cytometry data/Specimen_001_1110 veh_001.fcs
- Figure 2/2A-B/Flow cytometry data/Specimen_001_1110 veh_002.fcs
- Figure 2/2A-B/Flow cytometry data/Specimen_001_1111 VEH.fcs
- Figure 2/2A-B/Flow cytometry data/Specimen_001_1111 VEH_001.fcs
- Figure 2/2A-B/Flow cytometry data/Specimen_001_1111 VEH_002.fcs
- Figure 2/2A-B/Flow cytometry data/Specimen_001_cccp 5-1.fcs
- Figure 2/2A-B/Flow cytometry data/Specimen_001_cccp 5-1_001.fcs
- Figure 2/2A-B/Flow cytometry data/Specimen_001_cccp 5-1_002.fcs
- Figure 2/2A-B/Flow cytometry data/Specimen_001_i+c 25+5.fcs
- Figure 2/2A-B/Flow cytometry data/Specimen_001_i+c 25+5_001.fcs
- Figure 2/2A-B/Flow cytometry data/Specimen_001_i+c 25+t5.fcs
- Figure 2/2A-B/Flow cytometry data/Specimen_001_i+c 5+5.fcs
- Figure 2/2A-B/Flow cytometry data/Specimen_001_i+c 5+5_001.fcs
- Figure 2/2A-B/Flow cytometry data/Specimen_001_i+c 5+5_002.fcs
- Figure 2/2A-B/Flow cytometry data/Specimen_001_i+c 5+5-1_001.fcs
- Figure 2/2A-B/Flow cytometry data/Specimen_001_iso 25.fcs
- Figure 2/2A-B/Flow cytometry data/Specimen_001_iso 25_001.fcs
- Figure 2/2A-B/Flow cytometry data/Specimen_001_iso 25_002.fcs
- Figure 2/2A-B/Flow cytometry data/Specimen_001_iso 5.fcs
- Figure 2/2A-B/Flow cytometry data/Specimen_001_iso 5_001.fcs
- Figure 2/2A-B/Flow cytometry data/Specimen_001_iso 5_002.fcs
- Figure 2/2A-B/Flow cytometry data/Specimen_001_ISO 5-4.fcs
- Figure 2/2A-B/Flow cytometry data/Specimen_001_ISO-10-1.fcs
- Figure 2/2A-B/Flow cytometry data/Specimen_001_ISO-10-2.fcs
- Figure 2/2A-B/Flow cytometry data/Specimen_001_ISO10-3.fcs
- Figure 2/2A-B/Flow cytometry data/Specimen_001_ISO-10-4.fcs
- Figure 2/2A-B/Flow cytometry data/Specimen_001_ISO-10-5.fcs
- Figure 2/2A-B/Flow cytometry data/Specimen_001_ISO-25-1.fcs
- Figure 2/2A-B/Flow cytometry data/Specimen_001_ISO-25-2.fcs
- Figure 2/2A-B/Flow cytometry data/Specimen_001_ISO-25-3.fcs
- Figure 2/2A-B/Flow cytometry data/Specimen_001_ISO-25-4.fcs
- Figure 2/2A-B/Flow cytometry data/Specimen_001_ISO-25-5.fcs
- Figure 2/2A-B/Flow cytometry data/Specimen_001_ISO-5-1.fcs
- Figure 2/2A-B/Flow cytometry data/Specimen_001_ISO5-2.fcs
- Figure 2/2A-B/Flow cytometry data/Specimen_001_ISO-5-3.fcs
- Figure 2/2A-B/Flow cytometry data/Specimen_001_ISO-5-5.fcs
- Figure 2/2A-B/Flow cytometry data/Specimen_001_iso-dose 0625 VEH_002.fcs
- Figure 2/2A-B/Flow cytometry data/Specimen_001_iso-dose ISO 10+5um-1 (1).fcs
- Figure 2/2A-B/Flow cytometry data/Specimen_001_iso-dose ISO 10+5um-1 (2).fcs
- Figure 2/2A-B/Flow cytometry data/Specimen_001_iso-dose ISO 10+5um-1 (3).fcs
- Figure 2/2A-B/Flow cytometry data/Specimen_001_iso-dose ISO 10um-1.fcs
- Figure 2/2A-B/Flow cytometry data/Specimen_001_iso-dose ISO 10um-2.fcs
- Figure 2/2A-B/Flow cytometry data/Specimen_001_VEH-1.fcs
- Figure 2/2A-B/Flow cytometry data/Specimen_001_VEH-2.fcs
- Figure 2/2A-B/Flow cytometry data/Specimen_001_VEH-3.fcs
- Figure 2/2A-B/Flow cytometry data/Specimen_001_VEH-4.fcs
- Figure 2/2A-B/Flow cytometry data/Specimen_001_VEH-5.fcs
- Figure 2/2A-B/mekiam mitophagy.pzfx
- Figure 2/2A-B/mitophagy mkeima.xlsx
- Figure 2/2A-B/mkeima mitophagy.tif
- Figure 2/2C/
- Figure 2/2C/CCCP 0min.png
- Figure 2/2C/CCCP 15min.png
- Figure 2/2C/CCCP 30min.png
- Figure 2/2C/ISO 0min.png
- Figure 2/2C/ISO 15min.png
- Figure 2/2C/ISO 30min.png
- Figure 2/2C/ISO+CCCP 0min.png
- Figure 2/2C/ISO+CCCP 15min.png
- Figure 2/2C/ISO+CCCP 30min.png
- Figure 2/2D-E/
- Figure 2/2D-E/WB.pptx
