# Supplementary material for: Isoginkgetin antagonizes ALS pathologies in its animal and patient iPSC models via PINK1-Parkin-dependent mitophagy
Source: EMBO Mol Med. 2025 Oct 15;17(11):3139–73. doi: 10.1038/s44321-025-00323-2 (PMC12603167; doi:10.1038/s44321-025-00323-2)
Supplement: Supplementary file 6 — Source data Fig. 2 [file 44321_2025_323_MOESM6_ESM.zip › Figure 2/2A-B/mitophagy mkeima.xlsx]

## Sheet: Sheet1
%	veh	iso 2.5	iso 5	iso 10	cccp	cccp 5+iso 2.5	cccp 5+iso 5	cccp 5+iso 10
#1	1.37	1.83	2.3	4.79	8.99	13.8	12.6	18.5
#2	1.77	2.14	3.44	6.16	9.51	12.5	16.7	23
#3	1.42	2.22	3.43	4.82	10.4	11.7	18.5	27.4
#4	1.23	1.86	2.66	4.54	9.67	11.8	20.1	16.5
#5	1.88	2.22	2.48	6.08	10.9	14.1	14.4	15.8
