# Supplementary material for: Isoginkgetin antagonizes ALS pathologies in its animal and patient iPSC models via PINK1-Parkin-dependent mitophagy
Source: EMBO Mol Med. 2025 Oct 15;17(11):3139–73. doi: 10.1038/s44321-025-00323-2 (PMC12603167; doi:10.1038/s44321-025-00323-2)
Supplement: Supplementary file 7 — Source data Fig. 3 [file 44321_2025_323_MOESM7_ESM.zip]

Archive with 56 entries (44 files):
- Figure 3/3A-B/
- Figure 3/3A-B/WB.pptx
- Figure 3/3C/
- Figure 3/3C/3C.pzfx
- Figure 3/3C/biological repeat WB for analysis.pptx
- Figure 3/3C/PINK1 expression.tif
- Figure 3/3C/PINK1 expression.xlsx
- Figure 3/3D/
- Figure 3/3D/WB.pptx
- Figure 3/3E/
- Figure 3/3E/biological repeat WB for analysis.pptx
- Figure 3/3E/BN PAGE Analysis.xlsx
- Figure 3/3E/BN-PAGE.pzfx
- Figure 3/3E/BN-PAGE.tif
- Figure 3/3F/
- Figure 3/3F/WB.pptx
- Figure 3/3G/
- Figure 3/3G/biological repeat WB for analysis.pptx
- Figure 3/3G/phos-page.pzfx
- Figure 3/3G/PHOS-PINK1.tif
- Figure 3/3G/PHOSTAG PINK1.xlsx
- Figure 3/3H/
- Figure 3/3H/biological repeat WB for analysis.pptx
- Figure 3/3H/P-PINK1 SER228.xlsx
- Figure 3/3H/P-PINK1-228.tif
- Figure 3/3H/p-pink-ser228.pzfx
- Figure 3/3I/
- Figure 3/3I/WB.pptx
- Figure 3/3J-K/
- Figure 3/3J-K/BCA.xlsx
- Figure 3/3J-K/maximal  respiration.tif
- Figure 3/3J-K/mitochondrial respiration.xlsx
- Figure 3/3J-K/seahorse.pzfx
- Figure 3/3J-K/seahorse.tif
- Figure 3/3J-K/XF Cell Mito Stress Test-LA-ISO.asyr
- Figure 3/3J-K/XF Cell Mito Stress Test-LA-ISO.xlsx
- Figure 3/3L/
- Figure 3/3L/admin_2025-06-18 16-28-13_BR005124.xlsx
- Figure 3/3L/MTDNA Copy number.pzfx
- Figure 3/3L/MTDNA COPY.tif
- Figure 3/3M/
- Figure 3/3M/flow cytometry data/
- Figure 3/3M/flow cytometry data/MMP+.wsp
- Figure 3/3M/flow cytometry data/Specimen_001_ISO-1.fcs
- Figure 3/3M/flow cytometry data/Specimen_001_ISO-2.fcs
- Figure 3/3M/flow cytometry data/Specimen_001_ISO-3.fcs
- Figure 3/3M/flow cytometry data/Specimen_001_ISO-4.fcs
- Figure 3/3M/flow cytometry data/Specimen_001_ISO-5.fcs
- Figure 3/3M/flow cytometry data/Specimen_001_VEH-1.fcs
- Figure 3/3M/flow cytometry data/Specimen_001_VEH-2.fcs
- Figure 3/3M/flow cytometry data/Specimen_001_VEH-3.fcs
- Figure 3/3M/flow cytometry data/Specimen_001_VEH-4.fcs
- Figure 3/3M/flow cytometry data/Specimen_001_VEH-5.fcs
- Figure 3/3M/MMP.tif
- Figure 3/3M/MMP+.pzfx
- Figure 3/3M/MMP+.xlsx
