# Supplementary material for: Isoginkgetin antagonizes ALS pathologies in its animal and patient iPSC models via PINK1-Parkin-dependent mitophagy
Source: EMBO Mol Med. 2025 Oct 15;17(11):3139–73. doi: 10.1038/s44321-025-00323-2 (PMC12603167; doi:10.1038/s44321-025-00323-2)
Supplement: Supplementary file 7 — Source data Fig. 3 [file 44321_2025_323_MOESM7_ESM.zip › Figure 3/3C/PINK1 expression.xlsx]

## Sheet: DLP
#1	veh	iso	cccp5	cccp10	i+c5+5	i+c5+10	#2	veh	iso	cccp5	cccp10	i+c5+5	i+c5+10
	pink1
	907149	1305551	1713370	2833714	1915268	2810709		795172	1048908	2342564	2602332	2594956	2683940
	Citrate synthase
	10285024	9303287	8117738	8524944	7251286	7022004		8850365	10234796	9810468	8007770	8393615	6500843
	0.088201	0.140332	0.211065	0.332403	0.264128	0.400272		0.0898462	0.102485	0.238782	0.324976	0.309158	0.41286
	0.0898462	0.102485	0.238782	0.324976	0.309158	0.41286
	0.0890236
	0.990759	1.57635	2.37089	3.73387	2.96694	4.49624
	1.00924	1.15121	2.68223	3.65045	3.47277	4.63765
#3	veh	iso	cccp5	cccp10	i+c5+5	i+c5+10	#4	veh	iso	cccp5	cccp10	i+c5+5	i+c5+10
	pink1
	108956982	134349333	240418499	529816451	344343951	663499547		6479713	4039982	14054019	22013290	18367138	26593866
	Citrate synthase
	126156795	181675305	185329881	188941092	189219864	190510280		10676820	13121940	15027810	10417560	10308420	9569880
	0.863663	0.739502	1.29725	2.80414	1.81981	3.48275		0.606895	0.30788	0.935201	2.11309	1.78176	2.77891
	1	0.856239	1.50203	3.24679	2.10708	4.03253		1	0.507303	1.54096	3.48181	2.93586	4.5789
#5	veh	iso	cccp5	cccp10	i+c5+5	i+c5+10
	pink1
	485721	456704	782688	1530224	1416696	2038664
	1559400	1325616	1186248	1573032	1930928	1219632
	0.311479	0.344522	0.659801	0.972786	0.733687	1.67154
	1	1.10608	2.11828	3.12312	2.35549	5.36646
	veh	iso	cccp5	cccp10	i+c5+5	i+c5+10
	0.990759	1.57635	2.37089	3.73387	2.96694	4.49624
	1.00924	1.15121	2.68223	3.65045	3.47277	4.63765
	1	0.856239	1.50203	3.24679	2.10708	4.03253
	1	0.507303	1.54096	3.48181	2.93586	4.5789
	1	1.10608	2.11828	3.12312	2.35549	5.36646
