# Supplementary material for: Isoginkgetin antagonizes ALS pathologies in its animal and patient iPSC models via PINK1-Parkin-dependent mitophagy
Source: EMBO Mol Med. 2025 Oct 15;17(11):3139–73. doi: 10.1038/s44321-025-00323-2 (PMC12603167; doi:10.1038/s44321-025-00323-2)
Supplement: Supplementary file 7 — Source data Fig. 3 [file 44321_2025_323_MOESM7_ESM.zip › Figure 3/3E/BN PAGE Analysis.xlsx]

## Sheet: DLP
#1-2
VEH	VEH	ISO	ISO	CCCP	CCCP	ISO+CCCP	ISO+CCCP
PINK1/TOM
2837692	3070080	4822636	4036216	6588224	9922951	12623932	15569602
ACTIN
272280840	245269440	242437130	229917740	227462690	224635710	214565130	226190250
0.0104219	0.0125172	0.0198923	0.017555	0.028964	0.0441735	0.058835	0.0688341
0.0114696
0.908661	1.09134	1.73436	1.53058	2.52529	3.85137	5.12967	6.00146
#3-4
VEH	VEH	ISO	ISO	CCCP	CCCP	ISO+CCCP	ISO+CCCP
PINK1/TOM
8243928	5016312	5046888	7740096	15451800	17648064	27220200	30968280
ACTIN
18258880	18771456	17594379	18058048	17521408	16054766	15050747	13337742
0.451502	0.267231	0.286847	0.428623	0.881881	1.09924	1.80856	2.32185
0.359367
1.25638	0.743616	0.7982	1.19272	2.45399	3.05883	5.03264	6.46096
#5-6
VEH	ISO	CCCP	ISO+CCCP		VEH	ISO	CCCP	ISO+CCCP
PINK1/TOM
18216	26708	72781	93550		17098	18626	48756	86288
ACTIN
16275936	12742208	14149760	12815520		13602624	13602624	12452768	11784832
0.0011192	0.00209603	0.00514362	0.00729974		0.00125696	0.00136929	0.00391527	0.00732195
0.00125696	0.00136929	0.00391527	0.00732195
0.00118808
VEH	ISO	CCCP	ISO+CCCP
0.942022	1.76421	4.32935	6.14415
1.05798	1.15253	3.29546	6.16284
0.908661	1.73436	2.52529	5.12967
1.09134	1.53058	3.85137	6.00146
1.25638	0.7982	2.45399	5.03264
0.743616	1.19272	3.05883	6.46096
