# Supplementary material for: Isoginkgetin antagonizes ALS pathologies in its animal and patient iPSC models via PINK1-Parkin-dependent mitophagy
Source: EMBO Mol Med. 2025 Oct 15;17(11):3139–73. doi: 10.1038/s44321-025-00323-2 (PMC12603167; doi:10.1038/s44321-025-00323-2)
Supplement: Supplementary file 7 — Source data Fig. 3 [file 44321_2025_323_MOESM7_ESM.zip › Figure 3/3G/PHOSTAG PINK1.xlsx]

## Sheet: DLP
veh	iso	cccp	iso+cccp		veh	veh	iso	iso	cccp	cccp	iso+cccp	iso+cccp
#3 PINK1					PINK1 PHOS MERGE#1-2
8445508	7219309	8558290	9417143		63215095	56320954	77607551	73529725	89204613	88041794	99514588	113528854
ACTIN					PINK1 PHOS MERGE-actin#1-2
7547672	6227606	6370430	5700574		18258880	18771456	17594379	18058048	17521408	16954766	15050747	15337742
1.11896	1.15924	1.34344	1.65196		3.46216	3.00035	4.41093	4.07185	5.09118	5.19275	6.61194	7.40193
					3.46216	4.41	5.09	6.61
#4 PINK1					3.00035	4.07	5.19	7.4
1593432	1023720	1603232	1694160		3.23125
ACTIN					veh	iso	cccp	iso+cccp
					1.07146	1.3648	1.57524	2.04565
1609872	1155120	866352	849016		0.928541	1.25957	1.60619	2.29013
0.989788	0.886246	1.85055	1.99544
#5 PINK1
871944	866632	1046392	1588728
ACTIN
914664	915026	914788	963370
0.953294	0.947112	1.14386	1.64914
							veh	iso	cccp	iso+cccp
0.989788	0.886246	1.85055	1.99544			#3	0.969735	0.86829	1.81306	1.95501
0.953294	0.947112	1.14386	1.64914			#4	0.93398	0.927923	1.12069	1.61572
1.11896	1.15924	1.34344	1.65196			#5	1.09629	1.13576	1.31622	1.61849
						#1	1.07146	1.3648	1.57524	2.04565
1.02068						#2	0.928541	1.25957	1.60619	2.29013
veh	iso	cccp	iso+cccp
0.969735	0.86829	1.81306	1.95501
0.93398	0.927923	1.12069	1.61572
1.09629	1.13576	1.31622	1.61849
