# Supplementary material for: Isoginkgetin antagonizes ALS pathologies in its animal and patient iPSC models via PINK1-Parkin-dependent mitophagy
Source: EMBO Mol Med. 2025 Oct 15;17(11):3139–73. doi: 10.1038/s44321-025-00323-2 (PMC12603167; doi:10.1038/s44321-025-00323-2)
Supplement: Supplementary file 7 — Source data Fig. 3 [file 44321_2025_323_MOESM7_ESM.zip › Figure 3/3H/P-PINK1 SER228.xlsx]

## Sheet: Sheet2
veh	veh	iso	iso	cccp	cccp	i+c	i+c
#1-2
P-PINK1 228
102026212	66276093	39202741	33223962	132136642	137734040	190867665	184323482
ACTIN
313488578	282976447	229168198	214913845	228311583	214815928	196407405	210775677
0.325454	0.234211	0.171065	0.154592	0.578756	0.641172	0.971795	0.874501
0.279832
1.16303	0.836967	0.611313	0.552445	2.06822	2.29127	3.47277	3.12509
#3-4
veh	veh	iso	iso	cccp	cccp	i+c	i+c
P-PINK1 228
139171392	145017285	163274913	180392568	276535494	256762245	485787684	370784803
ACTIN
358710282	274959720	254470230	259971516	268757118	237552588	237899592	233491986
0.387977	0.527413	0.641627	0.693894	1.02894	1.08086	2.04199	1.588
0.457695
0.847676	1.15232	1.40187	1.51606	2.2481	2.36154	4.46146	3.46956
1.16303	0.611313	2.06822	3.47277
0.836967	0.552445	2.29127	3.12509
0.847676	1.40187	2.2481	4.46146
1.15232	1.51606	2.36154	3.46956					veh	iso	cccp	iso+cccp
							#1	1.16303	0.611313	2.06822	3.47277
							#2	0.836967	0.552445	2.29127	3.12509
veh	iso	cccp	i+c				#3	0.847676	1.40187	2.2481	4.46146
#5							#4	1.15232	1.51606	2.36154	3.46956
P-PINK1 228							#5	1	1.11047	1.80566	2.72117
818584	929968	1315608	1987752
ACTIN
2263744	2315936	2014908	2020088
0.361606	0.401552	0.652937	0.983993
1	1.11047	1.80566	2.72117
