# Supplementary material for: Isoginkgetin antagonizes ALS pathologies in its animal and patient iPSC models via PINK1-Parkin-dependent mitophagy
Source: EMBO Mol Med. 2025 Oct 15;17(11):3139–73. doi: 10.1038/s44321-025-00323-2 (PMC12603167; doi:10.1038/s44321-025-00323-2)
Supplement: Supplementary file 7 — Source data Fig. 3 [file 44321_2025_323_MOESM7_ESM.zip › Figure 3/3J-K/BCA.xlsx]

## Sheet: DLP
	程序已修改！
	程序:	Untitled 2025-06-27 22:34:32
	板格式:	96 孔
	吸光率 滤镜1: 450纳米
		1	2	3	4	5	6	7	8	9	10	11	12
	A	0.05	0.049	0.049	0.049	0.048	0.048	0.048	0.049	0.05	0.049	0.049	0.052
	B	0.049	0.275	0.182	0.13	0.11	0.096	0.09	0.099	0.088	0.088	0.088	0.048
	C	0.049	0.049	0.052	0.05	0.049	0.049	0.049	0.05	0.049	0.049	0.051	0.048
	D	0.049	0.138	0.174	0.115	0.116	0.151	0.154	0.197	0.049	0.049	0.049	0.048
	E	0.049	0.246	0.127	0.121	0.135	0.129	0.13	0.157	0.049	0.049	0.049	0.048
	F	0.049	0.117	0.143	0.139	0.154	0.049	0.05	0.051	0.049	0.049	0.055	0.048
	G	0.049	0.049	0.05	0.049	0.051	0.049	0.048	0.049	0.049	0.049	0.049	0.048
	H	0.052	0.049	0.049	0.049	0.049	0.049	0.049	0.048	0.05	0.049	0.048	0.052
			2	1	0.5	0.25	0.125	0.0625
			0.275	0.182	0.13	0.11	0.096	0.09
			#1	#2	#3	#4	#5	#6	#7
			0.138	0.174	0.115	0.116	0.151	0.154	0.197
			0.246	0.127	0.121	0.135	0.129	0.13	0.147
			1	1.26087	0.833333	0.84058	1.0942	1.11594	1.42754
			1.78261	0.92029	0.876812	0.978261	0.934783	0.942029	1.06522
