# Supplementary material for: Isoginkgetin antagonizes ALS pathologies in its animal and patient iPSC models via PINK1-Parkin-dependent mitophagy
Source: EMBO Mol Med. 2025 Oct 15;17(11):3139–73. doi: 10.1038/s44321-025-00323-2 (PMC12603167; doi:10.1038/s44321-025-00323-2)
Supplement: Supplementary file 7 — Source data Fig. 3 [file 44321_2025_323_MOESM7_ESM.zip › Figure 3/3J-K/mitochondrial respiration.xlsx]

## Sheet: DLP
non-mitochondrial oxygen consumption	veh					iso
	31.721	48.052	19.568	23.343	34.485	37.187	38.732	37.687	31.503	23.839
maximal respiration	31.4338					33.7896
	71.705	77.984	51.036	49.34	66.75	75.739	76.277	63.854	53.368	49.775
	40.2712	46.5502	19.6022	17.9062	35.3162	41.9494	42.4874	30.0644	19.5784	15.9854
