# Supplementary material for: Isoginkgetin antagonizes ALS pathologies in its animal and patient iPSC models via PINK1-Parkin-dependent mitophagy
Source: EMBO Mol Med. 2025 Oct 15;17(11):3139–73. doi: 10.1038/s44321-025-00323-2 (PMC12603167; doi:10.1038/s44321-025-00323-2)
Supplement: Supplementary file 7 — Source data Fig. 3 [file 44321_2025_323_MOESM7_ESM.zip › Figure 3/3J-K/XF Cell Mito Stress Test-LA-ISO.xlsx]

## Sheet: Assay Configuration
XFe Assay Version	2.6.4.24
Assay exported on Version
Assay Name	XF Cell Mito Stress Test-LA-ISO
Project Info
Project Name	zys-ocr-tfam
Project Number
Principal Investigator															Groups		Conditions
															Group #	Group Name	Injection Strategy	Pretreatments	Cell Type	XF Assay Medium
Group Layout		1	2	3	4	5	6								1	Background
	A	Background	veh	veh	veh	veh	veh								2	veh	Control + Mito Stress Test	Pretreatments Undefined	Cells (see Cell line Reference Database for guidelines)	Mito Stress Test Assay Medium
	B	veh	veh	iso-5	Background	iso-5	iso-5								3	iso-5	Injections Undefined	Pretreatments Undefined	BioMaterial Undefined	Media Undefined
	C	iso-5	iso-5	Background	iso-5	iso-5	ISO-H								4	ISO-H	Injections Undefined	Pretreatments Undefined	BioMaterial Undefined	Media Undefined
	D	ISO-H	ISO-H	ISO-H	UNASSIGNED	UNASSIGNED	Background
		Unassigned Well	Unselected Well	Assigned Well
Run Info
Plated On
Last Run	2025/6/28 3:28
Cartridge Barcode	B0036631323B**+428-6+225-3300F+280-2***000A+195-4**+000+0125&
Cartridge Type	B
Cartridge Serial	00366
Cartridge Lot	31323
Cartridge Validity	Expired
Plate Barcode	R0366329323V	Port A: 56 µL	Port B: 62 µL	Port C: 69 µL	Port D: 75 µL
Plate Type	R
Plate Serial	03663
Plate Lot	29323
Plate Orientation	V
Instrument Serial	420136
Protocol Summary
	Calibration	Basal	ISO	Oligomycin	FCCP	Rotenone + Antimycin A
			Port(s): A	Port(s): B	Port(s): C	Port(s): D
	Equilibration: Yes	Mix: 00:03:00	Mix: 00:03:00	Mix: 00:03:00	Mix: 00:03:00	Mix: 00:03:00
		Wait: 00:02:00	Wait: 00:02:00	Wait: 00:02:00	Wait: 00:02:00	Wait: 00:02:00
		Measure: 00:03:00	Measure: 00:03:00	Measure: 00:03:00	Measure: 00:03:00	Measure: 00:03:00
		Cycles: 3	Cycles: 3	Cycles: 3	Cycles: 3	Cycles: 3
		Duration: 00:24:00	Duration: 00:24:00	Duration: 00:24:00	Duration: 00:24:00	Duration: 00:24:00
Calculation Settings
Atmospheric Pressure	760
Background Correction	Yes
% O2	100
O2 Settings
Calculation Method	AKOS
ksv	0.0195
Ksv Temp Correction	False
Corrected Ksv	0.0195
Calculated FO	49474.4
Pseudo Volume	22.7
TAC	746
TAW	0
TW	296
TC	246
TP	43
pH Settings
Gain Equation	0	0	0.000428	0.225
ECAR Technique	Line Fit
Edge Offset	3
Temperature Gain Correction	False
Proton Efflux Settings
Default Buffer Factor	0
Calibration pH	7.4
Plate Volume	5.65
kVol	1.19
Normalization Settings
Normalization Unit:	Cells
Norm. Scale Factor:	1
Normalization Values:		1	2	3	4	5	6
	A	0	1	1.26087	0.833333	0.84058	1.0942
	B	1.11594	1.42754	1.78261	0	0.92029	0.876812
	C	0.978261	0.934783	0	0.942029	1.06522	0
	D	0	0	0	0	0	0
Buffer Factor Settings
Buffer Factor :		1	2	3	4	5	6
	A	0	0	0	0	0	0
	B	0	0	0	0	0	0
	C	0	0	0	0	0	0
	D	0	0	0	0	0	0

## Sheet: Rate
Measurement	Well	Group	Time	OCR	ECAR	PER
1	A01	Background	1.43666	0	0	0
1	A02	veh	1.43666	58.4402	11.6198	0
1	A03	veh	1.43666	77.7856	14.3565	0
1	A04	veh	1.43666	42.5223	11.7588	0
1	A05	veh	1.43666	30.4698	10.1818	0
1	A06	veh	1.43666	78.4263	20.0742	0
1	B01	veh	1.43666	53.3322	8.72721	0
1	B02	veh	1.43666	83.2911	11.3142	0
1	B03	iso-5	1.43666	155.592	6.10233	0
1	B04	Background	1.43666	0.709249	-0.285356	0
1	B05	iso-5	1.43666	55.5385	9.78508	0
1	B06	iso-5	1.43666	50.6008	11.3644	0
1	C01	iso-5	1.43666	50.3912	6.81793	0
1	C02	iso-5	1.43666	52.2315	5.91878	0
1	C03	Background	1.43666	0	0	0
1	C04	iso-5	1.43666	44.8709	7.66844	0
1	C05	iso-5	1.43666	44.9036	10.9055	0
1	C06	ISO-H	1.43666	-18.9497	9.35355	0
1	D01	ISO-H	1.43666	46.1602	7.02492	0
1	D02	ISO-H	1.43666	52.2457	9.45308	0
1	D03	ISO-H	1.43666	63.0448	11.6745	0
1	D04	Unassigned	1.43666	12.8976	0.244466	0
1	D05	Unassigned	1.43666	-97.5175	-2.32211	0
1	D06	Background	1.43666	-20.6597	0.628873	0
2	A01	Background	10.253	0	0	0
2	A02	veh	10.253	67.7563	12.0881	0
2	A03	veh	10.253	72.5272	13.7534	0
2	A04	veh	10.253	45.989	11.0129	0
2	A05	veh	10.253	29.887	9.652	0
2	A06	veh	10.253	75.2505	19.0382	0
2	B01	veh	10.253	50.9582	8.2407	0
2	B02	veh	10.253	80.7631	11.3253	0
2	B03	iso-5	10.253	147.619	6.45551	0
2	B04	Background	10.253	0.462627	-0.946472	0
2	B05	iso-5	10.253	53.9293	9.74552	0
2	B06	iso-5	10.253	49.1751	10.9526	0
2	C01	iso-5	10.253	44.8982	5.39122	0
2	C02	iso-5	10.253	48.8704	5.84576	0
2	C03	Background	10.253	0	0	0
2	C04	iso-5	10.253	41.6958	6.89437	0
2	C05	iso-5	10.253	40.084	10.7973	0
2	C06	ISO-H	10.253	-20.3509	8.94454	0
2	D01	ISO-H	10.253	40.7796	6.74223	0
2	D02	ISO-H	10.253	48.8921	8.93194	0
2	D03	ISO-H	10.253	60.8817	11.3353	0
2	D04	Unassigned	10.253	7.59009	-1.08287	0
2	D05	Unassigned	10.253	-104.131	-2.08274	0
2	D06	Background	10.253	-13.8054	-0.0768189	0
3	A01	Background	19.08	0	0	0
3	A02	veh	19.08	77.2305	12.9183	0
3	A03	veh	19.08	72.4306	13.6965	0
3	A04	veh	19.08	48.0657	11.0836	0
3	A05	veh	19.08	30.5745	9.42802	0
3	A06	veh	19.08	73.4227	17.8718	0
3	B01	veh	19.08	52.6108	8.62608	0
3	B02	veh	19.08	84.1112	12.2257	0
3	B03	iso-5	19.08	146.447	6.34896	0
3	B04	Background	19.08	2.05235	-0.560397	0
3	B05	iso-5	19.08	55.9482	9.61499	0
3	B06	iso-5	19.08	53.1862	10.7425	0
3	C01	iso-5	19.08	44.9988	6.09711	0
3	C02	iso-5	19.08	51.8153	6.01918	0
3	C03	Background	19.08	0	0	0
3	C04	iso-5	19.08	42.3816	6.77687	0
3	C05	iso-5	19.08	42.5492	11.3936	0
3	C06	ISO-H	19.08	-22.415	8.06117	0
3	D01	ISO-H	19.08	43.2389	7.03801	0
3	D02	ISO-H	19.08	46.7059	8.89359	0
3	D03	ISO-H	19.08	62.938	11.1628	0
3	D04	Unassigned	19.08	8.66478	-1.23749	0
3	D05	Unassigned	19.08	-102.226	-1.96611	0
3	D06	Background	19.08	-9.84569	-0.364312	0
4	A01	Background	28.0178	0	0	0
4	A02	veh	28.0178	89.2695	13.6181	0
4	A03	veh	28.0178	75.0984	14.2401	0
4	A04	veh	28.0178	51.1138	11.2063	0
4	A05	veh	28.0178	32.9712	9.55412	0
4	A06	veh	28.0178	74.2148	18.331	0
4	B01	veh	28.0178	46.0857	9.15774	0
4	B02	veh	28.0178	79.2568	11.8935	0
4	B03	iso-5	28.0178	148.403	6.97322	0
4	B04	Background	28.0178	1.53965	-0.506311	0
4	B05	iso-5	28.0178	54.6861	9.5732	0
4	B06	iso-5	28.0178	49.6337	11.0055	0
4	C01	iso-5	28.0178	44.0794	6.49773	0
4	C02	iso-5	28.0178	46.6318	5.63481	0
4	C03	Background	28.0178	0	0	0
4	C04	iso-5	28.0178	38.9658	6.27107	0
4	C05	iso-5	28.0178	40.5687	11.2331	0
4	C06	ISO-H	28.0178	383.48	16.4935	0
4	D01	ISO-H	28.0178	43.9086	6.92265	0
4	D02	ISO-H	28.0178	44.9159	8.96099	0
4	D03	ISO-H	28.0178	61.3062	10.872	0
4	D04	Unassigned	28.0178	10.6028	-1.86146	0
4	D05	Unassigned	28.0178	-101.728	-2.26138	0
4	D06	Background	28.0178	-4.73559	-0.708779	0
5	A01	Background	36.8413	0	0	0
5	A02	veh	36.8413	101.592	14.144	0
5	A03	veh	36.8413	75.3699	14.228	0
5	A04	veh	36.8413	51.6829	11.4411	0
5	A05	veh	36.8413	34.7163	9.01935	0
5	A06	veh	36.8413	76.2842	18.1402	0
5	B01	veh	36.8413	46.6255	8.81267	0
5	B02	veh	36.8413	79.7958	12.0347	0
5	B03	iso-5	36.8413	147.509	6.69897	0
5	B04	Background	36.8413	1.1695	-0.57054	0
5	B05	iso-5	36.8413	55.2824	9.70758	0
5	B06	iso-5	36.8413	50.1303	10.524	0
5	C01	iso-5	36.8413	43.5115	6.64261	0
5	C02	iso-5	36.8413	47.0947	5.79079	0
5	C03	Background	36.8413	0	0	0
5	C04	iso-5	36.8413	39.4721	6.04475	0
5	C05	iso-5	36.8413	40.1935	10.8571	0
5	C06	ISO-H	36.8413	-40.2393	6.1437	0
5	D01	ISO-H	36.8413	45.5328	6.20782	0
5	D02	ISO-H	36.8413	44.0834	8.48083	0
5	D03	ISO-H	36.8413	62.4705	10.2221	0
5	D04	Unassigned	36.8413	9.53689	-1.86817	0
5	D05	Unassigned	36.8413	-103.576	-2.96034	0
5	D06	Background	36.8413	-3.60813	-0.492378	0
6	A01	Background	45.7076	0	0	0
6	A02	veh	45.7076	104.778	14.7254	0
6	A03	veh	45.7076	77.774	14.0855	0
6	A04	veh	45.7076	52.6884	11.2823	0
6	A05	veh	45.7076	33.4028	8.97207	0
6	A06	veh	45.7076	76.6039	17.7032	0
6	B01	veh	45.7076	48.2638	8.94765	0
6	B02	veh	45.7076	81.7107	11.8981	0
6	B03	iso-5	45.7076	151.079	6.24744	0
6	B04	Background	45.7076	0.94021	-0.64048	0
6	B05	iso-5	45.7076	55.3423	9.20064	0
6	B06	iso-5	45.7076	52.1512	9.8078	0
6	C01	iso-5	45.7076	45.4576	6.28091	0
6	C02	iso-5	45.7076	47.7328	5.57767	0
6	C03	Background	45.7076	0	0	0
6	C04	iso-5	45.7076	40.9895	6.53964	0
6	C05	iso-5	45.7076	41.6819	10.8555	0
6	C06	ISO-H	45.7076	-24.3652	5.84442	0
6	D01	ISO-H	45.7076	46.1644	6.21856	0
6	D02	ISO-H	45.7076	45.0387	7.98006	0
6	D03	ISO-H	45.7076	64.3134	9.8133	0
6	D04	Unassigned	45.7076	11.0721	-1.32967	0
6	D05	Unassigned	45.7076	-102.267	-3.00725	0
6	D06	Background	45.7076	0.123528	-0.727518	0
7	A01	Background	54.6488	0	0	0
7	A02	veh	54.6488	91.2886	21.3814	0
7	A03	veh	54.6488	53.3752	21.1108	0
7	A04	veh	54.6488	41.4925	16.0779	0
7	A05	veh	54.6488	20.1205	13.5457	0
7	A06	veh	54.6488	48.7198	25.9406	0
7	B01	veh	54.6488	32.1154	13.3963	0
7	B02	veh	54.6488	61.1569	18.8557	0
7	B03	iso-5	54.6488	145.142	9.91325	0
7	B04	Background	54.6488	2.73019	-0.757917	0
7	B05	iso-5	54.6488	39.1351	14.5666	0
7	B06	iso-5	54.6488	34.9059	16.4133	0
7	C01	iso-5	54.6488	36.0606	9.31573	0
7	C02	iso-5	54.6488	38.0577	8.778	0
7	C03	Background	54.6488	0	0	0
7	C04	iso-5	54.6488	29.8905	9.31702	0
7	C05	iso-5	54.6488	29.7021	15.2271	0
7	C06	ISO-H	54.6488	-35.7423	8.90118	0
7	D01	ISO-H	54.6488	34.1748	9.49925	0
7	D02	ISO-H	54.6488	35.3049	12.2069	0
7	D03	ISO-H	54.6488	51.2407	14.4639	0
7	D04	Unassigned	54.6488	9.15675	-2.04223	0
7	D05	Unassigned	54.6488	-104.036	-3.36593	0
7	D06	Background	54.6488	2.63753	-0.464117	0
8	A01	Background	63.4768	0	0	0
8	A02	veh	63.4768	94.1563	22.5951	0
8	A03	veh	63.4768	54.3718	22.0317	0
8	A04	veh	63.4768	42.8491	16.1253	0
8	A05	veh	63.4768	21.827	13.6354	0
8	A06	veh	63.4768	50.4408	25.8591	0
8	B01	veh	63.4768	35.2788	13.1512	0
8	B02	veh	63.4768	61.6107	18.9608	0
8	B03	iso-5	63.4768	146.024	9.82856	0
8	B04	Background	63.4768	1.64525	-0.582604	0
8	B05	iso-5	63.4768	40.8034	14.0639	0
8	B06	iso-5	63.4768	39.2971	16.0438	0
8	C01	iso-5	63.4768	35.5675	9.6772	0
8	C02	iso-5	63.4768	39.7311	8.56617	0
8	C03	Background	63.4768	0	0	0
8	C04	iso-5	63.4768	34.4127	9.21937	0
8	C05	iso-5	63.4768	30.2216	14.8183	0
8	C06	ISO-H	63.4768	-33.1416	8.97795	0
8	D01	ISO-H	63.4768	34.8927	10.3603	0
8	D02	ISO-H	63.4768	36.6233	12.0603	0
8	D03	ISO-H	63.4768	54.6537	14.4389	0
8	D04	Unassigned	63.4768	10.3179	-2.61173	0
8	D05	Unassigned	63.4768	-105.261	-3.16837	0
8	D06	Background	63.4768	5.03885	-0.645512	0
9	A01	Background	72.3538	0	0	0
9	A02	veh	72.3538	94.416	22.4689	0
9	A03	veh	72.3538	51.6154	22.0376	0
9	A04	veh	72.3538	42.0377	15.7553	0
9	A05	veh	72.3538	20.9004	13.5469	0
9	A06	veh	72.3538	49.2329	25.7214	0
9	B01	veh	72.3538	38.5097	12.8687	0
9	B02	veh	72.3538	61.4504	19.1116	0
9	B03	iso-5	72.3538	140.866	9.71071	0
9	B04	Background	72.3538	1.32359	-0.549032	0
9	B05	iso-5	72.3538	41.0571	14.4568	0
9	B06	iso-5	72.3538	38.5851	15.5445	0
9	C01	iso-5	72.3538	36.44	9.93899	0
9	C02	iso-5	72.3538	40.8209	8.10966	0
9	C03	Background	72.3538	0	0	0
9	C04	iso-5	72.3538	34.8141	9.15323	0
9	C05	iso-5	72.3538	31.2151	14.5417	0
9	C06	ISO-H	72.3538	-32.3475	8.4731	0
9	D01	ISO-H	72.3538	39.7136	9.75974	0
9	D02	ISO-H	72.3538	39.1046	11.9276	0
9	D03	ISO-H	72.3538	55.2674	13.9046	0
9	D04	Unassigned	72.3538	6.64361	-2.25871	0
9	D05	Unassigned	72.3538	-104.166	-3.23973	0
9	D06	Background	72.3538	3.37458	-1.11292	0
10	A01	Background	81.2913	0	0	0
10	A02	veh	81.2913	115.888	20.1068	0
10	A03	veh	81.2913	90.4103	19.4195	0
10	A04	veh	81.2913	64.9869	14.9961	0
10	A05	veh	81.2913	42.8998	12.2222	0
10	A06	veh	81.2913	93.7321	23.4138	0
10	B01	veh	81.2913	55.0611	12.0541	0
10	B02	veh	81.2913	95.2887	17.2959	0
10	B03	iso-5	81.2913	151.653	8.9108	0
10	B04	Background	81.2913	1.10135	-1.07198	0
10	B05	iso-5	81.2913	69.7799	13.0082	0
10	B06	iso-5	81.2913	65.2588	14.8351	0
10	C01	iso-5	81.2913	54.5745	8.939	0
10	C02	iso-5	81.2913	57.0421	8.13569	0
10	C03	Background	81.2913	0	0	0
10	C04	iso-5	81.2913	48.4078	8.18752	0
10	C05	iso-5	81.2913	51.1566	13.9254	0
10	C06	ISO-H	81.2913	-15.8041	8.04086	0
10	D01	ISO-H	81.2913	58.2501	9.23949	0
10	D02	ISO-H	81.2913	56.2603	11.5513	0
10	D03	ISO-H	81.2913	74.9352	13.0747	0
10	D04	Unassigned	81.2913	7.47151	-2.10524	0
10	D05	Unassigned	81.2913	-106.108	-2.9547	0
10	D06	Background	81.2913	6.52313	-1.12416	0
11	A01	Background	90.1235	0	0	0
11	A02	veh	90.1235	114.325	19.5186	0
11	A03	veh	90.1235	82.1835	18.2758	0
11	A04	veh	90.1235	63.1787	14.2929	0
11	A05	veh	90.1235	41.3071	11.5631	0
11	A06	veh	90.1235	85.3166	22.6197	0
11	B01	veh	90.1235	54.0019	11.5832	0
11	B02	veh	90.1235	87.8062	16.3376	0
11	B03	iso-5	90.1235	153.218	8.24415	0
11	B04	Background	90.1235	1.86215	-0.414673	0
11	B05	iso-5	90.1235	69.7014	11.9701	0
11	B06	iso-5	90.1235	66.8803	13.1702	0
11	C01	iso-5	90.1235	55.329	9.05017	0
11	C02	iso-5	90.1235	59.6896	7.1199	0
11	C03	Background	90.1235	0	0	0
11	C04	iso-5	90.1235	50.2745	8.05853	0
11	C05	iso-5	90.1235	53.0212	12.8794	0
11	C06	ISO-H	90.1235	-13.0426	7.20096	0
11	D01	ISO-H	90.1235	57.176	8.44016	0
11	D02	ISO-H	90.1235	57.2848	10.3887	0
11	D03	ISO-H	90.1235	74.737	11.831	0
11	D04	Unassigned	90.1235	8.22026	-2.68136	0
11	D05	Unassigned	90.1235	-109.031	-3.42119	0
11	D06	Background	90.1235	5.38895	-1.06247	0
12	A01	Background	99.0002	0	0	0
12	A02	veh	99.0002	109.327	19.5656	0
12	A03	veh	99.0002	75.7725	18.1177	0
12	A04	veh	99.0002	60.5873	13.9429	0
12	A05	veh	99.0002	37.0612	11.1871	0
12	A06	veh	99.0002	78.1863	22.3304	0
12	B01	veh	99.0002	50.7996	11.2659	0
12	B02	veh	99.0002	83.5568	15.7805	0
12	B03	iso-5	99.0002	152.881	8.19815	0
12	B04	Background	99.0002	3.17288	-0.485116	0
12	B05	iso-5	99.0002	69.8435	11.9032	0
12	B06	iso-5	99.0002	67.3764	12.5265	0
12	C01	iso-5	99.0002	55.923	8.40988	0
12	C02	iso-5	99.0002	58.972	6.86104	0
12	C03	Background	99.0002	0	0	0
12	C04	iso-5	99.0002	49.4478	7.7261	0
12	C05	iso-5	99.0002	53.4116	12.1756	0
12	C06	ISO-H	99.0002	-12.4954	7.25319	0
12	D01	ISO-H	99.0002	61.1377	8.19828	0
12	D02	ISO-H	99.0002	56.8728	9.7466	0
12	D03	ISO-H	99.0002	75.2448	11.2456	0
12	D04	Unassigned	99.0002	5.89254	-1.96479	0
12	D05	Unassigned	99.0002	-110.818	-2.89691	0
12	D06	Background	99.0002	6.03403	-0.962792	0
13	A01	Background	107.902	0	0	0
13	A02	veh	107.902	86.3589	19.4172	0
13	A03	veh	107.902	39.9965	18.4762	0
13	A04	veh	107.902	40.0431	14.8105	0
13	A05	veh	107.902	16.4489	11.8336	0
13	A06	veh	107.902	39.2922	22.7081	0
13	B01	veh	107.902	26.0493	12.0111	0
13	B02	veh	107.902	49.228	16.807	0
13	B03	iso-5	107.902	139.462	9.35964	0
13	B04	Background	107.902	1.17992	-0.742898	0
13	B05	iso-5	107.902	34.2227	12.798	0
13	B06	iso-5	107.902	33.9607	13.8386	0
13	C01	iso-5	107.902	31.314	8.89234	0
13	C02	iso-5	107.902	35.2288	8.34641	0
13	C03	Background	107.902	0	0	0
13	C04	iso-5	107.902	29.6763	8.2107	0
13	C05	iso-5	107.902	25.3942	12.915	0
13	C06	ISO-H	107.902	-37.3135	7.76576	0
13	D01	ISO-H	107.902	32.0459	8.65041	0
13	D02	ISO-H	107.902	29.3618	10.9204	0
13	D03	ISO-H	107.902	46.6715	12.6401	0
13	D04	Unassigned	107.902	3.28854	-0.530146	0
13	D05	Unassigned	107.902	-116.345	-2.49205	0
13	D06	Background	107.902	4.9931	-0.884094	0
14	A01	Background	116.636	0	0	0
14	A02	veh	116.636	86.7974	18.3808	0
14	A03	veh	116.636	42.4118	17.4685	0
14	A04	veh	116.636	39.8076	13.7867	0
14	A05	veh	116.636	16.7082	11.1921	0
14	A06	veh	116.636	39.6131	21.4144	0
14	B01	veh	116.636	29.8894	11.0275	0
14	B02	veh	116.636	50.3049	15.4514	0
14	B03	iso-5	116.636	144.427	8.10516	0
14	B04	Background	116.636	1.95864	-0.919505	0
14	B05	iso-5	116.636	34.3658	12.2059	0
14	B06	iso-5	116.636	32.624	13.0329	0
14	C01	iso-5	116.636	33.414	7.19393	0
14	C02	iso-5	116.636	37.2839	7.46638	0
14	C03	Background	116.636	0	0	0
14	C04	iso-5	116.636	28.8581	7.50031	0
14	C05	iso-5	116.636	23.4792	12.4039	0
14	C06	ISO-H	116.636	-38.6213	7.30396	0
14	D01	ISO-H	116.636	31.8978	8.25273	0
14	D02	ISO-H	116.636	28.6795	9.80851	0
14	D03	ISO-H	116.636	48.5561	11.6497	0
14	D04	Unassigned	116.636	1.17838	-1.75944	0
14	D05	Unassigned	116.636	-115.072	-3.62527	0
14	D06	Background	116.636	4.89961	-1.0664	0
15	A01	Background	125.417	0	0	0
15	A02	veh	125.417	86.8984	18.617	0
15	A03	veh	125.417	44.2659	17.1366	0
15	A04	veh	125.417	40.7216	13.234	0
15	A05	veh	125.417	17.243	11.0313	0
15	A06	veh	125.417	40.2203	20.9781	0
15	B01	veh	125.417	29.8849	11.2728	0
15	B02	veh	125.417	48.7129	15.7214	0
15	B03	iso-5	125.417	142.149	7.72443	0
15	B04	Background	125.417	1.64847	-0.614133	0
15	B05	iso-5	125.417	33.5065	11.6725	0
15	B06	iso-5	125.417	33.9277	12.9554	0
15	C01	iso-5	125.417	33.823	7.5609	0
15	C02	iso-5	125.417	37.3899	7.59107	0
15	C03	Background	125.417	0	0	0
15	C04	iso-5	125.417	30.6274	7.92036	0
15	C05	iso-5	125.417	26.0435	12.0056	0
15	C06	ISO-H	125.417	-38.1066	7.12408	0
15	D01	ISO-H	125.417	31.17	8.08023	0
15	D02	ISO-H	125.417	31.1051	10.3303	0
15	D03	ISO-H	125.417	48.799	11.0111	0
15	D04	Unassigned	125.417	2.23407	-2.24526	0
15	D05	Unassigned	125.417	255.18	-6.32496	0
15	D06	Background	125.417	6.48769	-1.05915	0

## Sheet: Rate (Columns)
Unassigned Well
Unselected Well
OCR Data
ECAR Data
PER Data
OCR (pmol/min):
Time	Group Name: veh								Group Name: iso-5								Group Name: ISO-H
	A02	A03	A04	A05	A06	B01	B02		B03	B05	B06	C01	C02	C04	C05		C06	D01	D02	D03
1.43666	58.4402	77.7856	42.5223	30.4698	78.4263	53.3322	83.2911		155.592	55.5385	50.6008	50.3912	52.2315	44.8709	44.9036		-18.9497	46.1602	52.2457	63.0448
10.253	67.7563	72.5272	45.989	29.887	75.2505	50.9582	80.7631		147.619	53.9293	49.1751	44.8982	48.8704	41.6958	40.084		-20.3509	40.7796	48.8921	60.8817
19.08	77.2305	72.4306	48.0657	30.5745	73.4227	52.6108	84.1112		146.447	55.9482	53.1862	44.9988	51.8153	42.3816	42.5492		-22.415	43.2389	46.7059	62.938
28.0178	89.2695	75.0984	51.1138	32.9712	74.2148	46.0857	79.2568		148.403	54.6861	49.6337	44.0794	46.6318	38.9658	40.5687		383.48	43.9086	44.9159	61.3062
36.8413	101.592	75.3699	51.6829	34.7163	76.2842	46.6255	79.7958		147.509	55.2824	50.1303	43.5115	47.0947	39.4721	40.1935		-40.2393	45.5328	44.0834	62.4705
45.7076	104.778	77.774	52.6884	33.4028	76.6039	48.2638	81.7107		151.079	55.3423	52.1512	45.4576	47.7328	40.9895	41.6819		-24.3652	46.1644	45.0387	64.3134
54.6488	91.2886	53.3752	41.4925	20.1205	48.7198	32.1154	61.1569		145.142	39.1351	34.9059	36.0606	38.0577	29.8905	29.7021		-35.7423	34.1748	35.3049	51.2407
63.4768	94.1563	54.3718	42.8491	21.827	50.4408	35.2788	61.6107		146.024	40.8034	39.2971	35.5675	39.7311	34.4127	30.2216		-33.1416	34.8927	36.6233	54.6537
72.3538	94.416	51.6154	42.0377	20.9004	49.2329	38.5097	61.4504		140.866	41.0571	38.5851	36.44	40.8209	34.8141	31.2151		-32.3475	39.7136	39.1046	55.2674
81.2913	115.888	90.4103	64.9869	42.8998	93.7321	55.0611	95.2887		151.653	69.7799	65.2588	54.5745	57.0421	48.4078	51.1566		-15.8041	58.2501	56.2603	74.9352
90.1235	114.325	82.1835	63.1787	41.3071	85.3166	54.0019	87.8062		153.218	69.7014	66.8803	55.329	59.6896	50.2745	53.0212		-13.0426	57.176	57.2848	74.737
99.0002	109.327	75.7725	60.5873	37.0612	78.1863	50.7996	83.5568		152.881	69.8435	67.3764	55.923	58.972	49.4478	53.4116		-12.4954	61.1377	56.8728	75.2448
107.902	86.3589	39.9965	40.0431	16.4489	39.2922	26.0493	49.228		139.462	34.2227	33.9607	31.314	35.2288	29.6763	25.3942		-37.3135	32.0459	29.3618	46.6715
116.636	86.7974	42.4118	39.8076	16.7082	39.6131	29.8894	50.3049		144.427	34.3658	32.624	33.414	37.2839	28.8581	23.4792		-38.6213	31.8978	28.6795	48.5561
125.417	86.8984	44.2659	40.7216	17.243	40.2203	29.8849	48.7129		142.149	33.5065	33.9277	33.823	37.3899	30.6274	26.0435		-38.1066	31.17	31.1051	48.799
ECAR (mpH/min):
Time	Group Name: veh								Group Name: iso-5								Group Name: ISO-H
	A02	A03	A04	A05	A06	B01	B02		B03	B05	B06	C01	C02	C04	C05		C06	D01	D02	D03
1.43666	11.6198	14.3565	11.7588	10.1818	20.0742	8.72721	11.3142		6.10233	9.78508	11.3644	6.81793	5.91878	7.66844	10.9055		9.35355	7.02492	9.45308	11.6745
10.253	12.0881	13.7534	11.0129	9.652	19.0382	8.2407	11.3253		6.45551	9.74552	10.9526	5.39122	5.84576	6.89437	10.7973		8.94454	6.74223	8.93194	11.3353
19.08	12.9183	13.6965	11.0836	9.42802	17.8718	8.62608	12.2257		6.34896	9.61499	10.7425	6.09711	6.01918	6.77687	11.3936		8.06117	7.03801	8.89359	11.1628
28.0178	13.6181	14.2401	11.2063	9.55412	18.331	9.15774	11.8935		6.97322	9.5732	11.0055	6.49773	5.63481	6.27107	11.2331		16.4935	6.92265	8.96099	10.872
36.8413	14.144	14.228	11.4411	9.01935	18.1402	8.81267	12.0347		6.69897	9.70758	10.524	6.64261	5.79079	6.04475	10.8571		6.1437	6.20782	8.48083	10.2221
45.7076	14.7254	14.0855	11.2823	8.97207	17.7032	8.94765	11.8981		6.24744	9.20064	9.8078	6.28091	5.57767	6.53964	10.8555		5.84442	6.21856	7.98006	9.8133
54.6488	21.3814	21.1108	16.0779	13.5457	25.9406	13.3963	18.8557		9.91325	14.5666	16.4133	9.31573	8.778	9.31702	15.2271		8.90118	9.49925	12.2069	14.4639
63.4768	22.5951	22.0317	16.1253	13.6354	25.8591	13.1512	18.9608		9.82856	14.0639	16.0438	9.6772	8.56617	9.21937	14.8183		8.97795	10.3603	12.0603	14.4389
72.3538	22.4689	22.0376	15.7553	13.5469	25.7214	12.8687	19.1116		9.71071	14.4568	15.5445	9.93899	8.10966	9.15323	14.5417		8.4731	9.75974	11.9276	13.9046
81.2913	20.1068	19.4195	14.9961	12.2222	23.4138	12.0541	17.2959		8.9108	13.0082	14.8351	8.939	8.13569	8.18752	13.9254		8.04086	9.23949	11.5513	13.0747
90.1235	19.5186	18.2758	14.2929	11.5631	22.6197	11.5832	16.3376		8.24415	11.9701	13.1702	9.05017	7.1199	8.05853	12.8794		7.20096	8.44016	10.3887	11.831
99.0002	19.5656	18.1177	13.9429	11.1871	22.3304	11.2659	15.7805		8.19815	11.9032	12.5265	8.40988	6.86104	7.7261	12.1756		7.25319	8.19828	9.7466	11.2456
107.902	19.4172	18.4762	14.8105	11.8336	22.7081	12.0111	16.807		9.35964	12.798	13.8386	8.89234	8.34641	8.2107	12.915		7.76576	8.65041	10.9204	12.6401
116.636	18.3808	17.4685	13.7867	11.1921	21.4144	11.0275	15.4514		8.10516	12.2059	13.0329	7.19393	7.46638	7.50031	12.4039		7.30396	8.25273	9.80851	11.6497
125.417	18.617	17.1366	13.234	11.0313	20.9781	11.2728	15.7214		7.72443	11.6725	12.9554	7.5609	7.59107	7.92036	12.0056		7.12408	8.08023	10.3303	11.0111
PER (pmol/min)
Time	Group Name: veh								Group Name: iso-5								Group Name: ISO-H
	A02	A03	A04	A05	A06	B01	B02		B03	B05	B06	C01	C02	C04	C05		C06	D01	D02	D03
1.43666	0	0	0	0	0	0	0		0	0	0	0	0	0	0		0	0	0	0
10.253	0	0	0	0	0	0	0		0	0	0	0	0	0	0		0	0	0	0
19.08	0	0	0	0	0	0	0		0	0	0	0	0	0	0		0	0	0	0
28.0178	0	0	0	0	0	0	0		0	0	0	0	0	0	0		0	0	0	0
36.8413	0	0	0	0	0	0	0		0	0	0	0	0	0	0		0	0	0	0
45.7076	0	0	0	0	0	0	0		0	0	0	0	0	0	0		0	0	0	0
54.6488	0	0	0	0	0	0	0		0	0	0	0	0	0	0		0	0	0	0
63.4768	0	0	0	0	0	0	0		0	0	0	0	0	0	0		0	0	0	0
72.3538	0	0	0	0	0	0	0		0	0	0	0	0	0	0		0	0	0	0
81.2913	0	0	0	0	0	0	0		0	0	0	0	0	0	0		0	0	0	0
90.1235	0	0	0	0	0	0	0		0	0	0	0	0	0	0		0	0	0	0
99.0002	0	0	0	0	0	0	0		0	0	0	0	0	0	0		0	0	0	0
107.902	0	0	0	0	0	0	0		0	0	0	0	0	0	0		0	0	0	0
116.636	0	0	0	0	0	0	0		0	0	0	0	0	0	0		0	0	0	0
125.417	0	0	0	0	0	0	0		0	0	0	0	0	0	0		0	0	0	0

## Sheet: Rate (Plates)
Unassigned Well	Unselected Well	OCR Data	ECAR Data	PER Data
OCR (pmol/min):								ECAR (mpH/min):								PER (pmol/min)
	Measurement 1								Measurement 1								Measurement 1
		1	2	3	4	5	6			1	2	3	4	5	6			1	2	3	4	5	6
	A	0	58.4402	77.7856	42.5223	30.4698	78.4263		A	0	11.6198	14.3565	11.7588	10.1818	20.0742		A	0	0	0	0	0	0
	B	53.3322	83.2911	155.592	0.709249	55.5385	50.6008		B	8.72721	11.3142	6.10233	-0.285356	9.78508	11.3644		B	0	0	0	0	0	0
	C	50.3912	52.2315	0	44.8709	44.9036	-18.9497		C	6.81793	5.91878	0	7.66844	10.9055	9.35355		C	0	0	0	0	0	0
	D	46.1602	52.2457	63.0448	12.8976	-97.5175	-20.6597		D	7.02492	9.45308	11.6745	0.244466	-2.32211	0.628873		D	0	0	0	0	0	0
	Measurement 2								Measurement 2								Measurement 2
		1	2	3	4	5	6			1	2	3	4	5	6			1	2	3	4	5	6
	A	0	67.7563	72.5272	45.989	29.887	75.2505		A	0	12.0881	13.7534	11.0129	9.652	19.0382		A	0	0	0	0	0	0
	B	50.9582	80.7631	147.619	0.462627	53.9293	49.1751		B	8.2407	11.3253	6.45551	-0.946472	9.74552	10.9526		B	0	0	0	0	0	0
	C	44.8982	48.8704	0	41.6958	40.084	-20.3509		C	5.39122	5.84576	0	6.89437	10.7973	8.94454		C	0	0	0	0	0	0
	D	40.7796	48.8921	60.8817	7.59009	-104.131	-13.8054		D	6.74223	8.93194	11.3353	-1.08287	-2.08274	-0.0768189		D	0	0	0	0	0	0
	Measurement 3								Measurement 3								Measurement 3
		1	2	3	4	5	6			1	2	3	4	5	6			1	2	3	4	5	6
	A	0	77.2305	72.4306	48.0657	30.5745	73.4227		A	0	12.9183	13.6965	11.0836	9.42802	17.8718		A	0	0	0	0	0	0
	B	52.6108	84.1112	146.447	2.05235	55.9482	53.1862		B	8.62608	12.2257	6.34896	-0.560397	9.61499	10.7425		B	0	0	0	0	0	0
	C	44.9988	51.8153	0	42.3816	42.5492	-22.415		C	6.09711	6.01918	0	6.77687	11.3936	8.06117		C	0	0	0	0	0	0
	D	43.2389	46.7059	62.938	8.66478	-102.226	-9.84569		D	7.03801	8.89359	11.1628	-1.23749	-1.96611	-0.364312		D	0	0	0	0	0	0
	Measurement 4								Measurement 4								Measurement 4
		1	2	3	4	5	6			1	2	3	4	5	6			1	2	3	4	5	6
	A	0	89.2695	75.0984	51.1138	32.9712	74.2148		A	0	13.6181	14.2401	11.2063	9.55412	18.331		A	0	0	0	0	0	0
	B	46.0857	79.2568	148.403	1.53965	54.6861	49.6337		B	9.15774	11.8935	6.97322	-0.506311	9.5732	11.0055		B	0	0	0	0	0	0
	C	44.0794	46.6318	0	38.9658	40.5687	383.48		C	6.49773	5.63481	0	6.27107	11.2331	16.4935		C	0	0	0	0	0	0
	D	43.9086	44.9159	61.3062	10.6028	-101.728	-4.73559		D	6.92265	8.96099	10.872	-1.86146	-2.26138	-0.708779		D	0	0	0	0	0	0
	Measurement 5								Measurement 5								Measurement 5
		1	2	3	4	5	6			1	2	3	4	5	6			1	2	3	4	5	6
	A	0	101.592	75.3699	51.6829	34.7163	76.2842		A	0	14.144	14.228	11.4411	9.01935	18.1402		A	0	0	0	0	0	0
	B	46.6255	79.7958	147.509	1.1695	55.2824	50.1303		B	8.81267	12.0347	6.69897	-0.57054	9.70758	10.524		B	0	0	0	0	0	0
	C	43.5115	47.0947	0	39.4721	40.1935	-40.2393		C	6.64261	5.79079	0	6.04475	10.8571	6.1437		C	0	0	0	0	0	0
	D	45.5328	44.0834	62.4705	9.53689	-103.576	-3.60813		D	6.20782	8.48083	10.2221	-1.86817	-2.96034	-0.492378		D	0	0	0	0	0	0
	Measurement 6								Measurement 6								Measurement 6
		1	2	3	4	5	6			1	2	3	4	5	6			1	2	3	4	5	6
	A	0	104.778	77.774	52.6884	33.4028	76.6039		A	0	14.7254	14.0855	11.2823	8.97207	17.7032		A	0	0	0	0	0	0
	B	48.2638	81.7107	151.079	0.94021	55.3423	52.1512		B	8.94765	11.8981	6.24744	-0.64048	9.20064	9.8078		B	0	0	0	0	0	0
	C	45.4576	47.7328	0	40.9895	41.6819	-24.3652		C	6.28091	5.57767	0	6.53964	10.8555	5.84442		C	0	0	0	0	0	0
	D	46.1644	45.0387	64.3134	11.0721	-102.267	0.123528		D	6.21856	7.98006	9.8133	-1.32967	-3.00725	-0.727518		D	0	0	0	0	0	0
	Measurement 7								Measurement 7								Measurement 7
		1	2	3	4	5	6			1	2	3	4	5	6			1	2	3	4	5	6
	A	0	91.2886	53.3752	41.4925	20.1205	48.7198		A	0	21.3814	21.1108	16.0779	13.5457	25.9406		A	0	0	0	0	0	0
	B	32.1154	61.1569	145.142	2.73019	39.1351	34.9059		B	13.3963	18.8557	9.91325	-0.757917	14.5666	16.4133		B	0	0	0	0	0	0
	C	36.0606	38.0577	0	29.8905	29.7021	-35.7423		C	9.31573	8.778	0	9.31702	15.2271	8.90118		C	0	0	0	0	0	0
	D	34.1748	35.3049	51.2407	9.15675	-104.036	2.63753		D	9.49925	12.2069	14.4639	-2.04223	-3.36593	-0.464117		D	0	0	0	0	0	0
	Measurement 8								Measurement 8								Measurement 8
		1	2	3	4	5	6			1	2	3	4	5	6			1	2	3	4	5	6
	A	0	94.1563	54.3718	42.8491	21.827	50.4408		A	0	22.5951	22.0317	16.1253	13.6354	25.8591		A	0	0	0	0	0	0
	B	35.2788	61.6107	146.024	1.64525	40.8034	39.2971		B	13.1512	18.9608	9.82856	-0.582604	14.0639	16.0438		B	0	0	0	0	0	0
	C	35.5675	39.7311	0	34.4127	30.2216	-33.1416		C	9.6772	8.56617	0	9.21937	14.8183	8.97795		C	0	0	0	0	0	0
	D	34.8927	36.6233	54.6537	10.3179	-105.261	5.03885		D	10.3603	12.0603	14.4389	-2.61173	-3.16837	-0.645512		D	0	0	0	0	0	0
	Measurement 9								Measurement 9								Measurement 9
		1	2	3	4	5	6			1	2	3	4	5	6			1	2	3	4	5	6
	A	0	94.416	51.6154	42.0377	20.9004	49.2329		A	0	22.4689	22.0376	15.7553	13.5469	25.7214		A	0	0	0	0	0	0
	B	38.5097	61.4504	140.866	1.32359	41.0571	38.5851		B	12.8687	19.1116	9.71071	-0.549032	14.4568	15.5445		B	0	0	0	0	0	0
	C	36.44	40.8209	0	34.8141	31.2151	-32.3475		C	9.93899	8.10966	0	9.15323	14.5417	8.4731		C	0	0	0	0	0	0
	D	39.7136	39.1046	55.2674	6.64361	-104.166	3.37458		D	9.75974	11.9276	13.9046	-2.25871	-3.23973	-1.11292		D	0	0	0	0	0	0
	Measurement 10								Measurement 10								Measurement 10
		1	2	3	4	5	6			1	2	3	4	5	6			1	2	3	4	5	6
	A	0	115.888	90.4103	64.9869	42.8998	93.7321		A	0	20.1068	19.4195	14.9961	12.2222	23.4138		A	0	0	0	0	0	0
	B	55.0611	95.2887	151.653	1.10135	69.7799	65.2588		B	12.0541	17.2959	8.9108	-1.07198	13.0082	14.8351		B	0	0	0	0	0	0
	C	54.5745	57.0421	0	48.4078	51.1566	-15.8041		C	8.939	8.13569	0	8.18752	13.9254	8.04086		C	0	0	0	0	0	0
	D	58.2501	56.2603	74.9352	7.47151	-106.108	6.52313		D	9.23949	11.5513	13.0747	-2.10524	-2.9547	-1.12416		D	0	0	0	0	0	0
	Measurement 11								Measurement 11								Measurement 11
		1	2	3	4	5	6			1	2	3	4	5	6			1	2	3	4	5	6
	A	0	114.325	82.1835	63.1787	41.3071	85.3166		A	0	19.5186	18.2758	14.2929	11.5631	22.6197		A	0	0	0	0	0	0
	B	54.0019	87.8062	153.218	1.86215	69.7014	66.8803		B	11.5832	16.3376	8.24415	-0.414673	11.9701	13.1702		B	0	0	0	0	0	0
	C	55.329	59.6896	0	50.2745	53.0212	-13.0426		C	9.05017	7.1199	0	8.05853	12.8794	7.20096		C	0	0	0	0	0	0
	D	57.176	57.2848	74.737	8.22026	-109.031	5.38895		D	8.44016	10.3887	11.831	-2.68136	-3.42119	-1.06247		D	0	0	0	0	0	0
	Measurement 12								Measurement 12								Measurement 12
		1	2	3	4	5	6			1	2	3	4	5	6			1	2	3	4	5	6
	A	0	109.327	75.7725	60.5873	37.0612	78.1863		A	0	19.5656	18.1177	13.9429	11.1871	22.3304		A	0	0	0	0	0	0
	B	50.7996	83.5568	152.881	3.17288	69.8435	67.3764		B	11.2659	15.7805	8.19815	-0.485116	11.9032	12.5265		B	0	0	0	0	0	0
	C	55.923	58.972	0	49.4478	53.4116	-12.4954		C	8.40988	6.86104	0	7.7261	12.1756	7.25319		C	0	0	0	0	0	0
	D	61.1377	56.8728	75.2448	5.89254	-110.818	6.03403		D	8.19828	9.7466	11.2456	-1.96479	-2.89691	-0.962792		D	0	0	0	0	0	0
	Measurement 13								Measurement 13								Measurement 13
		1	2	3	4	5	6			1	2	3	4	5	6			1	2	3	4	5	6
	A	0	86.3589	39.9965	40.0431	16.4489	39.2922		A	0	19.4172	18.4762	14.8105	11.8336	22.7081		A	0	0	0	0	0	0
	B	26.0493	49.228	139.462	1.17992	34.2227	33.9607		B	12.0111	16.807	9.35964	-0.742898	12.798	13.8386		B	0	0	0	0	0	0
	C	31.314	35.2288	0	29.6763	25.3942	-37.3135		C	8.89234	8.34641	0	8.2107	12.915	7.76576		C	0	0	0	0	0	0
	D	32.0459	29.3618	46.6715	3.28854	-116.345	4.9931		D	8.65041	10.9204	12.6401	-0.530146	-2.49205	-0.884094		D	0	0	0	0	0	0
	Measurement 14								Measurement 14								Measurement 14
		1	2	3	4	5	6			1	2	3	4	5	6			1	2	3	4	5	6
	A	0	86.7974	42.4118	39.8076	16.7082	39.6131		A	0	18.3808	17.4685	13.7867	11.1921	21.4144		A	0	0	0	0	0	0
	B	29.8894	50.3049	144.427	1.95864	34.3658	32.624		B	11.0275	15.4514	8.10516	-0.919505	12.2059	13.0329		B	0	0	0	0	0	0
	C	33.414	37.2839	0	28.8581	23.4792	-38.6213		C	7.19393	7.46638	0	7.50031	12.4039	7.30396		C	0	0	0	0	0	0
	D	31.8978	28.6795	48.5561	1.17838	-115.072	4.89961		D	8.25273	9.80851	11.6497	-1.75944	-3.62527	-1.0664		D	0	0	0	0	0	0
	Measurement 15								Measurement 15								Measurement 15
		1	2	3	4	5	6			1	2	3	4	5	6			1	2	3	4	5	6
	A	0	86.8984	44.2659	40.7216	17.243	40.2203		A	0	18.617	17.1366	13.234	11.0313	20.9781		A	0	0	0	0	0	0
	B	29.8849	48.7129	142.149	1.64847	33.5065	33.9277		B	11.2728	15.7214	7.72443	-0.614133	11.6725	12.9554		B	0	0	0	0	0	0
	C	33.823	37.3899	0	30.6274	26.0435	-38.1066		C	7.5609	7.59107	0	7.92036	12.0056	7.12408		C	0	0	0	0	0	0
	D	31.17	31.1051	48.799	2.23407	255.18	6.48769		D	8.08023	10.3303	11.0111	-2.24526	-6.32496	-1.05915		D	0	0	0	0	0	0
OCR Group Data (pmol/min):
Measurement:	Measurement 1	Measurement 2	Measurement 3	Measurement 4	Measurement 5	Measurement 6	Measurement 7	Measurement 8	Measurement 9	Measurement 10	Measurement 11	Measurement 12	Measurement 13	Measurement 14	Measurement 15
Time (min):	1.43666	10.253	19.08	28.0178	36.8413	45.7076	54.6488	63.4768	72.3538	81.2913	90.1235	99.0002	107.902	116.636	125.417
Background	-4.98761	-3.3357	-1.94834	-0.798985	-0.609658	0.265935	1.34193	1.67102	1.17454	1.90612	1.81277	2.30173	1.54326	1.71456	2.03404
veh	57.4802	56.0249	57.5586	56.9052	57.6381	58.7679	41.6521	43.1875	42.9027	69.7294	65.6955	61.5555	34.3532	35.8244	36.1657
iso-5	49.6291	46.7509	49.1761	46.0972	46.4346	47.5795	34.3383	36.8932	37.2985	58.329	59.9134	59.8102	31.6966	31.3222	32.299
ISO-H	35.6253	32.5507	32.6169	133.403	27.9618	32.7878	21.2445	23.257	25.4346	43.4104	44.0388	45.19	17.6914	17.628	18.2419
OCR Group Error (pmol/min)	StandardMean
Measurement:	Measurement 1	Measurement 2	Measurement 3	Measurement 4	Measurement 5	Measurement 6	Measurement 7	Measurement 8	Measurement 9	Measurement 10	Measurement 11	Measurement 12	Measurement 13	Measurement 14	Measurement 15
Time (min):	1.43666	10.253	19.08	28.0178	36.8413	45.7076	54.6488	63.4768	72.3538	81.2913	90.1235	99.0002	107.902	116.636	125.417
Background	5.2267	3.49161	2.67653	1.36146	1.03681	0.226636	0.774994	1.1877	0.796946	1.56074	1.27029	1.45158	1.1831	1.15771	1.53455
veh	10.1218	9.20295	9.40468	8.81483	8.62418	9.16049	7.32275	7.01227	6.79734	10.0957	8.65622	8.3749	5.80948	5.78619	5.66267
iso-5	2.09294	2.56806	2.81947	2.89813	2.99837	2.82308	1.98042	1.99731	1.88904	4.06618	3.77362	3.91751	1.84099	2.38835	1.89676
ISO-H	18.5236	18.1107	18.8397	83.4543	23.1136	19.5562	19.3911	19.3232	19.6204	20.1774	19.4694	19.625	18.7253	19.249	19.2386
ECAR Group Data (pmol/min)
Measurement:	Measurement 1	Measurement 2	Measurement 3	Measurement 4	Measurement 5	Measurement 6	Measurement 7	Measurement 8	Measurement 9	Measurement 10	Measurement 11	Measurement 12	Measurement 13	Measurement 14	Measurement 15
Time (min):	1.43666	10.253	19.08	28.0178	36.8413	45.7076	54.6488	63.4768	72.3538	81.2913	90.1235	99.0002	107.902	116.636	125.417
Background	0.0858791	-0.255823	-0.231177	-0.303772	-0.265729	-0.341999	-0.305509	-0.307029	-0.415488	-0.549035	-0.369287	-0.361977	-0.406748	-0.496476	-0.41832
veh	11.2677	10.7969	11.012	11.2103	11.1072	11.0371	16.5973	16.7809	16.664	15.1975	14.4105	14.0588	14.7877	13.7852	13.6792
iso-5	9.12844	8.84713	8.90944	8.74354	8.58485	8.39626	12.8604	12.5423	12.3612	11.6184	10.6396	10.2385	11.2217	10.5219	10.429
ISO-H	9.37652	8.9885	8.78889	10.8123	7.76361	7.46408	11.2678	11.4593	11.0162	10.4766	9.46519	9.11091	9.99418	9.25374	9.13642
ECAR Group Error (pmol/min)	StandardMean
Measurement:	Measurement 1	Measurement 2	Measurement 3	Measurement 4	Measurement 5	Measurement 6	Measurement 7	Measurement 8	Measurement 9	Measurement 10	Measurement 11	Measurement 12	Measurement 13	Measurement 14	Measurement 15
Time (min):	1.43666	10.253	19.08	28.0178	36.8413	45.7076	54.6488	63.4768	72.3538	81.2913	90.1235	99.0002	107.902	116.636	125.417
Background	0.193091	0.230927	0.139343	0.180187	0.154246	0.198251	0.186302	0.177728	0.266068	0.317165	0.250884	0.230614	0.236598	0.288205	0.258035
veh	0.933206	0.919553	0.918868	0.911103	1.00834	0.967586	1.505	1.67065	1.72935	1.43183	1.31851	1.33228	1.30613	1.23839	1.20674
iso-5	1.02524	1.04559	1.07076	1.17856	1.1055	1.00197	1.58678	1.52655	1.54347	1.4405	1.26966	1.21404	1.21519	1.24799	1.11269
ISO-H	0.949438	0.938006	0.877573	2.05823	0.983328	0.911029	1.28535	1.1763	1.19789	1.13167	1.0258	0.877731	1.10418	0.950974	0.917642
PER Group Data (pmol/min)
Measurement:	Measurement 1	Measurement 2	Measurement 3	Measurement 4	Measurement 5	Measurement 6	Measurement 7	Measurement 8	Measurement 9	Measurement 10	Measurement 11	Measurement 12	Measurement 13	Measurement 14	Measurement 15
Time (min):	1.43666	10.253	19.08	28.0178	36.8413	45.7076	54.6488	63.4768	72.3538	81.2913	90.1235	99.0002	107.902	116.636	125.417
Background	0	0	0	0	0	0	0	0	0	0	0	0	0	0	0
veh	0	0	0	0	0	0	0	0	0	0	0	0	0	0	0
iso-5	0	0	0	0	0	0	0	0	0	0	0	0	0	0	0
ISO-H	0	0	0	0	0	0	0	0	0	0	0	0	0	0	0
PER Group Error (pmol/min)	StandardMean
Measurement:	Measurement 1	Measurement 2	Measurement 3	Measurement 4	Measurement 5	Measurement 6	Measurement 7	Measurement 8	Measurement 9	Measurement 10	Measurement 11	Measurement 12	Measurement 13	Measurement 14	Measurement 15
Time (min):	1.43666	10.253	19.08	28.0178	36.8413	45.7076	54.6488	63.4768	72.3538	81.2913	90.1235	99.0002	107.902	116.636	125.417
Background	0	0	0	0	0	0	0	0	0	0	0	0	0	0	0
veh	0	0	0	0	0	0	0	0	0	0	0	0	0	0	0
iso-5	0	0	0	0	0	0	0	0	0	0	0	0	0	0	0
ISO-H	0	0	0	0	0	0	0	0	0	0	0	0	0	0	0

## Sheet: Normalized Rate
Measurement	Well	Group	Time	OCR	ECAR	PER
1	A01	Background	1.43666	0	0	0
1	A02	veh	1.43666	58.4402	11.6198	0
1	A03	veh	1.43666	61.692	11.3862	0
1	A04	veh	1.43666	51.0268	14.1106	0
1	A05	veh	1.43666	36.2485	12.1128	0
1	A06	veh	1.43666	71.6743	18.346	0
1	B01	veh	1.43666	47.7912	7.82049	0
1	B02	veh	1.43666	58.3461	7.92569	0
1	B03	iso-5	1.43666	87.2833	3.42326	0
1	B04	Background	1.43666	0	0	0
1	B05	iso-5	1.43666	60.3489	10.6326	0
1	B06	iso-5	1.43666	57.71	12.9611	0
1	C01	iso-5	1.43666	51.511	6.96944	0
1	C02	iso-5	1.43666	55.8755	6.33172	0
1	C03	Background	1.43666	0	0	0
1	C04	iso-5	1.43666	47.6322	8.14034	0
1	C05	iso-5	1.43666	42.1544	10.2378	0
1	C06	ISO-H	1.43666	0	0	0
1	D01	ISO-H	1.43666	0	0	0
1	D02	ISO-H	1.43666	0	0	0
1	D03	ISO-H	1.43666	0	0	0
1	D04	Unassigned	1.43666	0	0	0
1	D05	Unassigned	1.43666	0	0	0
1	D06	Background	1.43666	0	0	0
2	A01	Background	10.253	0	0	0
2	A02	veh	10.253	67.7563	12.0881	0
2	A03	veh	10.253	57.5216	10.9078	0
2	A04	veh	10.253	55.1868	13.2155	0
2	A05	veh	10.253	35.5552	11.4826	0
2	A06	veh	10.253	68.772	17.3991	0
2	B01	veh	10.253	45.6639	7.38452	0
2	B02	veh	10.253	56.5752	7.93345	0
2	B03	iso-5	10.253	82.8105	3.62139	0
2	B04	Background	10.253	0	0	0
2	B05	iso-5	10.253	58.6003	10.5896	0
2	B06	iso-5	10.253	56.084	12.4914	0
2	C01	iso-5	10.253	45.896	5.51102	0
2	C02	iso-5	10.253	52.2799	6.2536	0
2	C03	Background	10.253	0	0	0
2	C04	iso-5	10.253	44.2617	7.31864	0
2	C05	iso-5	10.253	37.6299	10.1363	0
2	C06	ISO-H	10.253	0	0	0
2	D01	ISO-H	10.253	0	0	0
2	D02	ISO-H	10.253	0	0	0
2	D03	ISO-H	10.253	0	0	0
2	D04	Unassigned	10.253	0	0	0
2	D05	Unassigned	10.253	0	0	0
2	D06	Background	10.253	0	0	0
3	A01	Background	19.08	0	0	0
3	A02	veh	19.08	77.2305	12.9183	0
3	A03	veh	19.08	57.445	10.8627	0
3	A04	veh	19.08	57.6789	13.3003	0
3	A05	veh	19.08	36.3731	11.2161	0
3	A06	veh	19.08	67.1016	16.3331	0
3	B01	veh	19.08	47.1447	7.72986	0
3	B02	veh	19.08	58.9206	8.5642	0
3	B03	iso-5	19.08	82.1533	3.56161	0
3	B04	Background	19.08	0	0	0
3	B05	iso-5	19.08	60.7942	10.4478	0
3	B06	iso-5	19.08	60.6586	12.2518	0
3	C01	iso-5	19.08	45.9988	6.2326	0
3	C02	iso-5	19.08	55.4303	6.43913	0
3	C03	Background	19.08	0	0	0
3	C04	iso-5	19.08	44.9897	7.19391	0
3	C05	iso-5	19.08	39.9441	10.6961	0
3	C06	ISO-H	19.08	0	0	0
3	D01	ISO-H	19.08	0	0	0
3	D02	ISO-H	19.08	0	0	0
3	D03	ISO-H	19.08	0	0	0
3	D04	Unassigned	19.08	0	0	0
3	D05	Unassigned	19.08	0	0	0
3	D06	Background	19.08	0	0	0
4	A01	Background	28.0178	0	0	0
4	A02	veh	28.0178	89.2695	13.6181	0
4	A03	veh	28.0178	59.5608	11.2938	0
4	A04	veh	28.0178	61.3366	13.4475	0
4	A05	veh	28.0178	39.2244	11.3661	0
4	A06	veh	28.0178	67.8254	16.7529	0
4	B01	veh	28.0178	41.2976	8.20628	0
4	B02	veh	28.0178	55.52	8.33152	0
4	B03	iso-5	28.0178	83.2503	3.91181	0
4	B04	Background	28.0178	0	0	0
4	B05	iso-5	28.0178	59.4227	10.4024	0
4	B06	iso-5	28.0178	56.607	12.5518	0
4	C01	iso-5	28.0178	45.059	6.64212	0
4	C02	iso-5	28.0178	49.8852	6.02793	0
4	C03	Background	28.0178	0	0	0
4	C04	iso-5	28.0178	41.3637	6.65699	0
4	C05	iso-5	28.0178	38.0849	10.5454	0
4	C06	ISO-H	28.0178	0	0	0
4	D01	ISO-H	28.0178	0	0	0
4	D02	ISO-H	28.0178	0	0	0
4	D03	ISO-H	28.0178	0	0	0
4	D04	Unassigned	28.0178	0	0	0
4	D05	Unassigned	28.0178	0	0	0
4	D06	Background	28.0178	0	0	0
5	A01	Background	36.8413	0	0	0
5	A02	veh	36.8413	101.592	14.144	0
5	A03	veh	36.8413	59.7761	11.2843	0
5	A04	veh	36.8413	62.0195	13.7293	0
5	A05	veh	36.8413	41.3004	10.7299	0
5	A06	veh	36.8413	69.7167	16.5785	0
5	B01	veh	36.8413	41.7813	7.89707	0
5	B02	veh	36.8413	55.8975	8.4304	0
5	B03	iso-5	36.8413	82.7489	3.75796	0
5	B04	Background	36.8413	0	0	0
5	B05	iso-5	36.8413	60.0706	10.5484	0
5	B06	iso-5	36.8413	57.1734	12.0026	0
5	C01	iso-5	36.8413	44.4785	6.79022	0
5	C02	iso-5	36.8413	50.3804	6.1948	0
5	C03	Background	36.8413	0	0	0
5	C04	iso-5	36.8413	41.9012	6.41674	0
5	C05	iso-5	36.8413	37.7326	10.1924	0
5	C06	ISO-H	36.8413	0	0	0
5	D01	ISO-H	36.8413	0	0	0
5	D02	ISO-H	36.8413	0	0	0
5	D03	ISO-H	36.8413	0	0	0
5	D04	Unassigned	36.8413	0	0	0
5	D05	Unassigned	36.8413	0	0	0
5	D06	Background	36.8413	0	0	0
6	A01	Background	45.7076	0	0	0
6	A02	veh	45.7076	104.778	14.7254	0
6	A03	veh	45.7076	61.6828	11.1713	0
6	A04	veh	45.7076	63.2261	13.5387	0
6	A05	veh	45.7076	39.7378	10.6737	0
6	A06	veh	45.7076	70.0088	16.1791	0
6	B01	veh	45.7076	43.2494	8.01803	0
6	B02	veh	45.7076	57.239	8.3347	0
6	B03	iso-5	45.7076	84.7519	3.50466	0
6	B04	Background	45.7076	0	0	0
6	B05	iso-5	45.7076	60.1358	9.99755	0
6	B06	iso-5	45.7076	59.4782	11.1858	0
6	C01	iso-5	45.7076	46.4677	6.42049	0
6	C02	iso-5	45.7076	51.063	5.96681	0
6	C03	Background	45.7076	0	0	0
6	C04	iso-5	45.7076	43.5119	6.94208	0
6	C05	iso-5	45.7076	39.1299	10.1909	0
6	C06	ISO-H	45.7076	0	0	0
6	D01	ISO-H	45.7076	0	0	0
6	D02	ISO-H	45.7076	0	0	0
6	D03	ISO-H	45.7076	0	0	0
6	D04	Unassigned	45.7076	0	0	0
6	D05	Unassigned	45.7076	0	0	0
6	D06	Background	45.7076	0	0	0
7	A01	Background	54.6488	0	0	0
7	A02	veh	54.6488	91.2886	21.3814	0
7	A03	veh	54.6488	42.3321	16.7431	0
7	A04	veh	54.6488	49.791	19.2934	0
7	A05	veh	54.6488	23.9364	16.1147	0
7	A06	veh	54.6488	44.5254	23.7073	0
7	B01	veh	54.6488	28.7787	12.0044	0
7	B02	veh	54.6488	42.8409	13.2086	0
7	B03	iso-5	54.6488	81.4211	5.56109	0
7	B04	Background	54.6488	0	0	0
7	B05	iso-5	54.6488	42.5247	15.8283	0
7	B06	iso-5	54.6488	39.8101	18.7193	0
7	C01	iso-5	54.6488	36.862	9.52275	0
7	C02	iso-5	54.6488	40.7129	9.39041	0
7	C03	Background	54.6488	0	0	0
7	C04	iso-5	54.6488	31.73	9.89037	0
7	C05	iso-5	54.6488	27.8836	14.2948	0
7	C06	ISO-H	54.6488	0	0	0
7	D01	ISO-H	54.6488	0	0	0
7	D02	ISO-H	54.6488	0	0	0
7	D03	ISO-H	54.6488	0	0	0
7	D04	Unassigned	54.6488	0	0	0
7	D05	Unassigned	54.6488	0	0	0
7	D06	Background	54.6488	0	0	0
8	A01	Background	63.4768	0	0	0
8	A02	veh	63.4768	94.1563	22.5951	0
8	A03	veh	63.4768	43.1224	17.4734	0
8	A04	veh	63.4768	51.419	19.3503	0
8	A05	veh	63.4768	25.9666	16.2214	0
8	A06	veh	63.4768	46.0983	23.6328	0
8	B01	veh	63.4768	31.6134	11.7849	0
8	B02	veh	63.4768	43.1588	13.2822	0
8	B03	iso-5	63.4768	81.9162	5.51358	0
8	B04	Background	63.4768	0	0	0
8	B05	iso-5	63.4768	44.3375	15.282	0
8	B06	iso-5	63.4768	44.8182	18.2978	0
8	C01	iso-5	63.4768	36.3579	9.89225	0
8	C02	iso-5	63.4768	42.5031	9.16381	0
8	C03	Background	63.4768	0	0	0
8	C04	iso-5	63.4768	36.5304	9.78671	0
8	C05	iso-5	63.4768	28.3713	13.911	0
8	C06	ISO-H	63.4768	0	0	0
8	D01	ISO-H	63.4768	0	0	0
8	D02	ISO-H	63.4768	0	0	0
8	D03	ISO-H	63.4768	0	0	0
8	D04	Unassigned	63.4768	0	0	0
8	D05	Unassigned	63.4768	0	0	0
8	D06	Background	63.4768	0	0	0
9	A01	Background	72.3538	0	0	0
9	A02	veh	72.3538	94.416	22.4689	0
9	A03	veh	72.3538	40.9364	17.4781	0
9	A04	veh	72.3538	50.4453	18.9063	0
9	A05	veh	72.3538	24.8642	16.1162	0
9	A06	veh	72.3538	44.9943	23.507	0
9	B01	veh	72.3538	34.5087	11.5317	0
9	B02	veh	72.3538	43.0465	13.3878	0
9	B03	iso-5	72.3538	79.0223	5.44747	0
9	B04	Background	72.3538	0	0	0
9	B05	iso-5	72.3538	44.6132	15.709	0
9	B06	iso-5	72.3538	44.0062	17.7284	0
9	C01	iso-5	72.3538	37.2497	10.1599	0
9	C02	iso-5	72.3538	43.6688	8.67545	0
9	C03	Background	72.3538	0	0	0
9	C04	iso-5	72.3538	36.9565	9.7165	0
9	C05	iso-5	72.3538	29.304	13.6514	0
9	C06	ISO-H	72.3538	0	0	0
9	D01	ISO-H	72.3538	0	0	0
9	D02	ISO-H	72.3538	0	0	0
9	D03	ISO-H	72.3538	0	0	0
9	D04	Unassigned	72.3538	0	0	0
9	D05	Unassigned	72.3538	0	0	0
9	D06	Background	72.3538	0	0	0
10	A01	Background	81.2913	0	0	0
10	A02	veh	81.2913	115.888	20.1068	0
10	A03	veh	81.2913	71.7048	15.4017	0
10	A04	veh	81.2913	77.9842	17.9953	0
10	A05	veh	81.2913	51.036	14.5402	0
10	A06	veh	81.2913	85.6624	21.3981	0
10	B01	veh	81.2913	49.3405	10.8017	0
10	B02	veh	81.2913	66.7505	12.1159	0
10	B03	iso-5	81.2913	85.0737	4.99874	0
10	B04	Background	81.2913	0	0	0
10	B05	iso-5	81.2913	75.8239	14.1348	0
10	B06	iso-5	81.2913	74.4274	16.9193	0
10	C01	iso-5	81.2913	55.7872	9.13764	0
10	C02	iso-5	81.2913	61.0218	8.7033	0
10	C03	Background	81.2913	0	0	0
10	C04	iso-5	81.2913	51.3867	8.69137	0
10	C05	iso-5	81.2913	48.0245	13.0728	0
10	C06	ISO-H	81.2913	0	0	0
10	D01	ISO-H	81.2913	0	0	0
10	D02	ISO-H	81.2913	0	0	0
10	D03	ISO-H	81.2913	0	0	0
10	D04	Unassigned	81.2913	0	0	0
10	D05	Unassigned	81.2913	0	0	0
10	D06	Background	81.2913	0	0	0
11	A01	Background	90.1235	0	0	0
11	A02	veh	90.1235	114.325	19.5186	0
11	A03	veh	90.1235	65.18	14.4946	0
11	A04	veh	90.1235	75.8145	17.1515	0
11	A05	veh	90.1235	49.1413	13.756	0
11	A06	veh	90.1235	77.9714	20.6723	0
11	B01	veh	90.1235	48.3913	10.3797	0
11	B02	veh	90.1235	61.5089	11.4446	0
11	B03	iso-5	90.1235	85.9514	4.62477	0
11	B04	Background	90.1235	0	0	0
11	B05	iso-5	90.1235	75.7385	13.0069	0
11	B06	iso-5	90.1235	76.2767	15.0205	0
11	C01	iso-5	90.1235	56.5585	9.25128	0
11	C02	iso-5	90.1235	63.854	7.61664	0
11	C03	Background	90.1235	0	0	0
11	C04	iso-5	90.1235	53.3683	8.55444	0
11	C05	iso-5	90.1235	49.775	12.0908	0
11	C06	ISO-H	90.1235	0	0	0
11	D01	ISO-H	90.1235	0	0	0
11	D02	ISO-H	90.1235	0	0	0
11	D03	ISO-H	90.1235	0	0	0
11	D04	Unassigned	90.1235	0	0	0
11	D05	Unassigned	90.1235	0	0	0
11	D06	Background	90.1235	0	0	0
12	A01	Background	99.0002	0	0	0
12	A02	veh	99.0002	109.327	19.5656	0
12	A03	veh	99.0002	60.0954	14.3692	0
12	A04	veh	99.0002	72.7047	16.7315	0
12	A05	veh	99.0002	44.09	13.3088	0
12	A06	veh	99.0002	71.455	20.4079	0
12	B01	veh	99.0002	45.5217	10.0954	0
12	B02	veh	99.0002	58.5322	11.0543	0
12	B03	iso-5	99.0002	85.7623	4.59896	0
12	B04	Background	99.0002	0	0	0
12	B05	iso-5	99.0002	75.8929	12.9342	0
12	B06	iso-5	99.0002	76.8425	14.2864	0
12	C01	iso-5	99.0002	57.1657	8.59677	0
12	C02	iso-5	99.0002	63.0863	7.33972	0
12	C03	Background	99.0002	0	0	0
12	C04	iso-5	99.0002	52.4907	8.20156	0
12	C05	iso-5	99.0002	50.1415	11.4302	0
12	C06	ISO-H	99.0002	0	0	0
12	D01	ISO-H	99.0002	0	0	0
12	D02	ISO-H	99.0002	0	0	0
12	D03	ISO-H	99.0002	0	0	0
12	D04	Unassigned	99.0002	0	0	0
12	D05	Unassigned	99.0002	0	0	0
12	D06	Background	99.0002	0	0	0
13	A01	Background	107.902	0	0	0
13	A02	veh	107.902	86.3589	19.4172	0
13	A03	veh	107.902	31.7214	14.6536	0
13	A04	veh	107.902	48.0517	17.7726	0
13	A05	veh	107.902	19.5685	14.0779	0
13	A06	veh	107.902	35.9094	20.7531	0
13	B01	veh	107.902	23.3429	10.7632	0
13	B02	veh	107.902	34.4846	11.7734	0
13	B03	iso-5	107.902	78.2347	5.25053	0
13	B04	Background	107.902	0	0	0
13	B05	iso-5	107.902	37.1869	13.9065	0
13	B06	iso-5	107.902	38.7321	15.7829	0
13	C01	iso-5	107.902	32.0099	9.08994	0
13	C02	iso-5	107.902	37.6866	8.92872	0
13	C03	Background	107.902	0	0	0
13	C04	iso-5	107.902	31.5026	8.71597	0
13	C05	iso-5	107.902	23.8395	12.1243	0
13	C06	ISO-H	107.902	0	0	0
13	D01	ISO-H	107.902	0	0	0
13	D02	ISO-H	107.902	0	0	0
13	D03	ISO-H	107.902	0	0	0
13	D04	Unassigned	107.902	0	0	0
13	D05	Unassigned	107.902	0	0	0
13	D06	Background	107.902	0	0	0
14	A01	Background	116.636	0	0	0
14	A02	veh	116.636	86.7974	18.3808	0
14	A03	veh	116.636	33.637	13.8543	0
14	A04	veh	116.636	47.7691	16.544	0
14	A05	veh	116.636	19.877	13.3148	0
14	A06	veh	116.636	36.2027	19.5708	0
14	B01	veh	116.636	26.784	9.88175	0
14	B02	veh	116.636	35.239	10.8238	0
14	B03	iso-5	116.636	81.02	4.5468	0
14	B04	Background	116.636	0	0	0
14	B05	iso-5	116.636	37.3424	13.2631	0
14	B06	iso-5	116.636	37.2076	14.864	0
14	C01	iso-5	116.636	34.1565	7.35379	0
14	C02	iso-5	116.636	39.8851	7.98729	0
14	C03	Background	116.636	0	0	0
14	C04	iso-5	116.636	30.634	7.96186	0
14	C05	iso-5	116.636	22.0417	11.6445	0
14	C06	ISO-H	116.636	0	0	0
14	D01	ISO-H	116.636	0	0	0
14	D02	ISO-H	116.636	0	0	0
14	D03	ISO-H	116.636	0	0	0
14	D04	Unassigned	116.636	0	0	0
14	D05	Unassigned	116.636	0	0	0
14	D06	Background	116.636	0	0	0
15	A01	Background	125.417	0	0	0
15	A02	veh	125.417	86.8984	18.617	0
15	A03	veh	125.417	35.1074	13.5911	0
15	A04	veh	125.417	48.8659	15.8808	0
15	A05	veh	125.417	20.5133	13.1234	0
15	A06	veh	125.417	36.7576	19.1721	0
15	B01	veh	125.417	26.7799	10.1016	0
15	B02	veh	125.417	34.1237	11.013	0
15	B03	iso-5	125.417	79.7419	4.33322	0
15	B04	Background	125.417	0	0	0
15	B05	iso-5	125.417	36.4087	12.6835	0
15	B06	iso-5	125.417	38.6944	14.7755	0
15	C01	iso-5	125.417	34.5746	7.72892	0
15	C02	iso-5	125.417	39.9985	8.12068	0
15	C03	Background	125.417	0	0	0
15	C04	iso-5	125.417	32.5121	8.40777	0
15	C05	iso-5	125.417	24.449	11.2705	0
15	C06	ISO-H	125.417	0	0	0
15	D01	ISO-H	125.417	0	0	0
15	D02	ISO-H	125.417	0	0	0
15	D03	ISO-H	125.417	0	0	0
15	D04	Unassigned	125.417	0	0	0
15	D05	Unassigned	125.417	0	0	0
15	D06	Background	125.417	0	0	0

## Sheet: Normalized Rate (Columns)
Unassigned Well
Unselected Well
OCR Data
ECAR Data
PER Data
OCR (pmol/min):
Time	Group Name: veh								Group Name: iso-5								Group Name: ISO-H
	A02	A03	A04	A05	A06	B01	B02		B03	B05	B06	C01	C02	C04	C05		C06	D01	D02	D03
1.43666	58.4402	61.692	51.0268	36.2485	71.6743	47.7912	58.3461		87.2833	60.3489	57.71	51.511	55.8755	47.6322	42.1544		0	0	0	0
10.253	67.7563	57.5216	55.1868	35.5552	68.772	45.6639	56.5752		82.8105	58.6003	56.084	45.896	52.2799	44.2617	37.6299		0	0	0	0
19.08	77.2305	57.445	57.6789	36.3731	67.1016	47.1447	58.9206		82.1533	60.7942	60.6586	45.9988	55.4303	44.9897	39.9441		0	0	0	0
28.0178	89.2695	59.5608	61.3366	39.2244	67.8254	41.2976	55.52		83.2503	59.4227	56.607	45.059	49.8852	41.3637	38.0849		0	0	0	0
36.8413	101.592	59.7761	62.0195	41.3004	69.7167	41.7813	55.8975		82.7489	60.0706	57.1734	44.4785	50.3804	41.9012	37.7326		0	0	0	0
45.7076	104.778	61.6828	63.2261	39.7378	70.0088	43.2494	57.239		84.7519	60.1358	59.4782	46.4677	51.063	43.5119	39.1299		0	0	0	0
54.6488	91.2886	42.3321	49.791	23.9364	44.5254	28.7787	42.8409		81.4211	42.5247	39.8101	36.862	40.7129	31.73	27.8836		0	0	0	0
63.4768	94.1563	43.1224	51.419	25.9666	46.0983	31.6134	43.1588		81.9162	44.3375	44.8182	36.3579	42.5031	36.5304	28.3713		0	0	0	0
72.3538	94.416	40.9364	50.4453	24.8642	44.9943	34.5087	43.0465		79.0223	44.6132	44.0062	37.2497	43.6688	36.9565	29.304		0	0	0	0
81.2913	115.888	71.7048	77.9842	51.036	85.6624	49.3405	66.7505		85.0737	75.8239	74.4274	55.7872	61.0218	51.3867	48.0245		0	0	0	0
90.1235	114.325	65.18	75.8145	49.1413	77.9714	48.3913	61.5089		85.9514	75.7385	76.2767	56.5585	63.854	53.3683	49.775		0	0	0	0
99.0002	109.327	60.0954	72.7047	44.09	71.455	45.5217	58.5322		85.7623	75.8929	76.8425	57.1657	63.0863	52.4907	50.1415		0	0	0	0
107.902	86.3589	31.7214	48.0517	19.5685	35.9094	23.3429	34.4846		78.2347	37.1869	38.7321	32.0099	37.6866	31.5026	23.8395		0	0	0	0
116.636	86.7974	33.637	47.7691	19.877	36.2027	26.784	35.239		81.02	37.3424	37.2076	34.1565	39.8851	30.634	22.0417		0	0	0	0
125.417	86.8984	35.1074	48.8659	20.5133	36.7576	26.7799	34.1237		79.7419	36.4087	38.6944	34.5746	39.9985	32.5121	24.449		0	0	0	0
ECAR (mpH/min):
Time	Group Name: veh								Group Name: iso-5								Group Name: ISO-H
	A02	A03	A04	A05	A06	B01	B02		B03	B05	B06	C01	C02	C04	C05		C06	D01	D02	D03
1.43666	11.6198	11.3862	14.1106	12.1128	18.346	7.82049	7.92569		3.42326	10.6326	12.9611	6.96944	6.33172	8.14034	10.2378		0	0	0	0
10.253	12.0881	10.9078	13.2155	11.4826	17.3991	7.38452	7.93345		3.62139	10.5896	12.4914	5.51102	6.2536	7.31864	10.1363		0	0	0	0
19.08	12.9183	10.8627	13.3003	11.2161	16.3331	7.72986	8.5642		3.56161	10.4478	12.2518	6.2326	6.43913	7.19391	10.6961		0	0	0	0
28.0178	13.6181	11.2938	13.4475	11.3661	16.7529	8.20628	8.33152		3.91181	10.4024	12.5518	6.64212	6.02793	6.65699	10.5454		0	0	0	0
36.8413	14.144	11.2843	13.7293	10.7299	16.5785	7.89707	8.4304		3.75796	10.5484	12.0026	6.79022	6.1948	6.41674	10.1924		0	0	0	0
45.7076	14.7254	11.1713	13.5387	10.6737	16.1791	8.01803	8.3347		3.50466	9.99755	11.1858	6.42049	5.96681	6.94208	10.1909		0	0	0	0
54.6488	21.3814	16.7431	19.2934	16.1147	23.7073	12.0044	13.2086		5.56109	15.8283	18.7193	9.52275	9.39041	9.89037	14.2948		0	0	0	0
63.4768	22.5951	17.4734	19.3503	16.2214	23.6328	11.7849	13.2822		5.51358	15.282	18.2978	9.89225	9.16381	9.78671	13.911		0	0	0	0
72.3538	22.4689	17.4781	18.9063	16.1162	23.507	11.5317	13.3878		5.44747	15.709	17.7284	10.1599	8.67545	9.7165	13.6514		0	0	0	0
81.2913	20.1068	15.4017	17.9953	14.5402	21.3981	10.8017	12.1159		4.99874	14.1348	16.9193	9.13764	8.7033	8.69137	13.0728		0	0	0	0
90.1235	19.5186	14.4946	17.1515	13.756	20.6723	10.3797	11.4446		4.62477	13.0069	15.0205	9.25128	7.61664	8.55444	12.0908		0	0	0	0
99.0002	19.5656	14.3692	16.7315	13.3088	20.4079	10.0954	11.0543		4.59896	12.9342	14.2864	8.59677	7.33972	8.20156	11.4302		0	0	0	0
107.902	19.4172	14.6536	17.7726	14.0779	20.7531	10.7632	11.7734		5.25053	13.9065	15.7829	9.08994	8.92872	8.71597	12.1243		0	0	0	0
116.636	18.3808	13.8543	16.544	13.3148	19.5708	9.88175	10.8238		4.5468	13.2631	14.864	7.35379	7.98729	7.96186	11.6445		0	0	0	0
125.417	18.617	13.5911	15.8808	13.1234	19.1721	10.1016	11.013		4.33322	12.6835	14.7755	7.72892	8.12068	8.40777	11.2705		0	0	0	0
PER (pmol/min)
Time	Group Name: veh								Group Name: iso-5								Group Name: ISO-H
	A02	A03	A04	A05	A06	B01	B02		B03	B05	B06	C01	C02	C04	C05		C06	D01	D02	D03
1.43666	0	0	0	0	0	0	0		0	0	0	0	0	0	0		0	0	0	0
10.253	0	0	0	0	0	0	0		0	0	0	0	0	0	0		0	0	0	0
19.08	0	0	0	0	0	0	0		0	0	0	0	0	0	0		0	0	0	0
28.0178	0	0	0	0	0	0	0		0	0	0	0	0	0	0		0	0	0	0
36.8413	0	0	0	0	0	0	0		0	0	0	0	0	0	0		0	0	0	0
45.7076	0	0	0	0	0	0	0		0	0	0	0	0	0	0		0	0	0	0
54.6488	0	0	0	0	0	0	0		0	0	0	0	0	0	0		0	0	0	0
63.4768	0	0	0	0	0	0	0		0	0	0	0	0	0	0		0	0	0	0
72.3538	0	0	0	0	0	0	0		0	0	0	0	0	0	0		0	0	0	0
81.2913	0	0	0	0	0	0	0		0	0	0	0	0	0	0		0	0	0	0
90.1235	0	0	0	0	0	0	0		0	0	0	0	0	0	0		0	0	0	0
99.0002	0	0	0	0	0	0	0		0	0	0	0	0	0	0		0	0	0	0
107.902	0	0	0	0	0	0	0		0	0	0	0	0	0	0		0	0	0	0
116.636	0	0	0	0	0	0	0		0	0	0	0	0	0	0		0	0	0	0
125.417	0	0	0	0	0	0	0		0	0	0	0	0	0	0		0	0	0	0

## Sheet: Normalized Rate (Plates)
Unassigned Well	Unselected Well	OCR Data	ECAR Data	PER Data
OCR (pmol/min):								ECAR (mpH/min):								PER (pmol/min)
	Measurement 1								Measurement 1								Measurement 1
		1	2	3	4	5	6			1	2	3	4	5	6			1	2	3	4	5	6
	A	0	58.4402	61.692	51.0268	36.2485	71.6743		A	0	11.6198	11.3862	14.1106	12.1128	18.346		A	0	0	0	0	0	0
	B	47.7912	58.3461	87.2833	0	60.3489	57.71		B	7.82049	7.92569	3.42326	0	10.6326	12.9611		B	0	0	0	0	0	0
	C	51.511	55.8755	0	47.6322	42.1544	0		C	6.96944	6.33172	0	8.14034	10.2378	0		C	0	0	0	0	0	0
	D	0	0	0	0	0	0		D	0	0	0	0	0	0		D	0	0	0	0	0	0
	Measurement 2								Measurement 2								Measurement 2
		1	2	3	4	5	6			1	2	3	4	5	6			1	2	3	4	5	6
	A	0	67.7563	57.5216	55.1868	35.5552	68.772		A	0	12.0881	10.9078	13.2155	11.4826	17.3991		A	0	0	0	0	0	0
	B	45.6639	56.5752	82.8105	0	58.6003	56.084		B	7.38452	7.93345	3.62139	0	10.5896	12.4914		B	0	0	0	0	0	0
	C	45.896	52.2799	0	44.2617	37.6299	0		C	5.51102	6.2536	0	7.31864	10.1363	0		C	0	0	0	0	0	0
	D	0	0	0	0	0	0		D	0	0	0	0	0	0		D	0	0	0	0	0	0
	Measurement 3								Measurement 3								Measurement 3
		1	2	3	4	5	6			1	2	3	4	5	6			1	2	3	4	5	6
	A	0	77.2305	57.445	57.6789	36.3731	67.1016		A	0	12.9183	10.8627	13.3003	11.2161	16.3331		A	0	0	0	0	0	0
	B	47.1447	58.9206	82.1533	0	60.7942	60.6586		B	7.72986	8.5642	3.56161	0	10.4478	12.2518		B	0	0	0	0	0	0
	C	45.9988	55.4303	0	44.9897	39.9441	0		C	6.2326	6.43913	0	7.19391	10.6961	0		C	0	0	0	0	0	0
	D	0	0	0	0	0	0		D	0	0	0	0	0	0		D	0	0	0	0	0	0
	Measurement 4								Measurement 4								Measurement 4
		1	2	3	4	5	6			1	2	3	4	5	6			1	2	3	4	5	6
	A	0	89.2695	59.5608	61.3366	39.2244	67.8254		A	0	13.6181	11.2938	13.4475	11.3661	16.7529		A	0	0	0	0	0	0
	B	41.2976	55.52	83.2503	0	59.4227	56.607		B	8.20628	8.33152	3.91181	0	10.4024	12.5518		B	0	0	0	0	0	0
	C	45.059	49.8852	0	41.3637	38.0849	0		C	6.64212	6.02793	0	6.65699	10.5454	0		C	0	0	0	0	0	0
	D	0	0	0	0	0	0		D	0	0	0	0	0	0		D	0	0	0	0	0	0
	Measurement 5								Measurement 5								Measurement 5
		1	2	3	4	5	6			1	2	3	4	5	6			1	2	3	4	5	6
	A	0	101.592	59.7761	62.0195	41.3004	69.7167		A	0	14.144	11.2843	13.7293	10.7299	16.5785		A	0	0	0	0	0	0
	B	41.7813	55.8975	82.7489	0	60.0706	57.1734		B	7.89707	8.4304	3.75796	0	10.5484	12.0026		B	0	0	0	0	0	0
	C	44.4785	50.3804	0	41.9012	37.7326	0		C	6.79022	6.1948	0	6.41674	10.1924	0		C	0	0	0	0	0	0
	D	0	0	0	0	0	0		D	0	0	0	0	0	0		D	0	0	0	0	0	0
	Measurement 6								Measurement 6								Measurement 6
		1	2	3	4	5	6			1	2	3	4	5	6			1	2	3	4	5	6
	A	0	104.778	61.6828	63.2261	39.7378	70.0088		A	0	14.7254	11.1713	13.5387	10.6737	16.1791		A	0	0	0	0	0	0
	B	43.2494	57.239	84.7519	0	60.1358	59.4782		B	8.01803	8.3347	3.50466	0	9.99755	11.1858		B	0	0	0	0	0	0
	C	46.4677	51.063	0	43.5119	39.1299	0		C	6.42049	5.96681	0	6.94208	10.1909	0		C	0	0	0	0	0	0
	D	0	0	0	0	0	0		D	0	0	0	0	0	0		D	0	0	0	0	0	0
	Measurement 7								Measurement 7								Measurement 7
		1	2	3	4	5	6			1	2	3	4	5	6			1	2	3	4	5	6
	A	0	91.2886	42.3321	49.791	23.9364	44.5254		A	0	21.3814	16.7431	19.2934	16.1147	23.7073		A	0	0	0	0	0	0
	B	28.7787	42.8409	81.4211	0	42.5247	39.8101		B	12.0044	13.2086	5.56109	0	15.8283	18.7193		B	0	0	0	0	0	0
	C	36.862	40.7129	0	31.73	27.8836	0		C	9.52275	9.39041	0	9.89037	14.2948	0		C	0	0	0	0	0	0
	D	0	0	0	0	0	0		D	0	0	0	0	0	0		D	0	0	0	0	0	0
	Measurement 8								Measurement 8								Measurement 8
		1	2	3	4	5	6			1	2	3	4	5	6			1	2	3	4	5	6
	A	0	94.1563	43.1224	51.419	25.9666	46.0983		A	0	22.5951	17.4734	19.3503	16.2214	23.6328		A	0	0	0	0	0	0
	B	31.6134	43.1588	81.9162	0	44.3375	44.8182		B	11.7849	13.2822	5.51358	0	15.282	18.2978		B	0	0	0	0	0	0
	C	36.3579	42.5031	0	36.5304	28.3713	0		C	9.89225	9.16381	0	9.78671	13.911	0		C	0	0	0	0	0	0
	D	0	0	0	0	0	0		D	0	0	0	0	0	0		D	0	0	0	0	0	0
	Measurement 9								Measurement 9								Measurement 9
		1	2	3	4	5	6			1	2	3	4	5	6			1	2	3	4	5	6
	A	0	94.416	40.9364	50.4453	24.8642	44.9943		A	0	22.4689	17.4781	18.9063	16.1162	23.507		A	0	0	0	0	0	0
	B	34.5087	43.0465	79.0223	0	44.6132	44.0062		B	11.5317	13.3878	5.44747	0	15.709	17.7284		B	0	0	0	0	0	0
	C	37.2497	43.6688	0	36.9565	29.304	0		C	10.1599	8.67545	0	9.7165	13.6514	0		C	0	0	0	0	0	0
	D	0	0	0	0	0	0		D	0	0	0	0	0	0		D	0	0	0	0	0	0
	Measurement 10								Measurement 10								Measurement 10
		1	2	3	4	5	6			1	2	3	4	5	6			1	2	3	4	5	6
	A	0	115.888	71.7048	77.9842	51.036	85.6624		A	0	20.1068	15.4017	17.9953	14.5402	21.3981		A	0	0	0	0	0	0
	B	49.3405	66.7505	85.0737	0	75.8239	74.4274		B	10.8017	12.1159	4.99874	0	14.1348	16.9193		B	0	0	0	0	0	0
	C	55.7872	61.0218	0	51.3867	48.0245	0		C	9.13764	8.7033	0	8.69137	13.0728	0		C	0	0	0	0	0	0
	D	0	0	0	0	0	0		D	0	0	0	0	0	0		D	0	0	0	0	0	0
	Measurement 11								Measurement 11								Measurement 11
		1	2	3	4	5	6			1	2	3	4	5	6			1	2	3	4	5	6
	A	0	114.325	65.18	75.8145	49.1413	77.9714		A	0	19.5186	14.4946	17.1515	13.756	20.6723		A	0	0	0	0	0	0
	B	48.3913	61.5089	85.9514	0	75.7385	76.2767		B	10.3797	11.4446	4.62477	0	13.0069	15.0205		B	0	0	0	0	0	0
	C	56.5585	63.854	0	53.3683	49.775	0		C	9.25128	7.61664	0	8.55444	12.0908	0		C	0	0	0	0	0	0
	D	0	0	0	0	0	0		D	0	0	0	0	0	0		D	0	0	0	0	0	0
	Measurement 12								Measurement 12								Measurement 12
		1	2	3	4	5	6			1	2	3	4	5	6			1	2	3	4	5	6
	A	0	109.327	60.0954	72.7047	44.09	71.455		A	0	19.5656	14.3692	16.7315	13.3088	20.4079		A	0	0	0	0	0	0
	B	45.5217	58.5322	85.7623	0	75.8929	76.8425		B	10.0954	11.0543	4.59896	0	12.9342	14.2864		B	0	0	0	0	0	0
	C	57.1657	63.0863	0	52.4907	50.1415	0		C	8.59677	7.33972	0	8.20156	11.4302	0		C	0	0	0	0	0	0
	D	0	0	0	0	0	0		D	0	0	0	0	0	0		D	0	0	0	0	0	0
	Measurement 13								Measurement 13								Measurement 13
		1	2	3	4	5	6			1	2	3	4	5	6			1	2	3	4	5	6
	A	0	86.3589	31.7214	48.0517	19.5685	35.9094		A	0	19.4172	14.6536	17.7726	14.0779	20.7531		A	0	0	0	0	0	0
	B	23.3429	34.4846	78.2347	0	37.1869	38.7321		B	10.7632	11.7734	5.25053	0	13.9065	15.7829		B	0	0	0	0	0	0
	C	32.0099	37.6866	0	31.5026	23.8395	0		C	9.08994	8.92872	0	8.71597	12.1243	0		C	0	0	0	0	0	0
	D	0	0	0	0	0	0		D	0	0	0	0	0	0		D	0	0	0	0	0	0
	Measurement 14								Measurement 14								Measurement 14
		1	2	3	4	5	6			1	2	3	4	5	6			1	2	3	4	5	6
	A	0	86.7974	33.637	47.7691	19.877	36.2027		A	0	18.3808	13.8543	16.544	13.3148	19.5708		A	0	0	0	0	0	0
	B	26.784	35.239	81.02	0	37.3424	37.2076		B	9.88175	10.8238	4.5468	0	13.2631	14.864		B	0	0	0	0	0	0
	C	34.1565	39.8851	0	30.634	22.0417	0		C	7.35379	7.98729	0	7.96186	11.6445	0		C	0	0	0	0	0	0
	D	0	0	0	0	0	0		D	0	0	0	0	0	0		D	0	0	0	0	0	0
	Measurement 15								Measurement 15								Measurement 15
		1	2	3	4	5	6			1	2	3	4	5	6			1	2	3	4	5	6
	A	0	86.8984	35.1074	48.8659	20.5133	36.7576		A	0	18.617	13.5911	15.8808	13.1234	19.1721		A	0	0	0	0	0	0
	B	26.7799	34.1237	79.7419	0	36.4087	38.6944		B	10.1016	11.013	4.33322	0	12.6835	14.7755		B	0	0	0	0	0	0
	C	34.5746	39.9985	0	32.5121	24.449	0		C	7.72892	8.12068	0	8.40777	11.2705	0		C	0	0	0	0	0	0
	D	0	0	0	0	0	0		D	0	0	0	0	0	0		D	0	0	0	0	0	0
OCR Group Data (pmol/min):
Measurement:	Measurement 1	Measurement 2	Measurement 3	Measurement 4	Measurement 5	Measurement 6	Measurement 7	Measurement 8	Measurement 9	Measurement 10	Measurement 11	Measurement 12	Measurement 13	Measurement 14	Measurement 15
Time (min):	1.43666	10.253	19.08	28.0178	36.8413	45.7076	54.6488	63.4768	72.3538	81.2913	90.1235	99.0002	107.902	116.636	125.417
Background	0	0	0	0	0	0	0	0	0	0	0	0	0	0	0
veh	51.0209	50.1005	51.5124	51.3879	52.155	53.027	37.5358	39.056	38.7602	63.3632	60.0072	56.1888	31.4338	32.6612	33.0781
iso-5	52.7442	49.7712	52.3634	49.0727	49.4516	50.6638	36.5323	39.3121	39.7098	62.1369	63.8025	63.6908	33.7895	33.4222	34.4125
ISO-H	0	0	0	0	0	0	0	0	0	0	0	0	0	0	0
OCR Group Error (pmol/min)	StandardMean
Measurement:	Measurement 1	Measurement 2	Measurement 3	Measurement 4	Measurement 5	Measurement 6	Measurement 7	Measurement 8	Measurement 9	Measurement 10	Measurement 11	Measurement 12	Measurement 13	Measurement 14	Measurement 15
Time (min):	1.43666	10.253	19.08	28.0178	36.8413	45.7076	54.6488	63.4768	72.3538	81.2913	90.1235	99.0002	107.902	116.636	125.417
Background	0	0	0	0	0	0	0	0	0	0	0	0	0	0	0
veh	4.45076	4.20781	4.33808	4.65087	4.44315	4.84196	4.81128	4.54388	4.30593	5.67198	5.15694	5.26163	4.9588	4.65738	4.75399
iso-5	3.39539	3.88499	4.23027	4.15156	4.28716	4.19375	2.84598	3.108	2.9499	5.71995	5.49419	5.61804	2.7874	3.23075	2.79647
ISO-H	0	0	0	0	0	0	0	0	0	0	0	0	0	0	0
ECAR Group Data (pmol/min)
Measurement:	Measurement 1	Measurement 2	Measurement 3	Measurement 4	Measurement 5	Measurement 6	Measurement 7	Measurement 8	Measurement 9	Measurement 10	Measurement 11	Measurement 12	Measurement 13	Measurement 14	Measurement 15
Time (min):	1.43666	10.253	19.08	28.0178	36.8413	45.7076	54.6488	63.4768	72.3538	81.2913	90.1235	99.0002	107.902	116.636	125.417
Background	0	0	0	0	0	0	0	0	0	0	0	0	0	0	0
veh	10.6712	10.1848	10.3346	10.5291	10.4142	10.3473	15.4728	15.6224	15.484	14.1709	13.4453	13.1118	13.8081	12.8837	12.742
iso-5	9.66071	9.35792	9.40574	9.23688	9.07098	8.85662	13.6246	13.2883	13.0961	12.3043	11.2579	10.8384	11.8917	11.1442	11.0516
ISO-H	0	0	0	0	0	0	0	0	0	0	0	0	0	0	0
ECAR Group Error (pmol/min)	StandardMean
Measurement:	Measurement 1	Measurement 2	Measurement 3	Measurement 4	Measurement 5	Measurement 6	Measurement 7	Measurement 8	Measurement 9	Measurement 10	Measurement 11	Measurement 12	Measurement 13	Measurement 14	Measurement 15
Time (min):	1.43666	10.253	19.08	28.0178	36.8413	45.7076	54.6488	63.4768	72.3538	81.2913	90.1235	99.0002	107.902	116.636	125.417
Background	0	0	0	0	0	0	0	0	0	0	0	0	0	0	0
veh	1.22644	1.10232	0.994247	1.00069	1.05163	1.01111	1.2996	1.37633	1.34357	1.26197	1.19025	1.18434	1.22304	1.17858	1.01685
iso-5	1.13057	1.1344	1.10779	1.24523	1.16945	1.013	1.77672	1.71363	1.72565	1.60095	1.38704	1.33837	1.38057	1.39051	1.26804
ISO-H	0	0	0	0	0	0	0	0	0	0	0	0	0	0	0
PER Group Data (pmol/min)
Measurement:	Measurement 1	Measurement 2	Measurement 3	Measurement 4	Measurement 5	Measurement 6	Measurement 7	Measurement 8	Measurement 9	Measurement 10	Measurement 11	Measurement 12	Measurement 13	Measurement 14	Measurement 15
Time (min):	1.43666	10.253	19.08	28.0178	36.8413	45.7076	54.6488	63.4768	72.3538	81.2913	90.1235	99.0002	107.902	116.636	125.417
Background	0	0	0	0	0	0	0	0	0	0	0	0	0	0	0
veh	0	0	0	0	0	0	0	0	0	0	0	0	0	0	0
iso-5	0	0	0	0	0	0	0	0	0	0	0	0	0	0	0
ISO-H	0	0	0	0	0	0	0	0	0	0	0	0	0	0	0
PER Group Error (pmol/min)	StandardMean
Measurement:	Measurement 1	Measurement 2	Measurement 3	Measurement 4	Measurement 5	Measurement 6	Measurement 7	Measurement 8	Measurement 9	Measurement 10	Measurement 11	Measurement 12	Measurement 13	Measurement 14	Measurement 15
Time (min):	1.43666	10.253	19.08	28.0178	36.8413	45.7076	54.6488	63.4768	72.3538	81.2913	90.1235	99.0002	107.902	116.636	125.417
Background	0	0	0	0	0	0	0	0	0	0	0	0	0	0	0
veh	0	0	0	0	0	0	0	0	0	0	0	0	0	0	0
iso-5	0	0	0	0	0	0	0	0	0	0	0	0	0	0	0
ISO-H	0	0	0	0	0	0	0	0	0	0	0	0	0	0	0

## Sheet: Baselined Rate
Measurement	Well	Group	Time	OCR	ECAR	PER

## Sheet: Baselined Rate (Columns)
Unassigned Well
Unselected Well
OCR Data
ECAR Data
PER Data

## Sheet: Baselined Rate (Plates)
Unassigned Well	Unselected Well	OCR Data	ECAR Data	PER Data

[truncated: 4 more sheets: Raw, styles, Calibration, Operation Log]
