# Supplementary material for: Isoginkgetin antagonizes ALS pathologies in its animal and patient iPSC models via PINK1-Parkin-dependent mitophagy
Source: EMBO Mol Med. 2025 Oct 15;17(11):3139–73. doi: 10.1038/s44321-025-00323-2 (PMC12603167; doi:10.1038/s44321-025-00323-2)
Supplement: Supplementary file 7 — Source data Fig. 3 [file 44321_2025_323_MOESM7_ESM.zip › Figure 3/3L/admin_2025-06-18 16-28-13_BR005124.xlsx]

## Sheet: admin_2025-06-18 16-28-13_BR005
File Name	admin_2025-06-18 16-28-13_BR005124.pcrd
Created By User	admin
Notes
ID
Run Started	06/18/2025 08:28:35 UTC
Run Ended	06/18/2025 09:23:38 UTC
Sample Vol	20
Lid Temp	105
Protocol File Name	MITO.prcl
Plate Setup File Name	20250618.pltd
Base Serial Number	BR005124
Optical Head Serial Number
CFX Manager Version	3.1.1517.0823.
Well group	All Wells
Amplification step	3
Melt step
Well	Fluor	Target	Content	Sample	Cq	Starting Quantity (SQ)				#1		#2		#3		#4	#5
A01	SYBR		Unkn		19.105	NaN		VEH	ND5	19.105	19.199	19.1352	19.1614	19.1117	18.9592	18.9329	18.888	Nuclear	ΔCt
A02	SYBR		Unkn		19.199	NaN				19.152		19.1483		19.0354					#1	#2	#3	#4	#5
A03	SYBR		Unkn		19.1352	NaN			SERPINA1	32.3151	28.5507	28.9229	28.5249	28.6263	28.4901	28.4898	28.2415	mito	9.39868	9.57564	9.52276	9.5569	9.35355
A04	SYBR		Unkn		19.1614	NaN				28.5507		28.7239		28.5582
A05	SYBR		Unkn		18.8721	NaN			ND1	18.3813	18.4307	18.4935	18.416	18.406	18.4447	18.5142	18.6196	Nuclear	#1	#2	#3	#4	#5
A06	SYBR		Unkn		18.8471	NaN				18.406		18.4547		18.4253					8.87995	8.77753	8.78718	8.71219	8.49666
A07	SYBR		Unkn		18.9329	NaN			SLCO2B1	27.4645	27.1075	27.3084	27.1562	27.1064	27.3187	27.2264	27.1162	mito
A08	SYBR		Unkn		18.888	NaN				27.286		27.2323		27.2125
A09	SYBR		Unkn		NaN	NaN				#1		#2		#3		#4	#5
A10	SYBR		Unkn		NaN	NaN		ISO	ND5	18.2307	18.4773	18.3333	18.4453	18.254	18.2789	18.3246	18.3217	Nuclear	#1	#2	#3	#4	#5
A11	SYBR		Unkn		19.0146	NaN				18.354		18.3893		18.2665					9.16917	9.49486	9.1931	9.42675	9.25784
A12	SYBR		Unkn		NaN	NaN			SERPINA1	27.5602	27.4862	27.7923	27.976	27.5214	27.3977	27.7513	27.5796	mito
B01	SYBR		Unkn		32.3151	NaN				27.5232		27.8842		27.4596					#1	#2	#3	#4	#5
B02	SYBR		Unkn		28.5507	NaN			ND1	18.969	19.2602	19.1007	19.2553	19.0867	19.1482	19.2214	19.2859	Nuclear	9.13873	8.92275	9.02102	8.87265	9.09195
B03	SYBR		Unkn		28.9229	NaN				19.1146		19.178		19.1174
B04	SYBR		Unkn		28.5249	NaN			SLCO2B1	28.3388	28.1679	28.0751	28.1264	28.2043	28.0726	28.094	28.3779	mito	2ΔCt
B05	SYBR		Unkn		28.6263	NaN				28.2533		28.1008		28.1385				VEH	#1	#2	#3	#4	#5
B06	SYBR		Unkn		28.4901	NaN													674.972	763.054	735.591	753.207	654.181
B07	SYBR		Unkn		28.4898	NaN													#1	#2	#3	#4	#5
B08	SYBR		Unkn		28.2415	NaN													471.121	438.835	441.778	419.401	361.201	1		VEH
B09	SYBR		Unkn		NaN	NaN												mean copy number of mtDNA	573.046	600.945	588.684	586.304	507.691		571.334	1.003	1.05183	1.03037	1.0262	0.888606
B10	SYBR		Unkn		NaN	NaN																				ISO
B11	SYBR		Unkn		19.0628	NaN												ISO	2ΔCt							0.997119	1.05613	0.966897	1.01252	1.01332
B12	SYBR		Unkn		NaN	NaN													#1	#2	#3	#4	#5
C01	SYBR		Unkn		18.2307	NaN													575.697	721.503	585.326	688.229	612.191
C02	SYBR		Unkn		18.4773	NaN													#1	#2	#3	#4	#5
C03	SYBR		Unkn		18.3333	NaN													563.679	485.304	519.516	468.742	545.695
C04	SYBR		Unkn		18.4453	NaN												mean copy number of mtDNA	569.688	603.404	552.421	578.486	578.943
C05	SYBR		Unkn		18.254	NaN
C06	SYBR		Unkn		18.2789	NaN
C07	SYBR		Unkn		18.3246	NaN
C08	SYBR		Unkn		18.3217	NaN
C09	SYBR		Unkn		NaN	NaN
C10	SYBR		Unkn		NaN	NaN
C11	SYBR		Unkn		19.2001	NaN
C12	SYBR		Unkn		NaN	NaN
D01	SYBR		Unkn		27.5602	NaN
D02	SYBR		Unkn		27.4862	NaN
D03	SYBR		Unkn		27.7923	NaN
D04	SYBR		Unkn		27.976	NaN
D05	SYBR		Unkn		27.5214	NaN
D06	SYBR		Unkn		27.3977	NaN
D07	SYBR		Unkn		27.7513	NaN
D08	SYBR		Unkn		27.5796	NaN
D09	SYBR		Unkn		NaN	NaN
D10	SYBR		Unkn		NaN	NaN
D11	SYBR		Unkn		19.0251	NaN
D12	SYBR		Unkn		NaN	NaN
E01	SYBR		Unkn		18.969	NaN
E02	SYBR		Unkn		19.2602	NaN
E03	SYBR		Unkn		19.1007	NaN
E04	SYBR		Unkn		19.2553	NaN
E05	SYBR		Unkn		19.0867	NaN
E06	SYBR		Unkn		19.1482	NaN
E07	SYBR		Unkn		19.2214	NaN
E08	SYBR		Unkn		19.2859	NaN
E09	SYBR		Unkn		NaN	NaN
E10	SYBR		Unkn		NaN	NaN
E11	SYBR		Unkn		19.1117	NaN
E12	SYBR		Unkn		NaN	NaN
F01	SYBR		Unkn		28.3388	NaN
F02	SYBR		Unkn		28.1679	NaN
F03	SYBR		Unkn		28.0751	NaN
F04	SYBR		Unkn		28.1264	NaN
F05	SYBR		Unkn		28.2043	NaN
F06	SYBR		Unkn		28.0726	NaN
F07	SYBR		Unkn		28.094	NaN
F08	SYBR		Unkn		28.3779	NaN
F09	SYBR		Unkn		NaN	NaN
F10	SYBR		Unkn		NaN	NaN
F11	SYBR		Unkn		18.9592	NaN
F12	SYBR		Unkn		NaN	NaN
G01	SYBR		Unkn		18.3813	NaN
G02	SYBR		Unkn		18.4307	NaN
G03	SYBR		Unkn		18.4935	NaN
G04	SYBR		Unkn		18.416	NaN
G05	SYBR		Unkn		18.406	NaN
G06	SYBR		Unkn		18.4447	NaN
G07	SYBR		Unkn		18.5142	NaN
G08	SYBR		Unkn		18.6196	NaN
G09	SYBR		Unkn		NaN	NaN
G10	SYBR		Unkn		NaN	NaN
G11	SYBR		Unkn		19.0025	NaN
G12	SYBR		Unkn		NaN	NaN
H01	SYBR		Unkn		27.4645	NaN
H02	SYBR		Unkn		27.1075	NaN
H03	SYBR		Unkn		27.3084	NaN
H04	SYBR		Unkn		27.1562	NaN
H05	SYBR		Unkn		27.1064	NaN
H06	SYBR		Unkn		27.3187	NaN
H07	SYBR		Unkn		27.2264	NaN
H08	SYBR		Unkn		27.1162	NaN
H09	SYBR		Unkn		NaN	NaN
H10	SYBR		Unkn		NaN	NaN
H11	SYBR		Unkn		18.8305	NaN
H12	SYBR		Unkn		NaN	NaN
