# Supplementary material for: Isoginkgetin antagonizes ALS pathologies in its animal and patient iPSC models via PINK1-Parkin-dependent mitophagy
Source: EMBO Mol Med. 2025 Oct 15;17(11):3139–73. doi: 10.1038/s44321-025-00323-2 (PMC12603167; doi:10.1038/s44321-025-00323-2)
Supplement: Supplementary file 8 — Source data Fig. 4 [file 44321_2025_323_MOESM8_ESM.zip]

Archive with 110 entries (94 files):
- Figure 4/4A-B/
- Figure 4/4A-B/ALLMNs_withoutGSE93939_rawcounts_TPM_withSYMBOL.csv
- Figure 4/4A-B/ALS_vivoMNs_ALSvsCTRL_witoutGSE93939_logTPM_RB_SYMBOL.csv
- Figure 4/4A-B/ALS_vivoMNs_ALSvsCTRLhallmark_gsea.csv
- Figure 4/4C/
- Figure 4/4C/ALS DAPI.tif
- Figure 4/4C/ALS LAMP2.tif
- Figure 4/4C/ALS Merge.tif
- Figure 4/4C/ALS MTCO2.tif
- Figure 4/4C/ALS NeuN.tif
- Figure 4/4C/Health DAPI.tif
- Figure 4/4C/Health LAMP2.tif
- Figure 4/4C/Health Merge.tif
- Figure 4/4C/Health MTOC2.tif
- Figure 4/4C/Health NueN.tif
- Figure 4/4D/
- Figure 4/4D/MTCO2-LAMP2 Pearson correlation coefficient.xlsx
- Figure 4/4D/Pearson correlation coefficient.pzfx
- Figure 4/4D/Pearson correlation coefficient.tif
- Figure 4/4E/
- Figure 4/4E/ALS3 pUbs65 NeuN  NeuN.tif
- Figure 4/4E/ALS3 pUbs65 NeuN DAPI.tif
- Figure 4/4E/ALS3 pUbs65 NeuN pUbs65.tif
- Figure 4/4E/ALS3 pUbs65 NeuN.tif
- Figure 4/4E/Ctl2 pUbs65 NeuN DAPI.tif
- Figure 4/4E/Ctl2 pUbs65 NeuN NeuN.tif
- Figure 4/4E/Ctl2 pUbs65 NeuN pUbs65.tif
- Figure 4/4E/Ctl2 pUbs65 NeuN.tif
- Figure 4/4F/
- Figure 4/4F/pub human sample.xlsx
- Figure 4/4F/PUB.pzfx
- Figure 4/4F/pUB.tif
- Figure 4/4G/
- Figure 4/4G/C9.tiff
- Figure 4/4G/SOD1.tiff
- Figure 4/4G/TDP43.jpg
- Figure 4/4G/UC-12.tiff
- Figure 4/4G/UC-H1.tif
- Figure 4/4G/UC-H2.tiff
- Figure 4/4H/
- Figure 4/4H/C9-Merge.tif
- Figure 4/4H/C9-MITO-LYSO.tif
- Figure 4/4H/SOD1-Merge.tif
- Figure 4/4H/SOD1-MITO-LYSO.tif
- Figure 4/4H/TDP-43-Merge.tif
- Figure 4/4H/TDP-43-MITO-LYSO.tif
- Figure 4/4H/UC-12-Merge.tif
- Figure 4/4H/UC-12-MITO-LYSO.tif
- Figure 4/4H/UC-H1-Merge.tif
- Figure 4/4H/UC-H1-MITO-LYSO.tif
- Figure 4/4H/UC-H2-Merge.tif
- Figure 4/4H/UC-H2-MITO-LYSO.tif
- Figure 4/4I/
- Figure 4/4I/mitophagy.pzfx
- Figure 4/4I/Mitophagy.tif
- Figure 4/4I/MITOPHAGY.xlsx
- Figure 4/4J/
- Figure 4/4J/C9-SHOW-M.tif
- Figure 4/4J/C9-SHOW-T.tif
- Figure 4/4J/SOD1-SHOW-M.tif
- Figure 4/4J/SOD1-SHOW-T.tif
- Figure 4/4J/TDP-43-SHOW-M.tif
- Figure 4/4J/TDP-43-SHOW-T.tif
- Figure 4/4J/UC12-SHOW-M.tif
- Figure 4/4J/UC12-SHOW-T.tif
- Figure 4/4J/UC-H1-SHOW-M.tif
- Figure 4/4J/UC-H1-SHOW-T.tif
- Figure 4/4J/UC-H2-SHOW-M.tif
- Figure 4/4J/UC-H2-SHOW-T.tif
- Figure 4/4K/
- Figure 4/4K/DOJINDO Mitophagy.tif
- Figure 4/4K/mitophagy.pzfx
- Figure 4/4K/MITOPHAGY.xlsx
- Figure 4/4L/
- Figure 4/4L/C9-Merge.tif
- Figure 4/4L/C9-pUb.tif
- Figure 4/4L/SOD1-Merge.tif
- Figure 4/4L/SOD1-pUb.tif
- Figure 4/4L/TDP43-Merge.tif
- Figure 4/4L/TDP43-pUb.tif
- Figure 4/4L/UC-12-Merge.tif
- Figure 4/4L/UC-12-pUb.tif
- Figure 4/4L/UC-H1-Merge.tif
- Figure 4/4L/UC-H1-pUb.tif
- Figure 4/4L/UC-H2-Merge.tif
- Figure 4/4L/UC-H2-pUb.tif
- Figure 4/4M/
- Figure 4/4M/pUb expression.xlsx
- Figure 4/4M/pUb.pzfx
- Figure 4/4M/pUb.tif
- Figure 4/4N/
- Figure 4/4N/ATP.pzfx
- Figure 4/4N/ATP.tif
- Figure 4/4N/Biological repeat#1-2-Luminescence Quick Read 2025.05.30 00_50_42.xlsx
- Figure 4/4N/Biological repeat#3-5 Luminescence Quick Read 2025.05.30 00_54_30.xlsx
- Figure 4/4O/
- Figure 4/4O/MMP.pzfx
- Figure 4/4O/MMP.tif
- Figure 4/4O/MMP.xlsx
- Figure 4/4P/
- Figure 4/4P/C9-37000X.tif
- Figure 4/4P/SOD1-37000X.tif
- Figure 4/4P/TDP43-37000X.tif
- Figure 4/4P/UC-12-37000X.tif
- Figure 4/4P/UC-H1-18500X.tif
- Figure 4/4P/UC-H2-37000X.tif
- Figure 4/4Q/
- Figure 4/4Q/%damaged mitochondria.pzfx
- Figure 4/4Q/%damaged mitochondria.tif
- Figure 4/4Q/%damaged mitochondria.xlsx
