# Supplementary material for: Isoginkgetin antagonizes ALS pathologies in its animal and patient iPSC models via PINK1-Parkin-dependent mitophagy
Source: EMBO Mol Med. 2025 Oct 15;17(11):3139–73. doi: 10.1038/s44321-025-00323-2 (PMC12603167; doi:10.1038/s44321-025-00323-2)
Supplement: Supplementary file 8 — Source data Fig. 4 [file 44321_2025_323_MOESM8_ESM.zip › Figure 4/4A-B/ALLMNs_withoutGSE93939_rawcounts_TPM_withSYMBOL.csv]

	SRR3038253	SRR3038254	SRR3038255	SRR3038256	SRR3038257	SRR3038258	SRR3038259	SRR3038260	SRR3038261	SRR3038262	SRR3038263	SRR3038264	SRR3038265	SRR3038266	SRR3038267	SRR3038268	SRR3038269	SRR3038270	SRR3038271	SRR3038272	SRR3038273	SRR7256872	SRR7256873	SRR7256874	SRR7256875	SRR7256876	SRR7256877	SRR7256878	SRR7256879	SRR7256880	SRR7256881	SRR7256882	SRR7256883	SRR7256884	SRR7256885
A1BG	0	0	0	0.0995511701986848	0	0	0.0612527441596289	0	0.0655341058374398	0.0538519854489653	0	0	0.717350212395157	0	0	0.0552276544653286	0	0	0.438026694826757	0	0.0525280144795977	0	0	0.611856917860694	1.0708649175225	1.31111274389107	0	0	0	0.715970181352398	0.654810968643649	0	0	0.462491194325916	1.20512855007263
A1BG-AS1	0	0.65890896380897	0	0.117992036047582	0	1.10671250210892	0.1451984136896	0	0	0	0	0.186229275610651	0	0	0	0.785496349283399	0	0	0	0	0.747099691418771	0	0	0	0	0.582743760686912	0	0	0	0	1.35818934834334	0	0	0	0
A1CF	0	0.0463013400789642	0	0.248737975398026	0.0194946863817202	0	0.204061000849198	0	0.0545810453491454	0	0.0254357383354033	0.130862767033289	0	0	0	0.0919943310244086	0	0.0790602317548426	0	0	0	0	0	0.0636992558191429	0	0	0	0.352822089714791	0	0	0	0	0	0	0.439122715586055
A2M	5.05737912187667	1.97051116267683	1.47002768616217	6.64768774539238	4.17794456135422	2.98619321806609	5.77675037357693	1.47002768616217	21.9014608295015	17.588273241876	9.31727037853839	6.46437835298701	50.9291968733465	2.59547518511423	10.0568722325837	1.81773983709341	7.04126147427088	15.1009922912969	13.9549425791095	21.3029541977588	19.5829476279525	0	0.341899918880917	0.774553914062968	0.290488997773197	0.518670847461655	0	2.68134736271853	3.53195815065148	0.226587904022494	0.518081090457018	0.655330044690329	1.65547404601465	0.439103106863565	0.858139079725861
A2M-AS1	1.11166271064318	0.301649775290565	1.90938590542588	0.337606113996388	0.317516067373914	0.066665142864306	0.332360548024906	1.90938590542588	0.62228501516535	0.730509124187287	0.579991779730035	1.70512232268748	3.56801430269681	0.370832478958655	1.41443955019796	6.2930301144421	1.03056832233876	1.28767877466376	1.38644066805579	0.212350611563914	1.4250985746534	0	0	0	1.24512176928837	0	0	0	2.5231695608114	0.728417084946126	0.222064879885172	3.08983225548768	0	1.25475053331705	1.43042586084562
A2ML1	0.457962782417004	0.0621341208466033	0	0.445058836919553	0.235448191715055	0.219708039311318	0.889979432819068	0	1.90437202916209	0.150470996234218	0.0682670193501615	0	2.53889447028118	0.305537771931279	1.10989586999483	0.0617259335402037	1.18268886404947	0.459744749023793	0.489566448466238	0.612362663531713	1.02740127817732	0.634403277995707	0.100620630123423	0	0.0854904736319666	0	0.550912152542461	0	0	0	0.0914822898129525	0	0.562157899918335	0.129227381645426	0.0841830120133531
A3GALT2	0	0	0	0	0	0	0	0	0	0	0	0	0	0	0	0	0	0	0	0	0	0	0	0	0	0	0	0	0	0	0	0	0	0	0
A4GALT	0.487966300026218	0.13240969886191	0	0	0	0	0.0729451232562108	0	0.93652491689311	0.0641316527130471	0	0	0.854283352998282	0	0.236522181229393	0	0.129248507370657	0	0.0869400810309808	0.186423348091251	0	0	0	0	0.182182796101951	0	0	0	0.246122158205017	0	0	0	4.07311690535231	0	0
A4GNT	0	0	0	0	0	0	0	0	0.147313597101699	0	0	0	0	0	0	0	0	0	0.164106122598108	0	0	0	0	0	0	0	0	0	0	0	0	0	0	0	0
AA06	0	0	0	0	0	0	0	0	0	0	0	0	0	0	0	0	0	0	0	0	0	0	0	0	0	0	0	0	0	0	0	0	1.2730385860176	0	0
AAAS	10.3993494953758	2.6337401154627	3.15559648199028	5.22160313871832	2.57425127269682	2.45297263140987	3.16097591655505	3.15559648199028	8.0944256038952	11.9362749165069	5.83907587508804	8.24136443969556	9.30536922438042	2.86775025065146	3.4444574642797	2.05577261880714	2.38722840734448	14.0803646891955	5.86730595508635	3.17838596771104	2.71073224542809	10.8044501576146	11.7290405427475	5.17625516083122	7.76521890387586	9.98270758734576	11.6760277322433	6.45088951719489	7.34336465085736	5.7541919134056	12.6026869466967	3.85395620443312	3.40410571763538	3.9126344110627	9.55807542787531
AACS	0.970547598798951	0.401967744079135	0.526423372641265	0.484010850282346	0.280128397017758	0.68617838426227	0.458163957655133	0.526423372641265	0.571886097857551	1.30240954620674	0.563476377809743	1.48867310210068	0.29809459228217	1.04966007099818	0.0742790839112445	0.950122945587167	0.338250894499866	0.394463186369554	0.254830543639159	0.351274170834452	0.432194306803982	7.35922041840322	2.46912323735748	8.81000145201159	6.52239172093462	6.41540119757154	10.0776495983134	5.77401631975296	9.6359763548979	7.05125056621457	5.55097126769764	9.86110938923271	10.9354800316205	8.01424084323206	11.1175531924931
AADAC	0	0	0	0	0	0	0	0	0	0	0	0	0	0	0	0	0	0	0	0	0	0	0	0	0	0	0	0	0	0	0	0	0	0	0
AADACL2	0	0	0	0	0	0	0	0	0	0	0	0	0	0	0	0	0	0	0	0	0	0	0	0	0	0	0	0	0	0	0	0	0	0	0
AADACL3	0	0	0	0	0	0	0	0	0	0	0	0	0	0.161757950377822	0	0	0	0	0	0	0	0	0.177568737154923	0	0	0	0	0	0	0	0	0	0	0	0
AADACL4	0	0	0	0	0	0	0	0	0	0	0	0	0	0	0	0	0	0	0.741447091052784	0	0	0	0	0	0	0	0	0	0	0	0	0	0	0	0
AADAT	0.137928521505727	3.8175454895106	2.1795286520454	2.41275836136085	0.567295373708059	1.52194052079845	2.22681567176687	2.1795286520454	2.11774455954684	6.30835212575955	4.60556435459702	0	6.60022578418056	8.90767083531205	1.40396222019649	4.08991463346017	0.146133497559147	1.61897785693528	4.32510803114124	6.74488461026715	0.282908457783045	3.82137193378559	9.21264872330035	6.79671059590255	2.47179729014284	1.9860378268259	0	4.94342950144835	8.34826471972167	3.85611414845554	2.86545941303682	13.1042178754622	5.1470193067001	3.42500423353581	5.47648758152322
AAGAB	18.1163679853982	26.7552707650544	24.7572323865051	26.4569624569233	17.734492397988	32.7706380867913	14.0292616150223	24.7572323865051	24.6364369057239	32.2666833452043	23.3752345367355	21.8657832119595	14.9049529329186	38.8886231467378	13.2437560259093	35.8663175976323	13.3729101469817	22.6284598075116	21.3067489644307	20.8770723051904	21.016105698458	41.4154342954283	21.9248900131862	58.6869187026578	43.4655219471348	45.4561726869698	36.2031029039551	42.8499784777178	61.1170448089049	34.4230175380872	48.093950902381	34.619860486571	34.2200647655653	28.6051586058477	24.7487476497062
AAK1	52.8652157405975	55.7601849868684	47.9098533720721	55.8465715389254	39.0194540462065	33.1384822942434	36.2844658024888	47.9098533720721	55.2139046935832	35.4632524821638	40.3313625268071	42.2887906823686	28.7334089049683	69.228535103916	15.9372612026445	79.7881546957481	26.5724380255511	43.7321275743771	41.4478638547628	30.9439195084907	20.3354332978669	51.3040294025456	31.766098585633	33.2653882927098	34.0077339402487	52.419790823492	52.2088999968755	42.096732661029	48.7709637254794	34.9208598331183	50.1466709741389	59.6315362298467	53.4041813433477	46.4553164485862	44.860331797286
AAMDC	1.05416291526508	2.17395872536994	2.60729937430569	2.86848780995552	0.578098219218712	2.22523649284994	2.14315249933302	2.60729937430569	5.53005993772558	2.32755320947949	4.14851263136951	1.61692634047951	4.18318918247212	4.27608210219911	1.22631212233912	2.38701142271942	0.781810451429407	2.86545529626327	4.05687564938492	0.322187134786629	2.81088408517843	5.25709067370503	0.37058220749522	7.5557873840193	1.88915027064442	5.39695302400451	0	1.16251519215342	2.55217150978625	1.8419742377948	3.70618627118702	0.426183759377611	7.45346729518074	3.80751885972072	2.48034434984068
AAMP	9.39319587222443	27.8248861671766	35.7630412425001	21.2998922856442	9.47961409505155	30.2929806125362	14.1197133837192	35.7630412425001	49.2426193165331	29.2854128500147	30.7268984451518	18.009675742653	13.0948397529548	38.4365738649365	13.5324584154153	33.6206613117432	19.0746099712077	32.4802344409052	28.264718725802	27.7118900642574	34.5862347007395	63.6148897206497	13.7587496018448	20.8446888657776	51.4354251394692	30.0562157741296	57.7538403583813	46.038563431421	30.2691063165705	42.4003697828386	34.8172271992193	31.9098982104951	33.0535954907142	34.1627810810005	31.2717905530928
AANAT	0	2.13179615167675	0.77107803413637	0	0.0854828645313514	0	0.111849188992857	0.77107803413637	0.11966707271412	0	0	0	0	0	0	0.201694420280227	0	0	0	0	0.19183518712686	0.51824085129421	0.328785949389594	1.9552181166295	3.6315104022989	3.59119168686327	0	0	0.377387309247692	4.90267937539082	2.39140553753968	0	0.734758343710613	0	0.550149437413292
AAR2	1.45311989603099	1.43383350138114	1.63366097525829	0.385138790349443	0.120740066638929	0.443631695629739	1.10586782796549	1.63366097525829	1.94376989764921	0.76391324989182	0.157535888574574	1.62099342382544	0.61672224000177	2.25623042470453	0.256124309760819	0.783427698250673	0.699800850936259	0.489658436337797	0.65901758939511	0.20187346110623	0.203217861887047	21.9596413608704	8.8234655621419	15.1890372233488	23.6737760455474	23.8824090816955	19.0696260734949	8.01239509896647	26.6519899146226	26.5449812037446	20.8997353512568	12.0165678817096	13.2320476312542	11.0337930645027	12.432916018679
AARD	0.170402541128124	0	0.351218988094561	0.24840170317671	1.71321315021652	0	0.101892564015955	0.351218988094561	1.96226123393951	4.03117056633467	0.203210811343492	2.09097363031726	0.19888266079924	0.181899192673896	0	0.551219775890638	0	1.05271132215995	0	0	0	2.83264758153324	0.599035964362073	3.81678839620151	3.30823950958178	5.17989067146356	3.27980645889672	4.22814125731839	0	3.27525086392582	6.2632641912372	0.344457173240723	6.35883832816111	1.15401556953578	2.00470427277056
AARS1	129.933122553841	102.430871811419	112.501634307609	83.27344849145	61.8985678957098	100.777238874124	54.6713717530023	112.501634307609	118.396314701045	93.0882303868695	95.008028563768	104.441037180251	96.2019253377189	114.02973952582	20.6221291697579	116.719448032153	40.4030602100779	124.151644378631	74.5906501131037	88.4670367476367	60.1247106678759	113.545663771446	44.2555623128578	79.5846328187781	113.351700092048	129.814168317362	91.9699519546345	121.349192663931	142.010387338576	123.794303851557	134.806233758988	107.363700247659	138.966239905698	117.408960737762	134.320132831707
AARS1P1	0	0	0	0	0	0	0	0	0	0	0	0	0	0	0	0	0	0	0	0	0	0	0	0	0	0	0	0	0	0	0	0	0	0	0
AARS2	3.7510663918078	4.24105082772122	1.12749201290639	3.98712691821602	1.60708437610925	2.1744892765186	2.33641476434906	1.12749201290639	4.84946132328508	4.64231441216646	0.745545655047319	4.07544402536274	3.46591545771311	5.38056562717073	0.75757486128224	4.76090406207057	0.993551669784054	3.71738434609659	6.23766057142842	2.26901611120144	2.00362008683624	3.89718701984314	7.69216116618464	0.933542851783638	2.33410846741836	4.75103287836643	6.01652401921992	3.66263251736165	4.88760481206139	1.36549253873915	4.74563069520346	4.42314026043105	7.82765732631041	6.52724004063769	4.48190227484445
AARSD1	0.110596033712746	0	0	0.161219679923545	0	0.106117084861757	0.264524539842717	0	0	0.0581409529725735	0	0	0.774482586222525	0	0	0	0.175762616529698	0	1.26110061383168	0	0.0567115361511639	0.612822604932138	0	0	0.495493922227608	0.353883630049972	1.06434324071108	1.52454577372711	0.446262530913848	1.1594889667501	0.706962490174393	1.11781188508464	1.9549253448348	0.748988506793738	0.975832020465801
AARSD1P1	0	0	0	0	0	0	0	0	0	0	0	0	0.808991398581002	0	0	0	0	0	0	0	0	0	0.609171936686304	0	0	0	0	0	0	0	0	0	0	0	0
AASDH	3.16874033506497	7.35639153328933	8.3453374687256	9.79437845767294	4.34430750299854	2.1536250320934	6.89480314356696	8.3453374687256	14.134033777444	19.4808920950115	5.35334299827192	4.05030667754837	11.1977689955285	16.7247200978668	2.73052508661212	17.6057906675421	3.91677964880276	18.7601572061241	4.83019961148616	3.09373031080353	3.52055078051248	3.65797420821117	6.34329402571802	1.18292556568136	9.72732431649465	5.35129229660439	0	6.5520745053245	13.6740055776619	10.1508849293653	2.81326715041465	5.69368315923128	3.45750058600396	3.57660519445295	7.89583834809214
AASDHPPT	13.5116185834846	64.1801478671316	46.8838051740421	42.5759608893811	36.1441715112646	19.610324147463	31.9499639862203	46.8838051740421	48.8954515997322	31.9282258756067	36.5392198768816	35.2739901852047	15.0530618407628	97.793769358646	17.0345812324119	102.020989012759	23.3890277839982	25.8425811314951	33.0705411676466	28.7820507076055	19.1758491399872	90.1832317986791	80.0045810181346	70.8202978133774	103.337432437231	84.5033785986793	104.419465402536	82.5919307893925	104.359567066026	107.791976458701	92.9134550304961	62.0745910397825	69.827746342693	57.7680624097119	54.4911882799237
AASS	2.21298282103727	1.16762544322031	1.47816955073411	4.7194335594746	3.2868058791819	0.943715923956659	8.01306119582377	1.47816955073411	12.702415550088	8.01437789210418	3.11555351064895	2.54578549663552	17.1472428058475	2.78881160196458	4.64817195350596	1.98849390942541	2.44231967146609	8.84839883409507	11.6094492657621	6.76360915487848	7.65973375850096	2.72496389996235	1.83683987031432	2.38660005918547	1.28523073384528	1.96696423425134	4.14110017184228	2.54212974754737	1.4882560754846	1.0741164297825	2.45590961097497	2.48521922110054	4.46709698310857	0.971377251107845	3.07353894881405
AATBC	0.168095079553554	0	0	0.122519018144606	0.0768188236863601	0.0403218795986816	0	0	0	0	0.10022954256663	0	0.588568629332834	0.179436052190417	0.0407386891961582	0	0	0.882687860361771	0.0598983980512994	0	1.16364532363677	0	1.03411748135874	0	0	0.268934133300184	0	0	0.169568774569644	0	0	2.71834237003102	1.15550322210543	0	0.123597380789404
AATF	6.89374785156781	6.37929074946203	6.49718503197323	6.44183057644888	4.1601660738591	7.71699009532758	7.0816101406351	6.49718503197323	4.74950478888661	2.1372789927247	8.64261937832146	7.18487411504809	8.1490829359975	8.63250006811353	1.62789516793934	10.1493415564312	3.1369044961483	8.24462612274756	6.92857111784761	5.53751752287103	4.03350553645051	0.979458437397471	1.24278960804869	3.16739911265361	0.923924229810673	2.68661427706546	1.70111213100058	0.974656750098853	4.1011863574555	2.162044583236	3.38975930563878	2.8585114803735	0	1.39660366804373	0.779823474391657
AATK	11.8445607558804	13.6153083935677	9.16287880209786	18.9278943393621	9.46195471150924	15.9585535437089	8.17924250690723	9.16287880209786	12.9474196628818	12.4861899229836	10.6401224000015	6.5804496832076	13.025946425251	18.3847806928874	7.3233923028799	14.9337597840406	10.2435400842724	14.9227282412775	18.1011531568158	12.9221076107	17.3761013580681	5.3401185997365	3.00540848478232	3.89945602982646	1.34638575168857	3.97900877500219	2.69264220022347	1.71417395336882	3.07334235071487	1.19506762948739	4.71970025503843	3.51917754347417	3.9687656608942	3.78967608142613	2.56015508098832
ABALON	0	0	0	0.627596105556291	0	0	0	0	0.27542920572141	0	0.385064732372377	0	2.0099376418765	0.114893762266959	0	0.232112864116499	0.34210443070205	0	1.84095507368597	0	0.551916789027617	0	0	0	0	0	0	0	0	0.376138302053106	0	0	0	0	0
ABAT	21.6780523381255	14.0764201481854	15.2993059547783	9.85733384893462	11.4101538358495	10.9666047473359	12.5589377637588	15.2993059547783	34.8870235552755	30.7078569327109	9.95848043992707	9.89762680060555	28.7961125489965	19.9666621898382	10.3849138824435	23.0791950025689	9.20492087682874	28.1654090185194	21.2203256691069	16.2415752011104	20.1127728622091	12.6196155820145	11.9352041485923	11.9028155293218	16.376006961875	35.3573212205019	15.0176168488595	50.2309972165638	84.0688220699492	21.2976066678926	39.5632600724981	34.9542642060112	51.439514046278	26.1820821929408	36.344526871717
ABCA1	5.56428439785312	1.73684284679021	1.52415238192882	5.33681414890852	1.5124183302959	1.20387873227221	7.37197766336884	1.52415238192882	26.5467759789875	20.5718217894179	5.37787020758609	1.22722182794988	52.208817238147	4.27036776550826	7.50947426371839	1.60778959490071	2.8513157043279	12.4693581343417	10.2118473089667	14.9499807508454	4.51299771277934	4.23187087198521	0.95886172207459	0.162918311513999	1.46642270875173	2.9674197998473	5.94989037474214	1.10291358318071	8.21782308347602	1.96995089249102	3.25463839581706	3.60224406774363	0.357137955594425	0.574685546997752	3.58324871056695
ABCA10	3.89908586671753	0.687711242607711	0.468793427059709	1.51568877429926	0.534560304552984	0.210441352822816	1.71945671740238	0.468793427059709	4.52115156934785	2.10101551034549	1.10432564175198	1.12136390703808	2.04784068961444	0.494255057975781	1.06308348618601	1.94447339384971	0.98111996041198	3.52283174492902	1.35465162307904	4.17091466530202	0.774758527902587	2.9707131725586	4.11207364661917	2.25613593843761	1.23736907772469	3.27501300176169	5.62854590875981	4.16548349607239	8.16153375395039	2.29938870883886	3.34917697010875	7.2906071732102	5.45626912822105	1.54033503899647	5.23214696961707
ABCA11P	0.146827135796419	0.478098676105691	0.201751600329588	0.214035015927172	0.201298358412537	0	0.526773599772808	0.201751600329588	0.281796655100991	0.617502766481469	1.13812621435606	0	0.171366995183287	0.783666055892556	0	0.633277104535768	0	0.272120217040055	1.25567652517004	0.897504807011354	0	0.406791205854595	2.83887222967575	0.219248728900082	1.31563404152764	1.17453849973575	2.82604112085581	2.83357869685997	4.7396599699065	0.256555981651276	0.938562388389231	0.296801091208136	1.73023739002822	0.994356067800719	3.02286411309884
ABCA12	0.340875979922621	0.254366000445248	0.292743376804426	0	0.0194723812485604	0	0.127392200901995	0.292743376804426	0.054518595640508	0.0448001018952386	0.076219906979887	0	0	0	0	0.413500834587402	0	0	0.303666311735005	0	0.0436986748291889	0.236103071423823	0.0748950727234462	0	0.063633225432739	0.886218252244968	0	0.117472801037762	0.0859661126744795	0.223359014605906	0.340465605315939	0	0	0	0
ABCA13	0.0644269004779046	0	0	0	0.0490714215789409	0	0.0770484059431788	0	0.0961728033922649	0	0	0.0658807419040983	0	0	0.010409455892114	0.0115782642310275	0	0	0	0.0328183278055266	0	0	0	0	0	0	0	0	0	0	0	0	0	0.0484797453763915	0
ABCA17P	0.498506490869498	0.4058093417508	0.556550847577894	0.666132708529046	0.170861703672339	0.627792160700252	0.558905667541122	0.556550847577894	0.7175655622742	1.04827059232327	0.705952009349358	0	0.36364003389213	1.13079650231165	0.181223338432073	0.369548112606532	0.264080613173512	1.23186760862672	0.488499043675444	0.28567520667345	0.575155390670886	1.89906025367775	0.657171794186077	3.81500792498941	2.41953385489339	2.89114420485608	2.39873888870937	1.88975031958435	5.9088037330187	3.15758206197212	2.98743808595142	4.78656095069768	1.34623733647617	2.11001934070886	1.46617251954379
ABCA2	4.59238328360905	0.946682743987849	1.14954755154336	1.85092764707682	1.07375451806392	1.48587895900458	1.17078602713041	1.14954755154336	2.50524009879477	2.91954792825448	1.27362159677524	0.928281810243829	5.73387681285038	1.31105894168659	1.79458404438827	1.65060950358816	0.92408133743733	4.75045704345236	2.91767194679185	2.17610012302223	1.88025824107959	13.6110845640163	9.13583205508203	14.2466898038732	5.26333649967193	13.1568318014199	9.93547349823774	8.53883421381794	4.95585263756138	3.4212666537228	10.4110932180388	13.1691781644336	13.42448893558	11.8939053769089	11.0462567799734
ABCA3	9.08111912286747	2.93420503486444	4.18342439330265	4.05553021593426	2.78268412423687	4.45740708431874	2.9504451622334	4.18342439330265	4.23128293756204	1.49014875061023	2.72303528772865	3.22059239318471	5.14627998348991	4.23053142858758	1.75559528559754	3.25453227495997	3.44810638653785	4.66970008534139	2.84313226547342	4.81299028362701	3.33769627217901	63.2627046367797	31.7393878565024	50.0086010272584	45.702435992816	73.7358534014014	58.0942653528053	49.7831787745904	54.6466882294031	44.8516006312984	71.8065171209218	53.6911804846455	44.2281401524576	52.3757054369764	36.0490988035428
ABCA4	0	0.0780329534535439	0	0	0	0	0	0	0	0	0	0	0	0	0	0	0	0	0	0	0	0	0	0	0	0	0	0	0	0	0	0	0	0	0
ABCA5	7.81437717942503	8.1607061985072	4.1067904417295	6.41421853476232	6.11789128508691	5.34711393347794	6.32945022982832	4.1067904417295	10.0183658070902	9.62366657611509	7.23979055643732	7.25849760893535	5.087091375482	11.0335034846049	2.59556040708595	14.9217542099019	3.61185631621053	9.03965244476426	8.25379713193164	4.28187142879904	2.41062388018624	25.5315739050736	19.9737839067162	19.5719231249998	14.971111493991	16.5367308334888	30.5606772371616	39.311266697301	41.4558152292608	16.2111091552291	20.249387233767	40.4660475448138	34.3029622092804	19.6082663712002	32.5975457808861
ABCA6	3.09593903441906	0.643802179683219	0.159030079084489	4.09127675945548	1.37516437531153	0.999440356251317	2.19724642849154	0.159030079084489	5.46058146114966	2.34245866865401	0.931629279748792	1.5976940763365	5.80841881964656	0.602279301749322	1.29026374806264	1.02955613459896	0.429172964296465	3.36046749168549	4.57774712859524	2.07815025680532	0.875371681334282	4.80977877242966	6.15376385992009	4.79581429955265	1.33951580086318	3.42555754563417	5.01214101883665	3.03125959519196	5.13703081213556	1.61783571421288	2.95927567578014	12.5164613304654	5.62589901468774	1.43696321141423	8.4247704142941
ABCA7	0.683386856631442	0.324514897450532	0.293445399290767	0.311311487038271	0.0780763104258824	0.0819638582687829	0.332014014245295	0.293445399290767	0.300571346229083	0.179630144769398	0.229208065594192	0.327566247476977	0.249251338005094	0.319153332740728	0.124216685106084	0.276328295535626	0.0678787125040144	0.211091066080493	0.213076169816936	0.0652705247513731	0.0657052017215862	11.2417901273861	5.33030208222167	7.27080082514442	4.08229267812142	7.31175014755736	9.86506690921202	4.35691688453245	7.15229811301773	4.55252450393397	6.757384978026	6.30272945953092	5.87209123609827	8.87051456167548	7.85128810822066
ABCA8	1.71202581513289	0.513979458840282	0.65067851182235	3.82316859322874	2.16405580046912	1.85239704458308	2.22166742283695	0.65067851182235	9.34469380996022	6.91293139085531	2.21540621678441	2.73773263556878	10.4159620805207	0.194418308370997	3.31934463584476	1.59072440038723	0.906934684522558	9.33885806212069	5.14005591643274	3.11724504373675	7.04183200904984	1.412881424567	0.256105719069255	0.163179073527804	0.0543988822079275	0.291389152966631	1.05166122094803	0.40170140820809	0.587926876935761	0.0636485140322835	0.291057827628263	0.368164255944647	0.286167663653965	0.082229338703065	0.535669245925266
ABCA9	4.63032649655862	0.615901718719932	0.561389925119232	1.56612722757881	1.22398503170389	0.283120006109449	3.31159866080579	0.561389925119232	4.82089623387534	1.2648234441436	1.3263198544447	1.53185135971049	5.77509052584104	1.18722281140372	2.44239818226622	1.6397729547716	0.336670591118647	4.96384185804116	3.49402011824242	5.68847378513014	2.28123159691748	9.55851144607805	3.19167211508516	1.62687221710433	3.5930630489194	6.53649417738578	10.4849132010475	4.75582594733242	10.0745348845045	1.90369997023154	7.90741932438633	7.3410908197757	5.61694418671062	2.9718288063592	5.27378957041631
ABCA9-AS1	0.137005922699669	0.223059415775063	0	0.066572764151261	0	0	0.0819229845800521	0	0.350596507349728	0.0720247792008068	0	0	0.159904319920191	0.0731246921719141	0	0.664782110990515	0	0.592475790277845	0.195280797392665	0.20936776016402	0	0	0.481632929206162	2.6595824070923	0	0.438389620637156	0	0	1.38207058068971	0	0.656836721640289	1.93863722785782	0.538167482517138	0	1.41033292233207
ABCB1	3.6359264101066	0.796210735121515	0.745023232920613	1.3328029098299	0.90367979960035	0.58144627563306	2.66995961890453	0.745023232920613	2.28526468353467	3.85638746935494	4.14579166624131	1.66330407824287	4.46696278319563	0.783055914148634	3.40106521731988	0.584637439040242	2.90605870029254	10.9157410637945	4.81877109355583	4.77646691710224	2.22423669160168	2.12073646403174	2.01817846853594	0.285753949064729	0.857354167516845	1.3267054308756	2.45551377364924	1.75861648890851	1.93042247100384	0.22291846428124	1.73294978516433	0.12894348247753	1.37810094207324	2.01596325175418	0.093804676731167
ABCB10	2.68747325408067	0.88551312901019	1.71451043672778	1.02604414851686	1.40361741948386	0.64465880419298	1.5495882251986	1.71451043672778	1.22807352035577	1.26144616805537	1.48799069262109	0.883323677474701	3.80878002883942	2.35650659824861	0.418707436803813	1.86288520324427	1.98297130064152	0.830132433425847	2.8045305708021	1.61342681157325	0.639825184805728	4.5206436020814	10.1224165299421	4.29969976779214	4.87351785298782	7.8315409150609	5.54216592820129	5.82156448029405	3.87290631327294	7.71471290654282	13.9580368315453	12.2232258204438	17.1544037392324	1.73336671612871	7.62191570624366
ABCB10P3	0	0	0	0	0	0	0	0	0	0	0	0	0	0	0	0	0	0	0	0	0	0	0	0	0	0	0	0	0	0	0	0	0	0	0
ABCB10P4	0	0	0	0	0	0	0	0	0	0	0	0	0	0	0	0	0	0	0	0	0	0	0	0	0	0	0	0	0	0	0	0	0	0	0
ABCB11	0	0.0288160576006671	0	0	0	0	0	0	0	0	0	0	0	0	0	0	0	0	0	0	0	0	0	0	0	0	0	0	0	0	0	0	0	0	0
ABCB4	0.424065951213261	0.0287675833836887	0.291349360724405	0.180301236242998	0.0726737085883771	0.0762922520046484	0.0316963928434726	0.291349360724405	0.373030510052166	0	0	0.0813066221416068	0.123735485652529	0.0282922916141334	0	0.457257536660143	0.112323107595928	0.130989545469592	0	0	0.108726464753577	0	2.42249895940004	0.791542383063185	0	0.339230063588275	0	0	0.213891875582931	0	0.423555425660901	0	3.12329342532268	0	0.0779520747887622
ABCB5	0.044252750229233	0	0	0	0	0	0	0	0	0	0	0	0	0.0944767547127679	0	0	0	0.382737952453442	0	0.338127688716873	0	0	0	0	0	0	0	0	0	0	0	0	0	0	0
ABCB6	0.393513649252651	0	0.75700456377269	1.03254932755645	0.143867414657952	2.34097755084849	0.235302328428776	0.75700456377269	0.302099007773973	0.620616973517038	0.844701078622056	0.724308444853415	0.0918566602423385	0.0840126146374728	0.534072083763506	1.40023590332873	0.0416922658742236	0.826555356657689	0.897428755741121	1.08243735370101	0.0807145167738371	0	0.41500935398456	2.23292509490746	0	0.629579714555761	0	0	0	0	1.13195492663082	0.159092227564015	1.85489426250864	0.532997776976754	0.462949958860753
ABCB7	4.81129859413435	6.2168871473475	4.04010964753965	4.86127628456514	3.76927798638241	2.45477859022861	4.01856370296482	4.04010964753965	10.357760723287	4.77761683211019	3.18757600045515	3.74847174294012	9.62645469586655	4.9728607774927	1.18455105826741	3.9114955387119	2.58921096346409	4.01027277349298	5.06168263711579	2.45082059297144	2.54546410211675	6.34758089672438	4.56401972251104	1.59654275742677	12.6596664902031	7.57537918285943	8.81952430334195	12.8434739112229	17.2568156622435	14.4119031303435	6.2242748995108	14.5113822110823	8.99955689444207	5.51678534260802	6.85071433110008
ABCB8	1.05307894311571	0.928697460494507	0.934527416051095	0.895480690029493	1.02266293268066	0.421012941653758	0.550979456060569	0.934527416051095	0.421065053412471	0.415207114030358	0.392447614451924	0.605723884232331	1.02423718200808	1.31148226834461	0.53170622092458	0.757002194367948	0.18595393648272	2.00592473615002	0.312708646210404	0.737586293037127	0.337499244704227	7.17244005952494	2.77650859574503	4.06230132017312	5.50435579071012	5.89684753209233	6.75634509613342	4.4759200770727	2.56725235757508	6.2869406043465	6.80171216714271	4.52354619408801	4.99834001810851	8.61753957216754	6.3880623139233
ABCB9	1.84928617352499	1.0370615327761	1.67286397670019	1.21309591075118	0.802861032235994	2.72073634596127	0.645041030494504	1.67286397670019	1.75489497725597	1.31244310244853	1.35995750864351	0.945508352885919	0.359727572463601	1.69439556453121	0.418304897447754	1.71154203531002	0.440841365182004	0.89491947083145	0.988452008471259	0.518102899089204	0.52155326813852	16.3952985593401	10.3474437416427	8.74454527047878	13.1182304832932	12.7715486463629	8.60187296247248	9.00719674763124	8.70566165189545	12.3328705316994	11.4271436076402	15.7004673242507	6.41662786505837	9.04504165202821	6.25484022929219
ABCC1	0.162236716384954	0.176091789615166	0.148617020440805	0.157665397871105	0	0.466999226528256	0.194019583282658	0.148617020440805	0.0691936341238077	0.227436662506046	0	0.248846564716965	0.252469394883893	0.375228618445188	0	0.145779135450065	0.0286479529868428	0.167044093628549	0.269783966298909	0.247924595204127	0.083191893031252	0	0.190109895488637	0.323011988716161	0.161523387276661	0.173040919565029	0	0	0.654636203764314	0.188987772622326	0.0864220813071272	0.546584187769438	0.106212592259158	0.244158717638196	0.159053104677902
ABCC10	0.911791611190328	0.02749052607755	0.139207855798083	0.19691115599087	0.0462983735188969	0.0486036456446084	0.302893191411346	0.139207855798083	0.194438646650616	0.239666972708509	0.483263302059855	0.233091718527391	0.413849068372648	0.162218001429966	1.39952283357219	0.0546198566110669	0.348844710075348	0.469404850712102	0.830311638227621	0.0774093734253023	0.0259749635098196	0.982395480442715	2.67110632804456	3.25253740647247	0.756485506752013	1.05355536998678	0.487489472436485	1.39654199230499	1.4307771610652	1.32767006703424	0.647604566243589	3.07187477854841	5.37235821239131	4.57401332041384	2.45822306429199
ABCC11	0	0.122741689103739	0.116539744289762	0	0	0.162756804276583	0	0.116539744289762	0.506417177282941	0.416143168715772	0	0.086727063617714	0.197976777044046	0.331962888272499	0	0.152419178886714	0.11981131476899	0.139722181834231	0	0.086405742289913	0.0579874478685745	0.156652514055807	0.695692008853345	0	0	0	0.544144563643044	0	0.114075666977563	0	0	0.228592144781421	0	0.255279818648632	0.166297759549359
ABCC12	0	0	0.0323535443682923	0	0	0	0	0.0323535443682923	0	0	0	0	0	0	0	0	0	0	0.436289492737836	0	0	0	0	0	0	0	0	0	0	0	0	0	0	0	0.0692509063073405
ABCC2	0	0.0283674728070877	0	0	0	0	0	0	0	0	0	0	0	0	0	0.0563622279461143	0	0.129167692661606	0.186260553848433	0.0798787294743422	0	0	0.0918771505886451	0	0.390308682729586	1.17079172641772	0	0	0	0.639343922629759	0.501197345337365	0	0	0	0
ABCC3	1.19294184590913	0.76301863596899	1.22939430715658	0.269129832819502	0.467288544957652	0.367916707327253	0.636894757915642	1.22939430715658	1.74441361535216	0.739124801221383	0.482675872018999	0.522797775068404	2.08848512694515	1.09150866567999	0.908648604290307	0.321578311273623	0.0677092804603226	1.47394913192367	0.819813768773261	0.781291236056686	0.152929454948245	11.4498080125251	6.36541908256609	13.1692894853525	0.76351928775083	6.95268156536244	9.0204058241357	1.05714525039973	4.72764445126204	0.670007353017529	6.6043457922459	0	0	0	0
ABCC4	0.427260329105121	0.64409515699718	1.07632807059596	0.784307243436921	0.824415805574118	0.865464823760693	0.993538108274708	1.07632807059596	4.13044859626531	0.673839428077544	1.01904487524112	1.31070533855442	3.60150707804951	1.19089268639693	0.460216412428034	0.742242011356892	0.12574356465137	0.234624454140458	2.84197039478165	1.08820767682887	1.55798005723147	1.0522169098012	0.250333026711048	1.06333981973212	1.55973302176704	1.59499850966549	2.74121731157296	0.916176215579942	0.574674845696451	1.24427718531764	1.06212327298886	0.383856782695886	1.58506507917175	0.214335645626299	0.558501456917422
ABCC5	37.3783259217135	23.7671622994116	19.4893111039017	28.1458400046914	15.6980837727626	25.0740712439738	13.8154661694925	19.4893111039017	23.082530588048	18.7972949486959	24.2647476656557	25.7084885876205	13.6303483471962	26.0870811200612	9.52181278244003	30.6068842565585	11.838549159939	17.524637752203	17.4165040954843	18.011890905866	13.7883334191217	76.095905659723	50.6848203546475	53.6081951444526	64.5413132726012	52.9388736699198	66.6015709467681	43.8238563613794	64.4311211285233	68.272560375438	57.4868430593652	88.6000223560378	79.0047858496474	50.2856318880585	58.677685244354
ABCC5-AS1	0	0	0	0	0	0	0	0	0	2.29588581887433	0	0	0	0	0	0	0	0.539598724621005	0	0	0	2.41993062757851	0	0	0	0	8.40581527418732	0	0	0	0	10.5937105902435	0	0	0
ABCC6	0	0	0	0	0	0	0	0	0	0.028452119145252	0	0	0	0	0	0	0	0	0	0	0	0	0	0	0	0	0	0	0	0	0	0	0	0	0
ABCC8	3.51461332683326	1.13030001596007	2.48174662798181	1.20177906940996	3.50976832732631	0.967968553556276	3.07451988999906	2.48174662798181	2.01945315035434	4.07167726206531	0.931399028541002	1.29780560642428	3.4183549801814	0.712135050314184	0.236606733963388	1.05269490089061	0.534418141097502	5.9910547307341	2.82946176012457	1.39245860191704	2.38628159963928	11.8110992872415	8.23688727355438	3.79034861639942	4.90854407057083	14.3699019119243	11.5877115072269	9.24106303187446	18.8432829267121	4.26472347954635	15.2376587948154	17.6955979474593	16.3622067770066	11.5336772687943	11.5811963314385
ABCC9	2.50387287619772	1.18660337742141	0.460350048789233	2.67322659355322	1.19260959245444	0.981290701404141	3.37396313904071	0.460350048789233	10.3781516057338	4.87587169594855	3.07006471283507	0.595016643854486	14.0355411111766	2.42810993609065	2.25636785388722	1.86327722454125	3.81109519202549	2.57080514961911	4.69986881224865	3.55687274369557	4.5389929412777	1.95411064795854	0.495896163335545	0.0526604643277573	0.315996812660306	0.225686116684762	3.39387686259801	4.18074129602384	1.99219953538813	0.431347996009764	0.169072124458029	0.499012165228555	0.069263118660737	0	0.207442711421334
ABCD1	0.193321240619165	0	0	0	0	0.0927460316960709	0	0	0.247353364081097	0	0	0	0	0.361137283425711	0	0	0	0.0597149131305453	0.0688873978532406	0	0	0.267802610744294	0	0	0.866120570047691	0.77323322658394	0.930232978667733	0.532979475779635	0	0.337796691272798	0.772354018288684	1.17235730694294	0	1.52743227970332	0.426437211397514
ABCD1P2	0	0	0	0	0	0	0	0	0	0	0	0	0	0	0	0	0	0	0	0	0	0	0	0	0	0	0	0	0	0	0	0	0	0	0
ABCD2	3.32146790977305	11.9463861563643	9.93329938093324	10.9494733585128	7.50020401869033	6.68635485041184	6.03612197195948	9.93329938093324	7.16632638314063	6.81326929606868	5.70844691566407	5.0946289938676	3.26850531194579	16.6849854062212	1.29427268947934	11.8679049109563	3.48455208766434	7.1214163635872	8.44736918323849	6.56862222428739	3.40637075519856	5.59354076222002	7.55528157786518	11.1837765767236	10.5041560517517	9.58602677622168	6.89437217798607	9.33671581513615	15.6360741912625	11.0384332773108	10.3036692089423	7.10907033408867	6.77928465457002	2.94038519254267	4.8844348700072
ABCD3	10.7027487621688	19.1095822244361	25.2949857521	16.7719012807204	15.4559272554608	11.193543402677	11.3595234464398	25.2949857521	18.178921252583	11.1404597733407	13.2420181610025	11.9018874600913	13.7407004106469	29.8473882332794	6.1215215662351	27.2354654938296	10.7724536476325	14.8768531458214	21.6622654361796	11.8577913023006	7.82063566591962	41.5134278267289	14.6736031024769	21.6553587764942	33.1658365987977	25.6848784919352	42.2300253187062	34.8183550837078	37.0322697697699	37.7765695987005	33.8654888696263	29.2070884398548	28.0623936197196	25.8519587999607	27.3860149733127
ABCD4	0.642800708833013	0.323930340401132	0.22081420950666	1.09320507462466	0.776359169802219	0.484603732975502	0.713818966739885	0.22081420950666	1.17494234137602	1.49652023853907	0.520166835851006	0.492979492420126	3.21529197418542	0.857711167427797	0.890205654077898	0.297048271966172	0.535102148089817	1.33315116418077	1.30887600135411	1.26296490159466	0.729863867632957	9.92220379041436	1.37196826897272	3.63374910809854	2.6741788100318	8.30075661985405	9.72104931619197	3.41777121136295	6.66962911030891	3.36956174959611	6.67707926440657	7.70345535654203	8.20611916151581	4.56053018318823	10.3305633262762
ABCE1	9.75975513622154	20.6532665222408	19.7109442464633	12.9540124526054	10.5068473195722	11.7213395833327	7.4417089126843	19.7109442464633	18.6056083825234	11.6733348969827	11.2873305441125	7.23381923017977	10.9322497710707	24.3324927082571	3.39717935916246	25.991296321113	2.39423869961593	12.5038674081869	12.2304981660909	10.9106246746172	7.92677471335514	22.321480350675	17.0396709171978	21.4203974808505	22.3030893960282	17.8152737583839	21.4325440297715	21.4897086012262	35.1524149550928	22.7762146742253	19.57451850393	22.1120134996173	21.8700456798418	14.3429582469304	20.8060992863754
ABCF1	27.6985995322711	30.4596496405058	41.8158910772086	33.4263092600676	20.1947563527524	39.3407377774859	25.2250271715051	41.8158910772086	34.9738731197405	12.1184574559685	30.8040651908754	45.1408000487186	34.7738546965233	46.6366711700774	8.47944645446584	45.9296685594759	19.3550502210874	31.2399577458239	31.1684831425659	29.3790093883182	19.9033273440983	2.27191440814254	2.40227278412993	0.54422059931604	1.08855841514298	1.74926819266694	1.7537043432357	1.25598699863995	2.02207746436319	0.955237351610845	2.03849237602777	2.21016470944137	1.96845290257881	1.02841541709816	0.401966392771945
ABCF2	6.27417002731462	4.31011796023937	4.85623690169057	7.25511480897767	2.9398614461451	6.32489097193093	2.42195345455838	4.85623690169057	9.14555255213376	3.9246383175996	5.44587639627975	7.06544773222171	2.59542257923971	6.18880440494908	2.84867535178627	7.49315496048828	1.30423721600142	2.89477245230473	4.07522780755068	4.00510215110195	3.33944968051972	46.2076323207071	21.777129071241	21.2281907134529	24.7886572946614	31.5116975082264	38.2156588173115	18.6113994338986	24.6757743150207	25.1179149232412	30.460516443652	34.516505343389	31.8205348619769	26.7134393786634	27.4461426875485
ABCF2-H2BK1	0	0	0	0	0	0	0	0	0	0	0	0	0	0	0	0	0	0	0	0	0	0	0	0	0	0	0	0	0	0	0	0	0	0	0
ABCF2P1	0.219414948512057	0	0.150746375179312	0.106616263959438	0	0	0	0.150746375179312	0	0	0	0	0	0	0	0	0	0	0	1.00590723549612	0	0	0	0	0	0	0	0	0	0	0	0	0	0	0
ABCF2P2	0	0	0	0	0	0	0	0	0	0	0	0	0	0	0	0	0	0	0	0	0	0	0	0	0	0	0	0	0	0	0	0	0	0	0
ABCF3	14.1610500474288	7.13016183848425	4.32407885476897	8.90709575595525	2.51671271992628	5.77470956368121	3.05775533956849	4.32407885476897	7.65023529192935	2.35743866318293	2.53312989104732	6.63694385924113	4.86653304738865	4.99683055918739	2.89813485822887	5.72603757978195	5.5846177605713	5.58925623438331	4.31721701399205	3.60673863774008	3.91315045144601	25.9379197725723	13.136915070195	21.61581092148	39.4766012383865	31.5927622807739	19.6851375942846	22.3404074217852	22.0626984459554	30.9300974614151	31.0539417471995	43.7335581389365	44.1913329171985	33.210766996586	37.3688503498214
ABCG1	4.81859745773317	3.77729978377246	2.25301921916827	2.69912806394681	5.81104720331568	4.91241834636302	2.7612368810179	2.25301921916827	5.90847618292129	4.01084238496765	2.47411901724594	2.36101360005518	8.51403641646619	3.71489205649051	2.69245397889107	5.52048271551183	1.3826697453256	3.84507067011834	3.43408348821212	3.37499050733276	2.36793131242769	3.33753542852765	0.235269148558475	0	4.09778843354427	5.99607564772793	2.57626359326506	0	4.32074867375891	3.97596804761314	5.77535571943806	7.17006655071835	0.920098465045229	5.89205923527726	7.08606136998267
ABCG2	1.38937994797718	1.03181238738269	1.80863358953086	3.23344937485123	2.90736347360914	1.92950486683659	3.58548328442292	1.80863358953086	2.85368158584063	3.76735108915037	3.09575456295543	5.38382785499754	1.87763408860232	2.22467713082101	2.37478487442325	2.52316047362341	1.12339148025432	2.80086606828446	5.31566740350007	6.70485115555608	3.97470727772485	1.21558100428524	0.51413154527898	3.82178478705695	4.4774300252989	0.584962944352506	0	0.80641450137597	4.27844841312405	5.7498399672113	0.701157371547471	2.21726627402008	1.14896163707693	1.65075177267881	1.50549640763045
ABCG4	2.76122673288789	0.749259119270113	1.26471152445413	2.01256806021072	0.600890622126976	1.54548438726284	0.15724585067845	1.26471152445413	0.925302449585344	1.17509854815503	0.823214138971663	0.605043404824591	1.15097235570865	1.12286479650277	0.828529874770334	2.26845529982962	0.592062292710749	1.82767309952276	0.421682415169042	0.80373564806987	0.43825612080739	4.18934226924881	5.89345252564978	16.8854244943944	9.621801199232	13.7789143401836	4.42887041328149	7.43134711543234	21.354997812172	9.87931989045212	11.6619878855826	27.1107862416984	35.5086031535642	17.3641283481618	15.8555345804331
ABCG5	0	0.119524669026423	0.378284250617977	0.107017507963586	0	0.105660667292459	0.263386799886404	0.378284250617977	0.352245818876239	0.231563537430551	0.393966766507867	0	0	0	0.106752887710793	0.237478914200913	0	0.816360651120165	0.627838262585018	0	0.0564676155655675	0.305093404390946	0	0	0.164454255190955	0.352361549920724	0	0.303597717520711	0.888686244357469	0	0.527941343468942	0.667802455218306	1.08139836876764	0.24858901695018	2.75296553157216
ABCG8	0.804887923906101	0.524175383175117	0.331793082770144	0.762653505027855	0.386222314549253	0.328223823537436	0.312834896416802	0.331793082770144	0.669402015948715	0.528917599495069	0.359946058406834	0.246915247435048	0.0469706176010779	0.708833222969129	0.0390137284884714	1.06316083310105	0.191872894673151	0.646415841244575	0.143405438698317	0.676501191845428	0.43336773042363	1.89548156927826	0.848854971014691	0.18028410068707	0.661112891483828	0.7726407107015	2.71110045634708	2.10809378862009	3.73494425126363	0.914164992090754	0.192940544032269	1.70837763374444	2.45027723521532	1.81697837322855	1.30200412096338
ABHD1	3.71602673274826	0.57619667660254	0.364721575541825	1.50471701261975	0.566070113721649	0.721596177059949	0.31742944781126	0.364721575541825	0.622630622393767	0.325589336646412	0.685825515778274	0.407130178775597	0	0.425007660117971	0.214428046589714	0.71551422313234	0.468700310745861	0.327954818808533	0.189165092074752	0.135207257643719	1.22496918086514	0	0	0.660587422927893	1.98197568891043	2.83106904039977	0	1.46356394277803	0.357010024731078	1.85518234680016	2.12088747052318	0	0.868855708815466	0.998651342391651	0.260221872124214
ABHD10	35.4685061878607	58.2605738005926	47.0622611119121	44.9282557061403	33.1603455722014	28.7714066872573	29.6270981313068	47.0622611119121	47.7201123507604	37.5054875512516	37.3734633158455	28.4475373098864	32.5484027797894	76.4455101488686	7.67731772095928	83.6418629137637	11.4026142683999	39.3072527654356	34.9253188172294	23.7908474330464	9.30204131101259	113.269707279896	50.2077658140904	74.7952620104279	143.339328810654	97.0310086972708	95.1057163061306	141.079632012202	105.699625316159	135.304877725591	91.9448407165012	102.346353810985	144.108304497294	105.432631974177	94.7616952308513
ABHD11	1.78963612438624	1.456853764018	0.614773880427643	0.956565405388804	0.654285621052545	0.601005630470869	2.56828019810596	0.614773880427643	4.00720014134437	0.94082171170997	1.17381098627508	1.64701854760246	1.46212206899502	2.10141644869747	0.346981863070468	0.675398746809936	0.189609649519732	0.88447986665706	0.892797529364017	1.64091639027633	0.642383883498199	3.96661411737639	6.9204486857102	6.68090818732229	1.87085574712646	8.30335605186714	5.1668772786289	0.493396028474026	2.88852147576215	2.8143821316136	12.2978734966204	7.95878155454582	5.27234853448965	4.03997878136596	7.63215176280432
ABHD12	5.57903778548618	8.0408960194333	7.22616666284307	4.62189478465642	4.34685805440067	6.45004234228716	2.51567030567992	7.22616666284307	9.53729737592303	7.98141971612602	3.87193950919319	4.20855710589643	5.65752122745093	6.83411389666515	2.39389596822328	6.4594900908902	5.32951704092135	3.89862789181968	2.3465087108	4.33273000437665	2.76702662744603	119.601518902835	57.7126147063168	72.9292054563689	51.0832587993016	138.71669429431	112.663072681405	85.2269761334766	112.558987815136	50.819736110883	126.573907629089	144.575727791044	113.525823661865	160.835262433487	95.2241243244092
ABHD12B	0	0.0976997953808598	0.494736950050143	0	0	0	0.322939649168564	0.494736950050143	0.863780122755181	0.946403383038507	0.107343175229566	0.138065826392076	0.525284461174876	0.288256861692845	2.66143323218338	0.727934707339647	1.3351419091429	0.889727275226548	0.128299183520999	0.137554296394291	0.0461567853007935	0.498768386875113	0.316432093677527	0	0	0.576042612922476	0	1.98529291879068	0	0	0	0.5458635757882	0.176787604122857	0	0.132369508672282
ABHD13	2.92991020838253	4.18437576490018	5.40320632616169	10.1905322094744	4.01687407470303	2.66329316088954	4.84090363427581	5.40320632616169	4.63667675304511	4.98561133948442	4.59739121465985	2.83834026385246	5.12939831432302	9.95888664817496	4.07360821654173	7.02513851777856	5.8816463613868	4.42982826497165	7.03349019180506	4.47738846411367	2.60943515408585	8.33106552024063	2.98153718080005	5.6415384392867	9.32681275628432	8.88165984667484	14.8403062811739	12.1164803356092	11.8223873049475	13.0682750450376	8.37869642034655	9.66321339303281	12.1145926800395	2.61081632708828	6.6897053273265
ABHD14A	0.861328235643419	0.65442018112869	0.710118122270248	0.669646980024458	0.629798059961849	0.413222962918365	0.618039673408804	0.710118122270248	0.551032147274857	0.996171147146566	1.02716314228292	0.264229426371042	0	1.19527198684706	1.92047457370384	0.371497712711268	0.0912566206372304	0.1064221202049	0.245538092600533	1.31625231894537	1.32501806079002	52.0224026965689	31.7932418259618	35.4983791426029	81.2948974188694	48.5067607157478	51.3928293824262	37.9943989630629	75.0711912390783	80.669486375228	46.5245533798787	60.9390802280792	50.0735648367292	54.053998689907	35.2125715397351
ABHD14A-ACY1	0	0	0	0	0	0	0.308695304214689	0	0	0	0	0.395927899124346	0	0	0	0.0463884457481304	0.0911607829764057	0.584706956588902	0.551880514370574	0	0	0	0	0	0	0	0	0	0	0	0	0	0	0.194234644623959	0
ABHD14B	8.81241512283982	0.632977842297475	3.82855733811146	7.93439518074851	3.79034428747681	2.23822786520186	5.19191126255041	3.82855733811146	49.4129231222326	20.7791829775943	14.9909277682905	9.14379262634468	33.4271355773689	4.98015935804165	8.29167003820117	2.86462227095249	5.01157918471983	16.4124389049941	10.9906454476881	6.93145716582243	10.2338397991782	6.4628454153805	0.455578126645499	6.77305864507846	2.12890481569563	7.67147164363944	3.74153182245541	2.8582942339185	7.84382986952653	3.84955716852895	8.28405271624788	7.85898492063302	1.27263585315268	2.92550187616156	2.66807683503504
ABHD15	1.40772408547082	0.318321713042879	0.402983222307811	0.57002452695381	0.375272712848115	0.225118947495961	0.0701459690419118	0.402983222307811	0.45029362413045	0.0616707015493735	0.489637962956513	0.359872609341545	1.23225236227158	0.62612494156364	0.170584511290443	0.442722718054966	0	0.289887516434423	0.668831138836274	0.896348228651804	0.240618018217539	0.650027184613012	0	2.62759430253964	2.97826091015922	0.187683987071176	0	0.323420248905225	0	3.68964530312918	0.749882320620262	9.72253059086445	1.6128071891586	5.56121821424629	0.690049981635229
ABHD16A	0	0	0	0	0	0	0	0	0	0	0	0	0	0	0	0	0	0	0	0	0	0	0	0	0	0	0	0	0	0	0	0	0	0	0
ABHD16B	0	0	0	0	0	0	0	0	0	0	0	0	0	0	0	0	0	0	0	0	0	0	0	0	0	0	0	0	0	0	0	0	0	0	0
ABHD17A	0.400372414600433	0	0	0	0	0.0960395053741526	0	0	0	0.0701593385927389	0	0	0.0778814003194937	0	0.0323440904287465	0	0	0.123670859348714	0	0	0.0342172226590505	2.40337465977295	1.29018627150926	0.498211397321412	1.29548913194895	4.05683569773527	3.85306469808814	0.919843222981793	0.269254995032561	0.93277887448387	2.34602375791379	1.34887611088239	1.17951514534421	2.10889656340859	1.2756763710015
ABHD17B	13.4288028930669	15.85287313488	13.1257859342511	19.7774430736085	13.728969824682	10.6267707287042	12.5827502642589	13.1257859342511	18.5105832551469	11.4991369347905	19.8115089071885	6.15809047022636	15.6732172715286	19.8766208721839	8.18667295685474	30.9749871361414	9.90068027143294	7.69735118832464	17.4634093281717	8.25088695935328	6.74405384956795	34.1366422189099	15.8170597822267	34.3166124713701	60.3706624395482	30.565786628473	35.9725714150166	48.8547107721061	37.7068462247652	63.1367016825423	32.0797071834119	35.540902550787	23.927446434591	28.4394572551453	24.0232540750833
ABHD17C	7.80820218568196	6.38697568410808	9.56285865816363	9.01785100254484	4.60261467563693	7.49198344768742	6.02224459298278	9.56285865816363	21.6461867082687	14.9915001746475	7.21982190335136	11.8030262878185	18.0943664554994	10.0865614757464	3.45560866904716	8.90742733983424	5.75491475470499	9.71739791623423	8.54865965823634	6.22550986299865	6.0928869171024	16.3031127473438	5.17156683929379	26.0227648782346	10.9848173771196	6.69876294628295	20.6917734553268	8.73556305440809	23.0591986001373	13.0503365915099	10.307981811156	17.6137509459237	10.0014412669449	12.2618936095647	5.32520339418833
ABHD18	1.52694091572987	1.88937012228736	1.55261798881939	3.02718974367848	1.81429637185595	1.31859219507661	2.55650524416355	1.55261798881939	7.93206955665963	4.59156625061711	2.18511461370101	1.21789003829348	2.7088607170616	5.44406628033426	2.36839565996213	2.601397916556	1.19715297799126	8.60300742823517	4.09166698338917	1.96007181462633	3.85229196036694	1.01531009184522	0.644140058890602	0.729630479953755	1.36820447885124	3.22468345521605	0.58779295714833	2.69422038867344	8.74906108765822	2.24118308706549	3.90426280543604	8.51903653920952	2.87899944426941	3.03332714286607	4.85020668469479
ABHD2	60.2183759565529	58.2949875633042	71.7585835790864	68.5454153957232	43.4362989356445	48.4490051419333	37.3944900303561	71.7585835790864	64.632699443053	27.4647051367272	56.6736141506431	56.9797583240106	45.1615350268042	96.8126474304882	18.1047299074717	89.6758874816844	35.2412076615188	50.2222348123568	52.7750816076382	36.8716422838716	29.3766207891048	54.4477180446441	28.2495317361411	35.7252607007512	58.6370565439502	46.413869713336	65.3922000119362	43.5241161661396	26.9253925286852	59.9336484072658	51.9530359013994	41.2886047203308	39.3170153049916	41.4245893442248	33.806486212919
ABHD3	2.83362491726085	5.07476886200726	4.08829591767716	3.71760612169562	3.49638121725073	3.21732712073834	3.16282788519344	4.08829591767716	5.25712874434429	1.78758294516367	3.54815353926615	2.8975677929921	0.551203500762476	8.46944786068616	5.03611732202635	8.65700169129913	4.1530284163368	2.33407241731382	2.62528173667957	3.03117400523376	2.32484607687059	20.4117828494528	25.4015005907243	30.8884403609037	22.4282690478086	16.018354434487	17.2709753074206	30.727981112034	22.8677391907525	25.4166112696074	19.6228140574576	56.8979394171705	49.3458756681094	30.0645402745465	46.9485377636692
ABHD4	1.50975814080593	2.02105349444679	0.414904396746597	1.95629056326556	1.011932288236	0.434584661050557	2.94902615990748	0.414904396746597	5.98835201466455	2.80436529728547	3.54086101200437	1.3894442710548	8.45803488757218	1.12813253598882	0.243931659879699	1.03102024912288	2.23939711124423	1.67885470512918	3.22789082176695	1.53810713240889	3.40637075519856	4.46170993350101	1.59222876227737	4.35857853938714	7.51559986867755	4.99193291607591	0.968630801865811	10.8221024220896	3.45212027599302	8.44176340607835	5.14710381052767	3.45879011203977	0.59304205383031	8.17961699016415	5.03244804788621
ABHD5	0.923731403478468	1.85779290575888	3.09852885583782	2.74591679804697	1.46508037221063	6.25638969085473	3.31408301329411	3.09852885583782	5.35335149801883	4.3704968485201	1.91156709362751	1.83358889375612	9.25913673139147	3.24817574141538	3.52925981337552	2.84161995623615	2.36034964819968	5.80732480694714	6.07976288102126	2.65715708880401	2.67485274847798	2.86032654494655	2.48323013108416	3.0832670431074	9.00735522661483	8.51949374181585	3.66047108968788	15.7295753367277	14.7996495528691	8.92484039632095	7.12045043161189	7.79855791980629	5.33598876749649	4.66116771933644	4.95419091470863
ABHD6	4.48393506764198	10.48247784939	4.5024637946133	2.90506128830706	4.20336734939454	5.2951919033796	3.43740841838838	4.5024637946133	7.35534350951226	5.92329520107224	4.8673637557329	9.87563969996601	4.02565745069917	6.68876464376888	1.95049480493198	7.62425287551008	2.43624186219853	3.62241422795672	5.48984032299642	2.28406534874416	2.59405537911089	43.0025000519599	30.5153594172453	38.8001946451467	50.8234267403493	47.8254407919344	42.0455907427916	34.5503234634572	32.474585746658	45.2015204831851	52.5481667268666	63.4477931912716	37.2586201936332	42.0459402679922	28.9117966344238
ABHD8	0	0.102828808690632	0.130177373940691	0	0	0	0	0.130177373940691	0	0.0996087371926051	0	0	0.221144272230052	0	0	0.102153279466628	0.200747681660808	0.234108974881823	0.135034593941736	0	0	20.998102947906	3.99652856149794	12.7320434382078	18.1097451784748	16.9759385012686	32.8223369771921	16.7161296455437	20.2605665977704	17.216069296007	15.7454476535048	16.0865642311607	19.7232657156547	32.5074407364268	12.5386741575115
ABI1	29.3299213085223	49.807612789887	66.2573205506298	42.9440099523864	42.5189093039511	59.9184660352942	45.4126799633443	66.2573205506298	96.4281697739608	68.057610648952	54.7238332140729	40.0717894546896	92.0408962180735	74.5396844372227	29.8923270922754	84.8759097973689	34.6245965215978	60.4180427833528	66.237829787019	43.4852569101216	41.5836195992807	42.7825146584061	23.3868298708772	25.0888534798963	37.9999277570679	29.5221839122769	32.7125314665208	44.7148046544729	41.7353859992345	41.9157002454585	33.6791030584692	23.9509614569524	34.1432691225696	18.6353359790533	25.2790927482829
ABI2	21.4346459437233	32.3519383999131	37.6851326230665	25.7651672929933	19.4947566147643	16.2846852431291	23.1124289143757	37.6851326230665	49.4783004997317	26.9054067429118	26.6720029279464	20.5619132964311	31.6815063084285	43.5954072217624	14.4347156067	43.0135669467019	15.5524436230778	28.6545529626327	31.9917200128965	24.3519776042894	17.2256742655806	7.73960571406574	8.12192671427023	8.52649617988289	11.229948831053	12.5366721286771	8.11595957507741	12.7876671136876	18.5032434459503	11.9114334044064	13.8981985169513	13.7799415532094	8.45416429314482	9.12218060141421	10.205583522782
ABI3	0.180302688764089	0.0978503012276173	0.123874772209408	0.525666984539446	0	0.69200296184498	0.323437135423885	0.123874772209408	4.38322790108672	2.74879780127727	0.322525609905208	2.21245625320541	9.25924838411108	0.192467279572203	1.22352341372758	0	2.48336898800998	0.334161710185631	5.13987310038791	1.65319437383033	1.84911558014006	3.99629388850113	0	0.269235895084168	0	5.19237002259941	0	0.497087812137784	2.18260089943428	0	3.45764401004307	0	0	0	0
ABI3BP	0.223891988816912	0.627782147573651	0.333281587900991	1.23297270971346	0.699171652966846	0.393845373074097	4.03861359308421	0.333281587900991	11.0529077901199	13.1236915725238	4.71697866549409	1.14472139899861	20.4694425928079	0.557660705832815	1.57357918467485	0.704129956024751	2.3721068742066	4.35694758144748	4.62729038310747	1.88179239345818	3.55903375497609	0.103383809831875	0.393536835031815	0.167162676343021	0.278634464069208	0.417903751135711	0	0.514384910355732	0.828134476204856	0.391213985502128	0.357795918692743	0.150860820635944	1.09932645249106	0.0842367592507441	0.164623875196089
ABITRAM	4.70486477516368	21.0429688590123	14.4901594929785	6.77961210845752	13.8644742619898	12.2976462985774	7.663773539665	14.4901594929785	23.4566419679708	12.2815797753265	24.1840985381067	14.9307938830179	15.7162198315223	18.7902946621398	2.20185758098143	35.1619274705558	5.1566315376317	13.5305715839124	11.9090350837661	10.6607575937774	9.98302716375023	32.8123425332298	35.9307702473523	12.112949576856	45.7918802929333	25.6965765554068	35.9103086584786	49.2008657463268	65.4636203764314	41.3883222042894	26.4451568799809	51.8161810005427	65.9580197929371	35.5250934163576	26.2437622718539
ABL1	1.05067807918156	0.79194886146034	1.04268032829213	1.19125216901045	0.453480627885753	1.93224423486951	1.01218894171221	1.04268032829213	1.6804203499539	1.81047182941213	0.974531642430404	1.0743874196244	5.58639799914969	1.6200380648175	2.37661316271506	2.73787673810143	1.14410159922875	1.44241551352095	2.49596573469963	1.78401140749621	0.778219973995681	2.10235352470022	4.00136904208681	1.22027006993976	3.13817524297132	8.68502435242048	7.30268676641779	7.08077435220719	1.53095136709629	2.34585314086098	8.76843017878882	1.53390931577644	4.35641132542015	5.53427586325108	3.94856471395091
ABL2	7.85471069800726	9.05834989421892	7.08288469249838	4.75894142010281	4.28505331713332	6.32368552370149	3.77207016842528	7.08288469249838	5.98292341074565	3.32922015525714	5.72265705176087	4.7438752810056	5.90157989164376	9.72095269691204	4.1403924235989	6.86823341826081	6.03342472036401	6.50535100919592	5.58034565765167	4.23866529610027	5.61367070148867	7.14060062047478	3.14956017310291	7.36727752890389	7.80795575787076	4.98740759316158	9.44892411431207	4.7370630740244	8.41879652662927	5.96170982348741	5.7270358212965	8.08773636819006	6.17075495562823	4.26663299270235	4.0067058164299
ABLIM1	78.3179472733508	54.3892736414851	59.6667885304713	58.114554891433	43.5676858551103	44.8725806821468	57.6521293263228	59.6667885304713	77.8195055735543	35.4257582983993	54.8634630290049	53.0626200358256	113.792140243079	89.9062050730188	37.7674208036827	75.4461527487965	38.476488553402	51.7472592575945	73.7637853175405	38.7317054666832	31.8446223126739	66.3374629725269	51.5169758330047	58.5336888481061	82.4582733475688	74.052752436472	66.6623628092793	59.8305016102003	74.88469339488	82.4163835807562	71.4730716461697	51.23365293226	53.3175585919457	47.8148132808054	41.0990828373916
ABLIM2	34.0639440506895	19.2583110299079	21.0768552743062	17.703798953381	13.2150092757816	19.4287067310393	11.7028385196675	21.0768552743062	19.53942321855	13.4574055130329	19.5036019008838	17.5548107668783	7.90401581354558	28.7716469427744	8.10785446719996	23.1114997521798	15.5697764658447	19.4960257333144	18.1470064193031	13.5571595269706	8.99411774592709	34.8983680552461	24.164055136408	48.7421566623	29.5316234350509	45.5058427505489	33.8900682603538	30.6197545883676	35.3873128911198	33.0146704706844	43.9389634577623	55.3053922906534	41.6312449878752	39.442187949761	30.175455627735
ABLIM3	23.926828116815	6.18484328888837	13.0106744832616	14.4915777288933	6.34821189817254	10.3636662260864	14.0019703762448	13.0106744832616	33.0445093565692	29.2106585486787	15.6866933410357	11.6535965635966	21.7053791878381	20.5781486676728	7.77752041982107	15.6203604699931	14.4471924296243	26.4455654525501	11.8394220188091	17.3289855471396	9.27460069748757	9.8964277166868	3.88672774219588	1.9472928627707	7.36664015916965	9.79687033191351	7.63911184641023	8.91001522810957	6.5203125001231	7.03407258204862	8.6984273393139	7.9082599402738	3.45209300723277	5.37571598730742	6.58694492504316
ABO	0.126493039639342	0.17161948771742	0.0434527531974332	0	1.30065405273501	0.546166302447358	0.0756367836635343	0.0434527531974332	0.121385312294545	1.09721861413364	1.43304879094108	0.582063525623286	2.43596715246646	0.033756805557206	0.79706185729411	0.102295224736845	0	0.781447589461946	0.585962991713206	1.35311632553125	2.01075974278871	0	0	0	0	0	0	0.697473218574677	0.765612049330659	0	0	1.40633402642855	0.124218061813049	0.57109843634687	0.0930081262880276
ABR	2.10988679927641	0.733538649602045	0.951281688661721	1.47375148581433	0.768355153670259	1.0122200092141	0.926495817079891	0.951281688661721	1.24434109652273	1.19583391251557	1.45462701169974	1.41585804969334	4.88656586216757	1.42524297417639	0.559279976659635	1.49298670347459	0.733489959984228	1.38490926489724	1.24521760674455	1.36023332351854	0.710003239655905	0.365346037126773	0.231785362679289	0.0984554890763285	0.0492330459770121	0.791154614742332	0	0	0.931168107318062	0.0576043126353662	0.36878568013121	0.199921546226629	0.582733259075172	0.669785955858041	0.339360650070246
ABRA	4.01615400854912	1.53376971800791	0.20438887615089	2.45743907175642	1.35953139668598	0.642251114914948	3.20195717508962	0.20438887615089	2.8548027150754	0.0781968372586827	0.620848136036363	0	0.173607086623592	1.98477514155794	0.0720989001968319	1.92466570986361	0.4727848450443	1.92974140842131	1.16608304761161	3.86425680796555	0.457646034649044	5.3574135934445	0.522905758288462	1.33268835213775	3.10994103498364	3.09371905485952	4.29447425228088	3.28070736144385	3.001010193364	5.19819309228076	2.13937015000486	3.60817012841263	77.1256143790356	1.6789236438901	13.5619627109617
ABRACL	1.80144111201412	16.8154494788624	12.1290506952761	10.8542295675996	10.208323083612	10.543763686018	5.38587783408874	12.1290506952761	13.5991050707048	13.2583872354695	8.16346263757727	17.1314554557788	8.83060004203062	17.4991182876483	10.478119849186	19.4243966760641	6.29839230245032	5.56446354105653	20.0278749199284	8.25870188509789	4.98822102674195	58.893491992722	92.4591200156807	86.6177102327422	66.1809050177427	53.6073007082559	79.7480469328572	58.6047731235231	90.8617202344378	83.7293123230774	58.1524836025069	24.7621385329848	28.304674981992	21.1464641331762	24.901882846504
ABRAXAS1	0.585287023976115	1.58817685951462	1.24289887045491	0.723921524190618	0.26747398448633	1.76133134696899	0.445420981234054	1.24289887045491	0.816950427569051	2.685282844759	0.602796273472227	0.0816128816612986	1.67672109977361	1.44834190275298	0	0.516352386507765	0.225492395246483	1.24908799457014	0.947995817969975	0.731794574102322	0.0818520054178119	1.91639395198677	0.280571981749531	0.397261951962092	0.635687574293132	0.340507849254473	1.53617120285512	0	2.68371933774661	1.02269165825142	0.0850301683207544	1.61334272854403	1.4630270696303	0.240226300312942	0.391228493289748
ABRAXAS2	26.0621892615695	27.1594024583695	24.667973589537	17.7160150746623	13.1773788329344	12.2373288575876	10.5274500624647	24.667973589537	32.0161052511187	22.1548708299037	15.2093836626794	10.4191340844692	22.651759160268	27.7465519789369	6.9882499488243	32.0632698472887	15.2015927181706	10.8765207562101	13.6339699864909	13.5582452064253	5.7579769618331	12.2904632347541	10.4777573110044	15.5254810566302	33.5386505408721	33.712236004598	17.3435721579425	25.2248093420254	42.7922726597713	36.3345781120335	33.2308256802786	20.7369046669481	14.9748972081122	21.2802293494814	24.4634978260936
ABT1	2.92307233649752	2.56837922841692	4.20778567048253	2.77307344794532	2.48083297982423	1.93657369818391	1.08200693531316	4.20778567048253	6.14437355006137	7.097977136123	2.82188903771181	0.854009617275348	1.13720605366279	3.71462503557633	5.39749564776283	3.67717095485409	1.99090131995719	1.8058130610915	2.87679203906183	0	2.78366349515886	16.1970076459536	19.3283238545341	10.3925238469458	18.5006846104728	8.68511954850471	20.0934116391124	13.0475838640909	55.042381454801	15.3227471610074	10.4547813446721	37.4223516529402	26.7913414419252	14.4541463066649	12.6910109772302
ABTB1	0.332776367889529	0.216717352775772	0.228629961380808	0.291059802325009	0.121662046026749	0.351229448059093	0.238781209320249	0.228629961380808	0.255471216159794	0.244919354780323	0.158738843369539	0.612514290083188	0.310715786554913	0.426273591409956	0.4839001733763	0.28705818385943	0.211543373395939	0.740096252355893	0.332024946338625	0.305122470945777	0.17064137278953	12.354424063428	6.55114684535172	14.0130393926894	14.0145484862323	12.7777575860773	8.32660531709505	8.44055912626224	11.6821452527966	12.6760746677448	11.4869057217483	7.13045935937401	11.7644898087215	9.01463340102033	9.1022693678282
ABTB2	3.95158561612871	1.3403288849828	1.18776389301754	1.44009090298266	1.84348195194118	0.631925534289306	1.62446561264344	1.18776389301754	5.53003283171459	0.99540676560279	2.89616244350036	1.01018902879475	1.63342776960276	3.6030369828597	1.39662640473726	2.3967425786113	0.566942759320607	3.10236734579629	3.98959924898277	2.26450419052001	1.18200700106702	7.98295041231937	5.0645986777959	5.04016521279751	4.91776390120862	10.0100138056257	6.33814688680684	7.03595031842613	5.3149723939064	5.17855361677133	10.6564366033	12.148207043079	12.6116780820586	9.8496403902527	17.9174473125398
ABTB3	10.1946183233686	11.1775798366448	11.803844893462	11.5669757217843	8.1589916999321	6.18186981427862	8.50949647182262	11.803844893462	12.1500778616118	5.74023660308198	10.9231715403167	9.12819874048621	8.39538079863955	17.8427574428675	2.55850907737388	18.0233175939394	4.66035895133991	2.55757253003791	8.11367537423539	5.06121962923028	3.21086446669697	63.8013670577024	39.2948220058751	46.2100763354567	70.6363850416451	48.4341337125746	59.2643956881845	26.5368030200771	66.8198651644221	77.2215355281998	49.5368509695543	12.9713624954986	7.21624399087691	12.0325123464668	14.9157494009147
ACAA1	0.461185149307076	0.688284471793023	0.356458111755977	0.44819040768313	0.0790349591853333	0.96798613013497	0.241295815826132	0.356458111755977	0.258161585238876	0	0.309363151859541	0.353694104086877	0.807397551187231	0.246150103680296	0.251483723653064	0.55944230561825	0.244309872080308	0.0356138195675839	1.60228636250764	0	0.354730419201651	2.71518532137397	4.45845962330162	7.83352938086713	1.11919614143464	1.93684803544941	1.66436561930503	1.2714703171146	0	0.906574823988677	1.65826777177411	9.2060130190241	6.11402488933416	0.780819991321139	1.69550699118366
ACAA2	2.49785188336591	6.10013097409244	5.49158014555659	4.49082005978902	3.42452695104255	2.15702386643386	4.48078763221383	5.49158014555659	13.6362088712285	7.30978312974367	6.85117815902706	3.4481940141421	11.1754269114955	5.8660271354494	2.34075234273178	7.18228911241785	3.66091143123023	5.40092260039865	9.13810934628316	5.98017303574181	4.99531808917838	8.53517402040037	7.46384200961866	4.97320287505064	13.8021241978555	7.59296169158439	3.20514419804378	8.72288076193654	4.19958438644535	15.4215174824285	8.91491195434954	1.34646348694423	14.5540395094142	3.3832358892244	5.38743900296187
ACAA2P1	0.308702116708372	0.167532693586395	0	0.150001932789955	0.423227143911815	0	0.184589091103509	0	1.97491250372209	0	0.184068873575643	0	1.0808905423392	0.164764754780726	0.149631025728768	0	0	0.190709722567635	0.880014444919468	0.471748005192479	0.158296556069262	0.85527314569278	0.542608311351328	0	1.84406881480137	0.987780682520795	8.91257128167412	0.851080263132665	0	1.0788111361071	0.493328761041061	17.4725706444458	0	0	1.36189970000201
ACACA	4.44002820746817	4.5799567235215	2.85575675952727	3.91709251994321	3.30984079210098	3.77678609355012	2.52311960964284	2.85575675952727	5.45939049774024	1.73819505189433	4.35607500149832	3.96061812780749	4.11628554499759	4.21856793205471	1.06843154584866	6.43432953250794	1.55136956571651	3.87126516777638	3.14184571406601	3.56097398830741	2.61585393530891	0.523459511569369	1.21768829591749	0.188086387464441	0.0940533214405954	0.654939063500893	1.21218459946002	0.0868155514779803	0.0635312635292833	0.3301366079516	0.805162291830565	0.509232097452963	0.432925106045188	0.497598431961156	0.32415215910315
ACACB	1.86396061947967	0.367844276135092	0.679112160364848	1.52325644220352	1.26482815482376	0.989080000342649	1.24965732976093	0.679112160364848	2.71014363230529	2.09341100746419	0.757785093800034	1.68942884939698	2.60399858037562	0.497429395146692	1.12250606229922	1.02015244011437	0.359062244261152	1.98898210345306	1.71081057074615	0.94948026636258	2.14331681666866	0.938943093554763	0.0992817965064753	0.716922937727052	0.379588311878192	0.22591950460274	0.271790924756556	0.311446676091567	0.626767340901545	0.444131037522478	0.18053009745646	1.37013450998254	0.94295253830907	0.573785610995658	0.539908806727212
ACAD10	0.458526649733613	0.149305496567593	0.0945075495163785	0.267364089741129	0.377180940208851	0.395961399255825	0.520936283187012	0.0945075495163785	0.146670522299038	0.289260026609016	0.164042575711805	0.492317330576714	1.65900284457158	0.0978924690369479	0.0222252486167534	0.494415469457911	0	0.48155592471494	0.228745639659082	1.33133898085046	0.188098974617337	2.15962691892584	1.28952984851258	0.273876854099498	0.684765871177919	3.59460842397301	1.76508948448348	1.26414093259128	1.01760244904599	0.240359700741122	3.1508655063537	1.48300881033481	3.06190431344819	1.75965630534244	1.28115726946312
ACAD11	0.16278470449911	0	0	0	0	0.0390480510955641	0	0	0	0	0.145594712041453	0	0	0	0	0	0	0	0	0	0	0	0	0	0	0	0	0	0	0.142219588477461	0	0	0	0	0
ACAD8	5.23493069896825	5.05760051552334	5.77036208947158	8.72130321884964	3.57537092711946	3.2290232293477	3.33662733011551	5.77036208947158	11.7768128855575	16.0585622369511	3.15571750619418	2.20593166658593	2.4170904362041	6.0793821457122	2.3143534341795	5.27249211278814	2.52937568342265	4.69112173063294	2.7468475032771	2.63731050227673	1.53392719491692	20.7194453536668	8.79702105563817	12.112099067828	15.8934726053104	14.2656698275727	14.3941176033479	12.3707223305448	12.4186445971088	15.8818997095233	14.5252447707394	20.2338235834717	16.0437543692688	16.7522675823694	14.4660485056104
ACAD9	5.30165742935811	15.3108697822893	12.6834941251805	7.36039065633539	7.87422235842524	12.8990503560362	4.75520610287171	12.6834941251805	23.1969379663559	12.4922293835021	10.3868104282915	9.72928532146813	5.85626012890056	18.3423496978577	4.08409360564934	14.6488322138585	4.56384335397628	11.6973331105732	6.5446371236185	6.36570892701143	19.5641300095392	15.4753640849838	17.3062832985842	2.82738134333824	10.7452061538218	15.1465792200727	13.6664919006027	20.8806750021178	16.6174263995754	10.9180075020259	16.4909988405968	17.7977765509071	18.4080143863991	10.472106773672	11.5554267666529
ACADL	0.0795123658524864	0.733573376284063	0.655536061629911	0.618175667118852	0.218021125765131	0.0381461260023242	0.380356714121671	0.655536061629911	1.57690170158416	0.794201806366039	0.616337759715336	0.609799666062051	2.22723874174552	0.806330311002803	0.578106670638805	0.985961563423433	0.0421211653484732	1.67011670473729	10.1432682038556	0.972064600761521	0.693131212804055	0	0	2.25589579173008	0.237488287775758	0.636056369228016	0.76520329262303	1.09606318825412	1.28335125349759	0.13893462515665	0.889466393887892	0	0	0	0.233856224366287
ACADM	5.73832249517555	35.65048783744	30.833448632432	24.3873725653335	12.2900160199935	14.0524490232237	15.4661962400367	30.833448632432	30.7384003482835	18.325133713744	15.4736769299954	11.8232033936714	16.3936195517594	43.746850913962	4.06834964915813	36.5244853969512	6.89635230379484	21.9579338838823	22.27887290764	15.9676294276879	14.3611679445074	45.5592542655633	30.2588933852824	36.5769037713844	43.7435253238847	36.7228069003727	44.5088182383583	58.0866283206258	59.9598448498011	50.7324300659823	33.2593112302032	77.215444247111	60.7247124141933	36.1548115724907	55.5434690737386
ACADS	0.628053214062108	1.44858951115964	1.29448899559881	1.67848080715598	0.287017973666017	0.903927211179644	0.469432203707083	1.29448899559881	1.80807819332717	0.825427711040292	0.561731073748282	0.481669280115245	1.46604497220812	0.838033076251526	1.06548301877695	0.677210855367877	0.998121474321198	0.484997703808454	1.11899115408982	3.1192506084996	1.8518088109582	9.57027375061519	3.31180327710178	5.392560725764	4.45520381636516	9.04336120455796	7.55524600152137	12.9863952760872	2.53423750786492	6.58451074410481	9.03307841029267	1.904350428066	7.40109209379644	2.48112610248474	2.77077945864724
ACADSB	15.5737098175596	22.181661868792	29.0743668116931	21.9360141203127	15.4955175224588	10.151152848059	15.4026775371491	29.0743668116931	30.141935769633	15.9598314873934	22.4119945579644	17.2354388002354	23.9287041974893	38.053812978748	4.65027497381183	33.0539106613715	14.9684865040734	20.4194925135013	16.8123484704251	13.2552562690945	11.658741954885	38.5962243244908	13.2827624885738	26.885929306217	26.3981527244923	22.182838287117	44.8997822930965	24.0949641835976	32.348521425986	30.3126201227244	24.0478382886495	51.8045023008618	29.1675725566355	17.6524520409858	36.527486948947
ACADVL	11.5585245656833	5.35034078612884	9.45930376732024	7.06182335744776	4.97148476876108	7.70621389626372	7.5212778291213	9.45930376732024	6.79644422313075	9.96347759911243	7.90549080013297	4.82333823831587	10.613732172628	8.52797758582497	6.59121563957096	5.63593630610839	3.37668429266598	8.87326442161524	7.38947399096433	5.71461048281711	7.10367289924015	144.105362691412	71.2571921806747	71.3231580789939	75.5193046555311	105.107549635896	98.1492289691415	79.4317447325765	91.2212461116807	77.3707903254104	110.01333721581	110.810872133527	106.996516111776	99.1901122322124	104.485020331302
ACAN	0.262714975914253	0.183311310994257	0.0515700380137013	0.127656248619871	0.325876499601423	0	0.0897662753621093	0.0515700380137013	0.0480203186887626	0.887854699172565	0.335674844573813	0.0575664293092384	0.219016910930541	0.140219863230248	0.0363830272362941	0.384448228486498	0.0198816531264621	0.533270860511844	0.053494235840959	0.114706294620324	0.635086073003121	3.63931848389383	0.593712419832241	0.280212530293738	1.79355332459288	2.64198527214953	1.80592183398711	4.96659720022888	2.95306001675175	1.57388809265868	2.03921273849296	5.15887338744916	2.57990046016576	6.94728298034657	3.97377752136179
ACAP1	1.87709192744587	0.179770256918447	0.568955827075017	1.20719210465663	0.0756903530958192	1.08594103608126	0.396145106028608	0.568955827075017	1.48342012779578	0.4063284713404	1.18508601461666	0.254044842012266	2.38412599902571	0.147333443122657	0.133800789179296	0.357178528636413	0.409449516745913	1.87586915115887	0.826258845571793	0.337471484037962	0.481268464739419	0.458873637871019	0.0970405969222657	0.164879771868256	0.742038876521991	1.58990090179863	0	1.06545614073306	3.89848210968135	0.86821033682797	1.58809309787423	0.223200820612048	3.03607692967216	2.11870207977485	1.78613206836741
ACAP2	5.02091640290135	5.08906224178472	7.22885657002847	5.91991225559203	3.71175595991394	3.91428207437259	5.36434597209161	7.22885657002847	8.12476441059022	3.1441386580107	3.39004568008031	4.58681900222939	8.44541525288653	4.92616324788264	3.38211158488214	6.80718668445767	2.26865143200601	7.36681614966313	4.65701407733056	4.73907774358285	2.17707695916995	11.4558503970299	8.17638742560965	9.59232948196051	8.8214827586208	6.26095919091295	12.0799504652299	10.3818599437688	7.74637108455789	8.83772466353346	8.67277830637336	11.8658914988141	16.8220989217956	8.0007308699755	12.4326534047017
ACAP3	0.282288532586661	0.102132024527	0.032323817900514	0.297195743948491	0.193507207983569	0	0.168795031970384	0.032323817900514	0.090296619700444	0.173134102293888	0.140266104993039	0	0.604025850714953	0.200889242764693	0.319265555988176	0	0.149540537872057	0.406914577450501	0.0335298945793079	0.359486391920535	0	16.945350908862	6.03686800607723	10.53814092623	6.95592202845124	10.4627948910651	12.6777496474822	3.372455637832	3.98668711434509	6.57669634829043	7.8193770131796	9.98597446530646	14.9694248984525	7.22212906026386	6.22685506570345
ACAT1	4.11811464021956	10.0002374303518	13.8108234705086	7.56325131251257	5.13552618931831	5.32426064833394	6.63605488144532	13.8108234705086	14.4230528583723	5.65079738129212	11.4034885490469	3.8541749416889	14.5006435760648	20.0798236754436	4.36433598182445	15.7673212637025	3.3277801923292	12.11674498536	11.1425512746389	9.06641953410899	6.76456826577598	23.7857451206545	7.11575929314471	11.0479841684972	21.9941104079885	30.1509576367674	28.8839796617031	20.01292979288	25.6294145033132	24.7581549374396	29.4474149255398	36.8252831158379	46.8835665592414	17.174625079734	28.6374857517376
ACAT2	6.36436379831467	10.7830364538881	7.67863991553763	9.05127236736356	5.95885856733134	4.31931519041702	3.34148922326518	7.67863991553763	9.03692721530765	8.32365182291097	7.12693195645532	4.52384006907784	3.80462002568731	17.150081745344	2.85914895922655	15.6498514470181	3.70040582583934	8.15123272338626	5.08884442466599	6.87922640538923	4.37789850121831	1.72026898724414	33.8329338447284	32.4511381236726	5.10001373430381	16.8877183910471	2.98774336005597	8.55917778838231	15.3457492062788	4.88224380391326	22.3259772380197	16.3167496447428	7.31695690515912	11.9141867615986	14.8377742356541
ACBD3	125.211350413094	102.39291080949	96.5329971880699	115.305177554948	66.9753122729392	170.025648318233	64.564624910577	96.5329971880699	132.605387257443	80.7052802438017	143.942218144822	150.38784555781	103.775631374006	134.877465790239	50.2348333789368	146.642071569496	90.2739782964262	121.494208576989	105.503593022106	99.7708255372861	93.5874027072594	46.8019572921369	40.5261432964527	31.3606930811218	83.3534261724053	55.8791027452994	39.5441028390579	59.4743614473284	72.5384885161662	85.5598829752657	55.2683537386879	50.7596850887584	50.2149697813706	47.6675846935396	49.1800486911378
ACBD3-AS1	0	0.415543709138592	0	0	0	0	0.457849951204403	0	0	0	0	0	0	0	0	0	0	0	0.545691200190717	0	0	0	0	2.28674375189245	1.14349500805673	1.22503267822906	0	0	0	0	0	0	0	0	0
ACBD4	0	0.0588760287047528	0.0745348205666777	0.105430383904804	0.0991565007010908	0.57251516228912	0.0648701599296493	0.0745348205666777	0.208213100564557	0.399226331745997	0.12937467967949	0	0.126619151631719	0.173709875207116	0	0.526403207590477	0	0.134042267927569	0.077315887738886	0.165786441443437	0.111260344228767	0.901706142214767	1.33482219389367	1.4579808216846	0.972091889793993	2.77708679174808	0	0.598190417996317	1.75101315095857	0.758253377973581	0.693482273200729	2.63159442098739	1.06536068109523	1.95921852342091	0.957225053973868
ACBD5	42.9235073583575	53.862393403822	45.7160541172364	55.9223403316101	40.6879660621086	34.1711094222421	33.287608326069	45.7160541172364	60.0166918629983	47.7415037808944	44.5936850600394	33.6378386554608	57.6449402946335	73.8813679502109	21.6231381065266	65.6856571194014	28.5471837630558	56.5083684747008	50.5610175294531	31.2217097758205	18.3099247067925	46.9973669742649	27.0159600967208	46.1821790661875	46.4670746582103	33.1369798010554	53.21375302037	50.6426830928165	54.6447499190018	49.1277411672656	33.997924813461	62.8965716687879	69.7616990234781	53.9491058062092	67.5320706117826
ACBD6	0.43625954086476	2.13082317305891	1.7983609102861	1.03341986523942	0.54826469823223	0.73253561669213	1.10866488450587	1.7983609102861	3.34914874433127	1.20405641267802	0.325158939343554	0.167289024470271	2.22763406278595	2.24114721495471	1.37448606221884	2.64603103282966	0.98219918686919	3.67210149112758	1.12704991626184	0.916680728407164	1.11852784826364	4.68362239009104	5.36771949322948	5.21153528120323	10.5870710610152	9.6843138440672	4.72323565925781	7.96822763397011	8.03153742404533	10.6720731025547	9.67330225173925	10.6926623154497	10.9245419873587	5.53964342884187	7.4579962671702
ACBD7	7.62457664567193	2.82126756839018	8.17503629254282	20.376785399564	12.0898227273317	9.20016571720804	21.9667265082925	8.17503629254282	34.8836603844137	22.3492118020958	17.5651849365183	8.32821942125941	27.2360437522271	20.0391764292322	26.6539020484004	6.22829639613223	10.5260625906817	40.8226369590039	34.3319171761275	19.7724409260369	26.4203469647897	0.96019244021516	1.01528656114384	0.172505345073669	2.07028707042421	0.369651710576733	1.11176744602195	1.27398026979926	0.466146760999687	2.62416397475798	0	0.233523701204371	0.226892381941095	1.0431484975236	0.849427007850472
ACCS	4.83918711045518	0.228367626491162	0.192736505707773	2.7944376501637	1.15382109906724	0.4710501243444	0.712916505085439	0.192736505707773	3.0958553942528	1.29042854705777	2.38363046197364	0.107573630527365	0.900402856047782	0.973243206547612	1.39376394741056	0.302489834215852	3.15796965064259	2.12301289000433	1.14958572476404	0.214350146512727	2.73318340570061	6.21782551937994	3.94475592077089	2.72287327416743	0.314211519933412	2.13190501184701	5.39952386727458	0	1.27346410978805	0.857822003364051	2.3536368060146	6.09608404592365	0.275487206424626	1.74152757637414	2.68151934311872
ACCSL	0	0	0	0	0	0	0	0	0	0	0	0	0	0	0	0	0	0	0	0	0	0	0	0	0	0	0	0	0	0	0	0	0	0	0
ACD	0.127101367940431	0.137955869928108	0.523940705789218	2.03808086838502	0.348509103301879	0.304884953713891	0.228001604617768	0.523940705789218	0.325250870920164	0.734996893550895	0.227359039933178	0.584862776211918	0.741721868695892	0.271353185968381	0.123214626833432	0.479673512704916	0.403986802125971	1.1778085720474	0.271745074870028	1.94231958700099	0.130350313313007	12.6770427291454	7.59584293873695	9.86925398350106	10.2499443942783	13.6243550577477	7.33911392539966	4.55537872147118	6.66721482735451	6.88474305089012	10.9683376849768	11.8186323442917	15.9763775138814	13.485356414387	13.0837587271886
ACE	0	0.159461483124313	0	0.0237958834204746	0.022379853356086	0.0234941830441093	0.0585653852706171	0	0.0313294547811024	0.0257446610652017	0.0876005003831002	0.0751150718362627	0	0.313653790212585	0	0.0528046360327194	0	0.12101460937107	0.139603008775629	0	0	0.135678118868418	1.03293421995918	1.3894052742371	0.365672342684012	1.25358992536052	0	1.35012971808374	0.592811625046584	0.427848887511692	0.626082262667293	0.494964162863538	3.46254320491003	0.221100093976012	1.65636743350314
ACE2	0	0	0	0	0	0	0	0	0	0	0	0	0	0	0	0	0	0	0	0	0.214018879168529	0	0	0	0	0	0	0	0	0	0	0	0	0	0
ACE2-DT	0	0	1.4709589675598	0	0.652290847817629	0	0	1.4709589675598	1.82627797382524	0	0	0	0	0.38091085295126	0	0.384765488165242	0	0	0	0	0	0	0	0	0	0	0	0	0	0	0	2.88527890059477	0	0	0
ACE3P	0	0	0	0	0	0	0	0	0	0	0	0	0	0	0	0	0	0	0	0	0	0	0	0	0	0	0	0	0	0	0	0	0	0	0
ACER1	0	0	0	0	0	0	0	0	0	0	0	0	0	0	0	0	0	0	0	0	0	0	0	0	0	0	0	0	0	0	0	0	0	0	0
ACER2	0.738636330458006	0.080171613555408	0	0.287129556166275	0.472575662915837	0	0.618336843584743	0	0.850572666136061	0	0	1.58613885011625	0.68967027271745	0.236541106665009	0.85925872834652	0	0	0.730102565733144	1.26337450603116	2.25751750050638	0	0	0	0	0	0	0	0	0	0	0.472158143455816	2.986206435163	0	0	0
ACER3	10.6754911101448	9.74376655105238	9.80151431451953	7.7810171035358	8.78158723479853	4.58613855831591	5.80312067979995	9.80151431451953	14.2180131809661	11.8365668884188	5.294890941481	7.36856432304234	12.1199215996368	16.3943273078674	1.74051971861094	12.2174208986731	1.61946450653234	8.24386940393202	8.81851717436846	4.96833018167	3.68263568180275	15.1917867175762	13.7321295777395	7.02858131985658	14.8558179351602	19.0205115255714	18.679589498194	18.5956299189303	17.8179381331373	18.3992759975281	18.4560589060121	30.1136032518958	16.6782832994014	15.445381564879	21.835888651276
ACHE	5.6308963418833	1.52794422260582	2.76331352439642	2.78497697454575	1.74616690876266	1.54367278282945	0.601251163216387	2.76331352439642	3.6023489930436	2.00870285046531	1.31902471653591	3.39308460236314	2.34714735670777	2.2540497896291	0.828553340553578	1.51790646190274	1.43819896530045	1.67720634508488	1.14656766657647	1.07561787438216	2.52648919128415	263.81817592651	117.355762436027	135.283569519327	97.7570345805203	271.230173316003	182.891475630643	142.766938445307	129.63170702855	76.6040643887772	219.82264598754	253.463323626647	269.766688211101	250.141325391813	278.878771149437
ACIN1	22.3035415587834	7.34545347981703	9.51532300742159	8.08446201762239	6.49369501320268	9.53520831992059	9.5990177201191	9.51532300742159	21.2303310935252	18.7459707156594	10.1618343352381	8.82845331685216	31.6468377262906	12.0241556121411	20.226566895702	13.6246684189077	12.053366783855	27.0295129744649	16.3758275262502	18.828389812511	17.5241759305129	14.576163921747	6.32308433952327	12.1535033597423	14.4380365863585	11.9423877226699	19.4736258355349	15.6204524869712	13.3361467031953	13.828677193199	11.2102056510024	17.0887056378146	17.4866033479581	15.9369845729509	16.8622916203871
ACKR1	39.6809746485708	41.8029868082156	32.0733313344473	74.3847903643194	53.0687851729462	34.6211776219537	30.7059482944492	32.0733313344473	39.1986372800738	38.3465259633925	40.0140034928931	72.5004895281159	31.1023772881804	39.9703178507592	15.8395737663194	50.9666285092728	17.723370344994	30.522430042356	31.8838092039258	40.4260712217935	49.5724531634586	153.589756569459	117.271672176155	140.000619966881	107.19044017831	164.003721967375	151.62797552284	95.9922355853235	58.8659691775246	101.624674954089	140.192743077669	44.0381790031901	43.1696693537667	40.397485831448	60.9278746605361
ACKR2	0.225081158720885	0	0	0.036456513701881	2.09151206460499	0.0359942932534751	0.0897251735876761	0	0.479983313633556	2.405970600446	0	1.1508014210812	1.13836646800327	0	0	0	1.15260788871514	0.278100881150825	3.04777530216409	0.458615093692615	0.153889765497371	0	0	0	0	0.240070506539395	0	0	0	0	0	0	0	0	0.110332167393325
ACKR3	0	0.536994889828856	0.543852140018889	2.50017714256958	0.813945536189824	0.854473222452062	3.313329598571	0.543852140018889	4.43115030122573	4.78564644023138	3.42199152744515	2.12481305863399	23.7902093747929	0.422498221437726	2.01438057680366	1.3870145278691	0.733844302960066	1.71159672746933	4.79522846930876	4.23388137220574	3.7546872494902	0	0	0	0.295540980343166	0	0	0	3.99264834421471	1.03737853450299	0.316254717826806	0	1.55470606060507	0.893479365270211	0.291021079211379
ACKR4	0	0	0	0.149158909563335	0.0701414287462194	0	0.18355168519622	0	0	0	0	0	0.895679873663117	0.245758144916474	0	0.16549673301375	0	0.0948189591035036	0.109383586400162	0.234548371259056	0	0	0	0	0.229213124507438	0	0	0.42314856095056	0	0	0	0.620513334185612	1.80867827582568	0	1.57995333000108
ACLY	205.610428377772	445.18670474163	345.049277170826	325.677209056328	229.228505642277	367.774594082967	175.951788995543	345.049277170826	406.99488329586	278.000296811713	398.000235784019	350.001403171254	125.954741459716	639.051680506955	125.815903373435	498.06961558745	284.469139964843	216.481351234544	221.985671413989	205.905232287114	226.11246632898	761.643891675969	602.246465866926	781.778324763721	987.782737071958	668.606040974575	857.653015159722	634.085518593257	712.853323152455	1029.29343567129	723.279640552451	766.859819409021	658.880577541995	562.876559808621	856.426756124381
ACMSD	0.30165516117232	0	0	0	0	0	0	0	0	0	0	0	0	0.161003556402079	0.219322943087712	0.162632835203865	6.15229557378524	0.0931781302824931	0.429962874966176	0	0	0	0	0.450444737578225	0.22524662345742	0	0	0.831652068613436	0	0.527092186161311	0	0	1.48114945943137	0	0.443603559622647
ACNATP	0	0	0	0	0	0	0	0	0	0	0	0	0	0	0	0	0	0	0	0	0	0	0	0	0	0	0	0	0	0	0	0	0	0	0
ACO1	11.440855932759	7.06231796868235	8.60535333530219	6.82390658985811	5.32754556778118	4.8124203329365	6.35475127508852	8.60535333530219	13.285658581128	7.46826889878597	5.81954879447756	16.0515092191522	6.83471912490115	5.32498751095966	0.893587375093389	14.2364758478803	8.67458499673737	5.69453425731737	6.33738529513349	6.21452286125499	7.09003046002612	16.8251642627986	13.8194544313257	11.2543811455646	11.5794951146764	17.2631507726879	22.4381305935851	12.7064987796226	21.4413935964897	12.3167246254028	15.9437586930343	14.1392032742184	19.0623837404366	16.0347319311928	18.6584765517416
ACO2	9.30787582519756	3.29438208529237	2.15479080174192	5.06357475318939	1.61824192796446	6.55257929294555	2.96432118321152	2.15479080174192	8.67312895991245	6.75474670435227	3.13694456710636	3.87958493399813	4.95944294778405	5.50792013301812	2.25581058842565	3.92728774880048	1.44707892927489	4.56266770433424	2.37939692254065	5.2566872062915	2.54208865529554	10.3712166412373	11.0255757491033	4.98548542104978	8.46112878275618	10.3593773530657	11.6838548686407	4.4628639532805	15.9212892481331	11.1372795492331	10.6709606197822	8.58956578606307	8.34564984619686	8.90721031838283	5.80245288336247
ACOD1	0	0	0	0	0	0	0	0	0	0	0	0	0	0	0	0.306885674210536	0	0	0	0	0	0	0	0	0	0	0	0.523104913931008	0	0	0	0	0	0	0
ACOT1	0	0	0	0	0	0	0.14528453374517	0	0.310878872175471	0.127730776874503	0	0	0	0.259362787181522	0	0	0	0.450305697237102	0	0	0	0.673159824634828	0	0	0.725705610095318	0	2.3382724576476	2.00957919782393	0	0.424549934049264	0	0	0.954401407310939	2.19395288980942	1.07191038072519
ACOT11	1.76138449760692	0.75106717699036	0.66269452258137	0.835499094727998	0.651623064394392	1.06634199239257	1.37922141832408	0.66269452258137	2.06587412692281	1.80784555328151	1.00024322373005	0.192978370979833	1.46840883464795	0.537205969518484	1.15867538442857	0.723522981840619	0.222162411829785	1.11405481976165	1.61394541088348	0.448614580285927	0.666650842242142	2.78856870843813	0.44228576729927	0.250493019505008	0.0626299989056463	0.402575235167413	2.01798083722044	1.04058677135477	1.01532949293912	0.146558392466638	0.737215389528703	3.13664789572234	5.9304205383031	1.32540090118401	3.57698513207598
ACOT12	1.00199194995192	0.453151007723495	0	2.35325086814343	0.0763177632791111	0	0	0	0.320510667644421	0	0	1.024602651301	0	0	0	0	0	0	0	0.25520163183466	0	0.925354638674537	0	1.24684866211013	0.249396587570466	0.534359953406072	0	0	0.336925481961861	0.583604719777464	0.533752357033419	0	0	0	0
ACOT13	7.92445499638617	18.2649144889581	16.7175122717345	11.234646352627	9.79920775249014	12.2103717882943	9.03091835932764	16.7175122717345	19.5032273060452	15.1443818278146	12.5631823675654	15.8728882398834	12.8396545640059	26.0241692939631	5.06116558213755	31.8667085551075	5.13628979586589	16.0113702579736	13.1554549012751	14.2469185910428	8.12701868085228	4.39101203770674	20.3197797943191	10.58022313973	14.8974446372799	23.566684636027	8.97206955756452	7.9678854766701	20.3139841564097	14.4982739653683	26.2216474280068	24.6877175297364	16.8455975296785	14.9424968495406	17.4115911501774
ACOT2	0.171185837389056	0.371610337466187	0	0	0.0782312884762472	0.246379658793114	0	0	1.64273436634301	0.269980054087437	0.612434756125895	0	0.399593745559024	0.274103004087785	0.414877499252142	0.64604585518092	0.0906845983599389	0.317265108876621	2.19599091426519	0	0.0877808315519896	5.21705896685228	2.70805309756327	0.766866636395189	1.02259896249119	3.01266916480486	8.23720719513968	1.8878119668651	4.48985235866352	2.09383130867088	3.00924359586978	3.1143649812939	2.35349883181857	1.15932027963394	3.52435891163634
ACOT4	0	0.282365644863438	0.357464202954837	0	0.158516065473039	0.083204420475857	0.207408741654831	0.357464202954837	7.43384825543724	0.182348932947004	0.206824212730633	0.532038590948635	1.2145146059984	0.277700460957692	1.09283862186578	0.654524865134607	1.01062264294186	0	0.247201348096557	0	0.0889329085113934	4.80502736805385	0.609687746962923	8.54624490678686	5.18010016350849	5.2719971101602	3.33812647213705	3.34702987478379	3.14915489638951	4.24262347303084	4.15737044391292	4.90815013657485	0	6.65570255373809	0.765131626546428
ACOT6	0	0	0	0	0	0	0	0	0	0	0	0	0	0	0	0	0	0	0.343666618130705	0	0.247274314189419	0	0	0	0	0	0	0	0	0	0	1.46216900141972	0	0	0
ACOT7	33.0777611674053	39.6222538860385	43.2674994858141	36.0070837415019	19.6558768062911	33.1678160645311	11.7604377621441	43.2674994858141	37.3660724722178	34.1516912550945	32.2204439883059	27.5773766342801	11.8253199537488	67.1727606924411	11.2665196040848	40.4865846256978	15.5757614420705	37.3102947437267	22.8657051040148	29.6003570716857	26.0282298207805	549.034963954163	364.909352315983	504.017952094791	757.740128059477	632.348857728004	439.735835900381	466.377331747941	454.923746475037	719.088965865095	610.517309567683	487.528178461411	404.426207791162	443.091236342392	402.875073346876
ACOT8	0.658597602688119	0.204240591997378	1.8745661440821	0.960060601988442	0.300976645214887	1.12843845408805	0.337551296133701	1.8745661440821	3.79202251317572	1.28599134935019	1.57079996935613	0.144312718399251	0.439241080901582	0.45194888983606	0.820874295029249	2.33333669028825	0.747616825477723	1.10435558913591	1.13988549970936	1.29400239458286	0.916658490623407	1.30333884282765	9.26098043939822	4.91723435394879	6.04182422148488	15.955811479644	0.905449555258119	4.40962784933619	1.89820442639514	6.24714404562891	17.8922886178863	24.1537736903488	31.783276631708	9.9823848699057	8.99331332289643
ACOT9	7.80718727670871	5.69675552566679	4.95816512981666	5.13252129000248	3.53787345486736	7.49100964077929	4.11910970674365	4.95816512981666	12.5075472445049	11.3471325348536	5.63314428472492	3.01891852615473	7.04459966746416	5.67266790426517	5.08803001004677	6.64971386273024	2.1547903780062	10.7000249339645	5.56397025306566	3.60928022166161	4.84442221431185	17.2677785252659	5.65054776249157	2.93900041783102	8.42604185148788	14.7998622809432	11.9961915291933	6.69237505438032	17.6043564325073	9.97338780048274	14.8878782443964	7.16144336986191	8.89088191208446	4.44307083466369	7.23591008128869
ACOX1	12.4585110591053	14.9713086518397	13.0769660568445	19.6265924995927	10.5058502408281	10.459717469625	9.07549664923573	13.0769660568445	11.4810201298025	13.5668398359927	9.4036624523203	13.9529464117188	16.9065143075648	15.4891794559126	6.99730006921143	19.6173747516583	11.7591964156438	11.0562385069641	14.4809690506802	7.25282668084483	9.25316538920198	14.1080845795842	9.3850413649079	15.3553490653265	9.96728541599054	14.711923945278	18.5554872290804	9.26841402655553	17.2556999583241	10.7982016172921	13.4310928316743	17.7887228959431	11.8460496181874	12.164841249452	10.8326854285742
ACOX2	1.39299508640757	0.116304412445277	0	0.260335554292794	0.0489687348479361	0.25703484326965	0.768871746464104	0	0.754062197667575	0.0563311770364667	1.15005731473393	0.328714400162353	2.62631238498269	0.4003399966409	0.103876730913981	0.115540355849777	0.624402480415556	0.13239435095331	0.22909609633955	0.163748261284441	0	0	4.70861384490722	1.28005012530731	4.00058742682679	2.74294525912654	0	0	2.16185772234488	4.68082127129911	2.05486978572269	2.38263810859997	2.31497887784314	3.87026374283931	0.157576153274275
ACOX3	1.91722796663967	1.5607199372093	1.75627758165226	2.07022948322694	2.92055340598533	1.02199085368681	2.42020008007944	1.75627758165226	3.88404594043254	2.18377782179045	4.06463892226526	2.94073748475977	5.46984199914206	1.53493406111249	3.61394331251827	1.43561746104296	3.55473722416693	0.526410404258453	1.13863023440731	2.44153511267714	1.3654415620379	0	0.74887283324307	6.04387681694922	2.70413081078419	2.55613292844207	0	0.58730291688874	5.3723232400705	1.67501838254382	3.74473215024252	1.29184874332402	0.20919406821714	3.6066737248622	2.81940858331149
ACOXL	0	0.0773676298552798	0	0	0	0	0	0	0	0	0	0	0	0	0	0.0768593666980508	0	0	0.050799511415005	0	0	0	0	0	0	0	0	0	0	0	0	0	0	0	0.104822278400479
ACOXL-AS1	0.140314337685223	0.342668771964775	0.0964012613323428	0	0.512985027090007	0	0.0419506291992389	0.0964012613323428	0.179531350740827	0.0368820157236534	0	0.32283143136342	0.163765684727307	0.636569293217741	0	1.09690123582782	0	0.260049804946653	0.0499991080839242	0	0	0	0	2.51428239204478	0	0.448975840282615	0	0.193420707171955	0	0.245175950952923	0	0	0	0	0.515853428641509
ACP1	9.25646265239638	23.7279453530724	21.6494986507519	18.1348370345794	11.5204598968406	14.6451780675077	12.2474861947178	21.6494986507519	28.6010057011395	18.0669657076524	21.490129484607	19.635549247198	8.04518609598463	33.6373583990805	8.01878421919919	32.33195496057	9.65060699926364	14.6611308281701	18.1061914332511	20.0142493231793	15.855454901401	37.3768756283177	31.674890609824	69.2578274423819	56.7651812773548	43.9554093066973	48.3314171979054	48.0530964241195	79.4690583896582	56.781512573637	45.0069995307273	59.7169503224062	52.4124674770206	37.7903111344456	52.8560039418648
ACP2	11.1700724290588	17.7393271699721	32.2319028419777	18.168402873221	8.16749022537206	29.0506180250995	8.01500244660062	32.2319028419777	18.6548738612206	10.6935297179108	9.53480991732014	13.7065602092955	4.80309617670724	25.6045563933299	1.76675416343408	17.3058328147158	7.03844189377518	20.2660828689389	10.1392996108915	7.54661404173296	12.2996969289317	43.0003057669719	16.7403385655052	19.8399961998648	30.377778550715	29.1578171188705	26.0256972912338	31.7679632317309	22.773222702708	27.9413322840873	28.5609599360006	40.1678193213399	12.7011542049287	12.2096878818929	18.3283137774285
ACP3	2.7756503638524	0	0	0.0930152172019954	0	0	0.228924975602202	0	0.0612315161784864	0	0	0.73403922419432	0.335126577028999	0.204339093078526	0	0.0516017266838432	0	0	1.56886220054831	0	0	0	0	0	0	0	0	0	0	0	0	0	0	0	0
ACP4	0	0	0	0	0	0	0	0	0	0	0	0	0	0	0	0	0	0	0	0	0	0	0.536543389838459	0	0	0	0	0	0	0	0	0	0	0	0
ACP5	0	0	0.0964177740526807	0	0	0	0	0.0964177740526807	0.3591242058841	0	0	0	0	0	0	0	0	0	0.100015345016113	0	0	0	0	0	0	0	0	0	0	0	0	0	0	0	0
ACP6	2.15190574993218	0.630262658986991	0.657084758515276	1.07883071064767	1.42048528912307	1.11431344944136	1.22546347316446	0.657084758515276	3.23409418895192	3.3578933373257	1.22200981523327	0.628704320097061	4.38526897538155	0.929774394171198	1.07616310549778	1.08650613042642	0.74187759517124	2.99643090655463	4.43041375490454	1.09615622952546	0.928304434662494	1.04097574482427	1.86119220412404	1.93819313249285	1.68334898417757	3.88000219148928	0.657438066137556	1.22421292581519	2.34305503598625	1.0146293846177	3.22056105129557	5.79990859130649	7.31235571696658	2.93008783757837	1.85852617833732
ACP7	1.34575462835746	0	0	0	0.0615004840090866	0	0	0	0	0	0	0	0	0.0718274735854215	0.326150412519834	0.145108666364553	0.142580974950942	0	0.0959082759862134	0.616960843847325	0.0690077299290116	0	0	0	0.200975633807606	0	0	0	0	0	0	0	0	0	0
ACR	0.198472727166671	0	0	0	0	0	0	0	0	0	0	0	0	0	0.192403460408987	0	0	0	0	0	0	0	0	0	0.592800222199954	0.317535117661118	0	0.547181932740817	0	0.346798056592568	0	0	0	0	0
ACRBP	0	0.0789474021268276	0	0	0	0	0.26095496153518	0	0.0930649464644609	0.305900695753426	0	0	0	0	0	0	0	0.17973849563015	0	0	0.149190007034028	0	0	0	0.868991234815842	1.1636940391558	0	0	0	0	2.55721588242769	0.58812148044794	0.28571036447554	0.328391741141573	0.641775888459753
ACRP1	0	0	0	0	0	0	0	0	0	0	0	0	0	0	0	0	0	0	0	0	0	0	0	0	0	0	0	0	0	0	0	0	0	0	0
ACRV1	0.208684518019363	4.75663125030268	1.00361914275009	0.70981556479159	1.8119928645693	0.100116577261322	0.748700123976635	1.00361914275009	0.400515877601511	0	1.49318020520557	0.320090461492785	0.243562871401616	0.668291888723453	0	11.4759295981144	4.09032349637664	0.257841876563679	0.148723786093751	0	0	0	0	0.934850667801165	1.86990268765263	1.00161866966767	0	1.15067092121961	4.63130936310591	0.729282922880346	2.00095954936777	0	0	6.12417975532893	3.06884174206599
ACSBG1	1.5082758058616	0.491124928694727	0.103624257164866	1.97879942928251	1.05689049740898	0.410038082939072	1.74362837332752	0.103624257164866	6.91522351343191	3.17163607968206	1.40895821993609	0.462693354867701	4.81165208125092	1.26119452514962	0.804184124654943	0.487898505611596	0.825632739339144	6.52246911977451	4.72959162462794	4.37930134569881	2.86163571665858	1.39291539559931	0	0.300296491718816	0.3754110390957	0.482615966754453	0	0.415826034306718	0.5071663029286	0.527092186161311	0.723100809169538	0	0.0987432972954248	0.113494249270332	0.591471412830196
ACSBG2	0	0	0	0	0	0	0	0	0.0760286884954807	0	0.0708614433521548	0	0	0	0	0	0	0.146835974381927	0	0	0	0	0	0	0	0	0	0	0	0	0	0	0	0	0
ACSF2	0	0	0	0	0	0	0.0845091336533917	0	0.316456136744429	0.185746153019158	0.0421354830489698	0	0.329904375753922	0	0.411027161239417	0	0.224607463041574	0.349245198340178	0.352529505729556	0.107988546298158	0.0362359030367278	0.195781863780286	0	0	0.211064284737055	0.452228727170983	0.680063371328938	0.194822064719173	0	0.370428422705051	0.4517145184761	0	0	0	0.311754511282157
ACSF3	0.365380460743474	0.19829204096459	0.0772400637968508	0.559942034806386	0.102755388445233	0.121355716670722	0.117643092093344	0.0772400637968508	0.773176551457197	0.251184873192248	0.201105505510706	0.474217038422896	1.14812947373228	0.0900073397985687	0.258843708521401	0.590968111016611	0.804009960155611	1.40643677184407	0.380579831899735	0.472460077653147	0.374720259176788	1.47951985059019	0.938647228411734	0.713479740084453	1.00737398994501	1.7537088734991	0.540971164815623	1.7047298251729	2.60843893884134	0.687552428356696	2.15595669044744	1.81807213880359	2.59446573990166	2.15722393577075	1.6532792698938
ACSL1	9.77835078465969	4.56377292905791	5.77756353235375	6.87371205669361	4.0515939484433	6.19234731866119	7.56210159699316	5.77756353235375	15.0136091864755	10.4866886508571	5.90824762503205	9.09909602289	30.7380684740284	15.5179347547636	3.66534103317643	9.70020491678713	10.1183029050721	7.57121240408708	7.06168179495689	8.56728609939148	8.72462401415035	15.1711627950482	16.3854067107478	11.6811703430534	14.9924496680131	13.3498150549214	11.9198313030368	11.1428672133954	10.2586410193652	14.9218086781866	13.9596966312539	13.3092901800669	11.1388850435378	10.006855144449	7.09398614156573
ACSL3	60.7787599031619	152.811429936179	147.415363876884	115.710312841646	98.0820127797768	103.101551904884	64.184143636588	147.415363876884	136.543571718902	79.4773320940252	119.15751471082	111.992137078046	68.2925436681274	235.905696808927	33.8255499511942	194.958629850736	51.491447246968	85.8736451511552	90.3446411399822	75.308124241519	55.3613749995651	107.499863532772	84.8278660463297	102.514545326473	141.437936201177	81.6521884748542	133.555061404936	90.7317227367068	117.93770877828	146.780742948129	88.0768514549431	111.753490514851	100.681298348814	65.8527155244959	89.0459312377372
ACSL4	16.3959211311437	53.6601126389935	56.4090817273487	37.7974851912087	39.3804904929238	30.1128059406456	20.9550634556736	56.4090817273487	53.8874758512555	42.4062666919678	37.0904122920056	45.4023332425282	18.7710474421437	90.7170677020114	11.5265721102946	99.6312201773335	26.3552633487459	44.6142467662279	47.6762882305337	32.6106438413738	24.5807515897336	36.7566242650284	47.4087640955307	60.5536452723856	45.5135818628387	33.2401931419257	41.5552380213834	57.9701892886476	57.3206700416453	52.9243714302806	39.8028737899163	47.9438499624801	46.9511255103441	34.8936040840976	60.9223687269357
ACSL5	0.870356321966027	0.262412516984356	0.265763439527644	0.422916214190376	0.70711038082591	0.603133837377636	0.404779996992562	0.265763439527644	4.45446270669555	1.98272179003921	2.24884712326729	0.889996566445237	3.27320669978276	0.154846196596334	1.21873693335551	0.208550887825164	2.7151645244081	1.37409146423201	0.827039071110577	2.95566384745241	2.28109971094899	0.535858104029424	0	0	0.288843167757485	0.46415898219019	1.86134436430305	0	0	0	0.46363120814553	0	0	0	0.142212850322841
ACSL6	11.5210405295847	32.3087923300301	20.5667689582867	27.6513947706384	18.9013899872558	13.8874522380521	13.187161529968	20.5667689582867	22.4046247394339	20.3747573790976	17.1452964530012	17.2278954091679	6.30133662683851	41.0373397508198	7.11480736794091	40.8678631560685	12.525599390545	18.5977100792667	16.3184015354749	12.8914662868703	11.0245411081601	59.966040419641	57.2779325622889	54.1305452024811	65.006843476965	56.4927034230985	65.1796887014517	48.5749202876218	58.1102293284698	74.0386508544841	62.2061269964053	95.9818685342008	50.3678660326172	34.6047144612126	56.6047642648967
ACSL6-AS1	0	0	2.74430264586996	0.43131650013493	0.202824998183813	0	0	2.74430264586996	0	0.466639414540438	0.52927279574188	0	0	0	0	0	0	0	0	0	0	0	0	0	0	0	0	0	0	0	0	0	0	0	0
ACSM1	0	0.0774349997872332	0	0	0	0.0684530968874867	0	0	0	0	0	0	0	0	0	0	0.0755862918409383	0	0.10168749289517	0	0	0	0	0	0	0	0	0	0	0	0	0	0	0	0
ACSM2A	0	0	0	0	0	0	0	0	0	0	0	0	0	0	0	0	0	0	0	0	0	0.13849267411035	0	0	0	0	0.48106496200047	0	0	0	0	0	0	0	0
ACSM2B	0	0	0	0	0	0	0	0	0.385492850076865	0	0	0	0	0	0	0	0	0	0	0	0	0	0	0	0	0.080337396770354	0	0.138438772882697	0	0	0	0	0	0	0
ACSM3	0	0	0	0	0.0249277594305805	0.0785068606513878	0.358781220084942	0	0	0.0573512888975798	0	0.251000363213184	0.0636636373583718	0.116454236801078	0	0.058816348923262	0	0	0.11662242028044	0	0.111882572518728	0	0.0958776603413065	0	0	0	0	0	0	0	0	0.220525977222556	0	0	0
ACSM4	0	0.359008291302619	1.2498499422921	0	0.377891548897173	0.317365912255106	0.0988896745637287	1.2498499422921	0	0	0.197221958203373	0.253668783169293	0	0.176538417112655	0	0	0	0.204337345052282	0.707173497219298	0	0	0	0	0	0	0	0	0	0	0	0	0	0	0	0
ACSM5	0	0	0.142035570254744	0.0502277478708731	0.0944776549703051	0	0.185427497270519	0.142035570254744	2.05001200266505	1.03248238869489	0.616349723025177	0.158550990641014	1.56837772275999	0	1.15238166446322	0	0.492827200322484	0.894021000722058	0.957679106062689	0.631854254746828	0.84808288631405	0	0	0	0	0.165377865973391	0	0.569963920856445	0	0	0.165189822331943	0	0	0	0
ACSM6	0	0.396002644084693	0	1.06369379130176	0.0666930792032987	0	0	0	0	0.23016112199189	0	0	0	0.155783989735677	0.0707375743292038	0.0786802245125931	0	0.180314785783578	1.24807178668486	0.66905194466379	0	0	0	0	0	0	0	0	0.294434701550569	0	0.466439092199137	0	0	0	0
ACSS1	1.8382534398813	0.639500300279446	0.680049836803046	0.939035226936265	1.14164032748291	1.2889361346619	1.7192421076465	0.680049836803046	5.42777126497594	3.22126702052164	1.65818712678147	0.939867505101184	2.53057647702487	0.452832922873365	2.9700665341698	0.457415374953778	2.52189996909547	4.92108324843924	2.92247116705522	1.3685631636081	3.33542919419396	1.56706588102771	0	2.67457717615772	1.26704141382883	1.80985152323796	0.453610328338954	0.129948626070308	0.47547935062274	1.72956103612338	3.16363884108417	0.476398023513232	0.277721914519545	0.10640330722065	0.762461163691531
ACSS2	7.7277292641633	3.43132367292699	5.89915835948461	5.65145429821423	5.74321707414428	3.59503977738977	3.36059072416037	5.89915835948461	6.79147121516261	7.14016989843973	8.93631933786138	6.22590585886767	4.46409716301586	8.12411428560108	4.61592326206806	5.80755408699412	2.89454593583715	6.4135955879734	6.00801020331929	5.00998538898583	3.28218015474861	24.005176932376	19.4828228927546	31.4710494436798	44.8802180420133	29.3477960118805	19.5313474568293	37.4452611655499	28.0322257795227	47.4648120626633	25.6969010624441	20.8281070636685	31.4281400923094	34.0085690948077	26.1719337927977
ACSS3	0.665552735779058	0.0361195587959621	0.0304839948507744	0.495879663220386	0.131800549862311	0.713102212726037	0.596953023300623	0.0304839948507744	2.22827671872709	1.17794546822917	0.59527066263577	0.374314288384171	4.71252276274951	0.426273591409956	1.70978061259626	1.06450743181205	0.282057831194585	2.54922042478141	2.60876743551777	1.32219737409837	0.295778379501852	0.245859185341851	0.272964451889655	0	0.0331313202984215	0.425925252869243	0.640508101315004	0.122326943858873	0.2237958860689	0.116294263006833	0.354534127214453	0.448456563482642	0.784299320581434	0.150243890017005	0.163123106950326
ACTA1	0	0.446118831550127	0	0.266291056605044	0.12522239018305	0.131457418838779	0	0	0	0	0	0	0.639617279680765	0.584997537375313	0	0	0.725780079850615	0.677115188888966	0	0	0.983556327309283	1.51832436700243	1.44489878761849	0.409166524168046	4.50131646984206	6.13745468892018	5.27401653992488	0	0	6.22427120701791	4.81680262536212	0.553896350816521	2.15266993006855	7.42275164993714	4.02952263523448
ACTA2	1.10120351847315	0.0747029181415143	0.0945710626544943	9.16337411938207	1.44683195109011	0.462265419404509	0.164616749929003	0.0945710626544943	9.07032983606315	4.48654353771692	15.6765942506256	0.211134938141915	53.9806034827356	0.440812156439563	7.53942269457476	1.03897024962899	1.67714704607953	2.9763148738756	0.784797828231273	7.36234412001502	2.2587046226227	0	0	0	0	0	0	0	0	0	0	0	0	0	0.202423936145012
ACTA2-AS1	0	0	0.17684164779125	0	0	0	0.0769556154239258	0.17684164779125	0	0.744233423787161	2.45563953739117	0	0.600834328069585	0.41214482487092	0	0.416315532906407	0.204531803841031	0.23852196215575	0	0	0	0	0	0	0	0	0	0	0	0	0	0	0	0	0
ACTB	521.991762638257	370.048795550759	393.344685418437	469.374462821316	232.459792541948	271.961827371067	222.414062217582	393.344685418437	582.959915364739	412.599001837177	341.591003063601	382.194200876021	642.995276008408	560.732694824636	173.951218785469	438.151727831988	414.432972042023	332.189180274153	397.585524081527	344.2777687153	224.584595552116	695.666596949135	965.188579965337	1308.5410388109	1062.3966534786	1444.82069762161	675.728540199942	603.573255417208	1150.48284871268	952.780360606643	1382.37411232113	1138.63351412276	918.89141108803	589.857380143573	560.052288479066
ACTBL2	0	0	0	0	0	0	0	0	0	0	0	0	0	0	0	0	0	0	0	0	0	0	0	0	0	0	0	0	0	0	0	0	0	0	0
ACTBP1	0	0	0	0	0	0	0	0	0	0	0	0	0	0	0	0	0	0	0	0	0	0	0	0	0	0	0	0	0	0	0	0	0	0	0
ACTBP12	0	0	0	0	0	0	0	0	0	0	0	0	0	0	0	0	0	0	0	0	0	0	0	1.46340658763452	0	0	0	0	0	0	0	1.98104077624569	0	0	0
ACTBP14	0	0	0	0	0	0	0	0	0	0	0	0	0	0	0	0	0	0	0	0	0	0	0	5.61711619496078	0	0	0	0	0	0	0	0.760399489872084	0	0	0
ACTC1	0.178885462389524	0.679568205556343	1.10610975639213	0.782302656467438	0.735749895158487	1.45894772916487	0.106964944932033	1.10610975639213	1.60218010891481	0	0.746644439582596	0.274383220921545	0	0.477386090816644	0	0.192886803674104	0.189526850546143	0.884093630907428	1.27486808778181	0	0	0	0.628856968701495	3.7396748256931	2.67148397078757	0	0	0	2.52635259858826	1.56286285765734	0	0	42.8630424175986	0.807642919698401	2.89368994482231
ACTE1P	0	0	0	0	0	0	0	0	0	0	0	0	0	0	0	0	0	0	0	0	0	0.324641723207757	0	0	0	0	0	0	0	0	0	0	0	0.264516917349734	0
ACTG1	394.215774633681	903.348619273022	970.11255169782	761.853241212991	592.652699795859	830.738180303744	329.927145231679	970.11255169782	954.225237822389	654.322426300677	716.884594918802	675.678078204952	345.322688365731	1477.18689802428	221.476413975938	1073.7958817694	520.671149517325	570.798248960958	657.575649881875	487.301310743125	487.237395903832	876.474839751332	947.643302628158	1253.15515432261	1412.51787301726	1051.32136632922	1163.79663952668	804.492362701457	1127.6332800321	1389.66446895453	1055.95500766987	999.361800244775	835.144702420076	862.995501652045	894.955597312073
ACTG1P12	0	0	0	0	0	0.50564881946134	0.210076950166686	0	0	0	0	0	0	0	0.340583827001844	0	0	0.217042711704332	0	0	0	0	0	0.52461745594445	0	0	0	5.81157894945307	0	0	0	0.710184429220154	0	0	0
ACTG1P14	0	0	0.75252268037373	0.354817406082478	0	0.175159394976804	0	0.75252268037373	0	0	0.21769999575301	0	0	0.194868832080234	0	0	0.193411982063577	0	0.260200349467053	0	0	0	0.641747976081294	0	0	0	0	0	0	0	0	0	0	0	0
ACTG1P15	0	0	0	0	0	0	0.230432477793373	0	0	0.202590865296719	0	0	0	0	0	0	0	0	0	0	0	0	0.677367101752786	0	0	0	0	0	0	0	0	0	0	0	0
ACTG1P16	0	0	0	0	0	0	0	0	0	0	0	0	0	0	0	0	0	0	0	0	0	0	0	0	0	0	0	0	0	0	0	0	0	0	0
ACTG1P17	0.390885218389322	0	0	0.189935653446823	0.0893165426162498	0.937637600973159	0	0	0.125033821204161	0	0	0	0	0.104314327096385	0	0	0.517672337488869	2.65628799648832	0	0	1.0021924136637	3.24889541317076	1.03059336235193	1.45921744663938	0.583749837128199	2.18881077288542	0	0.538828010103552	0	0.683006859548721	1.56165855415431	0	0.383855146165611	1.76479225773792	1.43705542454092
ACTG1P19	0	0	0	0	0	0	0	0	0	0	0	0	0	0	0	0	0	0	0	0	0	0	0	0	0	0	0	0	0	0	0	0	0	0	0
ACTG1P21	0	0	0	0	0	0.196528841163974	0	0	0	0	0	0	0	0	0	0	0	0	0	0	0	0	0	0	0	0	0	0	0	0	0	0	0	0	0
ACTG1P23	0	0	0	0	0	0	0	0	0	0	0	0	0	0	0	0	0	0	0	0	0	0	0	0	0	0	0	0	0	0	1.21908243184635	0	0	0	0.560906549318021
ACTG1P24	0	0	0	0	0	0	0	0	0	0	0	0	0	0	0	0	0	0	0	0	0	0	0	0	0	0	0	0	0	0	0	0	0	0	0
ACTG1P25	0.1764962123533	0.19156905160633	0.727557472967966	0	0	0.508045259364001	0	0.727557472967966	0	0	0	0.812155419099962	0.411989587730609	0.942019946549001	0	1.046708010459	0.280493206215425	0.218071350148428	0.251568110385208	0	0.0905038905230121	8.31284226354305	0.310228879432663	0.527103794598215	1.05432111901827	6.21225102229903	8.49273451872867	1.94637399254984	4.98521969044991	3.39237530240313	6.76929529583616	10.7032534830336	2.42650698170696	2.39056736679363	5.45053266407525
ACTG2	3.00974438426037	0.0583353147176979	0	0.470079528551675	0	0	0	0	1.0315044184358	0.395559860580657	2.49963694939917	0.164874724720634	13.6747354776147	0	0	0	0.113885197520511	0	1.22569317072489	0.164263868509688	1.43310096497027	0	0	0	0	3.78342551108792	0	0	0	0	2.57667514786731	0.217285501041905	0	0	0
ACTL11P	0	0	0	0	0	0	0	0	0	0	0	0	0	0	0	0	0	0	0	0	0	0	0	0	0	0	0	0	0	0	0	0	0	0	0.15216308006253
ACTL6A	3.46212622001971	1.81828694974765	2.68552941278411	0.922544602455996	1.12283653574714	0.428634331873444	1.26882354252802	2.68552941278411	11.3602157551209	1.70263593361558	2.73027132078244	1.02781500966795	8.34222755177966	2.56315203722546	1.2450623054165	1.92676458195724	0.532462975702837	3.93268612467102	2.86532511332421	2.90135312135691	1.7180441377092	6.80720943711969	0.785213990363372	0.83383854093679	1.33428534200731	1.78678430439626	4.29915743030954	0.923705160177519	0.450642424892282	0.975724085069602	1.60627736998729	3.83786143838655	0	0.756339539030536	1.97081886794184
ACTL6B	2.41374912635023	1.30994207973403	2.13214759439223	1.84307930381732	1.10307433776567	2.97770971460567	0.20618663627471	2.13214759439223	2.42658230781409	3.98803870019282	0.41121110308902	1.32225920856553	0.804905583436653	2.20851343024266	0.668553438188805	1.30133647428278	0.456667179872336	0.958605310027467	1.96595819597329	0.790416165265681	1.67976896808683	36.7807048626863	20.9102882206488	40.4198319529053	45.3162836526187	35.3073391435716	38.1622598327688	32.3224236633161	61.9162966712691	42.1762484987325	31.960893453103	105.600479155986	46.7295173897772	32.6932222292055	55.0184169069694
ACTL7A	0	0	0	0	0	0	0	0	0	0	0	0	0	0	0	0	0	0	0	0	0	0	0	0	0	0	0	0	0	0	0	0	0	0	0
ACTL7B	0	0	0	0	0	0	0	0	0	0	0	0	0	0	0	0	0	0	0	0	0	0	0	3.49794969910638	0	0	0	0	0	0	0	0	0	0	0
ACTL8	0	0	0	0	0.101522490956431	0	0	0	0	0	0	0	0	0	0	0	0	0	0	0	0	0	0	0	0	0	0	0	0	0	0	0	0	0	0
ACTL9	0	0	0	0	0	0	0	0	0	0	0	0	0	0	0	0	0	0	0	0	0	0	0	0	0	0	0	0	0	0	0	0	0	0	0
ACTN1	1.00233770286771	0.606734485910526	0.715130249050812	0.786769030878539	0.56377179995832	0.499367467666789	0.507142285495561	0.715130249050812	4.43937135929851	4.80321092462523	1.28726954010476	1.83309475373805	13.543411338695	1.3374537853954	2.27972569916555	1.20549714210401	1.94012640392967	1.61950710762404	3.32442309847036	4.94869251296774	4.52697462337622	5.76766074478197	2.84601276349096	2.07240187565634	2.47563548469275	6.16781933796864	6.67813782652826	4.25139660898568	4.66673183090032	2.49240297250717	5.42150944845953	3.97438615358608	7.42018801652418	4.96055102146773	2.4377739752122
ACTN1-DT	0	0	0	0	0	0	0	0	0	0	0	0	0	0.233592766660281	0	0	0	0	0	0.66881367830173	0	0	0	0	0	0	0	0	0	0	0	0	0	0	0
ACTN2	4.46077359933223	6.05215656231796	9.75138282734743	5.71442769795991	5.00373051945765	6.19320387103103	4.32430629544565	9.75138282734743	9.81522716686525	6.04028960035804	7.17343216495764	3.8357515770801	9.62380759288688	11.9404020121468	8.87804992237293	8.85462131995781	6.73115819972987	8.5178431903711	9.29637763994266	8.15950480586424	4.15890836305384	22.283245051276	11.7611090062957	16.450708536857	16.5534156091236	19.4638915877675	18.2123686158436	13.2298678685976	7.0907221212881	21.611910171868	19.1177307481543	12.8426091701445	8.23011779483807	9.30701529885082	15.3063355273063
ACTN3	0	0	0	0	0	0	0	0	0	0	0	0	0	0	0	0	0	0	0.168754215087881	0	0	0.32801949836252	1.04052200746129	0	0	0.56825937819585	0	0	0	0.206876066129208	0.378408824220514	0	0	1.33634558244894	0.6964319467833
ACTN4	4.89912889050733	2.5494940870315	1.3832412309622	4.85891745691813	2.20821397105234	2.44695149548854	3.37086776001407	1.3832412309622	2.96246581877959	5.64493027025982	5.76234484171402	2.36758916217853	7.04951711836885	2.36409350478465	1.23612288718854	2.53274530053726	1.99090131995719	8.41637873115858	2.63056414901898	3.4869473293372	2.8907274757419	43.5087985999723	6.60588283635974	15.4328979127145	13.1293983682268	21.1520837355753	26.4802460529731	14.9869043648985	7.717768318052	11.374794448605	18.2323124513848	7.05437455971107	11.3355493491528	10.9079427096881	10.9547695560941
ACTN4P1	0	0	0	0	0	0	0	0	0	0	0	0	0	0	0	0	0	0	0	0	0	0	0	0	0	0	0	0	0	0	0	0	0	0	0
ACTP1	0	0	0	0	0	0	0	0	0	0	0	0	0	0	0	0	0	0	0	0	0	0	0	0	0	0	0	0	0	0	0	0	0	0	0
ACTR10	28.4998777402909	121.368290437749	93.721585518296	78.6058036334665	49.7798530204532	55.5672039141517	46.3336442325546	93.721585518296	124.514492809875	86.2162820558149	55.8790990831956	63.0048819617942	26.0423524742515	181.778316854848	19.3693454394597	156.113428829055	42.6064712535627	82.2686991397477	68.7396626117935	47.1173357956642	40.1500265129536	166.069312062784	155.631590259838	174.924007537527	240.376013645836	203.157065741864	211.806149517174	203.283439260142	252.301963243938	253.601681402056	221.403358559404	250.944257101296	245.013437788225	132.336261620599	204.036110737216
ACTR1A	80.0815069975358	49.7643719728229	46.1313377264894	55.7176137379996	25.2559169167042	23.7692239689189	25.6263191270787	46.1313377264894	35.7497346229625	24.7044219030634	31.5884330679691	34.5551921445857	28.4506025537057	60.3557542488334	13.1378290680471	56.3643831505342	25.9197816529937	33.7610287748965	24.5221082087852	29.1824025407564	11.1460158724524	222.844679355869	160.559139822001	172.670031164648	191.087718972557	242.445941025153	203.256405426965	179.051563860937	157.306056203151	178.832471016673	236.263674911815	188.562738375712	152.09734479045	211.371689841067	146.882808711745
ACTR1AP1	0	0.19743861846283	0	0.353556953485382	0	0	0	0	0	0	0	0	0.424612714530526	0	0	0	0	0	0	0	0	1.00794623830757	0	0	1.0866249188461	0.582053714789119	0	0	0	0	0	1.47082601149325	1.4290593008226	0	0
ACTR1B	12.6354708660136	17.7665690994481	12.1337358368568	14.7213779093547	10.2363707811044	18.254519070611	7.7271206275822	12.1337358368568	22.6889273197507	24.6830660245373	15.2394575365609	9.4702123253223	9.21705762736609	24.2936477326692	8.00366024582497	18.2691454920492	6.92174910362965	24.5709390507145	13.8144223392129	11.6293406775998	13.7683603547253	74.390177297763	57.2903466596737	52.1009676594422	62.1848056431834	111.873865807638	69.0909106833833	105.694145443488	88.6443503046787	59.7119884108238	119.31881467535	131.772194248054	143.258561609697	102.750127006074	86.3607347678688
ACTR2	58.7095750235248	130.668756525022	102.813952184523	97.3054290835229	54.8659583653881	65.1931421574536	69.9856353983874	102.813952184523	125.941128969531	82.188275821365	88.4997808822021	84.9925223453597	112.076853226602	178.052821891613	23.7980108960251	178.940116013003	54.5640696010444	74.8678024328422	99.7326929541108	71.860775671111	42.3791598172832	113.050897643607	119.59276914098	128.194686394766	148.89636057289	107.045931176745	122.432526819685	107.300526636789	136.890800373076	168.779840931041	120.929780197583	143.060583942373	119.379215367889	61.2671564756716	88.9693013589073
ACTR3	17.865934733159	41.6121143055526	36.0226925063616	29.4096582030518	18.3352372165312	21.1071909604369	17.4495408533481	36.0226925063616	40.1903456466487	23.0208582527956	22.450763097932	19.5665141669718	39.5426544083907	62.4301600322462	11.3026161373356	55.6113354882138	17.31197525642	24.4682681344027	34.7518411492627	21.3805389234297	11.6582511573994	27.3618675479896	20.7947617663911	30.3138071781088	40.4056918906637	30.0648820193534	26.4009868648508	23.8242628756584	24.8372406164095	38.4080154047652	31.8391144725234	22.1818193730641	28.3542543662208	14.3984356778979	19.4652321037566
ACTR3B	4.82818514772787	8.56196633105611	6.77445301405501	9.87993308082151	6.71261856539018	7.37309397461125	4.92013887636405	6.77445301405501	7.56977668134834	3.64643379161057	6.36599021445481	5.94542527006794	2.93662266148253	11.5056070686098	2.34026997860015	12.5019402490929	4.32287338397079	6.04952514375899	5.67024247608531	4.15677027151673	3.97523014758398	33.9127728386749	16.1363821276616	13.4038714939114	25.8966312208068	18.1690811149362	37.9573351740444	14.0610496660489	15.2289311097313	28.636400481823	16.7356704762333	23.0937263398203	16.6948951353569	13.0484474036598	12.4002806460785
ACTR3BP2	0	0	0	0	0	0	0	0	0	0	0	0	0	0	0	0	0	0	0	0	0	0	0	0	0	0	0	0	0	0	0	0	0	0	0
ACTR3C	0.0634129580297229	0.0688284471793023	0.174268410191811	0.246504724225722	0.434692275519333	0.425913897259387	0.22750748349321	0.174268410191811	0.283977743762764	0.133346185641122	0.378110518939439	1.45898817935837	0.444068653152977	0.406147671072489	0.645474890709532	0.649574677078968	0.638259540809806	0.0391752015243423	0.0451926922758566	0.193811022566693	0.55278823658924	0.702753847885028	3.00946024572859	0.473455072469992	1.13641454361056	1.11599339185418	0.610267393745178	1.57344451742932	1.27937802980255	2.10526820237371	0.608031516317172	0.640924957020665	3.98543844638079	0.286300663484418	1.21228749869632
ACTR3P2	0	0	0	0	0	0	0.194868515429082	0	0	0	0	0	0	0	0	0	0	0	0	0	0	0	0	0	0	0	3.13629861861086	0	0	0	0	0	0	0	0
ACTR5	0.804176892171201	0.174570776905494	0.552499965566892	0	0.735011673826696	0.694448201992842	0.288515575847298	0.552499965566892	1.33762134282332	11.8372880147066	0.287702467885604	0.246697124424946	0	0.686746225658494	0	1.04054365232909	0	0.496803694242739	1.14623004358867	0	0.742259822982018	4.45601674257683	0.282701699710723	2.64183097367237	1.44115389707975	4.63174899542436	4.64349512790795	4.43417161043206	8.76125308041462	3.65342970337329	2.57026802474083	20.8075393977718	7.58125216832152	2.17844792239027	2.83822677958801
ACTR6	8.80962814778516	47.1102110113901	40.1534892363277	26.5194605100009	24.3521916518581	19.1735454794121	20.1715744303246	40.1534892363277	28.2483964015872	14.1197278921068	27.609703473966	28.1787897929892	11.2851435852409	64.1650475519832	6.82176989761653	64.8143670709321	15.4802628728274	22.6988083482192	24.0416115184995	18.5520810717591	12.0096977495548	54.7679867394479	36.8235089658606	40.7481783955762	69.7927814712834	37.986293918283	62.0350489943958	35.5431474170589	39.882504624823	77.7176900514353	41.3768662686228	38.0050177766515	46.6320077068581	34.9237253081228	35.8635968818869
ACTR6P1	0	0	0	0	0	0	0	0	0	0	0	0	0	0	0	0	0	0	0	0	0	0	0	0	0	0	0	0	0	0	0	0	0	0	0
ACTR8	8.26231683730897	18.1572734262052	14.2964318779368	14.7703347395559	7.83138832628855	15.1213675098775	10.1859073432165	14.2964318779368	14.2259596252926	8.57984421555427	14.9621043893874	8.13584510640875	24.405715362321	29.1814135115529	4.8947900256637	23.2074140107794	10.4829679561292	18.8417501873327	13.7394336920529	14.8084940922784	4.81212070497008	15.543354217726	7.53031165957542	12.0330210002159	12.9483156104034	15.1771665600814	14.7248283002758	12.373723706123	4.32172369330213	10.6940914662409	17.2790364007863	10.9282812143792	6.81151721522563	8.28960187997213	13.2002987522771
ACTRT1	0	0	0	0	0	0	0	0	0	0	0	0	0	0	0	0	0	0	0	0	0	0	0	0	0	0	0	0	0	0	0	0	0	0	0
ACTRT2	0	0	0	0	0	0	0	0	0	0	0	0	0	0	0	0	0	0	0	0	0	0	0	0	0	0	0	0	0	0	0	0	0	0	0
ACTRT3	1.96120985695756	11.4417510816676	8.25298063466725	1.42946186579727	1.45643156984295	2.7050648394802	3.22495148155346	8.25298063466725	10.1942596055386	1.03101898173746	2.33880929010056	3.00819904684782	0.28612442642811	4.84128347993947	1.90123634845793	0.39650877954551	0.129867291367644	1.66594244184307	3.14482720397164	0.374631719264165	0.502835499470763	23.7720893187919	1.29271315828225	8.78569412755805	5.12554016178632	1.17664718644982	21.2333610247425	0	0.494600961850656	5.14033169699864	1.17530927450896	0.991113159151046	0.962968744899008	0.553411815113506	3.96561937381394
ACVR1	3.10893350483222	7.7909807698875	2.88982147168519	5.28733375282593	3.51014012481862	8.77360898053456	3.38992921460939	2.88982147168519	9.12568275045799	10.6715642718552	10.7408707279623	4.90888731179951	9.81841078652818	8.58953973405091	6.20501159818985	6.21155784956763	16.0818609300471	4.91456400908724	4.30097238364603	4.33176287714353	6.75191346119714	8.36010408996262	25.2335877184429	16.6580094515647	17.2060264493537	13.7515387027097	9.67982165168133	24.201075196651	16.0499116140542	18.5338789958971	16.3661816475372	9.42674715803697	19.934420287122	7.2246183051146	11.9675922819447
ACVR1B	34.6079188477944	29.3906471408769	28.6517224985561	49.8159122966021	30.1424546125581	36.0198671415768	20.1743675034941	28.6517224985561	40.6214510192505	33.5705739153029	29.4423661276399	37.2027373506474	35.8289679430933	37.9475536693762	20.4596494124832	55.5846722613208	27.6917554043816	25.4055820871754	26.4184753545849	26.3326768271332	15.2959572853325	40.1183267703895	30.160793798459	26.2714847529849	32.978048416341	42.5113187004038	45.2900810593143	44.3130327036593	30.6752250836008	36.5612678623613	37.8348631936703	62.6398230882749	52.1869320953103	31.2172973353556	34.8160583788247
ACVR1C	0.452449424422366	0.98217753209254	0.590614774324688	0.571611076333005	2.37782852134094	0.412419702022919	2.75953963300467	0.590614774324688	1.30253921095389	1.35577458793831	2.13126708897232	3.95573689274235	1.37298010057385	1.01424771846134	1.27197940426777	2.26856099947393	0	1.31371489803632	2.80530118322034	0.967984806766719	1.27604088189917	0.250706309771221	0.318109666076082	0.878302562094762	0.810828136925584	1.88206367949704	0	1.87107937239405	7.30265701128735	0.790580062742501	1.95222842714162	4.11568113554025	0	0.204274606373905	0.532285075297155
ACVR2A	3.43067249985864	4.7580012477826	4.05928099701598	6.2049574328887	4.58727989843955	3.74892175297283	4.52062920958876	4.05928099701598	9.18548712300346	7.08050047143415	3.75026056579604	6.33404814425743	5.8577852680441	5.08629411276418	1.01620537340082	6.23382149777396	3.26454709303775	6.51518596567055	4.21074219377933	3.00966155235779	2.31300040682036	7.92069415245725	4.69009485497129	9.77132556203731	5.59776984015366	4.1673529461778	8.55964377951519	6.830948644216	9.61319254713608	4.10736259085937	4.0610872574534	7.32014229758527	9.23347837947751	5.44983614083086	7.38068813328735
ACVR2B	2.3736352440212	1.04752470199279	0.663063282458559	0.621049072002626	1.18010441636691	0.85093672073545	2.12118194521696	0.663063282458559	3.32073269401722	0.795322331041318	0.948731175379022	2.04044676035831	4.26207884868463	1.09982703202342	3.69179422944832	2.20785076488222	0.967244640004672	1.83700639354261	3.43901856344325	1.39511850373541	1.16365355629674	1.01173285582174	0.641870564042341	0.311597047376621	0.973845637233927	0.834629077176119	0.753071129626333	0.719123533382392	0.894627795179343	0.455772804079631	0.875364061377348	1.95089313246838	1.4856575106355	0.706591131273863	1.18910045545967
ACVR2B-AS1	0	0.529954432393675	0.111817037131416	0	0.223131672614612	0	0.0973181262989098	0.111817037131416	0	0	0	0	0	0.260599320135904	0	0.175490973545371	0	2.51362536598382	0.347967571039372	0	0	0.901825557675264	0.572142414909187	0	0.486110313317722	2.08309092682574	0	0.897404457033807	0.32835844547177	1.13753069337634	1.04036116948985	0	0	1.10220636836075	0
ACVRL1	0.743162543811346	0.0448127160631216	0.397118398955538	1.8456798994889	0.301886673370142	0.198073816936076	0.938126336221077	0.397118398955538	1.90174400580149	1.82319527757253	2.31408820319275	1.77317598523377	4.62597621345411	0.132216990280603	2.96179549778544	0.801329777005298	6.29896938481114	1.58137993494553	3.47203038379762	8.45447357259789	7.62159149016408	0.228773929517097	0	0.12330255062109	0	0.396326839056167	0	0.227652390481162	0	0.288567300466462	1.05566985027452	0.333833922382866	0	0.745616724897939	0
ACY1	0	0	0	0	0	0	0	0	0	0	0	0	0	0	0	0	0	0	0.123522230633397	0	0	0.480197784782873	0	0.258812758041561	0	0	0	0	0	0	0.276982130696631	0	0.340410571763538	0.195631720553135	0.127441005705004
ACY3	0	0	0	0	0	0.143347075976641	0	0	2.29383710497962	0	0	0	0.69746742022082	0.318953799553644	1.73794635572932	0	0	0	0	0	0	0	0	0	0	0	0	0	0	0	0	0	0	0	0
ACYP1	18.8578812181791	39.0871521638156	39.4926239946329	26.7169831861173	14.0171985017715	20.0561878947151	19.8350857951059	39.4926239946329	27.3263045911577	33.8021117117841	15.9859171590214	26.4856659840187	12.4633134100857	41.4730159296483	10.1317549334836	43.7301022206573	19.3778853377309	37.3361615592728	34.0035531566428	27.0819462148934	14.7962064879627	68.6130191971386	60.7023110553567	103.816644376681	112.649796633964	93.7832837359719	54.6634409816119	66.3974775223333	97.6371925373106	133.789035290061	97.6706126053801	130.434449600487	76.7522942065762	109.759703058069	106.583443835635
ACYP2	8.74751352547	19.9743925136099	16.9523773681452	10.3055014417312	7.99516203557933	13.4212887096268	3.45416613066175	16.9523773681452	20.8009529335425	19.7827286368952	10.6285312995031	12.0249938983646	8.86109595560963	22.859715664645	5.5200103178095	23.4469763575764	6.81975947714587	21.922013455745	12.4094180365691	8.70158392414161	8.50563366452178	56.4730104130896	59.9067340137805	72.7045392108028	81.2160188387435	77.6331144071914	74.6532578923896	58.9263353901803	108.387855141286	85.9410855215568	87.9632808936931	119.106684478662	120.100573387404	64.8294516081839	96.1143428892633
ADA	0.145834001022431	0	1.60309566370822	0.992074014728296	0.0666455939208471	0	0.697614023195033	1.60309566370822	0	0.153331498619019	0.260867990638887	0	1.19145511425048	0	0	0	0.0772546258011156	2.07214362495079	2.18257053547266	0	0.822589828744401	0	0	0	0.217789188077733	0	1.4034629275877	0	0	0.764461931798213	0.699160483340856	0	0	0.329210090087102	0
ADA2	14.6840630937577	14.0479936137443	6.66100153799559	15.9168870759812	11.3778439094917	5.32867721905996	5.79729355724234	6.66100153799559	15.3256069192505	18.3090563487713	20.0369035153611	9.96215366218136	17.3030656843787	9.36968927373283	2.71469257420806	9.94661224277169	5.55983896877291	11.1940077793189	9.72702087656132	11.579451524053	8.0847819988293	14.73449718173	3.88809027696128	9.55787427548795	3.79544701088684	5.64733871943257	14.9467834327432	10.5101176750162	10.1600606819866	4.11185195776114	5.41528069219981	3.8054919323102	3.88229965846175	5.73719688935571	17.7872591830953
ADAD1	0	0	0	0	0	0	0	0	0	0	0	0	0	0	0	0	0	0	0	0	0	0	0	0	0	0	0	0	0	0	0	0	0	0	0
ADAD1P2	0	0	0	0	0	0	0	0	0	0	0	0	0	0	0	0	0	0	0	0	0	0	0	0	0	0	0	0	0	0	0	0	0	0	0
ADAD2	0	0	0	0.290517000455758	0.136614551197027	0.191222419035733	0.0595839756493203	0	0.127497391994124	0	0.059416053328844	0.152843000707939	0	0.0531848284101248	0.144899322166438	0.107446066751082	0.422297725858105	0	0.0710155174171816	0	0.255484711632098	2.20860610914	0	0	0	0.159424101885806	0.958970411966395	0	0	0	0	0	0	0	0
ADAL	3.57147087072371	3.41129866194331	5.6435920632736	4.61621466783469	2.15443648463148	7.29915312431151	2.81895061500043	5.6435920632736	9.68771203482327	3.67998270295037	4.51464618917124	5.58765760617737	1.91745772988868	6.55737867309014	2.45820163052961	9.9356043022436	1.51357101220808	5.33943993435351	11.1483713113069	2.51058777096419	2.89358375979233	8.90542910114113	3.38990639710666	4.47978483914762	7.36043909719518	11.3136627379952	10.3112311166361	15.7542599362099	7.49378670917649	6.98941701363476	10.0451542108685	12.5619056441065	14.3095308472604	8.22359342559514	15.6511999060446
ADAM10	6.12715454161151	6.4556336664725	6.00614728823977	5.64308228674876	4.08882960072327	4.74748937288279	5.57992987655958	6.00614728823977	17.1061979774335	9.36673711860795	8.97304368251288	6.99944230002128	9.84413784020849	8.2509309872455	4.05098447914866	9.21900902859805	4.69897067281216	6.4459743007592	11.6565978697727	8.93236056442929	7.46691363573575	3.12520736158145	2.65864149950745	4.13442812392345	4.59430374349098	5.57815743588125	2.96063135134403	4.31143338505537	6.56879230997313	5.10671478340352	5.817630124414	4.76768909764718	5.63932431770884	3.99323041934865	4.37323872208751
ADAM11	1.70225517918974	0.230953547048771	0.467805497543777	0.620359125739467	0.233377278192802	0.367496274771612	0.101786712609331	0.467805497543777	0.925660734915161	1.25283908470632	0.15224977887069	0.130550088491655	0.0993380254646524	0.817696017596596	0.0412550116646738	0.64242166276665	0.135263812928735	3.26001490017236	0.181972652463349	0.390199212273272	0.349153592194326	8.0174971509177	4.33849899142596	3.43154098234847	4.3216651145963	6.94473646903801	5.73369863809619	13.609857372173	19.4041216329787	5.50265405897802	5.84870817240058	25.9794996291451	11.8686448019492	12.8731200051242	10.2634361074879
ADAM12	0.95556767789617	1.44302399603503	2.34060502654174	2.76574050499808	1.70879032445531	1.3354393872197	0.596226508464964	2.34060502654174	1.30238068691198	1.52888299054045	6.76296297151335	2.99511826245293	2.71545429284349	1.72962887508456	0.926346559080675	3.62865854092389	0.242098446514064	0.33366464746595	3.81956168165947	0.825367630585746	0.596517934818409	7.59701142455021	1.60658286425869	3.84641431289414	2.04750551391903	1.26292669109517	9.19609831264286	0.572709690252052	0.8382131919396	2.17786365762797	1.32788492069267	0	0.081598416466848	1.59439852250805	0.79425732673207
ADAM15	1.49324802747999	0.607789477370085	1.02591791905143	0.96744867466474	0.51180657956043	1.94021486568322	0.669668139443865	1.02591791905143	2.42805653764873	2.15877429032309	0.85327553013399	1.14520821854861	1.45235090085471	0.796996948702393	0.934898466798956	0.872150690367265	1.08767801456349	1.76812012226208	1.33024662257913	2.94749357375501	1.21237274245878	6.2056665729094	2.7340569151094	0.929076478783762	2.23002367913859	2.58812341345174	3.5926434054622	4.45989842627631	1.50633938138356	1.522034727111	1.98860044320015	3.2700411841188	3.78817921890291	3.79226623063124	1.55544225052376
ADAM17	1.37465674118124	3.35711905956765	2.70215125777002	2.04099385993193	1.27387635650887	1.9418397803301	1.96361635485781	2.70215125777002	3.00472775699127	5.90176196907729	1.79870360025684	2.51850445228789	6.0165341849166	2.32338577309085	0.44420664685028	3.45858552896631	0.728215583474275	3.44411661723515	5.11610933213854	1.10870455396327	1.50769796817684	1.05793014945406	0.671179370957505	0.68423261032576	1.25456154407418	1.89384479571486	1.10244053791774	1.47384126850099	1.92598389087539	1.00082660627385	2.01373599690055	1.6209522682592	1.64991876398105	2.15499427445626	1.7407552808533
ADAM18	0	0	0	0	0	0	0	0	0	0	0	0	0	0	0	0	0	0	0	0	0	0	0	0	0	0	0	0	0	0	0	0	0	0	0
ADAM19	11.0068893738975	6.2908700411259	7.56214964553134	12.8412674859421	4.568406669892	7.67850223135465	3.37028436303241	7.56214964553134	6.56537923469326	3.91349592074996	7.95808777309895	3.58863620717223	8.56434585740775	9.53582434366456	4.53616631892591	10.3203453367686	7.80260689946359	4.17187419971455	7.38956833591596	12.3511759656469	5.09879700052329	13.1114128148695	13.7391044505442	13.7363426762984	6.03511254252165	8.33702794905889	14.8400173344005	4.98429897611884	5.36395513533519	6.59672564970162	11.8115225805175	3.22459129466783	2.29755042834744	1.68049273140776	4.2225254717352
ADAM1B	1.02411927218002	0.66694765316744	0.703608706149437	1.19431538887362	0.561622419970979	0.0982644205819871	0	0.703608706149437	2.88277978168314	0	0	0.628337575910338	0.239056958280686	0.437285659188046	1.5884829691366	0.110427695103424	0	0	1.31375156445915	0.93901440433563	0	0	0	0	0	0.327696241426274	0	0	0	0	0	0	0	0	0
ADAM2	0	0	0	0	0	0	0	0	0	0	0	0	0	0	0	0	0	0	0	0	0	0	0	0	0	0	0	0	0	0	0	0	0	0	0
ADAM20	0.732822377230787	0.556783968058685	0.100695342561637	0.356086878018373	0.0669794180048871	0.77345876665607	1.31457812465665	0.100695342561637	0	0.231149291388636	0	1.12403859733513	0.513181305790381	0.547584904171077	0.142082555378945	0.395090143482735	0	2.71633418798481	2.61131298839028	0.447949626397438	0	2.43638096100391	0.515235226592638	0	0.43776016408612	0.703462414510785	0	4.04072811870142	4.73118115064012	0.512194052813639	0.234220846476382	2.07389098794093	2.01499917872696	1.9851545110297	3.01745648498954
ADAM20P3	0	0	0	0	0	0	0	0	0	0	0	0	0	0	0	0	0	0	0	0	0	0	0	0	0	0	0	0	0	0	0	0	0.382032472157228	0	0
ADAM21	0.154759240223653	0.167975734332563	0.637952736969645	0.451195840148705	1.4144878981765	0.816704666718442	1.20300204405993	0.637952736969645	0.0990067583089996	0.406788987174938	1.38416733227169	0.712131744514927	0.36124965361645	0.578201664963416	0.0750133627284001	2.16933892911903	0	0.956070275206843	0.220585411486236	0.23649777215354	1.42843654638096	0	0	0	1.15559091293984	1.23799108963458	0	0.853330947621493	7.18133689716897	1.62249608343119	0.989266741067606	0.938505906086928	0	0	1.13791770677664
ADAM21P1	0	0	0	0	0.324028512892531	0	0	0	0	0	0	0.271889907360596	0	0.189219238073581	0	0	0	0	0	0	0	0	0	0	0	0	0	0	0	0	0	0	0	0	0
ADAM22	61.082808626788	77.9445067245167	72.0277524583505	78.3711344203077	50.6268919169401	60.655060823212	38.1911939377871	72.0277524583505	69.8411723036306	41.4325804397932	64.5938854846885	64.6931711897192	36.0182547192312	107.358844927305	17.72540734271	109.296171053262	36.7521134393343	53.6265765862074	45.7577213295424	37.8202375055529	41.3782318517172	29.8645902165191	44.3274828347874	35.3513638257248	44.2315754940349	33.4707366847395	32.963143789374	45.549363596615	58.5357136704741	45.2393644208741	35.6329030706278	61.3640331339874	33.5700661249962	23.1206737135564	37.7280118330365
ADAM23	237.755067141436	335.325017216376	312.237998906346	300.143384887358	263.780428949275	236.813430084278	164.96458448107	312.237998906346	260.928790426983	185.053685578722	296.038585322022	290.159935832836	103.808391222275	406.760738075853	81.8655911525847	409.192617124098	204.038412646053	194.303999768481	185.254306210115	133.094026077558	126.918458379297	148.558882101971	177.06850460356	250.870026119578	138.826523133773	141.483171006457	169.351338887456	132.713548549209	154.876227475789	145.943417484397	159.662609442433	212.528521141196	138.497087520251	106.796163135652	99.1052468643899
ADAM24P	0	0	0	0	0	0	0	0	0	0	0	0	0	0	0	0	0	0	0	0	0	0	0	0	0	0	0	0	0	0	0	0	0	0	0
ADAM28	3.34119187317802	0.1431525334122	0.0604085603047381	0.875848374898377	0.843819905515529	0.14763918095598	1.57726802250068	0.0604085603047381	5.31566839097459	3.72097107313548	0.629129157076311	2.22527795718407	16.727316677292	0.891653522705825	0.447496007081302	1.35101494331298	0.931565760357733	1.8196834861307	2.19318903704039	3.76223843763291	1.78092969117933	0	0.154548450131619	0	0.262618514406676	0.0703361754510139	0	1.09084047892181	0.443484764569889	0.384090571371035	0.281024797553762	0.7109465932352	0.0863447506292253	1.2901657930576	0.581854765583601
ADAM29	0	0.18660054086717	0	0.20048940555206	0.439970560102608	0.164956220550591	0.328957158159283	0	0.35195016181826	0	0	0	0	0	0	0.0741498708097529	0	0	0	0	0.141050548869506	0	0	0	0.102697637957085	0.110020561163765	0	0.189589308238551	0.138740676053793	0	0.109895461793099	0.834052420148429	0.135061337311251	0	0.202254031884356
ADAM30	0	0	0	0	0	0	0	0	0	0	0	0	0	0	0	0	0	0	0	0	0	0	0	0	0	0	0	0	0	0	0	0	0	0	0
ADAM32	0.122282898170749	0.154846884649157	0.168025959677478	0.158449802835638	0.14902087428749	0.175995977161768	0.0974924274206391	0.168025959677478	0.156460232384431	0.0214282676428271	0.3888706789809	0.312605759159372	0.142720572107872	0.500376624941545	0.276601512038712	0.37358623219069	0	0.201450190525175	0.290492330449785	0.24915805090166	0.229915903377415	0	1.07468840173614	0.852124910531065	0.182617859495628	0.652131823733878	0	0	0.328946550150227	0.213669011584197	0.521112251463871	0.494373160878029	0	0.184030078219835	0.239766620484599
ADAM33	0.0702172966870089	0	0.0482419407713018	0.272955179722002	0.256712339147973	0.033686808564274	0.0419865827724299	0.0482419407713018	0.494134347220285	0.0738272505349373	0.753628576316044	0	0	0.33729610324755	0.816840745185088	0	0	0.0867575597693696	0.0500419595649697	3.54102106537262	0.216036540867924	3.11264302868514	0	0	0	0.337020474555647	6.75750319436725	0	0	0	0.336637263919175	0	0.137908876647775	0	0
ADAM3A	0	0	0	0	0	0	0	0	0	0	0	0	0	0	0	0	0	0	0	0	0	0	0	0	0	0	0	0	0	0	0	0	0	0	0
ADAM3B	0	0	0	0	0	0	0	0	4.99182646178899	0	0	0	0	0	0	0	0	0	3.12797991537893	0	0	1.35112793373133	0	0	0	0	0	0	2.95170788304445	0	0	0	0	0	0
ADAM5	0	0	0	0	0	0	0	0	0	0.528568944134953	0	0	0	0.0766629837286196	0	0	0	0	0	0	0	0	0	0	2.14505550249072	0.459602021635728	0	0	0	1.25489338851168	0.229539714551714	0	0	0.972739631544182	0
ADAM7	0.639646210596491	0.14877261948861	0.376680993700346	0.1332049284936	0.0417594185419718	0.964451150035118	0.764955640089445	0.376680993700346	0	0	0	1.54176072607935	0	0.292629261111786	0.0442918516935256	1.23162720391952	0	0.169354317542216	0	0	0	0	0.803079666699991	0.136449688519123	0	0.146195066440452	0	0	0.553074865437729	0	0	2.95543178932215	2.51256868371263	0	1.20939609763729
ADAM7-AS2	0.969963004432542	0	0	0.314210836325604	0	0.155113528937628	0.193330484525932	0	0	0	0	0	0	0	0	0	0	0	0	0	0	0	0	0	1.44854734643335	0	0	0	1.30462226874893	1.6948489079883	0	0	0	0	0
ADAM8	0	0	0	0	0.0393045293562166	0.288830965389003	0	0	0.330133389767695	0.497353556144139	0.102565355966776	0.263841098429703	0.401523339543458	0.229522180972101	0.250128538075257	0	0.227806260629156	0.531328578306217	0.24517723460175	0	0.132307073212625	0	3.62817331512011	0.770569750532726	0.513768489868027	4.54082551629941	0	0.474232000494246	0.520561541414515	0.450844754654877	1.64933176376608	2.08626927013403	0	0.970765424159845	0.88534441271738
ADAM9	15.9080831468078	49.2067590482947	30.3062185237624	39.385791984903	20.6380927206026	18.9260349172134	23.1360763393815	30.3062185237624	37.1298158871901	24.5681337166359	39.6096316597099	29.0483232106486	39.174056321387	51.192901495272	9.88565147933517	70.277881634811	13.8601282361344	26.5311405350532	29.8174055091408	21.6387387627841	20.9760725451701	3.87464283698772	5.42847583864157	8.87536319635638	3.30686394221812	8.67019927528975	1.68235876113536	5.94412373251077	1.64590254644868	2.03639029532592	9.03282856222537	3.29816518423607	2.6322743792819	2.76241450983614	2.57075519474063
ADAMDEC1	0.504078394838404	0	0	0	0.076787314734889	0.080610681363402	0	0	0	0	0	0	0	0	0	0	0	0.207606072065013	0.718485952671124	0	0	0.46552398044886	2.36272757723777	1.25452000334542	1.25465510523042	1.07529529590246	1.61703337309018	0	2.71198755456094	1.17439079377696	0.537036313290803	1.69826711335254	0	3.79307277709052	3.70640053712605
ADAMTS1	15.7355817298816	19.789422451649	6.82166343027945	14.0789836770125	14.1168498665042	7.38201883890194	7.56896382834438	6.82166343027945	32.2063020516627	16.9108668681741	38.7422059911876	28.4110115826219	209.204487657683	15.8364969415373	10.638670487839	11.6140821781348	20.1167103464874	31.7819442149773	15.9317852529104	84.6510504829852	22.6584411420094	7.88269677567423	4.79687282362452	12.919048772651	2.25457343190208	3.53010834137446	9.49958400865988	3.20165417201147	2.10866162020468	1.82625675386635	3.24771854097124	1.52586471695522	0	1.44185153417454	2.39086913551971
ADAMTS10	0.78985535452973	0.0389686037491931	0.0493327751901446	0.209345379294237	0.131258526432014	0.206691156351244	0.128807917911142	0.0493327751901446	1.05655222657497	0.226489840291406	1.02755924375759	0.110138050115747	0.502836722062793	0.22994863760984	0.417655469536354	0.116137803789754	0.114114764526906	0.133078949262358	0.358214468836851	0.768109942196834	0.220921503842851	1.79045174040471	2.01939696171979	2.6805607082876	1.39404167941009	1.6083251112946	1.3820604254492	1.18778283173747	3.18712016819523	1.38014076720029	1.95074557762056	3.04812899805165	5.78211671181209	1.13466397920818	2.9566313323561
ADAMTS12	0	0	0	0	0	0	0	0	0.272848401086852	0.134526240381309	0	0.0654177590744755	0.0497776071380918	0.113817193958367	0.020672605012189	0.0229937938789015	0	0.526958462982303	0	0.130350776239546	0.109349052526763	0	0	0	0	0	0	0	0	0	0	0.775916231154221	0	0	0
ADAMTS13	0	0.038948122703074	0.246534234810595	0.0697451173133393	0	0	0	0.246534234810595	0.0918258196369733	0	0.25675479527142	0	0.0837620736792873	0.076609260544507	0	0.0386922547664416	0	0.221681676460451	0.204586399510885	0.219344640115774	0	1.59067619388132	3.02750341624336	2.25048756591728	0.321532846519106	1.14819986484329	1.38133404470703	1.18715855905085	1.30313662671199	0.250802799161549	1.94972030839616	3.48174510639397	4.51049971331813	1.78210626727424	1.47753869578587
ADAMTS14	0	0	0	0.0357622286762972	0	0	0	0	0	0.0386909970913425	0	0	0	0	0	0	0	0	0	0	0	0	0	0	0	0	0	0	0	0	0	0	0	0	0
ADAMTS15	0	0	0	0.0350877075290446	0	0	0	0	0.0461961729673756	0	0.0861129544279491	0.221518623624304	0.927067350991555	0	0	0	0	0	0	0	0.111083833899477	0.200061248780948	0	0	0	0	0.69492814447274	0	0	0	0	0	0	0	0.106189605846563
ADAMTS16	0	0	0	0	0	0	0	0	0	0	0	0	0	0	0	0	0	0	0	0	0	1.16146764216372	0	0	0	0	2.01722362114644	0	0	0	0	0	0	0.473179844646769	0.102748359878484
ADAMTS16-DT	0	0	0	0.0583133337665945	0	0	0	0	0.153549664124167	0.599344910853644	0	0	0	0	0	0.129401136784444	0	0.0370692547015162	0.0427632623556516	0.0916961480724212	0	0	0	0	0	0	0	0	0.12106023249633	0	0	0	0	0	0
ADAMTS17	0.146407329832741	0.0794552839132046	0	0.189709377948316	0.02230253434878	0	1.37153169204607	0	0	0.0513114343127025	0	0.449133363767218	0	0	0.0473100717517453	0.0263111020022455	0.542908401403623	2.35163218299805	0	0	0	1.08167497196504	0.257341397127667	0	0.0728818000131466	0.312314740458684	1.40898047304998	0	0.787684734098114	0.170548293735301	0.155979810793779	0.493254136568203	0	0	0
ADAMTS18	1.11755967864447	0.336944353423987	0.511870534937451	0.874890024182455	0.539093966830787	0.923369820564292	1.039495645505	0.511870534937451	0	0.489589473652043	0.407222392783215	1.04754673158741	0	0.563341634298029	0	0.535569300289419	0.559130061515713	0.153423341526069	0.973444290124998	0.664150836652461	0.50938958448963	1.03208317459926	1.85521383688612	1.57607869229022	1.66896891900369	1.29131589528389	1.79251016835125	1.36936466708341	0	2.16972169993046	1.09140950665601	0	0	0	0
ADAMTS19	0.0759732397759662	0	0	0.036916276856875	0	0.291585817750704	0.0454283612563716	0	0.291621909396055	0.0399395567155809	0	0	0	0.0405494862006719	0	0.409598275606174	0	0.89175894567837	0.0541440638171427	0	0	0	0.400616410884576	0	0.113458796237083	0	0	0	0.306557198535774	0.398251774187904	0	0	0.447641164519541	0.171504292109545	0.111723596804072
ADAMTS19-AS1	0	0	0	1.32141111221181	0	0	0.14782723228386	0	0	0	0	0	0	0	0	0.133286294632981	0	0.229093363168906	0	0	0	0	0	0	0.184601638295218	0	0	0.340791644289996	0	0	0	0	0	0	0
ADAMTS2	4.21111294100296	11.4522517258144	10.447644979946	6.07047799027712	9.96444118433185	10.7973012678323	3.07760932362983	10.447644979946	8.4413467466346	4.50140473275904	13.8102113810696	6.96159278849831	1.25603884419321	9.04040026419604	5.39775766211466	8.60213455859914	5.70095900529147	5.57885297047624	3.86814344761118	6.36377551767531	6.40615585200963	11.6670784454699	9.04677729388387	11.877746672451	11.180259587625	9.05796578242813	13.508831628534	0.515994750052334	2.36001772487849	9.97447458988707	8.29992535865965	4.72915502267675	8.54644385285783	6.23190376244722	7.56887489850725
ADAMTS20	0.326672814092512	0.0295475657082864	0	0.0793670513605543	0.0995255041593086	0	0	0	0	0	0	0	0	0	0	0	0	0.0336352740360515	0	0	0	0.301687257930441	0.0956992595910701	0	0.243927364158833	0	0.523966954225658	0	0	0.190268790219846	0	0	0	0	0
ADAMTS3	0	0.0317276843712211	0	0	0.106868830211879	0	0.174789299196772	0	0	0.030734135837079	0	0	1.50114259516914	0.561662756199859	0	1.10317377725699	0.743284979735695	0.0722339951041105	1.16661255585228	2.4121962720196	0	0.971840272014545	0	0	0.174616763039918	0	0	0	0.589751824784106	0	0.186855220751103	0	0	0	0.171946234898688
ADAMTS4	1.46614095843145	0.92470333030889	0.707828452694346	2.32978916060018	0.271630112193354	1.36874410561096	0.758211565546468	0.707828452694346	1.72381703120397	1.02073422332271	0.165391349065984	0.972470614680345	10.2208527336103	0.824827853953076	1.61337504120084	0.83317471639264	3.19068031234772	2.98653122706178	11.493667090881	6.60041078690808	1.32074573841693	0.439136182756556	0	0.11834086934247	0.414237648014362	1.14113606996961	0.762686663492717	0.218491682951644	1.43902183503038	0.415433075337818	0.696567994284811	0	0.233476606605665	0.0894516485833497	0.174815331969691
ADAMTS5	0.209753051137742	0.728531315970577	0.547611486608881	0.366917170160867	1.36116032831335	0.221384255279438	1.25422285660192	0.547611486608881	0.697782193583407	1.58786425666663	0.100055051811522	0.643458859099168	0.195847994495186	1.38820844186681	0.32534213397575	1.04038381459448	1.04448412310709	0.803402545546829	1.61444124664719	1.34625721051703	1.11859657501315	3.95168599973035	1.3272649385497	1.75398983120066	3.00716352349175	2.8188923993658	3.22976128097807	2.77575056018936	2.53910355530705	4.17819741546364	2.74864699456846	5.00321839465143	3.2132980100524	2.84101733657348	1.72735092177077
ADAMTS6	0.0478281037795692	0.0778689612571441	0.197158306451681	0.27888275280178	0.262287178036651	0	0.257390252778658	0.197158306451681	1.77467735856946	0.804592045993367	0.598884681836828	0.58688857061094	0.11164364659927	0	0.0927310548240864	0	0.278702940178479	0.915963322506105	1.39751739359993	0.4385356237411	0.0735760174794785	0	0.252203582894295	0.142838051052243	0.214280150371402	0	0	0.263720609264926	1.25443277224539	0.0835716507655645	0.076432838984412	2.32035038730844	0	0	0.77367775524146
ADAMTS7	0.0527896532051559	0	0	0	0	0	0.0946970582065809	0	0	0	0	0	0	0	0	0	0	0.0326123455988726	0	0	0.0270695270494731	0.146256116537928	0	0	0	0	0	0	0	0	0	0	0	0	0
ADAMTS7P1	0	0	0	0	0	0	0	0	0	0	0	0	0	0	0	0	0	0	0	0	0	0	0	0	0	0	0	0	0	0	0	0	0	0	0
ADAMTS7P3	0	0	0	0	0	0	0	0	0	0	0	0	0	0	0	0	0	0	0	0	0	0	0	0	0	0	0	0	0	0	0	0	0	0	0
ADAMTS7P4	0	0	0	0.0360863968115066	0.0339389908128462	0	0	0	0	0.078083426327198	0	0	0	0	0	0	0	0	0	0	0	0	0	0	0	0.118816621256807	0	0.204746829074881	0	0	0	0	0	0	0
ADAMTS8	0.59354896238398	0.697924775913766	0.203895302434032	0.384549750905134	0.361666212651359	0.901726148784233	0.473218495811361	0.203895302434032	1.77203209341459	0.0520053344144922	0	1.36562139173944	2.42462985940324	1.05599048342923	1.58234538702934	0.266669150213534	0	1.22227385581865	0.775511401381881	2.41877653857684	0.760901460651695	0.274075697738305	0	0.73859448639366	0.14773480543597	0	0	0.272732071764561	0	0.345709340162792	0.158089173122794	0.599909474381091	0	0	0
ADAMTS9	4.02743534003381	0.0624482821317827	0.184466701986744	0.764153104616393	0.210345475644561	0.368031537760251	0.527513450334287	0.184466701986744	5.42300248341823	2.68184400232068	0.983441385308965	2.0591587225526	37.8283014507827	0.0818887002224806	0.501978466370415	1.61298880488148	6.68499178230195	1.20848894140541	5.0024248084899	9.4956512797985	6.29391849899359	0	0.269678362982476	0	0.286409096119079	0.552297036111697	0	0.105747519585866	5.10744959538028	0.0670216468920468	0.73555872573201	1.7833076800399	0.828667064606211	0.0865871856792761	1.24092696135639
ADAMTS9-AS1	0.292480157698137	0.126983226839438	0	0.142119495082301	0.0801974039655831	0	0.104933481605464	0	0.0748453203609658	0.830295648276614	0	0.269172173030275	4.09636370036875	0	0.850608472692025	0.0315372540635226	1.79729803580885	0.180688134975904	0.541950920652068	0.715133060563095	0.329952138932318	0.162065895235516	0	0	0	0.0935873886695056	0	0.322542770006296	0.118017736291939	0	0.0934809747110508	1.30070333987972	0.11488796035458	0.396152138963874	4.3011111949704
ADAMTS9-AS2	0.596140250602003	0.0539209033201908	0.136523639320774	0.289671450127	0.204325401396184	0	0.0297052781826772	0.136523639320774	3.55953669601252	1.01853134884866	0.977511525921776	0	6.26198192925396	0.106060067714782	0.939104350538555	0.0803500085642186	0.342118259808312	0.460353750631672	2.65533099777498	0.37958379995781	0.840645705412208	0.13763612228163	0.174640123493381	0	0.0741898895598293	0.953760586251585	0	1.09569101060106	0.20045554384003	0.173609310891841	0.793896757096154	6.72823526310173	3.02466310662828	2.91578095069384	3.06832071630333
ADAMTSL1	0	0.0330679584098091	0.0209313909311152	0.0888230989791478	0.0417687356813163	0	0.0546518794945015	0.0209313909311152	0.389812418925958	0.176178416474382	0.363319046905961	0	0.142232311932581	0.032521616777335	0.132905201567654	0.0657014398949424	0.0322784833965988	0.414069585054256	0.108561948572822	0	0.156224549980597	0	0	0	0.136494830278972	0.682395861961599	0	0.0839940137719059	0.0614664738399856	0.0532345075715499	0.681619940697668	0.73902279738572	0	0	0.0896048838267968
ADAMTSL2	0.963464784603829	0.237669322631117	0.240704282625422	0.297919169058348	0.120081766083168	0.798385285891706	0.0523732571935762	0.240704282625422	0.0560339724703703	0.96695229549255	0.104451312907795	0.134346285206401	0.204453246337983	0.140245560996808	0.212273221233777	0.141664778836978	0.0463990258446299	1.24452671423707	0.0624213795386003	0.80309121602363	0.404219749654736	26.2078952636533	12.6241994422457	7.32422950680967	14.7808404344815	17.2361076311446	25.2875392148419	9.41756614451674	8.12871446089641	15.304494094656	13.297303882968	6.90505168577235	20.9870359496046	17.9928060761118	15.7140182476035
ADAMTSL3	1.00815678967681	0.683908586102789	0.173160469109788	1.26551056381878	1.22859703575822	0.0604580110225515	1.5321916691505	0.173160469109788	10.5075592385535	7.02241597207866	3.50659509155895	0.837611616779572	13.1393077972157	1.14343563466932	2.19898688303364	0.339707839735719	4.13900054971412	5.99462533087726	4.84978018053009	10.9769936519957	2.04631412437157	0.931047960897719	0.0738352367886804	0.0627260001672712	0.250931021046084	0.739265515932939	0.808516686545088	1.50553585103585	0.508497666480176	0.293597698444241	0.805554469936204	2.2077472473583	0	0.284480458281789	0.123546684570868
ADAMTSL4	0.127378018927864	0	0	0.247577816930684	0	0.0611097142922805	0.0380829794611872	0	0.0814897043668911	0	0.189878261221143	0.0976892997373037	0.446001787837101	0	0.0308707044686062	0	0	0	0.0907788532655577	0.486636818167304	0.52253614403958	0	0	0	0	0.101895597458418	0	0	0	0	0.203559473228075	0	0	0	0
ADAMTSL4-AS1	33.6452819686689	41.6556186947406	47.2613855240162	35.0653111199835	21.371889542097	24.0097005677333	54.8629100188914	47.2613855240162	120.692907812403	55.1318294435715	36.4349406756212	43.1254341736676	128.63462957588	81.3345323541252	54.7392466772364	53.4580194094821	45.8740831253279	54.771430919126	67.5928001846849	78.7703687004646	48.7303507944557	21.5512787782541	11.0370080882945	10.7758417821104	28.5520579225147	15.2939906774102	27.0578405188322	8.00981212182302	9.45410898252626	25.3826662697539	15.2766005769736	9.47237525132348	9.01932256504071	10.3666909196245	9.78525921109503
ADAMTSL5	0	0	0	0	0	0	0	0	0	1.07052571571042	0	0	0	0	0	0	0	0.209670092665494	0	0.172883071773107	0.0580114691808647	0	0	0	0	0	0	0	0	0	0	0	0	0.766156705099146	0.499099945292092
ADAP1	0.970920897978298	0.702558591788731	1.00058911401856	0.511096848224277	0.295804816628338	1.47503376737725	0.774085637430317	1.00058911401856	0.569381746332834	1.48872074725744	0.385952036713218	0.744622843267238	0.0944329284142548	0.906873280954866	0.7059227099659	0.261728686794607	0.428615927069591	2.49922774883716	0.17298723608653	0.741864036607252	0.622337141725986	31.1589369035099	5.26200384733139	9.42384127656249	21.2663420814975	23.8183323809735	21.8023239543014	20.9682105199768	13.8753007340426	19.7927644544713	25.4721531468681	16.8460852420466	11.918236021575	21.1872669552324	15.3488759197738
ADAP2	1.5293514464555	0.41498965085974	0.0750515953226067	0.743129575299142	0.0499219928863092	0.209630763908239	0.457239484602798	0.0750515953226067	2.37610939581156	0.229711029131106	0.0651358387293007	1.00534012145654	1.40246748858002	0.349828527350437	0.900140349177407	0.588947707218264	0.405082055233957	1.48468790417054	0.70066750104488	0	0.392111122487301	0.605305314311637	0	0.163121054301661	0.326277242298855	0	0	0.602337871561091	0.661182565801957	0.572632951045648	0.174572604240397	0.883280047435412	0.214549436363499	1.97280243851663	0.481930907174044
ADAR	38.8844122867398	23.6191868034164	26.4520045306986	27.1839363099112	17.653378936326	27.1046111814059	17.6290537603893	26.4520045306986	37.4775796540534	38.7811809877718	29.0199136097933	18.7281009747915	31.430689498738	22.7294082899177	16.9299059827234	30.9871878875743	13.3644084139654	60.7645659851329	27.0448389817233	22.8195420723374	26.7237432892607	46.5577161088437	12.7123282747685	21.9804307774852	36.7862427220578	43.8334986973767	42.1704972946481	59.9350891255032	71.669882963526	37.7632073853969	45.6193078637344	60.6286121457932	64.1709810703995	42.7369673547957	51.6140043642364
ADARB1	20.2602160721852	15.7074612315946	11.903023190905	15.1730783805552	11.3267134820166	8.15529174697754	7.77579479772112	11.903023190905	15.0999149041925	8.57216000837545	8.43447210135363	10.5671261149216	4.94813885186414	16.6228601661691	2.98364175962318	17.5383223589477	8.35726842270417	8.51211752655696	10.3425560740695	6.54104968688368	5.45582021145595	21.910618776083	20.421111584388	29.3403627873671	32.4483350604456	41.9362490271856	28.2463499033493	49.4505666273162	43.5075103628763	33.4781429733623	43.5172030671902	40.7074407372401	29.5435150331368	34.3250250133736	30.033757649293
ADARB2	1.66696805919338	0.799470389589057	0.319610276286297	2.33581130280321	0.265743550662903	0.818327719429816	1.08948963973074	0.319610276286297	1.56245538207316	0.570636369328243	0.346729528581732	0.416235736857421	3.39344598676094	0.765570615593721	0.807996210760786	0.647914932943344	0.14375486960607	2.44282424419605	1.85107419994665	1.24408078553031	0.596364710619602	0.322214667644834	0.204421660593322	0.289440689709108	0.694732464438746	3.34921870673205	0	2.67195871386639	1.17319703877985	0.60964518777927	4.21273910109787	0	2.13189086951523	0.437565601899626	0.114017911226943
ADARB2-AS1	0	0	0	0	0	0	0	0	0.232951901550153	0	0	0	0	0	0	0.196315902406088	0	0	0	0	0	0	0	0	2.1751816153257	6.99085315042717	0	1.00389645260182	0	2.54503533798066	6.98290416961588	0	0	0.822001016048594	0
ADAT1	4.47452914282846	2.03186608558961	2.19583635445656	2.3960852652391	1.58579669779293	3.85522470406369	1.85650704690328	2.19583635445656	5.25777530805907	1.72820936985618	1.41568084621195	1.96092868095067	2.34474056271738	6.04362703291548	1.28360471759255	4.62782137303696	1.74148390091663	3.83613074578981	6.1174343418616	1.1163791402415	2.76270893096985	8.34892249733227	7.38339200657774	21.4082747927113	13.0918197979924	17.6777731665533	14.0609090096972	14.3501694211083	21.5554949283407	13.0840119220194	18.2413972888288	13.6597310055354	15.2446796346111	12.7807781697257	12.7573105722064
ADAT2	1.76449617549428	0.864922156856482	2.38544566208785	1.74243595708949	0.286130638677262	0.273070503215193	0.952979334311792	2.38544566208785	2.94952647335802	1.46621514529807	2.0024043794439	0.785749365456862	0.597891517167201	2.39999771264802	0.606965147301049	1.56504444915233	0.663357143984625	5.87230664283604	0.81129579575388	0.695856165502759	0.933987071964035	1.57697299476771	2.40113790467099	0	0.425017249764036	1.4570348375213	2.19109482484027	4.08002935092444	1.49287434962926	0.994568832578936	2.00114490062981	0.230116727656162	4.69522526431167	0.385473590268724	1.75777217080987
ADAT3	0	0	0	0	0	0	0	0	0	0	0	0	0	0	0	0	0	0	0	0	0	0	0	0	0	0	0	0	0	0	0	0	5.08296272973091	0	0
ADCK1	0.232182718045726	0.378016807009696	0.0531727720498347	0.601708112034068	0.106106635173055	0.222779717926289	1.01811712179781	0.0531727720498347	0.445614585905025	1.01716460329875	0.138442884130858	0.5935552389102	0.993624236194047	0.578310903895017	0.0750275349110429	0.625889071056628	0	1.96031435400289	0.220627086417558	0	0	4.50290888929165	2.85676663752644	2.42693803632265	3.35184678821089	8.79139737058962	4.46891444956794	4.90757995674892	2.49832822898907	3.92177299743146	7.91562913616007	2.65960244776155	5.01615204042755	2.79539359321268	7.51167576834661
ADCK2	4.47846369827921	6.86248389111192	5.15828890681903	10.688674702138	2.82918046501994	10.1108085486289	3.62305057850173	5.15828890681903	13.3142123795947	8.79420238132551	11.6239197732353	7.27336100732224	5.07323448441327	12.1624467909215	6.3845778502275	10.0130578839761	4.32620936343109	7.32362127532238	6.28948587486696	5.0322315344889	8.64553692209024	33.9389434672321	12.0392745712177	20.8490736607429	26.3592145104782	22.3381360715016	35.4936225661183	25.7833534249422	23.1201299134929	23.015793852317	21.6812438546152	24.2298485681137	8.79583702133316	20.2196391407452	13.9465535838148
ADCK5	0	0	0.102641678504659	0.0725939331919293	0	0.0716735379883203	0	0.102641678504659	0	0.0785390553648476	0.0890807422446673	0	0	0	0	0	0.0791423208881597	0	0	0	0.45964886193416	6.62259643666999	9.45349535006405	1.11543390523565	2.00799725156571	6.21451661348149	11.5020492008573	1.64753247144719	5.42545869093509	3.13256537771142	2.62622900252238	4.52995100913949	13.2039450716048	9.44311889333724	9.44704094113962
ADCY1	3.81313204592305	2.1967343581342	2.01520465745221	1.852845011141	1.52811484740779	1.39312296113658	2.08714142513449	2.01520465745221	3.28386120705186	4.14794860081633	0.944437014369426	1.12476295272508	1.47206776544028	1.42463822805786	0.398087526276536	3.39996483563458	1.16537435848847	6.28783583280797	0.940678479492447	1.29989105569398	1.15814004028363	3.41313142646724	3.50585733804227	1.18258676414458	2.14640710555687	7.88385630239353	3.10508384645084	6.87366449090999	23.7895058939914	2.2038537246673	8.85925341940293	15.8310208272717	8.29562477705066	9.86595448339866	10.3090977028674
ADCY10	0.400242021369819	0.108605708055274	0.183320946073783	0	0.12193940617076	0	0	0.183320946073783	0.256053628963285	0	0.0795503648379344	0.613910675046739	1.79068882607255	0.142415130821705	2.97468720812097	0.503497062839258	0	0.041210194080321	0	0.101939358881358	0.171030393994391	0.369629527547409	0.117251462166294	0	0.298861665515561	0.320172194847361	0	0	0.672918260260907	0	0.213205427748409	0	0.131014555668966	0.451759229631006	0.686678950948198
ADCY2	5.11826987459349	4.70944030424532	3.51644514658965	5.51667717108064	3.43412164263642	2.58943043787154	4.29858386434325	3.51644514658965	9.16831370821535	4.21951164156021	4.57778285026747	4.85312984574091	18.0025855679344	4.69371817279309	3.37173733368244	4.65341604763409	4.41213944271749	6.69760675038727	9.50047511781379	4.01744009124361	5.46383829486548	4.44748835978351	5.07071288143107	9.03243002863014	7.19197834321008	6.8114961586788	5.37345846923287	2.758035602829	5.06926660513767	8.0489922412425	7.10118285933577	33.3430944189985	28.603748402051	11.239024569156	24.3250848336513
ADCY3	0.879072336635215	1.35782233780099	0.789788577387946	0.295720218440151	0.618050423650246	0.648824170234316	0.363906819915682	0.789788577387946	2.89844000979577	3.94590689484248	1.12896386044513	0.5186014987705	1.1838409951173	0.577465380241725	0.983296654714799	0.76559313211354	0.465682926771103	1.9634160922451	2.1686225890709	2.790072512057	2.60060494268626	3.93428470634214	0.713147470283802	1.11072028556347	2.12069435713394	3.24558839312916	7.15840227790234	7.45713772979231	7.77637137890218	2.00865800754705	2.59351838587582	3.14389666933412	6.37485944955923	4.12153860390823	7.45807569289643
ADCY4	0.05078067545209	0	0.0697764924903372	0.0246749181619276	0.046413158131563	0.535965601290124	0.0303644135235349	0.0697764924903372	0.844656392753436	0.347043903252183	0	0.233669607999382	1.00755380953803	0	0.0492278098777923	0.246398724663647	0.403511052204042	0.564682339562479	0.289520061586249	1.31922192254086	0.286432977431886	0.140690153010328	0	0.0758279352462166	0	0	0	0	0	0	0	0	0	0	0
ADCY5	7.29452699219853	2.45542169166419	3.33050441319468	2.28821837155996	1.87777134292863	2.56929399019734	1.98764568019764	3.33050441319468	4.63711592598847	1.3834309837928	2.20227111673506	3.89480070720935	3.50246867761627	3.8440529039409	3.35670637566903	4.18164155919651	1.17394293993193	3.16589315959032	2.53350039353731	1.69325261685676	1.49146290814228	31.3380061717467	15.6618908180435	19.2342390468965	24.4763089603488	37.1534338864906	22.2153012712378	16.0376785930697	14.7169566940028	23.233163797637	43.3824627916235	32.1972151856634	20.7646036827628	23.6581212074169	16.8374373068808
ADCY6	1.50999750000384	0.10573882729567	0.0334653367966439	0.757393825682836	1.17978550370439	0.303790123083432	0.233008060779411	0.0334653367966439	0.155809089919097	0.87063484584471	0.871317700005509	0.298852592585178	0.568506440619943	0.207983666676835	0.023610032240437	0.2888714972979	1.08375103956766	0.601835438400122	0.451282080538221	1.33985408466439	0.324705575356819	0.13495213606829	0.171234537256412	0.727353095875421	0.145486285210548	1.01309182842843	0.468766630629471	0.268581096118204	0	0	1.40114753700675	2.85543118783	2.20034350610604	1.75933630069854	0.50141443968762
ADCY6-DT	0	0	0.508020726461688	0	0	0	0	0.508020726461688	0	0	0	0	0	0	0	0.398655939001532	0	0	1.58092847708682	0	0	0	0	12.1457463717392	0	0	0	0	0	0	0	0	0	0	0
ADCY7	0.142983493498084	0.103462889768073	0.327450241372629	0.115795558355015	0.130685845252118	0.274385816633821	0	0.327450241372629	0.121964346361336	0.175390183673401	0.142093889025525	0	0.278134913648268	0.0763151237675473	0.0693055396656457	0	0.0504963918267211	0.147220361749419	0.305701352986423	0.0728341597312879	0.0488794717635628	0.132047407136046	1.25661645578222	0.85403693351655	0.355887044392294	0.228758283718167	0	0.131400059241076	1.53852836719478	0.0832799521590529	0.228498173089525	0.963438097115415	0.187215913057154	0.75314229219112	0.280355385208868
ADCY8	9.95543486907675	7.35383325949697	2.02659573328371	1.70206963610852	1.47440629305312	1.72471305251913	5.45680077982476	2.02659573328371	13.7404404126539	2.03529967867626	1.813807390358	3.81753252690799	11.0813981561254	6.69113969954706	1.69786095936068	8.24977380160597	0.781307808732075	6.49194091147314	9.19718066928098	2.81732494550144	4.77408022508889	7.15088411371759	8.74937587192021	5.36823901701574	5.50647911170435	23.7439670880423	7.09689894436337	22.8723032911643	12.0884526263297	7.57024884651931	20.623451221019	21.0559135970272	11.0436956724011	6.65887411740536	10.0311901245722
ADCY9	11.888391061206	4.83887395589304	5.96671851064255	7.50221670827364	3.45733202406834	6.16640950792457	3.94670713143643	5.96671851064255	4.3707290489187	4.95113520340531	4.3958866003827	6.27567917144029	2.56784069009688	8.19936362747773	1.53415155315652	8.82339446411985	2.41279306296894	9.18049973722715	4.7314147028691	4.95475422998165	4.78982438865038	9.51760334738099	6.85236635687218	4.38042970658376	6.62899560639693	7.84272546144102	8.54362850868356	8.19396308363635	6.38567916655993	6.20491749460563	8.8824278045618	17.3214604609908	11.2955335501842	8.62624735347331	9.47923083695295
ADCYAP1	26.415250765541	37.9605662794983	117.891208541314	22.5390961961792	26.9439695936554	20.9860562914329	10.0456554292501	117.891208541314	62.7293745727004	22.2186319123459	61.3641090943438	3.2413596900198	7.02927347020846	59.2145914556936	25.4538314309031	19.9949037819458	9.85128989477915	33.8778089137796	33.659871568122	137.893268214707	41.7735098158152	1.7564314640201	14.486256351491	3.94444127954107	3.31368749433	31.9497496154582	1.01684997771314	70.495436992738	29.6312795481274	3.50787531269903	40.0184168219378	0.213586547451818	9.75350481275902	0	0
ADCYAP1R1	67.5151229786129	20.7282228272667	23.3986970194895	39.7405881738783	20.7155810645033	30.3768232244082	25.5992539315823	23.3986970194895	54.6236748072811	35.24090638291	15.4092212157834	22.4406277110835	37.3701451176482	31.6507257711488	22.2624772094305	49.1364451279875	22.5203227323788	38.6719790878996	31.3225311198464	24.3733247027008	22.9060816420395	52.494642671201	26.4535053454283	18.5337702578549	32.4152046560813	50.555011484674	57.70385485354	76.0416297162531	48.1467105512988	30.90726005534	49.0602166483551	94.6613890122389	84.554209222588	60.6394192166996	87.1171941393361
ADD1	17.4674006051118	13.7319178608855	15.1073465295562	14.2965099094017	9.15727188632401	17.8000719524035	8.70389130039671	15.1073465295562	17.7527418736338	11.3806992347077	9.93509901235081	14.9163074647196	23.5677231116666	18.0012127790044	7.41580277796818	18.934755613107	10.418101977836	14.4262598164986	15.6268929317487	12.1160095516706	10.7038726207935	58.0044217048461	43.4953460422927	46.2003666498524	65.6310114002715	55.0000495929786	56.927838999503	61.4769884786779	60.8595882561338	62.1250687798068	58.2040662811031	56.0939925792505	43.6130488411853	43.7661008204599	52.6035947102537
ADD2	132.659527910576	97.2204396184526	137.645916853601	119.434680251914	52.5593142969763	61.9686932290098	61.6384967647046	137.645916853601	147.465281401279	54.7009244140864	86.5595316026068	87.9067720420602	74.0203191267586	170.870242586539	46.5652507720545	115.682007432578	71.6454266846364	71.6101539828172	71.5291232917868	60.8078451162398	39.0018207104792	79.2573586314111	51.5329752111602	53.5777944078485	42.577210561961	62.0070691186147	73.4150759731831	62.0256389479385	51.5203806304294	42.4176740151584	62.45313220823	40.6425217123629	47.4876642467936	38.9660783075194	42.6866127438542
ADD3	42.7251471862228	44.571971927538	51.7780256001085	76.0411847225954	44.9194870232179	31.6778404323029	83.647764712662	51.7780256001085	173.337910380786	132.262123364217	61.3356670707554	31.9982279825879	215.257282513638	83.6921551420461	45.426871880799	58.6673517035168	39.4258745563384	123.459098928388	166.041089130978	58.5896737985834	59.011982938291	46.5156630129374	53.8461784769553	40.1316709141761	46.6849892683692	28.2643646068846	56.0691917440325	46.8057701463495	68.1253637726056	44.9900869551463	31.1355405559509	45.5890833475228	42.4488963595774	37.3351126726461	37.4032627910731
ADD3-AS1	4.64432735430017	2.83859577205735	4.3680276309112	4.22863456343073	1.93698431397072	3.87216979288403	2.4805035331074	4.3680276309112	1.58656014401934	1.30373967414119	3.97912938852635	2.14402474994171	1.7366823606522	5.6796596350236	3.67178231721173	2.57684880153285	0.95545732030967	2.42347240073867	3.34202073512509	1.30921105722818	0.716768896755228	3.87268810064545	5.4686675632649	12.8602592342944	3.29958410965408	0.793540705710294	5.64119490662852	0.870190926168335	2.63818029832922	1.7333413487898	0.648522332758767	1.36721251150913	0	1.01788788448505	0.530468802613147
ADGB	0.316289570612799	0.343300812336862	0	0.128073970410674	0.240905254566542	0	0.945630126988892	0	3.64221542122553	0	0	0.323426882465751	0	0	0.025551456844946	0.0852613782808579	0.0837761847414749	1.49804438102864	0.3381164752179	0	0.810936288394973	0	0	0	0	0	0	0	0	0	0	0	0	0	0
ADGB-DT	0	0	0	0	0	0	0	0	0	0	0	0	0	0	0	0	0	0	0	0	0	0	0	0	0	0	0	0	0	0	0	0	0	0	0
ADGRA1	4.78751743414928	4.54682648373927	2.16395111840516	2.05082605603907	2.50454408413938	2.44792190285744	2.44836722330203	2.16395111840516	5.6419997684375	4.76872042637234	2.29122299082386	3.76828624642521	1.47044107815277	3.9001335126721	0.732807766786068	5.70562902579588	1.20133734884085	4.51427479844397	3.18746428406034	2.40661849488859	1.58279516612204	26.8771197151292	17.9373641587637	24.9271947889091	28.7869549083451	32.653723580536	26.6742125170121	27.6137133567815	33.5522446124321	27.7378716868183	30.6032244862452	48.6428828214373	15.09401309185	22.4681963098013	27.5129708270589
ADGRA2	0.693926101985336	0.376593818841016	0.0794589165612013	1.06775797047802	0.502109259337878	0.499367467666789	1.31395955787486	0.0794589165612013	3.81046041673122	4.01280912690209	3.65492601565458	1.6852645316624	2.9021595725775	1.0185224981088	3.44761796308233	0.74823960544387	0.306335747988896	5.60873417419797	4.12118565926078	2.47434625648387	0.0889580166165632	0	0.20328662596364	0	0.0863593773730029	0.0925172900695296	2.22604594217609	0.159427372836963	0.350004887317524	0	0.462060464357346	0	0.45429722550148	0.261081632708828	0.340154508169144
ADGRA3	1.99051364855204	0.60014006151913	0.0607803655025969	1.50455453372842	1.35437865378309	0.997392887885411	2.88300614452919	0.0607803655025969	9.79122423910992	5.74370588307654	1.52975325813874	1.01771554245277	9.24116089671586	1.06240441979603	2.55141822329197	1.31163443055574	2.03862619772746	4.04433934492962	5.26452653936288	2.29827518607864	1.29288340400852	1.47061543807492	0.932998029366002	0.330258046448132	0.19817616757705	0.283076334241463	1.70276530119592	0.121950492298569	1.33864303085916	0.309163670794541	0.353443076288461	0.894152947274267	0	0.599126104991687	1.23592042386174
ADGRB1	0.891022749041892	0.695114918563128	0.114781191867771	0.243539027094947	0.101798517304872	0.293884890266954	0.233095169556891	0.114781191867771	0.249387741259849	0.439139661114217	0.398465571345641	0.0854183762792737	0.324982270637148	0.237784480254511	0.0809789441851856	0.090071529448144	0.118003395255755	0.344034532146889	0.158751926102248	0.170203807202398	0.428343250211891	28.6976928175888	6.36251765845687	9.64622874132988	11.1442573582908	20.4030558147408	24.1170107887063	12.1290507374914	13.3701613190649	12.0660831174654	15.2181460670411	10.2439952483461	16.1874574744076	12.6970997075206	13.103069798098
ADGRB2	2.21830889280872	0.573274585841017	0.471733531714424	0.359300658505903	0.603427905246453	0.405423086465135	0.442147516054794	0.471733531714424	0.608209902835301	0.666387075225618	0.440901435442018	0.162026192859809	0.678088329316025	0.451042454036149	0.358412222278114	0.427131363215928	0.223835218025099	1.56619990828624	0.790464238543412	1.53354595860211	0.758337653082712	16.6817961493183	4.27048691870909	4.88984594186903	5.7580192805126	11.8301892211651	11.6907593298941	5.67895266347406	5.00831301455195	4.61443520375877	8.27171635615599	10.1427448716757	6.32776992884868	11.2076595470782	6.99035934206807
ADGRB3	19.8900485738464	29.6759559527065	28.1871859145406	29.1156034679744	22.0545790490887	20.7297544789397	20.0210048297213	28.1871859145406	28.9195425725789	18.3886825545877	26.1733050601756	28.3086639983957	25.1792108265197	41.2326432065441	6.7093458742071	55.0625767365021	12.5184359861113	40.5223037356633	23.5511019503924	15.6264193111155	26.8888987289481	19.5204053987486	14.356986456679	17.8762799234697	13.8742320498086	16.5593838894251	16.8013951568688	17.8776080600324	32.7069001348	17.1049035985858	21.2237241456647	37.4335294075795	18.4914183167171	10.9787806937997	25.3985656939136
ADGRD1	0.807160181905713	0.0453151007723495	0.0382447998994123	0.270488605533728	0.0508785088527407	0.066764791807302	0.266285880031913	0.0382447998994123	0.160255333822211	0.570648831540024	0.16595963801799	0.0426917771375416	2.2739485092605	0.133699243534869	0.269819773260056	0.16506381928763	0.309632634962767	0.584620278761146	0.178523109724032	0.808138500809755	0.128450589015845	0	3.47349689296019	0	0.166264391713644	0	0	0.0767348491083738	0.0561542469936436	0.194534906592488	0.0889587261722365	0	0	0	0.0409304004598148
ADGRD2	0	0	0.0506648933320927	0	0	0	0	0.0506648933320927	0.424597300305184	0.0775352258543338	0	0	0	0	0	0	0	0	0	0	0.189072484161936	0	0	0.110117723425964	0	0.353947335473923	0.709689894436337	0	0	0	0.235696585383074	5.96273659384842	1.30351817772603	0.166471852935134	0.867562389152194
ADGRE1	0	0	0	0	0	0	0	0	0.353481102298249	0	0	0	0.644879844296429	0.353886425024046	0	0	0.05854012513497	0	0.078755001915844	0	0	0	0	0	0	0	0	0	0	0	0	0	0.217038140373111	0.249460788522975	0
ADGRE2	0.14220586977737	0.0257250502648862	0.0325669384933783	0	0.0433250343262346	0	0	0.0325669384933783	0.45487888667656	0.149516840877398	0.028264220693691	0	3.26414268423061	0	0	0.127780253533238	0.301330586265217	0	0.472949211921832	0.289752188331599	0.607670475306385	0	0	0.0707826838268027	0.0707903065621792	0.227514169006902	0	0.130685432674965	0.191270124335211	0.165654058969465	0	0	0	0.214013224497725	0
ADGRE3	0	0	0	0	0	0	0	0	0	0	0	0	0	0	0	0	0	0	0	0	0	0	0.253803746620801	0	0	0	0	0	0	0	0.230753354212721	0	0	0	0
ADGRE5	0.228343204499448	0.0413072992176043	0.104586950003632	0.0739697379458455	0.0347839972730694	0	0	0.104586950003632	0.681715430957805	0.640220259562727	0.0907690060330278	0	0.355342933155981	0	0	0	0.0806422310945128	0.235109440586447	0.0542446659424068	0.930523378506755	0.117090038965391	0.210878384305894	0	0	0	0.121774894621432	0	0.209844576212755	0	0.132997248013203	0	0	0	0	0
ADGRF1	0	0	0	0	0	0	0	0	0	0	0	0	0	0	0	0	0.0175246906141754	0	0	0	0	0	0	0	0	0	0	0	0	0	0	0	0	0	0
ADGRF2	0	0.486696228529797	0.0440099268897224	0.747030735808364	0.351288456588571	0.15365820263016	0.49794314474224	0.0440099268897224	0.0409805925322786	1.14496310454324	0.0763907412775224	0	0	0.820551666967405	0	1.72678178425996	0	0.118720157238742	0.045652039421741	0	0	0	0	0	0	0.307455425888607	0	0	0	0	0.511843053871375	0	0	0	0
ADGRF3	0.142214097855237	0	0	0.0691034767617671	0.0649913116902133	0	0.0425186120281819	0	0.272943123670115	0	0.12719635231811	0.109067449385582	0	0	0.103398908770391	0.0766725881641552	0	0	0.506760618125384	0	0.109387014357183	0	0	0	0	0	0	0	0	0	0	0	0	0	0
ADGRF4	0	0.131121134998022	0	0	0	0	0.36117623694243	0	0	0	0.144063341335817	0	0	0.128954780061352	0	1.04207792489224	0	0	0	0	0.619461898861431	0	0	0	0	0.193274102876009	0	0	0	0	0	0	0	0	0
ADGRF5	1.11705177392761	0.437828586132238	0.383728426319948	0.784027675370251	1.92851207180864	0.565679136814954	1.74407468914327	0.383728426319948	2.89822374107049	2.41421036903053	1.03609499569407	1.52301184889644	1.44861056373692	0.761821705902519	2.01538325504	0.8364467134027	2.86012986171096	1.53353614208302	1.81332169007474	3.98309397385209	1.08196091754779	0	0	0	0.185356712410348	0.0992868478794952	0	0.342185580723238	0	0.216873561220136	0	0	0	0	0
ADGRF5P1	0.275115989840168	0	0	0.267364089741129	0.125726980069617	0.659935665426374	0	0	0	0.144630013304508	0	0	0	1.3215483319988	0	0	0	0.679843658421091	0	0	0	0	0	0	0	0	0	0	0	0	0	0	0	0.62105516659145	0.40457597983046
ADGRG1	5.39321385973082	4.05657809602554	3.05528205926999	4.66655164070803	3.67539790564986	7.08130251104746	3.33803758165308	3.05528205926999	10.9259257439723	7.53577655763424	3.77996985350198	2.90258725446512	7.39892191006165	6.51459175831596	2.93518044880305	4.5400461319805	5.48848659298973	5.66993065693114	4.95621716583889	5.34989151332614	5.70088803873647	58.3267838813688	27.2749189473996	26.9859002525845	28.7550895633807	27.1724103642527	56.9108350212763	22.0424775437026	15.0806740669692	26.2872846795987	26.9147045456669	32.2278889001762	35.0293643213878	24.4564050998405	57.3959173141509
ADGRG2	0.0806631306236113	0.0875517906425702	0	0.0391951491212504	0.0368627494976193	0	0	0	0.103207990250634	1.92943016370459	0.360725699372173	0	0.282434134032513	0	0	0.0217441557750171	0	0.199327992003348	0	0.369799903253177	1.01338160532555	0	0	0.120449729965783	0.120462701449316	0.903366620058646	0	0.222385253357693	0	0	1.09569789507978	0	0	0.546274181188147	0.059310193360988
ADGRG3	0	0	0	0	0	0	0	0	0	0	0	0.775725402358441	0	0	0	0.0681652438910028	0	0	0	0	0	2.45204699084575	2.22234947272596	0	0.566453545657734	0	1.21676770481292	0	0	0.220923206421932	0	0	0	0.285417019461317	0.929650669703016
ADGRG4	0	0	0	0	0	0	0	0	0	0	0.0242417025838505	0	0	0.0216993677643929	0	0	0	0	0	0	0	0	0	0	0	0	0	0	0	0	0	0	0	0	0
ADGRG5	0	0	0	0.0353556953485382	0	0	0.0870158877066984	0	0	0	0	0	0	0	0	0	0	0	0	0	0	0	0	0	0	0.349232228873471	0	0	0	0	0.116278377602396	0	0	0	0.10700064546493
ADGRG6	0	0.183667082582795	0.0332165092009648	0.493344017592078	0.176756731569607	0	0.346913334914702	0.0332165092009648	2.31975884495387	0.508330201370027	1.15311882561019	0.370788136380466	3.78067182929446	0.0258046535576564	2.39031722607006	0.312789411363412	0.128058682801448	1.52326943163104	1.68833881895428	0.369414376779428	0.297499629274983	0	0	0	0	0	0	0	0	0	0	0	0	0	0.0710980330423173
ADGRG7	0	0	0	0	0	0	0	0	0	0	0	0	0	0	0	0	0	0	0	1.53471341723565	0	0	0	0	0	0	0	0	0	0	0	0	0	0	0
ADGRL1	11.2463669338021	4.13878988258338	4.37734649283496	5.06602497931547	5.69100130994511	7.59531753290722	6.63820389957604	4.37734649283496	3.42757967551259	7.76462253823331	5.32437706120565	7.55160041744485	3.15475189436041	5.9510420214704	11.3235795490473	7.72876763184095	5.16503655741928	11.5398594691748	3.78389620964106	4.42565997094676	5.51941500749054	64.7242338562284	26.63991350975	28.974312402469	23.9316110912027	39.0748905765747	50.1674744041635	37.1271355084713	31.7464234198536	24.0368197018984	40.2646250501446	37.0765307999135	38.3936557649422	32.9061912575127	24.1334553492363
ADGRL1-AS1	0	0.621572836129953	0	1.17489864288075	0.930512448952641	0	0.076094974804087	0	14.8987178414532	1.13731578961696	0.455283122525401	0.780786052700016	0.742643548557583	0.135845187694329	0.123367736031112	0.0686099379331622	0.539318406648857	9.51279528534246	2.81152176302052	2.52815310269508	1.69665976312572	0.705155305582056	0.223684755875493	0	0	0	1.22470561155447	0	0	0	0.406739525257216	0.257246052957657	1.24970547742019	0.86183703919354	0
ADGRL2	7.57836504999656	7.93108899229239	6.36227043222238	7.10996180551577	8.66234412306041	8.26064977650684	4.06645309657282	6.36227043222238	9.10635303258274	6.68435361988255	5.69424525074023	9.76532415207907	4.34860112197636	12.3854806114677	5.49681454837216	13.3494206893539	3.77505620940799	7.19582499843833	7.14103999401857	6.46766952520456	6.18613212265039	1.45319777763677	3.81495639982275	2.916862863357	2.86315519037915	2.72007123440944	1.21843311162334	2.19404275702194	1.71506361167667	2.62310338959716	2.60136226460921	6.76382547693405	1.56301192105512	1.59235703912456	2.68637807544364
ADGRL3	19.0608718801857	24.1367899640564	19.9349932898032	19.035975392668	15.1334180779829	13.1056685587869	14.4263149516796	19.9349932898032	26.9544714189124	23.7657576061237	20.8976124720284	19.3113542735648	13.0540716265059	26.6290745213505	7.66368382651137	29.0927370560519	7.25894204371784	21.4164115064788	12.7286343493846	13.5126081104215	13.5875830578972	6.48958595859807	16.3142784393352	10.9303115151031	11.3250222136646	10.3993375164939	7.60795074097877	13.8034865320045	16.422052863711	13.5576202582997	11.1361624819208	20.2417028953598	18.8043203731499	11.4346328174153	12.1851946546221
ADGRL4	0.0706532785222508	0.115030640422118	0	0.171656230434866	0.322882844642393	0.949087194306878	0.295730953304672	0	3.75161845588919	1.07714187728561	0.210641079022833	0.758600039905547	0.577233083119973	0.414810473531261	0.719173472573918	0.114274951814513	1.64683731123054	0.26188872215997	0.302116031840669	3.13112771366371	1.19557855930132	0	0	0	0	0.226075364902569	0	0.194788463121257	0.427636188643901	0.24690968913662	0	0	0	0.318989700950213	0
ADGRV1	2.85840161119373	2.79357373500642	4.70154241587644	4.1609060174524	3.38193383598711	3.31789865485865	2.54205407979773	4.70154241587644	2.67324394740562	0.891418975029794	5.22143997264551	4.57013315812025	1.90838444609382	3.99507032964065	1.19763218357824	4.0550883247133	1.52063608889049	1.8032731430781	2.4427998393021	0.777375770841394	1.52784117900663	1.44292889144272	2.6611422637751	2.94801444154368	2.20672695807058	0.833240989966872	2.33122072236642	1.10193530254989	1.22180564019343	2.2856557386069	0.541958590421668	0.51414984134246	1.09425160465684	0.601517507752431	0.195924249708565
ADH1A	0	0	0	0	0	0	0	0	0	0	0	0	0	0	0	0	0	0	0	0	0	0	0	0	0	0	0	0	0	0	0	0	0	0	0
ADH1B	0.304287991734084	0.165137147178568	0.104528684293324	0.0924106614727346	0.017382309500804	0	0.773286036435292	0.104528684293324	2.62800891720924	0.379919007093578	1.0205824313435	1.10848783122529	7.85758247273564	0	1.45647811701244	0.266584964966484	0.0402986525302384	1.4333686084199	0.54214446072801	1.86000996216281	1.40429769295094	0	0	0	0	0	0	0	0	0	0	0	0	0	0
ADH1C	0.780777081712853	0	0	0.2529257494438	0	0	0	0	0	0	0	0	0	0	2.01840275620915	0.420944199885989	0	0.803912966477926	0	0	0	0	0	0	0	0	0	0	0	0	0	0	0	0	0
ADH4	0	0	0	0	0	0	0	0	0	0	0	0	0	0	0	0.0900348105205255	0	0.515841422436305	0	0.510403263669319	0	0	0	0	0	0	0	0	0	0	0	0	0	0	0
ADH5	5.47207173791218	13.3407805675361	14.9802429011676	13.4583423393417	6.61728019146515	10.4201481751552	9.66509391445054	14.9802429011676	14.7031140081362	22.3054790925704	10.6919957223652	11.4924053136087	7.07443526354681	17.5237779575974	1.8770606396497	24.6453918788161	8.56259408632637	9.62151322271711	8.21957182860226	7.59033427261298	5.61194798345838	39.4176164144061	18.9406652965251	43.8727249932797	49.6607239164795	43.9083332120696	47.800516739013	41.3132479723621	46.0286876624358	51.1909851427984	45.741896918723	41.8632266625138	49.4376398525634	26.796118201954	36.6449723909569
ADH5P2	0	0	0	0	0	0	0	0	0	0	0	0	0	0	0	0.19649056068225	0	0	0	0	0	0	0	0	0	0	0	0	0	0	0	0	0	0	0
ADH5P3	7.92634089286211	0	0	0	0	0	0.861740453454198	0	0	0	0	0	0	0	0	1.74819570084577	0	0	0	0	0	0	0	0	0	0	0	0	0	0	0	0	0	0	0
ADH5P5	0	0	0	0	0	0	0	0	0	0	0	0	0	0	0	0	0	0	0	0	0	0	0	0	0	0	0	0	0	0	0	0	0	0	0
ADH6	0	0	0	0.587976219622703	0	0	0.556577423072838	0	0	0	0	0	0.108637563408628	0	0	0	0	0	0	0	0	0.257883995531543	0	0	0	0	0.895779905383743	0.256619747597602	0	0	0	0	0	0	0.136881080201671
ADH7	0	0	0	0	0	0	0	0	0	0	0	0	0	0	0	0	0	0	0	0	0	0	0	0	0	0	1.26844509768142	0	0	0	0	0	0	0	0
ADHFE1	0	1.18463171077698	0.166633204535095	2.94630794571152	0.997553143820566	0.290895265192383	0.435079438533492	0.166633204535095	2.09470515381465	2.23131827808302	0.433853277504223	0	3.11382657322386	0.582529741369511	0.587804532688203	0.849946735550337	0.385449811501481	1.49835288245856	1.81493210010145	0.555958794751705	1.05713795392732	7.05562366815296	2.1315607731297	4.16494699038433	2.1732498376922	4.65642971831295	9.33647688240107	3.6776846065564	2.20198456639195	2.11897924454429	7.17049995214774	9.31523140612391	6.43076685370168	4.65386898517743	6.598373137004
ADI1	1.91424163024304	0.207771854569296	0.473456325633266	0.632503476973569	0.069984102177069	0.404077991178265	0.549419941445284	0.473456325633266	1.46955638828367	0.885568219781134	1.0044311579752	0.234892551742182	0.714936697661865	0.326942548925642	0.111342264191818	0.495376576164895	0.0811245771496575	0.141909421596589	0.818536800286075	0.234022281454362	2.39507127553992	4.87921339807278	2.01880718456975	3.31577844024405	2.51568901772482	3.06258169557265	6.63195257427003	1.47769804939053	3.86204769744134	3.21102589371391	2.81437142350173	0.309560764288112	0.300770237892756	1.90135749039278	2.36461426417171
ADI1P3	0	0	0	0	0	0	0	0	0	0	0	0	0	0	0	0	0	0	0	0	0	0	0	0	0	0	0	0	0	0	0	0	0	0	0
ADIG	0	0	0	0	0	0	0	0	0	0	0	0	0	0	0	0	0	0	0	0	0	0	0	1.18432517643994	0	0	0	0	0	0	0	0	0	0	0
ADIPOQ	0	0	0	0	0.162824503869241	0	0.0532615185680269	0	0	0	0	0	0.103960408036828	0.0475413849954388	0	0	0	0	0	0	0.0913500891080283	0	0	0	0	0	0	0	0	0	0	0	0	0	0
ADIPOQ-AS1	0	0	0	0	0	0	0	0	0	0	0	0	0	0	0	0	0	0	0	0	0	0	0	0	0	0	0	0	0	0	0	0	0	0	0
ADIPOR1	31.7138123476243	27.4948973626153	23.3255440008423	35.9356059828127	15.4552909232832	25.9471100926416	26.5958903553782	23.3255440008423	58.5934272129038	34.6586569209819	24.6377931589308	37.5428169352145	21.1948989673849	54.6431485461452	7.7178942846743	40.297417808381	16.7304781657822	21.0554438414513	18.1000144155774	20.9139089947329	18.084148414471	72.1874712297447	49.0358948225509	48.5354566485428	81.7527301616148	75.3711881982692	91.1813588752834	89.9733730407669	115.48924515092	91.2846456654041	84.7487465975907	62.2452812098116	59.702360825532	70.1064149569232	75.664545737653
ADIPOR2	4.70697933363483	3.39326251254228	1.39973606436863	2.11649099954738	1.95843866793744	0.640378662684876	7.09938318266955	1.39973606436863	7.77538395458729	5.207498999017	4.64976725622902	4.6335989991673	19.6788441047383	3.93714579100882	6.70835073143351	6.28742836123082	4.91255156774894	3.42868673399637	7.35995274206807	9.2328632907865	6.52045530999964	2.14104306425613	1.72879046617818	0.419621988428214	5.45567331917996	2.80994890607335	1.35219597447911	4.84215190009023	4.6773762372373	4.1737095557263	3.70491507027081	1.56213779612034	6.07111250213983	5.8679115577127	3.82255264222252
ADIRF	0	0	0	0	0	0	0	0	0	0	0	0	0	0	0	0	0	0	0	0	0	0	0	0	0	0	0	0	0	0	0	0	0	0	0
ADK	1.58300960920914	4.0568592041815	4.04824244843386	4.31608180464562	2.25066949465971	2.1517756331822	2.68193128351484	4.04824244843386	3.3757521156366	7.16614081593257	1.83535397879363	3.23746282134996	1.53965408939901	6.85312432819394	0.468905985951659	5.97419046072627	1.25788376655947	3.47715657325549	4.70069974402158	1.88152306579345	0.676447605959353	13.4010542160557	19.168122030107	28.1031872213575	28.5002260541749	21.2460852105485	12.6953435925092	24.2461036749044	20.4046787964859	27.5067889215251	23.3300657234107	19.9107782268609	23.3180876253803	15.286783601376	21.5979125960888
ADM	2.81908100729125	34.9012033557155	12.1050960197753	14.8112231021603	12.2389401914823	5.07171203003804	14.0121777539567	12.1050960197753	111.816912744073	52.7964865341656	30.6768788854126	5.94555985807631	123.384236531967	37.6159706828427	14.7745996591738	10.3540806591598	38.8281416998447	39.729551687848	30.0106689515639	40.6569677576143	50.3239389920338	36.6112085269135	4.95512243725221	27.8884383160904	37.364006779385	30.162148673214	49.173115502891	42.7465586269161	24.1722658465231	35.7125926458576	30.6909901003278	17.0957428535886	5.19071217008465	1.59096970848115	16.5825688489994
ADM2	0	0	0	0	0	0	0	0	0.122206057003461	0	0	0	0	0	0	0	0	0	0	0	0	0	0	0	0.713184692597753	0	0	0	0	0.500669985176307	0	0	0	0	0
ADM5	0	0	0	0	0	0	0	0	0	0	0	0	0	0	0	0	0	0	0	0	0	0	0	0	0	0	0	0	0	0	0	0	0	0	0.35064821534782
ADNP	11.2047003605643	11.951903239973	13.4715932420029	11.1940666606287	8.74017442067545	10.1253364287499	9.12569119908235	13.4715932420029	32.0096016572392	9.47029892705538	13.9379329513889	10.9636832391806	14.8248007610989	13.9970592395136	11.8686758039415	13.9043596286792	10.6175926913775	12.978806154628	15.4887003591034	10.8492586211851	9.08887614651443	14.4511113119673	14.091823159761	21.9238389417465	15.9397703699113	14.1401584958755	19.5210739531881	20.2388933500249	21.7289130178372	19.2407912105647	15.8992380070392	9.56747870291541	18.0224561906382	17.4440206188101	16.9033771379719
ADNP-AS1	0	0.423862505985027	0.536593865509581	2.27705507888202	2.67694194457092	1.68613877071093	1.86806271797412	0.536593865509581	1.24914627856969	2.25824117055723	0.465699514270501	0.59898720296505	0	1.45900839576565	4.35356390492634	0.421077960356242	1.65497230791484	1.20625263034915	1.11323085644245	1.79030391675049	0.200247406962737	0	0	4.66504445095313	0.583193354919307	0	0	0	2.36361737059803	2.04706727018225	0.624067936989026	17.3666834874694	0	0.881554950481095	0.57427419825315
ADNP2	0.868971629214092	5.30539939765508	4.77613122081287	2.42789941171056	3.54095804236019	2.25815355765571	3.37742239062396	4.77613122081287	4.49370271462974	4.83471264025497	1.59759547882101	1.88823383250411	2.87358549815921	4.17419579214327	1.96559674455651	4.48972421314966	1.9180505910848	4.78675672576558	2.32234676411375	2.32388220977529	3.19340985888923	8.62696499317231	5.0913291791636	1.29758660837454	15.7890039030072	7.53058359296723	8.36272376933467	12.5775430578317	9.49639092653509	16.5756842378867	10.8779994687537	14.0525374348925	5.2622828876499	5.72145837138296	7.45429633687976
ADO	4.03110777347457	12.1209458244083	5.46419527116053	5.98216484675174	5.82533893055004	4.18146470561647	7.36152095746336	5.46419527116053	17.2158270327789	9.39310391726266	8.44513866503567	10.8622187324925	7.75663534846907	15.8748650210554	6.44265034024818	10.9840313746491	8.13780914532502	10.8363191748424	16.5383618930141	5.66072513251975	8.93870340016643	14.186843304179	13.2135225564526	6.67017609012777	14.4807220235695	16.7334250941076	18.8728437618855	23.4287004563323	25.9373479935608	11.9933098124587	15.6697483859399	13.4341962001895	15.1924966573887	8.36211139996243	14.2592588891256
ADORA1	8.99250518163324	5.19851030067677	5.70811167002646	5.319467253394	2.23344635318134	3.18872851327851	2.80543706679291	5.70811167002646	5.31520534138233	2.7747842638421	3.96316842662173	4.49776360708903	4.4491631462404	5.89516577049024	1.4213340811888	4.00501304121225	3.6763505882006	7.00461202917708	2.99537725134513	4.48109951961646	4.05984775046929	16.5191589893566	2.40529162688737	5.54634937675655	5.2550021129021	4.84780886863015	15.9913064140051	3.5032177569319	4.73287448677134	7.17328320923324	4.99849976350457	3.16134591064929	4.60736083815674	9.04671841213109	6.61203225065796
ADORA2A	0	0	0	0	0	0	0	0	0	0	0	0	0.228216666616407	0	0	0	0	0	0	0	0	0	0	0	0	0	0	0	0	0	0	0	0	0	0
ADORA2A-AS1	0.304873015781699	0	0	0.691326198802229	0.046441943270568	0	0.0607664906708896	0	0	0	0.121190471463596	0	0	0	0.147775021936548	0	0	0	0	0	0	0	0	0	0	0	0	0.560349049455245	0	0	0	0	0	0	0
ADORA2B	0.802915932716601	0	0	0	0	0	0.864189539415603	0	0.616395662667005	0.844194785615101	0.0957504489356635	0	0	0	0.155672576355998	0.173152011138259	0.085067912142428	0	0	0	0	0	0	0	0.959262766460765	0	0	0	0	0	0	0	0	0	0.236148033699551
ADORA3	1.1201304539469	0.607894996376573	0.439755441343398	0.388774540648965	0.585023354136436	0.30707631431871	2.39208714740582	0.439755441343398	17.607887871076	13.3755079218186	0.286241478790872	4.17255421502959	17.3689821250811	0.427036776550826	8.22164036760155	0.948988004795054	7.79873376426981	2.37254814231798	10.6058069005817	5.13523502371047	6.56436030949722	0.443338853255594	0	0	0.238972589574357	0	0	0	0	0	0	0	0	0	0
ADPGK	8.21920036347483	5.47262166933323	7.16539636678908	3.92668185517377	3.44050153300942	4.80470105695098	8.96207892177967	7.16539636678908	12.1513226339704	10.6751142141732	3.08876321743649	2.86041385088166	12.3337429158472	12.7182222576189	3.98392921360764	5.73456922809893	4.8297231818486	9.08856749173234	9.54936598681411	5.48853470752012	4.21464914155546	28.5124215454078	25.1304222621455	27.0218236134517	27.3341771652746	32.4878418409457	36.5584226939238	29.3247446321472	35.2552666388246	37.2921054360785	34.3273140609278	39.9307811024481	28.622869924569	17.3069257931324	20.5172068894699
ADPGK-AS1	0.243355074577432	1.10057368509478	1.17035903597134	1.6554866776466	3.15101687772496	0.19458301105344	1.06710770805462	1.17035903597134	1.86822812134281	1.96164121411465	0.677154759066988	0.995386258867862	1.32546432314044	2.12148488120933	2.55572754935344	1.09334351587549	0.171887717921057	0.701585193239904	1.27183869826628	0	0.20797973257813	2.69690486574492	1.71098905939773	0.24225899153712	0.605712702287478	0.648903448368859	0.780658883879971	0.44728059769388	0	0.708704147333723	0.648165609803454	2.6236041012933	0.159318888388737	1.09871422937188	0
ADPRH	0.710115204978566	0.529897015878789	2.86627165235307	0.215658250067465	0.121694998910288	0.596187167127982	2.5476894359543	2.86627165235307	4.77008769154701	6.99959121810657	0.740981914038632	1.3615115404341	6.21599891520744	1.51604995601489	2.36637495402256	1.29211170868579	2.53920805401257	5.7578633139678	3.28951878424826	1.89905404993843	1.54756750091722	0.737777333261746	0	0.132546902195283	0	0.71006769539821	0	0.489440307335665	0	0	0.56740824780194	0	0	0	0.130533831845624
ADPRHL1	0.712496015064829	0.529129713851868	0.541039283381113	0.564869050638995	0.222784433651371	0.287848906867776	0.538153915549665	0.541039283381113	0.143942267984578	1.4785386978928	0.0670796581567771	0.575190018226234	0.350138349733703	0.680506792951006	0.127235682716452	0.545871066970425	0.218518004634628	0.949830087489683	0.32070097997294	0.229223582164196	0.173062593293226	6.23369167521596	0.988705459305033	2.01586802734568	3.97616787633056	2.93978686010388	8.66128311298539	3.51510795606184	4.31245494446992	3.73490459190795	4.49455739130462	7.88354125091108	8.24887983089249	5.41780237600685	6.67265193244911
ADPRM	1.26369473173885	3.5433380031175	8.97146319409051	1.53510975433627	0.962506289581797	7.17406052578004	3.14845403463182	8.97146319409051	12.9351184408311	5.5360948537381	5.27449593823386	3.87663285908692	3.19562000786521	4.04685957089194	0.510437972087597	8.97047600326019	7.0290587990468	2.08182459103137	7.5050075090497	5.7934050653098	3.8879912989927	12.8374520387429	4.81261489929139	5.03201195789186	16.6703346804363	9.77191876746729	18.2421317595602	16.8391371548249	10.6231132037589	12.5125452027969	13.1266032751455	15.3268388693805	5.37752443327536	9.03355872392735	9.60145123547259
ADPRS	7.93987079582333	9.82983619649164	10.9099835720325	11.4536606039768	5.55612731245264	9.64193587782066	6.6764007118389	10.9099835720325	16.1909331937493	5.34798163672132	10.9480286174324	16.3649398934855	6.66058151478592	16.2889570200272	3.84853535829582	15.6511693847373	13.0126082033059	13.7955555216551	7.42682087721708	12.5126086586213	6.99774327360092	32.3092252112132	60.6212785303976	40.3850581137516	48.1708527016026	45.2542356421505	26.2662634763976	34.2030136031813	37.0438445406911	52.0260100889444	44.0132322925895	21.0655068853842	48.2443841610836	26.3254413831432	30.2848768136324
ADRA1A	15.0529903393478	9.32218036481382	12.093437533462	8.67112965695769	9.0150287198384	8.96886695488281	5.91595865976886	12.093437533462	7.45556537780901	2.7122681336324	11.5452284901357	11.3583026020242	1.27515935666094	16.2629575427766	4.14832009646356	13.384183522685	2.95818023952152	6.26211155852585	8.08915041088758	3.61748029526246	2.27209152214928	3.02697501230075	5.97456050276187	4.8037204833983	4.26036182806143	2.71906793893485	5.84135036834176	0.836704333365718	4.28607753057277	4.98476602073371	3.58896856398801	0.858871730818624	0	1.64424562404149	0.446298439744817
ADRA1B	3.38444246287647	2.89639379089768	1.87807852928353	2.27705507888202	2.67694194457092	2.24818502761458	2.10157055772088	1.87807852928353	3.49760957999514	3.35314598052437	1.31948195709975	2.59561121284855	0.759634440040311	4.30754859702238	0.18928538717071	3.01772538255307	1.7239294874113	4.26209262723366	1.48430780858994	2.78491720383409	5.20643258103116	35.7037810515086	1.6016169698578	4.47066759883008	12.2470604533054	25.1993932078673	17.538157956884	36.9642521274979	3.15148982746405	8.41572099963814	22.4664457316049	0.26313156799196	49.5979392928012	24.0958353131499	1.33997312925735
ADRA1D	8.86388184976053	3.55231772659089	2.52961851744804	6.69251299801574	1.49566556583483	2.22436105178932	1.38620016851	2.52961851744804	4.71099468015039	3.87121200058664	2.84589841318932	2.71917060147616	2.38738640093894	4.73095337004377	0.859282564862509	1.91153134000602	1.5892747554119	1.60065387320166	1.74933630420659	1.45874408130258	1.53838537213251	113.721433676641	67.1143622389146	43.3731498413621	70.2598505699307	74.3970827738744	107.613463320471	46.6190263441923	44.0201441945377	71.4838071378555	74.7483396152498	5.23749195903571	32.9430517718588	29.8604729947746	3.20859458837579
ADRA2A	8.02609586859313	3.72532417769903	4.57100783577361	3.38681858149261	2.65439830698667	3.54653747911271	2.71534883409572	4.57100783577361	4.72930194562375	4.99661461277058	3.21145376565578	1.94381307319517	1.6023410454493	5.86204028816148	0.563074009425838	2.56212749659918	3.30071832653898	3.52304132501974	1.35473221393055	3.87322260102348	2.81595657514911	23.4070113809604	14.2931618060241	20.500519198778	14.0364822914724	7.09628365037561	18.2938624760736	20.089575182577	11.9316266063772	13.101617531658	6.41314671416771	1.06738211455362	1.24448628981148	2.14559429943079	0
ADRA2B	0	0	0	0.0538562134232333	0	0	0	0	0	0.0582667991911288	0.0660874987107353	0	0	0	0.107446088280344	0	0	0.0684718078591048	0	0	0.397840018757408	0	0	0	0	0	0	0	0	0	0	0	0	0	0
ADRA2C	1.31598621482518	0.510132823288542	1.29161763405129	0	0.343657592149903	0.992114388620338	0.899310597133936	1.29161763405129	1.32298291954251	1.28481099932784	2.01774626628169	0.576721042597832	3.94954130248036	3.41159073253639	0.546747235820308	1.0135630573972	0.896316748452503	1.39369509966361	4.55535701306523	3.73479799796946	2.69925049899473	1.56257108444376	0	2.80726917682987	3.93060009653279	0.601553449153325	0	4.6647322545174	0.379292431047474	4.27043848301596	0.600869450116098	0	0.738467541407179	1.27317734243415	0.829390042176532
ADRB1	0.539187507564344	0	0.370442227653537	0.327496816078102	0	0.452682424530378	0.564214566390422	0.370442227653537	0.776123067849719	1.4172694294861	0	0	2.35989099980934	0.575565198009932	0	0	0	0.0832746962314087	0.960660717676978	0	0	0	0	0	0.201306294606895	0.862642293981635	0	0	0.271957290968228	0.23553510655053	0.646246067030097	4.63220656663438	0	1.21717820737699	0.991137930186829
ADRB2	2.49857737040726	0.968555987754051	2.45231033220832	0.925019180074448	2.50117449110901	4.05272951572529	0.996019789288697	2.45231033220832	1.59845735524901	1.56370962685458	2.27020059468954	1.45997694083146	2.7773100003565	2.09561817502259	1.09574413351711	3.78462620453212	1.13451884686495	1.54356893371835	5.51159206698582	2.72731456385603	2.31840317640099	0.329639112499076	0	11.5482884072117	2.3099064133124	0.380710126548096	0	0	2.16041355366599	3.95005303146504	0	2.16458768522692	4.90728089271727	0.268588772307484	0
ADRB3	0	0	0	0.0692116011169229	0	0	0	0	0	0.074879725247014	0.0849302486908476	0	0	0.0760232369937493	0	0	0	0	0	0	0	0	0	0	0.638146553522621	0	1.37076751168076	0	0	0.248884279835556	0	0	0	0	0
ADRM1	8.98853516199088	6.22733569717497	8.67192803097346	8.64233824815179	4.10772700570121	13.0285226168461	3.31631278848568	8.67192803097346	9.29850027195988	10.8581894022057	6.84199986652319	6.45351385155342	4.01776400471741	9.7991184131775	4.17143636853099	7.4237105951882	5.87604021697916	11.6965958836965	5.31552142482694	11.1056792296153	5.09948438608935	149.418853847936	41.3469053160948	59.9709758461989	133.092782660422	119.329163544582	145.398628255796	93.3244076210724	86.8149377366015	119.632701023776	97.7997782859367	65.7202416246587	41.3172934173405	115.270100464798	69.1847590831085
ADSL	1.09454457440138	4.00174844632411	2.7309239614294	2.12740752717375	1.21101726520719	3.01246571324331	1.68788306438243	2.7309239614294	1.43731749128294	2.42277136616973	1.58007765163892	2.47411786323857	0.672358200761316	3.44367837358045	1.31238045896182	2.82630298253737	1.31224222846848	2.88269103496377	2.01171351610176	1.14444168718541	1.56562439669629	15.0028212132507	1.8226328399575	3.35486629048206	5.59204597175825	6.17512253566597	12.196765855585	6.35288150289437	2.55695690613891	5.5362839803668	8.00932528947117	3.26059643442267	4.86515210429113	3.51121935908818	7.03140649969161
ADSS1	0	0	0.292408812945221	0.103403929772608	0.324168784976034	0.0680619363338439	0.2544932196305	0.292408812945221	1.13450601404295	0.0745815029646449	0.465255990923577	0.108803043447677	2.98045038895401	0.30288184186185	0	0.114730072834727	0	0.832617183566714	0.353872475275192	0	0.181869722860529	0.982638497259151	0	1.48291867546965	0	0.567439379093115	0.682654088934	0.782256976053365	1.14490487584754	0	0.340076501767007	0	0	0.640520272245658	1.25176859006245
ADSS2	20.5954820211734	41.6075064070358	35.2520025981293	37.8321352476678	18.2800671423277	23.4738023011896	15.8032079931842	35.2520025981293	32.9778247726295	26.0978365158215	19.8758008328293	19.7211444923907	9.58728864944338	51.4042572338171	4.15470698117681	57.765141292114	16.3339538400789	47.2165349566798	24.8590014780284	20.9215647580349	11.1714309713501	38.2603620641619	43.3154706296963	30.576309219579	27.7349879024746	33.1410322628141	41.2449244665442	69.9095284669314	71.0948995485975	39.1074523381945	37.4790791579754	67.1412198219486	46.9969885669827	29.5619371508322	51.6454583029435
ADTRP	0.690972039061222	0.107140185247781	0	0	0.0902204690716431	0.094712694536855	0.0590240298540616	0	0.0631496118660052	0	1.76573056796297	0.757033223988358	0	1.10638540276494	0	0	0	0	0	0	0	0	0	0	0	0	0	0	0	0	0	0	0	0.891326402944259	0
AEBP1	14.2564984177948	2.23612838854503	0.905873208480467	12.2130420977152	3.54003268807564	8.06515461626448	24.63787204731	0.905873208480467	108.603104373864	62.2538376699985	30.4157243311988	26.6705348052869	218.810935461099	6.15771396965665	52.0866473484743	3.55430119021282	18.3350356925448	72.648050942673	53.9137636591565	52.7656454659195	81.8095453417767	0.456627424797554	0	0	0.615338794317394	3.16423648933034	0	1.81755543621331	1.16381964408914	0.287986798956773	2.63386548340973	0	0	0.930145989795483	0.242371206585216
AEBP2	2.7237214685639	6.0440488663716	3.24358623402223	4.32339347331615	2.12987225855818	2.41014979559838	4.99454224252676	3.24358623402223	12.4685027093001	6.80936395086114	1.87669748111904	2.22814743230616	12.8570822715972	4.6842804803684	1.43756769887141	7.0812085808047	4.07211095924459	7.74022798203029	3.58029221992742	2.12739670012997	4.71764901675451	3.01847729876149	6.596122371176	8.31512466519992	6.32740662702788	6.29440180044557	6.40744695619568	10.679749495764	21.6144566613007	9.20121652278579	6.48069840653069	9.78812109303427	21.8733911186191	6.55851874506857	10.6810928008432
AEN	0.205646440196792	0.818431970642775	0.753530073520147	0.965951201398233	0.375918621131846	0.789272454473792	1.10670055976366	0.753530073520147	1.22790911961677	0.360364942788508	1.43056874719222	0.210287006663433	0.160011350924154	0.768323196364539	0.365489304311048	1.07175473828625	0.290506350569389	1.05870064360463	0.78164602972432	1.04753949613524	0.667859951167054	2.84876371569859	0.963910614676321	0.61416059601529	4.70907164462454	10.7477348258952	1.97908000180414	1.70087877888109	5.80858177787864	3.95266218718758	8.10640858044012	4.15700323529467	6.86622819687403	4.48758084815686	5.14108020956246
AFAP1	0.285724786977289	0.110759209042022	0.981518721212846	0.317341673674405	0.0373071887851055	0.0391647750426413	0.146442640829627	0.981518721212846	0.600600882085512	0.150207117245206	0.34073650192191	0.125216734936297	0.33347921641387	0.370359516052052	0.0593544353752715	0.374107376795181	0.108114908267902	0.327813214828046	0.174538536529713	0.311882026151066	0.35582024794405	0.565438154809844	0.286983351599526	0.182852915593233	0.548617822219328	0.52243322666604	0.785637178874821	1.0127990815657	1.64702711688411	0.499256508733501	0.847988686400892	0.247531400300129	0	0.0921433980724062	0.360151634496346
AFAP1-AS1	0.9753516877905	0.0365050713282671	0	0.0326851502154795	0.0307401434028998	0.0322707456755294	0.0402216295393031	0	0.0860659734791205	0.0176809597545494	0	0.103175299821073	2.04120883917827	0.3949213670828	0	0.0362652529075286	0	0	0.0958767790154461	0.256982595603621	0	0.0931812368090574	0.0591166854813803	0	0.100454815978711	0.0538089066381402	0	0.0927244260408084	0	0.117535498983097	0.214990891921671	0	0	0	0
AFAP1L1	0.37422141492571	0.169241690308425	0	0.515209135476339	0.171017789272527	0.0299221743550509	0.149177663760265	0	0	0.72134439339663	0.371893110893541	0.286999501786086	0.0727944452742649	0.166445515829798	0.0302314815989761	0.807023350329533	0.528643712241983	0.5779654427084	0.311147007416905	1.33436882467507	0	0	0.109628688971256	0.931339758878242	0.558864034083757	0.099785700799718	0	0.171952422225494	0	0.653889636547253	0	1.13469479297142	1.10247312382279	0	0.0917194936004194
AFAP1L2	2.05213051602838	1.15209475413273	0.534786371922184	1.61607713701446	3.07215580683152	3.02143148446946	1.81945726851914	0.534786371922184	11.1365415018146	2.5296386434804	1.0126490733524	1.08539916377671	5.45094463517888	4.00347900103065	6.9628183350909	1.22082786087738	0.599780946969311	4.4153138688154	3.32844295711422	2.5953066970755	1.16115131403095	7.64604441337683	4.10457083475315	6.65699586781265	3.80440729921795	8.26457959029815	6.81003172153023	10.5349299525929	14.276700764423	3.95669684605734	8.4813516915895	22.314684217901	19.596305834721	15.9742812757759	11.2386720449984
AFDN	41.8605020290494	41.6761264321345	51.0577862858878	53.1435528358124	40.8527095576557	43.6030461008118	29.9402833069122	51.0577862858878	66.1671691210601	44.6247578229593	48.4424062998617	71.3978338807738	25.3693098583585	58.7403403705225	35.0230392247683	76.3335466735334	26.5249872433626	47.5708583793047	32.7905921741424	43.1636358844269	41.3994875262519	18.8606429933109	21.7271916088608	15.8276168760267	18.5938789229167	15.4294294432488	17.5278403191855	16.957215954116	20.1198047538132	19.6686062813602	15.8890334945478	21.0640080554136	17.3578625629361	14.0195508568055	20.5488032577854
AFF1	26.678817525532	31.8984870920792	30.2604843714321	38.5011762368651	22.7446701960358	18.6769233194124	23.2557317290924	30.2604843714321	43.9511413993347	29.515127747239	32.5436443851556	35.1255516208145	74.2138996544532	29.9658625112092	21.9039857851688	56.8754587283826	22.988761137264	37.8204761169282	33.9464362753506	23.3302749609772	25.6972107298831	11.5260666740372	9.92882716073375	11.68352841651	18.9236544611047	13.1896744895323	9.91734266440268	11.57478673339	12.3975581261198	18.7400842313224	13.6016342398241	11.8814457140117	9.22024853467473	7.2374076229006	6.39850500999732
AFF2	2.81900677406481	7.77426517981848	3.91305452756376	3.98356723344548	4.25919678090483	2.11143267313307	3.97327338105443	3.91305452756376	12.1456910962003	12.2791602363636	4.23650520490238	5.29460775993543	2.7194176842547	7.92217541398188	3.48571678853443	11.7553813479946	3.52004103189398	8.6898469983362	4.69456901842326	5.31894964888286	6.22464164170006	2.55026464845855	1.01122284834381	1.20270421330485	1.24579208271893	2.16301149456286	2.49146452302118	4.36177887822046	4.81691532911685	1.5581438700245	2.71218233889388	0.290736270090127	2.48582662734199	2.85717648300017	1.48054751694856
AFF3	1.28178401882047	1.85973057822338	1.6714076544546	0.77536439677832	1.13567752016269	0.928680347773569	0.875937709967045	1.6714076544546	3.76538633971152	2.65410851426625	1.37259430272473	1.04321692041308	2.68671932678166	1.39618665130283	0.519857932108881	2.97576547468998	1.48275109161307	9.45383167820191	0.969420765600622	2.71830478905163	1.75720296407486	3.47876617420481	1.24145039510899	2.6952473052717	2.61740603855643	3.26440700271384	4.27966572037647	8.07732777955486	10.0275133702404	2.7882032258768	3.59512547046794	3.01406625382055	8.37441526035688	3.30690063927595	5.11628437533108
AFF4	23.7850588876134	42.9812023626211	47.8760786136254	46.935539615339	30.0866190174448	26.4802622612571	32.4833602469601	47.8760786136254	70.599541921131	44.6132885282274	47.0720614520543	39.323316070623	61.2423197793797	57.6018517466037	23.0401139814712	50.2362318296937	24.7190491427891	51.821280229337	52.6385699083003	42.6736445902609	29.5695889980862	21.6305030433365	12.8932123296666	13.5018424301193	22.1258833754653	14.6985460652154	22.3658320423727	20.3230965661679	24.396528943805	24.7459058270325	16.5388237551568	16.2223725581087	14.9771900661515	17.7064308926344	15.9134175092927
AFG1L	1.52030156530975	0.718607551599061	0.336937007613762	0.524261513931515	1.16542423235129	1.17639675065231	0.791768531682941	0.336937007613762	1.56872314883229	0.515632921849425	0.643326552755574	0.752229828696681	0.572385869222282	0.811436336336013	0.261482590992796	1.37489288767582	0.701451285123191	1.03010191102676	0.629116037092853	0.524609986858965	0.125738973963792	0.81523821214006	3.53426198918852	0.0732316477470644	1.61126975276281	1.09846698909801	1.41589633554191	2.5689317220596	1.38521428247746	1.71385415732566	1.88094509537121	3.66799672517848	1.92639862651292	1.66063296370406	1.73086642107283
AFG3L1P	0.429760500285365	0.513108419697988	0.649575809286094	1.08589313577823	0.39279788779618	0.185560173151046	0.282673831602803	0.649575809286094	1.7596031170385	0.564818741634526	0.589379573059399	0.197756266022977	1.20381179159389	1.07807521935786	0.104154621874777	0.625587026393718	0.660222311412577	1.0619882578567	1.53139316041772	0.919443394929278	0.198335687068317	3.45294549577164	2.19064159103369	0.770084708725844	2.43886419573997	3.23158274171944	2.8951208083463	3.08056769183835	7.2832741721785	2.32789832700576	3.09055045799066	2.43244872484049	4.38912506198933	3.2015094125896	3.41275033930423
AFG3L2	9.39990153446558	11.0528778379184	8.52467638473848	7.85613610548657	5.6703502704734	11.0635786367359	5.20850720840071	8.52467638473848	5.73292598468423	2.56962199865568	4.5586119349327	7.88185424883703	8.63047914245707	11.9071205959113	1.12386931807508	15.6426565191634	4.24920532599705	6.62005172340216	3.75147048134784	3.4475058442795	4.49875083165788	23.4385662666564	9.91337167273812	13.4748920487834	23.8643577289491	19.1494514647142	31.9631865183531	20.041071908297	16.815297776438	25.5131324754543	18.326518228541	21.5347648095485	11.8154806625149	16.5513054516439	22.4856855878971
AFM	0	0	0	0	0	0	0	0	0	0	0	0	0	0	0	0	0	0	0	0	0	0	0	0	0	0	0	0	0	0	0	0	0	0	0
AFMID	1.51796334809292	3.02059625528732	4.24111967145412	2.75369160807488	1.10992573116794	3.39847304384343	2.48096311256635	4.24111967145412	3.62548661009378	1.54280350901728	2.17226734892678	2.63876946405033	2.8346674894943	2.10648971199775	2.50162522930974	4.20105361806506	2.41239401541256	1.87553212831461	2.45210546726016	0.309293282060484	1.55676529078986	7.00930993289476	13.518560626582	24.1780218826573	12.5436995634287	22.9905465822781	3.89558039880815	4.18496853697028	12.0460015385114	11.6705085131586	25.7136648414863	27.2070110955047	21.0680338326311	14.3921250030741	26.3407147263481
AFP	0	0	0	0	0	0	0	0	0	0	0	0	0.149363922699585	0	0	0	0	0	0	0	0	0	0	0.191097767457429	0	0	0	0	0	0	0	0	0	0	0
AFTPH	13.5673161773112	36.8149245000234	22.5955145446291	27.0603798877787	19.0226425121665	9.54188928834971	14.0590183126464	22.5955145446291	31.4466889815838	26.6251891858547	21.8550109140276	24.950460357806	27.3586947226032	46.3672933229565	12.9458469827328	44.423834340202	11.6650868044657	27.5144823579377	29.1590428733781	13.6773382979353	11.1822916040404	45.0672740302686	22.7236871350277	28.3206096097691	57.7081302488004	55.68620020769	41.0160641261715	71.4799689352561	46.5762818375316	59.4527448306887	59.4824288767782	53.2713441128194	50.7820323627841	43.6157986667019	42.8280891150854
AFTPH-DT	0.429625284606198	1.16578859144807	0.737922083009373	0.417519800340368	0.392674301675217	0.206113100329286	1.28447679021686	0.737922083009373	3.98534650659346	0	1.02468545457736	0.329490076513024	0.250715215816136	1.14652768533835	0	1.27394299542493	0.341386854549555	0.265413531040641	3.82727834428466	2.29788527542367	1.10151824805407	1.19029623946966	8.30671580576333	1.28307069455947	4.49123104894858	0.343677232749107	0	1.18446094302784	1.73356729366009	3.75349338650792	0	12.1584170137281	4.64088319349467	1.93969825496522	1.2635839202256
AGA	3.61685117238243	7.33941115449774	4.42962870666057	3.13288105846567	4.02442169141072	6.18632052800226	3.57316295891959	4.42962870666057	25.6537722676392	3.72012823089004	2.62543687776452	0.964817774910307	3.30366621808242	9.40038269271807	0.533559538577553	8.0542272820156	4.24852991848062	6.41179997002633	15.3537184330052	3.84497260892388	9.83772078628682	1.74272163429454	5.52814763273099	14.3239697395413	4.46204482030584	0	1.51336942940263	6.50316799910007	4.12445938360146	5.49551776435363	0.502608265567361	21.9336576078611	1.54426177804822	4.25989010236316	4.85630952526628
AGAP1	19.0793214937523	12.5367297946588	14.661035522231	12.5941111155943	11.0532357422396	9.39271546692253	7.0206283718646	14.661035522231	19.7548420381632	13.0237067784457	9.24111211550698	11.5258254107944	12.4016364141027	16.0112476243259	7.71135863850707	19.6389752971267	8.66104842638012	23.5010787613956	10.6268239028255	8.25349433446813	10.3554712363063	13.17436867456	9.80279690033034	6.66229585496896	18.0602729776344	14.5580158845149	18.0788873079684	26.9478868268814	20.5494366520922	17.4895955419323	14.1192911318679	12.0449436821118	12.6253027094815	11.8608809549144	11.2661191219212
AGAP1-IT1	0.616939320590376	2.0088784733959	0	0.299777959054624	1.12775586339554	0	0	0	0	1.94597069105794	0	0	5.76040863326954	0.658562739741033	3.58844044232666	0.997840618404438	0.653639288781126	1.52452892679067	2.19837945859965	0	0	0	0	0	2.76402031314918	0	0	0	0	3.23399633497166	0	0	0	2.78539500920081	0
AGAP11	0	0	0	0	0	0	0	0	0	0	0	0	0	0	0	0	0	0	0.379395441328179	0	0	0	0	0	0	0	0	0	0	0	0	0	0	0	0
AGAP2	0.913304939518453	0.627824287068042	0.418316709958048	0.946742282103545	0.417376947065234	0.963949429014737	0.873780227922792	0.418316709958048	1.59704317167075	3.68099291441697	0.762402987504821	0.373565740731473	0.355316525387464	1.00742088546592	2.27246560314206	1.1817470344005	0.419308437927964	2.70825947280055	0.824457647137134	0.558272535276831	1.49864111703147	9.27795935469494	3.42469074512824	1.45470619175084	2.3641521346714	21.4307886782938	5.85958288286839	19.6399926536436	15.6008817361862	2.44696750038085	14.4006830192361	5.53855187294611	8.84920757890472	17.5933630069854	14.0575119698136
AGAP2-AS1	0	0	0	0	0	0	0.816499079647853	0	0	0	0	0	0	0.145761886396015	0	0	0	0	0	0	0	0	0.960054972217616	1.22340790726246	0.407846552873569	0.436928321901698	0	3.01168935780546	0	0.477194125871373	0	0	0	0	0
AGAP3	7.7586166650686	11.7857522567571	13.3759757572262	10.1472942146976	9.02983210561947	14.8888121104843	6.30855559370365	13.3759757572262	12.5248500036922	11.6835168646591	12.1708150736557	13.0127438501654	6.22026247761056	11.5329787094467	11.1941726185947	11.454222379079	8.66189202476109	18.1645483049934	16.3813610224524	12.9645320007397	11.7495019824119	42.9911952150711	13.7648380829502	17.9737775560287	18.1922880474625	29.4662696954681	39.0778533252953	18.6914520060278	12.581135644519	18.2447882446618	24.1603601983291	26.6033490700826	19.2257106220057	30.3639856689337	18.9270590369486
AGAP4	0	0.0639942096687238	0	0	0	0	0.141018839317418	0	0	0.0619902388631008	0	0.54260585139062	0.27525268656383	0.188810733673595	0	0.317869012963225	0.187399174331031	0.364236905364495	0.168074146287872	0	0.66512804517646	0.326697600556799	0.207265753932991	0	0	1.32059510073916	1.13480925837474	1.3003840059609	0.951615667533041	0	0.376883860622619	1.90690856527507	1.38956888836463	0	1.5606570828175
AGAP5	0	0	0	0.127802609831313	0	0	0	0	0	0	0	0	0	0	0	0	0	0	0	0	0	0	0	0	0	0	0	0	0	0	0	0	0	0	0
AGAP6	0	0	0	0	0	0	0	0	0	0	0	0	0	0	0	0	0	0	0	0	0	0	0	0	0	0	0	0	0	0	0	0	0	0	0
AGAP9	0.514848398247185	0.18627221146975	0	0.500341595673909	0	0	0	0	0.109790904584802	0.902195600378769	0	0.789699508894434	0	0	0	0	0	0.318062591345519	0	0	0.176002957606964	2.8528214436556	0.301651122397659	0.512529496130062	0.512584691504276	2.47110697347002	0	1.89255720012911	1.73120696952754	0.299870627904089	2.74255243360489	0.693820732694344	2.35941462276575	1.54964581994917	0.757118098828095
AGBL1	0.0301366665836835	0.0654206972380333	0.020705030711379	0.13179379705072	0.0413170322938997	0	0	0.020705030711379	0.886872721637637	0.19011616844883	0.0718779946251387	0	0	0.321699153378979	0	0.747395567535868	0.271399996018589	0.0186178034169978	0.0429551669391648	0	0.030907015361423	0	0	0.045001394367044	0	0	0	0	0	0.105317617716039	0	0	0	0	0.17727172337749
AGBL1-AS1	0	0	0	0.0815789200050288	0	0	0	0	0	0	0	0	0	0	0	0	0	0	0.598247524799249	0	0	0	0	0	0	0	0	0	0	0	0	0	0	0	0
AGBL2	0.373561653175278	0	0	0.0363035865059767	0	0	0.35739518350444	0	3.96715006515512	0.667703725474559	0	0.343792217350176	0.261597984622308	0	0.398352012139855	0	0.0395783775078121	0.184622872038848	0	0.913382604983286	2.26035241005485	0	0.131322493008063	0	0	0.239063462649115	0	0	0	0	0	0	0	0	0
AGBL3	0.112124732139595	0.243400448215844	0.308135741026167	0.653792466880318	0.204962335649278	0	0.335226117277071	0.308135741026167	0.466254490238262	0.795752076759426	1.30369733326402	0.257973549710006	0.523458509989185	0.329146178395272	0.271739935872554	0.392927339905438	0.237589428083026	2.70146442371501	0.67922012669147	0.342690353299805	0.689945082481712	0	0	0.251144363061953	0.418619015540135	0.179387568866169	0	0	0	0.195919307186824	0.268775393144172	1.81322029718505	3.08302871468009	0	0.412216801674801
AGBL4	2.29280434070155	1.12580005420943	1.23769122083856	0.583576282765185	0.249476910079504	0.0785696326615036	1.17513193765949	1.23769122083856	1.57158715564719	2.03759866425097	0.0325505590664816	0.66986948391294	0.318572705597929	3.08850478904137	0.767357511076783	2.35453507683208	0.578380180904408	3.00151790570434	0.933725347874308	0.583964181800765	0.78380421605937	0	0.0959543215835837	1.30427282224143	0.652206641055813	1.48476442010838	0	0	3.19401226150332	0.095387951600088	2.87891254993991	7.2831760307924	1.92991563893073	1.23234427379354	1.84641705507113
AGBL4-AS1	0	0	0	0	0	0	0	0	0	0	0	0	0	0	0	0	0	0	0	0	0	0	0	0	0	0	0	0	0	0	0	0	0	0	0
AGBL4-IT1	0	0	0	0	0.364216874170544	0	0	0	0	0.418976828424926	0	0	0	0	0.386304224011819	0.429679747484142	0	0	0	0	6.53881805148362	4.41613799351875	1.40085842249652	0	0	0	0	0	4.82380276606486	0	0	14.49936848295	0	3.59825347492089	0
AGBL5	6.43588109717525	3.07194010229182	3.24967867311116	3.0895912009476	2.16158543871725	1.56240986728884	1.25187252416196	3.24967867311116	9.67325826283641	6.1553033430574	2.6353938157085	2.2597792811464	3.80101921173152	3.31088895845577	1.1275432773542	4.51493131598328	2.75213937907389	2.82627982377207	2.26570821052118	1.89592156847373	4.2942322978653	0.859320434854681	1.49923405655789	0.57893616660158	1.85279524303722	3.96982007406427	1.4924578321385	4.70309240997445	2.81593937735075	1.62587436412734	3.34572708297183	13.9501569104471	2.28438496979875	2.27555647543265	4.4471193876083
AGBL5-AS1	0	0	0	0	0	0	0	0	0	0	0	0	0	0	0	0	0	0	0	0	0	0	0	0	0	0	0	0	0	0	0	0	0	0	0
AGER	0	0	0	0	0.0902204690716431	0	0	0	0	0	0	0	0	0	0	0	0	0	0	0	0	0	0	0	0	0	0	0	0.398302750483106	0	0	0	0	0	0
AGFG1	8.3502912440384	7.17917403724204	6.88435940358639	8.67024367704986	6.28644342348519	4.55425702085811	8.72474072877654	6.88435940358639	12.0618400907244	8.61786026169765	8.35948364766935	10.0442333237464	15.1831047422129	11.8457921837766	3.85574800737213	12.6054143965287	6.19291844982714	8.14521409228359	10.5552403109522	5.97734735084726	4.84527399735446	20.9431352714841	11.046657630119	21.6567218858819	21.855954635806	16.8049354577576	27.491822619204	19.507643490774	27.8418793130853	22.5004632893969	19.1737692941859	24.6974425880114	25.2045523890174	11.7069665143709	14.7355764987236
AGFG2	19.037755743095	8.06285055466378	8.8223581161074	7.9084124529023	6.17542421570665	5.26512477694628	8.21409681001667	8.8223581161074	9.45690469660954	4.31728629107806	12.90964545619	7.44340120907088	22.2196188669856	6.17635111847523	9.5534787646269	11.9141963734695	5.9324287554766	12.4068370141991	8.67268108486085	3.65086701157161	3.44548162772954	26.8895881836088	26.6390321706091	14.604194992836	26.8701528820476	38.8194927878764	28.7394012290421	15.2313431162933	26.3593377563656	27.9167695288338	37.2243387937424	29.2776669632432	27.1266031487475	27.4711930595792	25.6906853195567
AGGF1	7.7338100840304	14.8888022732795	15.1012997345269	9.77066444925094	7.66389894766969	7.69399477529867	8.32400691294413	15.1012997345269	12.5514873425646	16.6907978986607	8.39763024158065	8.36617996541984	11.8768361625937	25.5488839032761	4.69568445268421	15.2298927666488	12.2045574357551	10.5614225731166	13.4020761080226	11.1965151550353	6.84613730211475	11.0517539253541	9.157917064079	25.4066228753829	17.6285026331481	17.3225755602919	12.5352221417929	19.0774241415042	22.6657377982587	17.0697421814084	19.6446218503825	19.5828557814017	20.6256537839512	18.5611815279256	19.7532292537056
AGGF1P4	0	0	0	0	0	0	0	0	0	0	0	0	0	0	0	0	0	0	0	0	0	0	0	0	0	0	0	0	0	0	0	0	0	0	0
AGGF1P6	0	0	0	0	0	0	0	0	0	0	0	0	0	0	0	0	0	0	0	0	0	0	0	0	0	0	0	0	0	0	0	0	0	0	0
AGGF1P7	0	0	0	0	0	0	0	0	0	0	0	0	0	0	0	0	0	0	0	0	0	0	0	0	0	0	0	0	0	0	0	0	0	0	0
AGGF1P8	0	0	0	0	0	0	0	0	0	0	0	0	0	0	0	0	0	0	0	0	0	0	0	0	0	0	0	0	0	0	0	0	0	0	0
AGGF1P9	0	0	0	0	0	0	0	0	0	0	0	0	0	0	0	0	0	0	0	0	0	0	0	0.669993377471226	0.670065530460408	0	0	0	0	0	0	0	0	0	0
AGK	1.57011835689936	3.88642333184728	2.97308717565248	2.36324911013913	1.36507272312288	0.992105957077181	1.48842965814089	2.97308717565248	3.72392027344827	0.503304874755567	2.12359762146804	2.23210506540084	3.48629386667169	2.49363608586247	2.45021678888977	3.67507333428243	0.852046951740116	0.875353526067897	2.01962369033846	2.57496704937632	0.86403845150716	0	0.201937336401761	0.0571846268702654	0.114381570404852	0.183806436249195	0	0	0.30905046545852	0.401490804229444	0.305995730532621	0.23223568602525	0.601709179293724	0.345798314688107	0.33789677515241
AGKP1	2.59475983450204	4.75259610333092	0	0.157602980848987	0.59289777774714	0.466814349558134	0	0	0	0.682039872717062	2.12735815327289	0	3.40698752894089	0	0	0	0.171819670526788	0.400747112980604	0.462303708791819	0	0	0	0	0	0	0	0	0.894207053980242	0	0	0	0	0	0	0
AGKP2	0	0	0	0.157727864352037	0	0	0	0	0	0	0	0.497890313716591	0	0	0	0	0	0	0	0	0	0	0	0	0	0	0	0	0	0	0	0	0	0	0
AGL	3.06344369758399	12.6733953954828	14.3878793901834	11.3472407303795	8.05563603489083	8.36036629691051	7.89772923675562	14.3878793901834	16.3854546419517	16.4215083807866	11.4388977540423	6.31649886289661	11.0780348449307	18.7094146201579	9.68824662431603	18.3572336104258	6.9702292381191	14.5818005232571	6.62128068393726	5.06517516130534	6.64403073620315	4.7306869912182	4.14882159748326	6.07429450093534	13.1248890682005	10.5254891815231	6.76628455195708	12.5994727638974	13.7797028547668	15.444311539787	10.0319858082244	11.5729502353389	13.4142714901783	6.68877251933621	10.5608863132721
AGMAT	0	1.22112117435072	1.6368280078436	0.578828136772353	0.120974134619489	0.380992906941469	0.395718455402837	1.6368280078436	1.1007824103945	0.417487734689006	1.49949224861476	3.65430577266109	0	1.05965830174809	0.192465626308958	2.21212184052094	0.210347247698223	0.654143591204526	1.03760669244665	0.202264815150378	0.746576681403238	4.03373896855493	0.465293201397875	0	4.94159797504324	5.29396189703189	5.09509190771419	2.18943491278264	11.482572830971	4.62546810214578	4.23035389920186	1.33776259203667	1.29977445292911	2.98788737659021	3.11425465055925
AGMO	0	0	0.54908148751907	0	0	0	0.750960691983811	0.54908148751907	0.292163756124773	0	0.136153509049542	0.175121955381922	0	0.548435191289355	0	0	0	1.41065664351868	0.0813669989136102	0	1.2879904286193	0	0	0	0	0	2.19750689163537	0	0	0	0.18245464490008	0	0	0.515468864578968	0.167896776468103
AGO1	7.84494532469076	3.53720737581003	1.25626320464406	4.25619954998159	3.32903138307731	3.19766149050095	3.29773926337254	1.25626320464406	10.0375603367722	7.20947816859911	2.32125559186493	2.62372781877607	9.0528408967344	2.8648664496841	6.38995578837347	4.24538439058522	1.34360755747147	7.6340593933764	5.12847582958216	4.41677041636149	4.12859983180473	4.33061307485378	0.362871749758278	1.40925316891284	0.748746371366163	3.16136042844641	3.97354809865471	3.65890985694507	6.96169548225602	0.824525487466736	4.24177494104636	10.0752111242295	2.6065671264464	2.92937727101551	4.07680932994601
AGO2	5.89383969349519	4.93817071401398	3.16128856426074	3.49192989321708	4.41822395551516	1.5254021242613	5.08540791072399	3.16128856426074	14.3711492871186	7.63734451148177	3.57595631315023	7.2559964909189	31.1360864448373	4.53924975935089	6.49045701089133	7.06592306650296	3.19069355858855	9.99703085482295	9.59823541901681	6.95258977148444	4.06943116555189	2.72152480877795	2.49903878361688	3.58985724034229	3.51303429464518	2.8536682852796	2.48774365090796	5.27382972670546	5.63258953639579	3.61351013469835	2.89173399464278	5.69572662632083	6.85401982451072	2.3925535978571	3.61136462591769
AGO3	3.56333278648182	3.44724672999764	2.59450097289539	5.36377638836071	2.8143514639495	2.78724778278222	3.52029102557009	2.59450097289539	9.19286152408595	5.57906874751127	3.64893721430631	6.83201637873482	6.89380913115012	3.25592073569315	3.61394331251827	5.85731924105528	4.01126191817972	2.39277456481115	6.04509142630788	3.93605054528558	3.95233266684426	2.57540198969637	1.87218208310767	2.3712818133485	2.94996088449185	4.12079611494298	2.42283627507777	4.05772924395856	4.64950156777011	3.38387552029055	4.1161105453079	3.48407691381328	3.57531680225658	2.8416217226187	4.3857466851512
AGO4	1.32447056620345	1.28783282079123	1.78200776985173	1.95754239947403	1.94193391430982	1.87977202244944	2.37591002564915	1.78200776985173	5.61353514613816	3.8295486804492	1.2504185664725	4.14772210960616	8.30886369883026	1.79674156072146	0.508237512016628	1.57690094045036	4.38518612168935	2.72743421093629	1.53386055395114	1.68667547592731	0.820655579578799	0.764480307378634	2.42503445090668	1.15369195080658	1.73072429146132	2.91364029828022	2.65548118253661	4.41224865500934	5.78968971805566	2.31429186735409	3.96862817803677	9.4822011019816	8.12906223591999	1.24579165169698	5.84316066895648
AGPAT1	0	0	0	0	0	0	0	0	0	0	0	0	0.133068164921061	0	0	0.0614682410817837	0	0	0	0	0	0	0	0	0	1.27685704981014	0	0.314328836397731	0	0	1.4576059357673	0	0	1.02950308160831	0.502989396577418
AGPAT2	0.223606827986905	0.121351465277918	0.153626355054462	0.108653146731589	0.102187485438679	0	0.133706181165041	0.153626355054462	1.00136256807175	0	0	0	0.521958424193638	0.477386090816644	0	0	0	0.690698149146428	0	0.683416597041943	0.573306577248666	27.258563553881	3.14428484350747	4.67459353211638	26.3809042115272	17.1718554459183	15.0634779176621	28.9743585869657	52.7827239347905	23.8336585792744	16.4376496896662	5.42407234369453	10.1009218811964	19.181519342837	18.4143905579602
AGPAT3	8.14971081393767	5.14494738537611	3.70230159630398	5.81883258890924	2.67547830328576	4.51625351598901	2.60563652701264	3.70230159630398	5.44783984136776	3.65481159320959	3.35199657285378	2.85723948444815	7.06591415462198	7.84735125298889	1.83807408121775	4.78833854528856	3.50666995787182	4.74702283611165	4.29086539752075	5.13414290636885	2.45623810849884	16.6809168529851	11.2259777506567	13.6596497968809	16.6417290149385	26.7159582941112	18.5671934298371	19.6255031233364	25.7037071358252	15.7514748003827	25.5692517173054	34.7636863979985	18.9462047945843	21.2508788862746	18.001479277309
AGPAT4	6.03564294275746	5.42804516715239	6.37804285655703	8.30956823569079	8.24852966023	7.5009955513367	9.19442238711011	6.37804285655703	14.2132040542729	12.9940726329162	7.4376326059031	3.70310505693316	14.1559021110573	7.88482525863523	2.89767467884316	8.21254169716059	5.0091708577131	22.4609436144512	13.4983244225945	6.10505400980624	11.6134785353457	2.14997414839168	2.42489153159575	3.04714661529624	1.11597667593273	0.919655487058932	1.65957792616032	2.53562564327969	3.36320325690324	0.853746594381535	0.826748809810341	3.19540640187248	3.55625512810472	2.78988978820955	3.2544622055358
AGPAT5	10.379143361414	25.2048316650299	20.7607443764427	14.9385183342114	15.2203638510416	23.3527696123324	11.0376639535462	20.7607443764427	21.7271728253861	22.5161748807551	18.9970825351052	13.4010419493385	13.1105644214231	30.2930411753104	5.50849009101652	24.3663419599602	12.2145435535988	13.3110248566226	15.964267816997	12.2471410443604	17.0109144646368	30.7578770802598	33.2539887746961	28.2505995262659	38.8487576021327	19.12787554188	41.0922512241181	44.0090110214917	29.0248119609182	42.5847548183803	19.8409771095865	29.7448380310193	20.9010235071882	23.430192527684	28.7875662158966
AGPAT5P1	0	0	0	0	0	0	0	0	0	0	0	0	0	0	0	0	0	0	0	0	0	0	0	0	0	0	0	0	0	0	0	0	0	0	0
AGPS	16.9413628753848	28.1851324615393	23.5013258234773	26.0680138550758	16.1400341407856	18.6535849240382	11.9291899433296	23.5013258234773	28.250353484599	9.75785197898026	17.5811564705782	14.3417164219083	14.9106712961513	32.7593663323926	8.5930646494254	36.8840979351099	12.750766871771	8.09257852234713	14.3828168764392	13.9349030247924	4.93699234124447	11.6700812716862	15.5398728553868	19.7680599704555	19.1480500247421	13.2559609526109	9.35467510005321	11.7404839372077	9.15196206901014	19.9774489983439	15.0901742648479	6.92401732099793	9.1819885901328	8.88179063950812	10.2784699128927
AGR2	0	0.0804326643954944	0	0	0	0	0	0	0	0	0	0	0	0	0	0	0	0	0	0	0	0	0	0	0	0	0	0	0	0.258969315776795	0	0	0	0	0.653849819791123
AGR3	0	0	0	0	0	0	0	0	0.227294786855093	0	0	0	0	0	0	0	0	0.219489854160669	0	0	0	0	0	0	0	0	0	0	0	0	0	0	0	0	0
AGRN	2.93122140908324	0.268572297840248	0.575388589732836	0.610420466388339	0.765461279271538	0.529628881493844	0.728407319451667	0.575388589732836	0.560136646465031	0.180112146482084	0.680957332687142	0.934244142232637	0.799744493830006	0.792405013861807	0.553555537056245	0.472044789030529	0.423489742717406	0.352762478181281	0.569727779401794	0.75626102012596	0.312327151608826	4.95702358737227	4.68384778751276	6.53712058987003	0.909610377192235	3.04522108936227	4.76259229873804	0.629709232883773	1.15204656712078	1.06427460467549	2.67674748626201	2.61635085140821	2.76635389791241	3.60928798515901	2.35121016881677
AGRP	0	0	0	0	0	0	0	0	0	0	0	0	0	0	0	0	0	0	0	0	0	0	0	1.22832119203058	0	0	0	0	0	0	0	0	27.4649127874961	0	0
AGT	44.5269248773924	75.7513008717271	42.1633194422253	109.497724688791	35.9197704014205	85.5401997693858	124.790076728788	42.1633194422253	623.099548103105	219.730378024896	114.511020828449	41.5724294080564	255.325484742132	135.360163879097	91.0224763742027	71.8093140181059	93.01818392955	238.361106371253	153.146842737834	102.658474576075	175.612149527419	77.772864994554	30.2852879941048	67.6459003543042	50.3062146975432	54.5127963053159	68.9348357528225	16.0120535327558	32.4185686209608	59.8747828066397	48.2632199813952	16.0449323361525	1.52090810276582	6.55541925605862	10.5336977584119
AGTPBP1	55.6536976418544	185.855899300017	152.545900495003	124.372588582844	79.8256608260026	81.134299885269	79.3520061208685	152.545900495003	123.314992225729	74.9967674577665	88.77214303434	105.337824023843	73.4740762644425	212.887905956197	31.5187955001796	220.229357515435	58.3492504285166	61.58985742466	96.1130253002443	54.2482506655395	62.5202488274447	126.615924852847	84.2647966099082	94.127354679031	163.130363474739	86.1206157868604	122.125144083794	83.0059149283798	82.1625429765035	172.172490848914	94.9033088450022	51.9747446418135	67.929070887512	52.800126005551	64.5225374304184
AGTR1	0	0.0639206108076902	0.323684281149827	0.400623333434701	0	0	0.140856655488416	0.323684281149827	0.376755159925132	0	0.3511492168414	0	0	0.314322641739539	0	0	0	0	0	0.359982520351018	0.181189933787157	0	1.03513690218978	0	0	0.376878943560982	0	6.49444226093758	0.237630306858093	0.205805402187194	0	1.66662602394908	1.61929922499766	0.265885895070348	0.51962073085183
AGTR2	0	0	0.0983380441858054	0.139100324816401	0	0	0	0.0983380441858054	0	0	0	0	0	0	0	0	0	0	0	0	0	0	0	0	0.213756054965183	0	0	0	0	0	0	0	0	0	0
AGTRAP	0.168233145327314	0.182600315720038	0.231165077995708	0.0817464331877907	0	0.40354998185621	0.301786107467379	0.231165077995708	0.538133242800661	0.0884411046449331	0	0	0.785402737677819	0.0897917164657179	0.0815443002636859	0	0.267361286088707	0.207861849566531	0	0	0.690133979150427	6.05926777673353	11.5324878592876	10.2997380282876	4.52232317354676	13.4577511879373	1.61902561133218	5.5657503532339	1.01824830462314	5.8791884090929	13.1736000119807	0.340071886846283	1.98248965838962	3.03819677389624	3.95836474064923
AGXT	0	0	0	0	0	0	0	0	0	0	0	0	0	0	0	0	0	0	0	0	0	0	0	0	0	0	0	0	0	0	0	0	0	0.224781512653055	0
AGXT2	0	0	0	0	0	0	0	0	0	0	0	0	0	0	0	0	0	0	0	0	0	0	0	0	0.154800058023875	0	0	0	0	0.181121252228507	0	0	0	0	0
AHCTF1	3.76333629614123	6.98581075280646	5.6705910966423	6.1716892942107	6.39073429134948	3.91867717531257	7.59474558895748	5.6705910966423	9.84920347925794	9.84707081500788	7.85383586306946	6.82191334112904	19.5158723640773	8.67358547298557	9.05844891837215	7.700772557583	6.86433843764758	5.62734041063415	10.5147670190209	7.58086584562989	4.97792183820731	3.31752051376563	1.80404943103843	2.61821297618545	1.46891179393863	1.29997465019296	2.88091570572679	2.12223647198944	2.50212631906472	2.09230120958322	1.91357380157028	2.161172994234	2.77173950829763	1.93078848116644	1.44644676701678
AHCY	48.6022705441368	66.9688064685333	87.8878466027443	65.9419128422775	31.9704596199881	103.361855856143	36.1700285668348	87.8878466027443	74.2332282578443	56.4101621999539	60.4062140758057	76.0007699675832	22.5919262062898	128.187360031627	23.4050360437115	75.9438540028173	66.150176034931	51.732191646228	46.408275888844	55.4631004101681	74.7669513217311	59.7494171002916	47.3370710492507	37.8584111004433	44.6180358305445	45.4432384104232	51.6329469808132	27.2629814747412	23.983574067675	42.0945511650788	36.9857212373722	52.5255613724352	20.661540481847	28.4977239770314	32.4876381954767
AHCYL1	68.5864982282233	70.6465571047933	63.7789500469917	96.1856782896233	56.8872759056999	61.5152837486442	139.721073887704	63.7789500469917	330.880763242028	171.000129307255	96.830536820023	57.7796023131055	625.393893639165	119.15708528421	92.7140878957336	132.776418303105	72.1062148964118	203.864792113694	286.610349028868	128.683205360791	129.373307295338	165.902946127122	58.2039285540074	62.203063407982	177.638031867276	184.316932615533	170.690638582614	179.220938199098	245.399189640994	174.576281997035	195.158996249878	144.728111049497	127.515231046231	153.727250593199	183.416107422495
AHCYL2	20.4286259017538	27.5544621946303	26.4699688227697	24.0325931269408	19.5451371973958	24.9028234137494	18.7873366533146	26.4699688227697	40.9652950232552	29.1409442029837	28.9920017091266	26.8449853808295	26.980181643227	33.5073802717	15.3451438765383	40.8347382301377	12.372444350431	38.340857701851	24.8608571868748	17.2522331505234	10.9961171238705	16.7147410174637	13.5440826133063	11.1494596389477	20.695625605133	16.5329395645218	13.796421219926	30.9600612022871	13.2564308541512	19.6221556570031	22.7188756612065	50.3510197644038	41.6475557245419	21.3051444448291	26.2644614401136
AHCYP2	0	0	0	0	0	0	0	0	0	0	0	0	0	0	0	0	0	0	0	0	0	0	0	0	0	0	0	0	0	0	0	0	0	0	0
AHCYP3	0	0	0	0	0	0	0	0	0	0	0	0	0	0	0	0	0	0	0	0	0	0	0	0	0	0	0	0	0	0	0	0	0	0	0
AHCYP4	0	0	0	0	0	0	0	0	0	0	0	0	0	0	0	0	0	0	0	0	0	0	0	0	0	0	0	0	0	0	0	0	0	0	0
AHCYP5	0	0	0	0	0	0	0	0	0	0	0	0	0	0	0	0	0	0	0	0	0	0	0	0	0	0	0	0	0	0	0	0	0	0	0
AHCYP7	0	0	0	0	0	0	0	0	0	0	0	0	0	0	0.303609130186659	0	0	0	0	0	0	0	0	0	0	0	0	0	0	0	0	0	0	0	0
AHDC1	0.888713843521294	0.884226128099534	1.11939676041612	1.63138175331257	0.767151270700786	1.44489084138875	1.09233937376054	1.11939676041612	3.44289826775792	2.98490060602596	1.47197417882896	1.96899806841856	3.91849419382588	1.50206596201751	0.670084415087152	1.94316541944076	0.366170352447231	1.31156893810194	0.91485652581088	2.1126032157324	2.50643527304896	8.07061593295466	4.5127327849207	4.93963660278322	1.62214490114834	7.18822658064142	9.50301883474473	8.98388714061529	4.88097290049052	2.07050603005537	7.4167582252308	3.69275360315968	7.36972271466762	7.35610165621407	6.75237651669068
AHI1	18.1405990241228	28.7420121984588	23.8906475794012	19.4152950265476	16.2573777731036	25.1368842160501	24.4555279894526	23.8906475794012	27.6720814729607	30.5171657058233	16.6604349406812	16.5504146403804	23.1522842043176	35.7614566002646	8.83860865332218	28.1467417010799	12.6800308130515	32.6600600037515	26.9311851007397	15.9850623236339	25.2970241326656	58.7446927709275	33.4594728067561	36.7979258970707	36.379687342242	65.8860167947006	72.0991546827033	40.4000772203889	92.6864794192701	36.5552435967719	69.8019341489165	94.199012995344	129.929006493423	32.0163439221826	58.3427973085669
AHI1-DT	1.46726001249101	0.352201773036945	0	0.76780160004733	0.128948528257101	0.798677615971517	0.253082095220784	0	1.35385843045145	0.311505433669834	0.235544257699979	0.0865597983069758	0.197594951051676	0.225901807680834	0.369274694919137	0.502013216477891	0.254108013905543	1.23764278352079	0.583165654426159	0.431195483462198	0.115751221878447	0.625401550811031	0.0495964478001937	0	0.294970988095638	0.586864738743843	1.08619020900781	0.0777919485588267	0.056927828024001	0.0986074099472462	0.541105330680387	0.228151272756771	0	0.0636968689251046	0.497931092961197
AHNAK	10.3116910175324	1.93010297245278	4.74229231720981	22.0158312976892	7.33788668169897	4.56339444190467	24.5125892400188	4.74229231720981	88.5327323367939	39.8603095441752	26.2378709255178	19.5286259850896	126.39341490932	4.80731177777879	42.3519295685758	5.0828734620707	19.2750053252056	55.7470402918429	48.6824614796671	33.5098122989735	33.0423446299073	0.349824554916568	0.147958744305602	0	0.251420868924423	0.269348600781896	0	0.928292209330768	0.382117736837153	0.183856773041986	0.470824089315773	0.553014259638297	0	0.237529832285695	0.247575725456716
AHNAK2	621.797602810942	861.148648195898	940.591668280246	1043.91352544617	582.666819782537	1045.02966508653	420.409239764605	940.591668280246	703.509969076921	317.82724091245	974.736435902435	947.656671864771	296.874438503564	1125.82204708245	254.351312128823	859.899544870194	425.353714549342	710.791245032872	625.673677559526	578.295862665857	531.175122748825	47.5411781153454	43.8049353275256	41.3163890333207	24.1282437470179	28.0812725514318	52.6678820663219	34.9250489052514	40.7344485797192	22.8970888052503	27.0388694027866	25.2988649950065	22.9960042301999	22.1491385125932	20.7773065153809
AHR	0.915868682113549	1.65680698836775	3.81037629960446	1.23619776929742	1.60443617678953	1.44021880867898	1.91675973237417	3.81037629960446	5.85924233808296	5.80447615064706	0.940509409052442	1.87307189440419	7.30443568960983	4.29084176820962	1.65240900093392	3.40157351703506	2.47978616774695	3.36339371477529	3.73497870904353	2.79919832369334	1.82637772863915	3.10133451935847	3.04079018650468	2.96316658696037	4.40723513849217	4.23306534695472	2.93801567278141	2.52501591916368	2.46372835350375	5.4233340600212	4.63481482503848	0.925683194663556	1.2991286824892	4.59446599455804	6.06080044110942
AHRR	0	0	0	0.0441358236834302	0.0830188351767892	0	0.0543125773601676	0	0	0.143251057523556	0.162478533415661	0	0	0	0	0.0489701530392126	0	0.392794370938084	0	0	0	0	0	0	0.135647412263936	0.290639681974522	0	0	0	0	0.435463813238241	0	0	0	0.26714573568406
AHSA1	81.9573711024504	130.867332760323	154.201201497153	126.977145624132	56.7218295532284	154.205714364396	56.7444672880267	154.201201497153	75.4878104887383	66.0546002373649	75.6673126542828	124.643051743083	50.3448757248727	161.308500637982	46.942261655871	172.093160711451	36.1188992863158	91.6353739025712	74.9695186240276	93.773856954713	46.4499843639423	209.333041145902	142.345107123977	171.626177207675	239.18039182616	206.36848899603	218.274239220719	133.116874213463	170.404983628476	243.135594024137	217.696899904062	209.831516024165	132.271476562415	153.601667443523	118.886658062211
AHSA2P	1.39811504734474	0.58742499453259	0.619714813299075	2.41063328518658	1.29847746552797	0.411102937588408	2.56195351425342	0.619714813299075	8.36734095351066	6.5438433103241	2.07067856799357	1.03765976424695	8.1063022294893	0.625862993443202	1.79257408715734	2.18837224690261	0.358375388982716	7.74567443724935	2.02493910628956	0.827052211239132	1.96576682173648	3.99849376403151	2.29893159151526	4.98360591970835	2.22265819302451	4.54582477372129	2.6042017154644	5.96833738197712	4.0036376878903	2.83700129880592	4.97309934462212	7.38457322493963	5.58045847637087	2.74890243999516	6.30070408751709
AHSG	0.184859074400727	0.601938315133068	1.01604145292338	0.269475493879427	0.0844799067345034	0	0.110536879013698	1.01604145292338	2.36526073324839	0	0.440901435442018	0	0	0	0	0.298991954251149	0	0	1.05395231805788	0	0.094792206635339	0	0	0.8281190708004	1.65641650535294	0	0	0	0	0.969031392789341	0	0	0	0	0.271847307747091
AHSP	0	0	0	0	0	0	0	0	0	0	0	0	0	0	0	0	0	0	0	0	0	0	0	0	0	0	0	0	0	0	0	0	0	0	0
AICDA	0.131846703853238	0	0	0	0	0	0	0	0.0843485321029681	0	0	0	0	0	0	0	0	0	0	0	0	0	0	0	0.196900492214468	0	0	0	0	0	0	0	0	0	0
AIDA	1.9359532555388	1.52343115484056	2.12811706963913	1.50512336341981	1.45979362468827	1.16096905224465	1.79429145574788	2.12811706963913	2.10548445989918	3.25677262473213	1.90466919724739	1.4847296217163	1.92058992947621	2.06656738746714	1.0791324518591	3.1312200879988	1.07683674890879	2.03318555359323	4.20808892207562	1.18338299223142	1.19126387469137	1.87727605159268	2.04170480859134	4.76990323011119	3.18027794064928	4.33624516065013	0.931551834497602	3.7361458243097	5.0776071334035	3.72103169984767	5.10476365187834	5.47875738307646	6.84408646244621	3.05919565282735	4.41276527717254
AIDAP2	0.679725180650459	0.0614811627182374	0	0.33028633541859	0.155315934726487	0.0543497901449044	0.20322156296545	0	1.37703177423521	1.19111775337617	0.607946503626632	0.868829612707878	1.05777415168445	0.181396152871147	0.604027677699897	0.549695384917489	0	0.559893366918697	0.807369447184827	0.865610623465735	3.9502345225293	0	0	0	0	0	0	0	0.457122902241397	0	0	0	0	0	0
AIF1	0	0	0.226422753386786	0.480416487881585	0.150609391249927	0	2.36476000541615	0.226422753386786	9.48768303779283	3.46506982800341	0.786031843072816	0	7.69290292134146	1.05539579852304	0.798714284561847	0	2.96793253892251	2.23957346767479	7.0461333572494	2.01451199642935	3.21088581510403	0	0	2.46059514735008	0	0	0	0	0	0	0	0	0	0	0
AIF1L	9.5087126233737	5.41210588529909	6.53284550718104	12.5088703684631	8.97352297116617	11.905219477946	16.9648138647346	6.53284550718104	65.4806298092003	38.0395221857984	11.3394623943725	7.94463438120261	64.0613098242261	11.181771432342	22.0331191227666	8.54413191024798	14.661058937039	36.1053561420121	35.811306825122	30.8338377721079	43.6847710802246	0.428362885198837	0	0	0.923600421680095	0.494729181243667	2.23192717319901	1.49192009138315	3.43131167381653	1.35080428157588	0.123541661804395	0	0	0.698057099871424	1.3642127963032
AIFM1	14.2496934423113	17.1477769265676	14.3871592666975	14.7513243735651	5.77591115517643	6.59851826049641	10.9656863691363	14.3871592666975	14.1102898624979	13.4840582549169	7.01894813893327	9.31292837858637	19.8129481454652	27.3799550671281	2.22224250824464	20.9097813474724	14.9660857845058	14.3147086949292	7.77106524651511	14.5803809505633	7.68820421003426	34.3299293507054	21.5620331782087	17.7627282361155	35.7143306282208	54.5169185675894	38.1592485284341	31.4287001948845	29.9992089746804	38.5392715086681	51.4846609601897	27.5524061983596	24.3363698234459	18.461456576409	29.8837979342647
AIFM1P1	0	0	0	0	0	0	0	0	0	0	0	0	0	0	0	0	0	0	0	0	0	0	0	0	0	0	0	0	0	0	0	0	0	0	0
AIFM2	0.638204804474407	0.303059628183841	0.876941717498812	0.0775277759736204	0.0729143031445607	0.191362065398222	0.143105973063889	0.876941717498812	0.3572534030589	1.67753916113271	0.38054044048277	0.122363695406103	1.21041497863638	0.340631477459043	0.657356632797522	0.344078504703952	0.211303061222331	0.197134801828433	0.170561709115112	0.975282730890625	0.122722218054865	5.3045256366161	0.981555716483444	1.42949317304279	3.57411779538668	7.27504800829508	4.60641950955465	3.95889058718341	3.70184980853092	3.90304835182039	4.71702995878385	1.93513155475139	1.88018006550291	0.720351425943267	3.40214126291316
AIFM3	0.68261977038476	0.452781841933089	0.990080756662789	0.700240461291082	0.485262845127057	0.363874914208432	0.453526613394475	0.990080756662789	0.53374926526257	0.199365015562315	0.633147849155395	0.232674532831082	1.3278483148344	0.890602157205796	0.367636310205657	0.286241016746518	0.401792712229835	1.12455531278171	0.324323042512905	0.463624960481703	0.272248974139489	53.7949547990346	13.7315768568433	26.5022634974463	30.0164793125798	26.2108454538327	31.3867944148372	12.7554886242918	15.1492950412872	24.9155236985238	26.908293469752	25.7575647974593	21.153041078238	31.3329863319764	14.6114027124143
AIG1	18.4635428029135	34.7541615021818	33.5155090012589	26.6080228375553	17.6749079309255	39.8605525311821	17.7807177112259	33.5155090012589	27.0743381012283	18.9274558829932	12.573665939027	17.290276077713	9.8106639265944	37.1363458639119	5.03996197656317	34.4734543366402	12.5865296234181	20.5315042656292	22.9580592057464	15.147190011819	21.6014247926333	23.1539513539916	22.1196392306099	18.2110891188991	23.510072909092	15.0807901403623	26.1855452925223	18.6198918011635	36.6626556176509	26.4887736813904	15.5295283098443	31.626161110137	24.4297780700936	16.1236410899106	24.1508490429408
AIG1P1	0	0	0	0	0	0	0	0	0	0	0	0	9.69149830867646	0	0	0	0	0	0	0	0	0	0	0	0	0	0	0	0	0	0	0	0	0	0
AIM2	0.655786086774829	1.18631741936578	0.150183288399026	0	0.399589057254343	4.29972384617019	0.130709564511396	0.150183288399026	1.81799442912006	2.64308648113099	0	0	4.08208253200744	0.466686936166538	0	0.824966772384174	0	1.21539285839128	11.6840231631017	0.334049948180587	0	9.0844247412032	2.68958836933964	0	1.63225674842677	2.79783343800447	8.41478626167311	6.62925218833912	17.6409435913009	1.90979506085128	4.54130974211278	0.441875690752774	0	2.46731895158663	1.60729358048974
AIMP1	8.62065286662409	21.1950965235554	34.8491232205163	23.2123848978848	24.943583819197	32.9261783649909	17.9703843480222	34.8491232205163	44.5773411189231	25.2135296406331	28.2001603846336	18.0443415009712	18.4552750027178	36.6057056871751	25.879104296043	32.8163223676727	14.9869662669397	34.7491917197539	43.5490254931879	23.5090224082787	27.4022546857561	19.5293831788721	7.61815508125244	12.8727375429895	14.5100622229173	21.488278126313	20.167701894911	16.9387830117241	21.4282804577718	16.6443713244288	25.4217168714216	16.848405160141	18.0537326552822	9.67650306649461	10.1557931549001
AIMP1P1	3.93471652064898	0	0	0.849744140073726	0	0	1.82993390315954	0	0	0	11.209342577481	0	4.08208253200744	0.233343468083269	0	0	0.463197959178941	0	0.623147902032089	0	0	0	0.768453819811325	0	0	0	0	0	0.882047179565044	0	0	0	29.1942936353747	0	0
AIMP2	8.29155647060414	3.52689313308821	2.15547524859784	2.72227249469735	1.43375526615494	0.645061841894882	2.67997509731243	2.15547524859784	4.15757975277556	3.2986403253236	1.06896890693601	2.40610669112274	12.0313129988091	3.82744559464373	2.06381129742857	3.62454141477323	4.15497184662838	2.49195428514799	3.35385155040629	0.684912038173326	0.68947329290124	2.48347366375125	6.69622587296204	0	0.66933241718857	8.60471531097437	0	0.617824676792695	0	0.391570672213928	10.3855419645203	4.07695590822554	4.40131502386828	0	1.97728763884318
AIP	1.48512764545744	1.6119580741207	1.19039539408968	1.92437524894038	0.565581490403805	2.01872525666922	0.888035252789206	1.19039539408968	0.950105942878266	2.60246634211979	0.737943792250386	1.13898050013958	0.288890584024998	3.83120366055992	0.599880275353701	0.80068419410338	0.786736835801815	1.37622127892765	0.35280337414143	2.64777475542776	1.52309024703742	127.553008076244	32.6302671826229	46.2012049570415	23.6575643962916	103.753976137382	104.811120240562	20.4722086255658	38.9518430004174	25.9501337331865	80.6936811141412	54.5378730195204	61.7396791952365	62.0225842169597	49.8674730232961
AIPL1	0.102797417533754	0	0	0	0	0	0	0	0	0	1.04200996712495	0	0	0	0	0	0	0	0	0	0	0	0.72275154746621	0	0.46055445117467	0	0	0	0	0.359242754733782	0.164277858444539	0	0	0	0
AIRE	0	0	0	0	0	0	0	0	0.280109971402225	0.230177522242852	0.0522144923546126	0.268635132924471	0.204409541069419	0	0.169782275452822	0.141634495643554	0.0463891072841671	0	0.124816071869189	0	0.44903704554064	0.727841469218247	0.615682966364439	0	0.523103744600558	1.40101001037312	1.68547557229322	0	3.71014158877755	0.153012225054951	0.699708492840411	0	3.09578600994788	0.790723508383641	1.80286252149332
AIRN	0.374620675694568	0	0.193033938586951	1.00117888108595	0	0.359449183656103	0.0560013086178226	0.193033938586951	0	0	0	0	0	0.299921576946534	0.0453956038276349	0.151478319757784	0	0	0.934436920308292	0	0.0480245838829244	1.81633110433019	1.64618479461182	0.139850012261369	0.419595219005729	0.449514734466768	0.901309410972531	0	3.02323989850003	0.327293639143603	0.299335741152944	4.92225678011847	0.183941560668295	2.95988020182107	0.688630125705938
AJAP1	14.7470559308171	6.53035164872333	10.3789023704036	9.1995079043985	5.61861509975223	9.02012162111152	4.84894089446043	10.3789023704036	5.06235274561215	7.78698935856615	10.4114397394177	6.87118837002844	8.31967064259092	7.26017058677471	5.46801788346232	11.1062337029306	4.38243021236107	7.29237870904036	7.64350988262029	2.79825492990609	7.14282884251805	6.9756509222336	5.11523542429165	6.98225298285965	7.71548794947603	6.33001998923677	3.14681302968858	5.58922234745984	5.4095795813139	6.85623744068065	5.9047845663209	4.09807253808935	11.7524385939057	4.42888478474458	4.37576953153316
AJM1	0.280132921498981	0	0	0	0	0.223990017282852	0	0	0	0	0.111356004210111	0	0.108984252692357	0.0498388031898844	0	0	0	0.0576867567465811	0	0	0.0957645452035155	2.58706967024007	1.64130665412175	2.78871189255176	2.6495616040339	3.73485572630811	0.898638560199191	2.05950947650248	0	1.46845696358868	2.23836539514984	3.02010501744499	2.20075783823968	2.74031567351509	2.1970864243175
AJUBA	0	0	0	0.744121737615964	0.413542421955408	0	0.041622722836764	0	0.356256094129375	0.0365937280901295	0	0.427077366803968	0	0.185762811889569	0.10122024017438	0	0	0.817054245556121	1.33942385501358	0	0.107082173273022	0	0	0	0	0	0	0.191908837583185	0	0	0	0	0.136713744496707	0	0
AK1	2.68569651015201	1.71473879204895	1.95371488016813	1.30501103039282	1.6605367861335	1.59163349959254	1.32252068435055	1.95371488016813	0.909617432778749	3.73734440473141	0.470997676889467	2.4232070031251	1.10631835687167	1.34912659988599	0.918906461127999	2.04416867140932	0.753210256412651	1.65916723154773	0.788127090132755	0	1.21515347032729	38.0796102572641	13.0512679408681	12.5030117788103	23.829060069551	33.8691063255848	28.8870882793225	25.6975036796937	22.6301398823462	22.3598481655888	23.4794430115073	44.0703263158336	31.9590126476674	41.3695073638032	39.7272392628044
AK2	7.83118736960518	7.41437910534192	8.85998703224019	9.51316153907993	3.50102287774116	5.04338948233783	5.64974947579709	8.85998703224019	17.0992746436554	8.09955122196044	11.1661437821658	11.620165040212	26.9234018468845	15.969445112166	5.7144127591018	10.486328657094	7.19227322558249	6.80993212243512	10.1308634350212	10.4714333574397	6.91832425761453	9.07957971467456	7.92980470558966	14.9986631747501	20.021558050157	14.7080287060935	14.7453283209744	4.9282189491362	8.50091870316801	22.1616388846238	15.5074884805755	7.05476921003608	7.69034343328905	6.14899461355832	3.8804826291936
AK2P1	0.593692331698565	0.322196933897314	0.407889105014167	0.865445933966393	0.542630357459883	0.284824407484021	0	0.407889105014167	1.13943864888662	1.24842950614732	0.353999123528808	0	2.07875615896249	0.316873666078294	0.287768653829094	0.9602408269863	0.3145047012686	0.366770727314857	0.423108394350773	0	0.304434101310016	1.64485139758597	1.04353801328002	0	0	0	0	0	0	0	0	0	0	0	0
AK3	4.19434514203423	11.2801916311217	11.2065095404916	14.9459263681568	10.7340803816979	8.09367923792476	11.7040823703788	11.2065095404916	22.5398853547673	19.2079188181301	15.2835799066192	9.57875257929297	20.2341725780239	22.1876455060146	11.1591380368811	24.3719827645783	8.59145265854564	15.3167461413808	17.0052029074222	11.5373783467859	7.6950134959112	35.6365756719309	24.7386178847884	29.9240841935641	51.0852166909896	36.6840843644429	34.0861068979673	53.4497769985951	44.9438661054231	49.3480614808963	42.1536237201641	54.2629380677045	58.9461762022583	49.2358970363578	35.9118025254834
AK3P3	0.616939320590376	0.334813078899317	0	0.299777959054624	2.53745069263996	0	1.47560074635154	0	28.0226402655398	0.324328448509657	0	0.946291529985448	0	2.63425095896413	0	1.66306769734073	0	0.381132231697667	0.87935178343986	0	2.21448299597497	0	0	0	1.84268020876612	3.94814748706354	0	0	4.97878438103883	4.31199511329554	7.88731645664444	0	1.21168732886012	0	0
AK3P4	0	0	0	0	0	0	0	0	0	0	0	0	0	0	0	0	0	0	0	0	0	0	0	0	0	0	0	0	0	0	0	0	0	0	0
AK4	3.56779477244031	5.01662922018264	9.5077238730143	8.53682812932012	6.10190629598098	2.69714957522477	9.50319593889425	9.5077238730143	33.4072946700486	18.1593116110918	9.15408659893181	4.89204499587093	41.5147739637613	7.15537367898096	13.2845220597825	9.32617113568114	8.10416112651352	9.41755715504418	18.3765724244748	11.4826253367337	9.70187852551714	2.39629973995106	4.46581390481274	1.29153645527839	5.97399938888442	5.18917246914131	0.520233222960392	3.87489723391438	1.30875408907751	4.53391093464488	5.70159930713885	2.51329190061046	18.4736747462633	7.56592384130238	8.82395267490084
AK4P5	0	0	0	0	0	0	0	0	0	0	0	0	0	0	0	0	0	0	0	0	0	0	0	0	0	0	0	0	0	0	0	0	0	0	0
AK5	12.853080099899	33.2129948180677	27.0992645028194	26.7867225243916	16.3550570390704	26.8148159791951	19.4958545356331	27.0992645028194	32.5136883316437	41.8124161131615	18.3862498140243	19.7146792671925	14.6572055595239	45.4089814484996	6.80157863152186	56.3899628996762	9.15132634649868	41.486583521016	19.664675115681	24.5970957957807	16.5979680364489	16.8249264286751	15.5449315449743	12.9419230258766	12.3269683511009	13.6775921147984	20.9939712799327	22.7567201043158	33.425500322098	13.9078598861475	13.7562609127256	14.5401778102224	17.2538136971942	8.78433728290272	9.97086469577846
AK6	0.191424163024304	4.46709487323986	1.57818775211089	1.67427390963592	2.79936408708276	2.02038995589132	1.37354985361321	1.57818775211089	1.83694548535459	1.50949128371784	0.570699521576817	3.52338827613273	2.01075946217399	5.31281642004168	0.649496541118937	4.5409519481782	1.82530298586729	1.3008363646354	2.72845600095358	2.34022281454362	0.687110611835223	0.530349282399215	1.68233932047479	2.28674375189245	1.42936876007092	2.14380718690086	0	0	1.1586143092324	2.34137304749973	3.36500931070858	0.773901910720279	0.751925594731889	0.432126702361995	1.12600679246272
AK6P1	0	0	0	0	0	0	0	0	0	0	0	0	0	0	0	0	0	0	0	0	0	0	0	0	0	0	0	0	0	0	0	0	0	0	0
AK6P2	0	0	0	0	0	0	0	0	0	0	0	0	0	0	0	0	0	0	0	0	0	0	0	0	0	0	0	0	0	0	0	0	0	0	0
AK7	2.21919906491659	3.12241410658914	2.8799393269359	4.55296797524053	2.4039482930807	1.65614191992113	3.53859954261509	2.8799393269359	7.04604718272182	3.11105426692409	1.76431344872705	3.15177355492746	3.35754154888604	4.69397728061005	0.0796791216460975	8.77395009248718	2.39475389509297	8.68284071345906	4.04177180077053	1.50724623488865	1.01152261590968	2.27718191078315	5.34541040911694	1.22733538047999	3.80514941986776	3.68198024074465	3.95498331018645	6.11824934746795	3.3165257112859	4.5957700725975	3.02104476639932	0.332293356529173	7.74857514956457	4.08196732488016	8.8234741732808
AK8	0.449997483198839	0.651236570894607	0.41222040638561	0.364431645573545	0.0685490565081141	0.215886680150832	0.0896923192582775	0.41222040638561	0.0959615119897187	0.551987780546644	0	0	0.175069174866852	0.0800596227001183	0	0.242609363097967	0.0794610925944101	5.55998099993961	0.427601306630587	0	0	2.07789722507199	0	0	0.67202837346432	4.31968681484652	0	1.24062633743359	1.21051366862314	0.524197135706379	4.07506536811619	2.12249187524529	5.89205702206607	3.38612648500428	0
AK9	13.9956882116106	24.0853216004878	20.1508851077854	20.3625766935111	11.1790558936588	20.4936492122861	14.1662347746389	20.1508851077854	30.1311450200231	13.9261458354327	24.6726661853412	10.2669538547441	7.6702767362787	30.8325796535838	7.11812778306904	27.4483575668049	10.8525612157896	36.7152099134703	19.5728485099105	6.13734904794529	22.4662598827712	4.49573168680657	3.77918252581206	2.54422321771753	4.60432828556019	7.00954527115024	3.90406750207353	7.38159156324867	8.43011045226797	6.45048506451203	7.71469841971451	13.2846263818829	5.7366159455481	2.7473295990929	6.62189674890063
AKAIN1	3.54844021159585	4.06544928141846	4.06318790846643	4.98110364304045	4.86487178030684	4.28744343893174	0.707265805277255	4.06318790846643	3.27903903770066	2.00361520837406	4.78018065746793	0.80633631813967	0	12.4858593736722	0	8.78603413078257	2.01900515636339	3.89715960496248	3.93380855575406	1.20502329719041	1.01087357990333	10.1952290668466	16.401324116326	5.88742977508401	19.4306105555742	16.6108457315853	15.1773911976664	12.6815600966303	28.3712442014795	14.6970279382906	14.0716608326595	50.4761817290449	9.5504441114647	31.1513859546809	27.0573977399607
AKAP1	11.9672364389576	5.57871320377259	8.95981123935613	7.15694615055354	6.24024911078865	11.6297965932239	7.33931756986834	8.95981123935613	9.22646576364369	5.40401648587926	16.2382182225434	7.64830382662396	20.682455941138	6.34637426724224	6.35839390735858	10.0915197023354	9.38743526876444	14.9283928055963	7.81799724168367	8.44057891537645	7.27734326446134	18.2781801372194	7.14647661903562	19.01551616157	12.9456911445824	23.3192081913828	15.5035345759309	30.8782757190728	35.133062368222	11.7958098530002	23.5378792234243	37.5269963973613	35.2560169305188	25.9761557037828	37.2278088406916
AKAP10	6.1798476436571	11.3018614506572	6.86305660885585	9.13198375456168	5.72570904151717	6.94491255198173	8.40290435347449	6.86305660885585	15.3267331382579	4.53939184969251	10.1964037688459	11.0371345220869	10.7696666470737	9.80481380903141	3.44680123495233	14.2399011664676	4.57425932533252	9.62289967759748	4.04221968812487	5.95090757035737	4.12392133516668	20.1705893640735	19.9391454242344	18.8352736290666	14.538857278506	26.8170513752437	22.8115656500574	34.0752205703345	30.4015542242065	16.419264715351	32.0626993218956	48.2573181526632	29.4290531899716	17.7726506104741	24.7737782929414
AKAP11	93.3327457732598	145.721727952099	172.726534621052	145.951804960686	112.947564843382	87.6104365047671	84.3674540695134	172.726534621052	212.590636630243	100.759215595613	89.9682613613488	119.393645286442	133.717588565273	207.903640687085	32.6828568536426	241.548749511152	70.6507928622872	111.974381714966	129.556942536455	85.298938326269	58.8548032348024	35.141590675808	39.941772671686	48.9239773302637	48.9909475010005	33.2488571734575	32.206607811508	59.9148487974913	80.0220957097678	50.2461590932641	40.0777499144935	57.9610772428306	49.1743413147808	31.6178151785711	47.8163923280348
AKAP12	550.725244622576	656.306892888985	660.293672182266	604.961008658511	412.773811266799	466.786792882	301.337010762344	660.293672182266	552.54399109992	280.487964950792	566.12508037458	632.848717480976	339.883146610808	909.329922055142	171.497327964192	814.962682039632	391.727701764705	397.272258740272	424.792148781625	438.456412463193	269.857673003623	318.819999952604	313.864125532682	427.739653502134	360.996487312707	316.530295422119	332.907644036814	308.247692818123	374.481749519741	380.85801259717	328.927612006799	291.218186579667	236.096067793167	209.083335364155	244.466661032303
AKAP13	7.49404832305304	5.27287674512719	3.99683052013882	6.2228464541903	4.06170060465533	1.65712188555422	3.8650844006999	3.99683052013882	10.7645488530664	10.9482281358252	3.34832898793373	5.20516335073652	20.2986233806381	6.66278445212555	1.43926896242037	6.3708285636591	2.82495938772624	7.84921910068644	7.34180690197422	7.22318772565869	5.77974446185318	1.84680800409431	1.66873460407648	1.50814584228607	2.68478869864997	4.39513696587507	1.74955356372508	4.45516177190156	4.11608969095153	3.14129269249647	4.51926120444814	1.10246677518288	3.6102068618858	1.18557838853163	1.69317441499756
AKAP14	0	0.19001357640098	0.240549985008355	0.170130397275445	0	0	0	0.240549985008355	0	0	0	0	0	1.30811949329757	0	0.188765290775085	0	0	0	0	0.359076119493865	0	0.615419853985651	0	0.522880195991755	6.16180966784446	0	1.93057010115734	0	3.05893670430368	5.5952757769358	2.12326934479666	0.68765844988301	0	0
AKAP17A	3.62341953793424	8.57582158454447	3.87244103630157	7.38499687632747	4.59969221925453	9.1262778820617	4.81473658760405	3.87244103630157	14.8099028319661	12.85775032529	9.24224738726564	8.64543101989654	6.69594428599464	7.84320715496987	6.58615481675188	7.21714174386018	3.73232851874039	14.2391750916512	10.4009815368046	8.76721065473069	10.3223356218138	8.64456299615821	4.4228576729927	1.95384555213906	5.41123190544784	8.37356489148218	10.6549388205239	8.87967378222739	6.49810875481038	6.50719262551873	6.59472675723858	17.904325285853	12.8492444996567	6.13471274262311	4.29238215849117
AKAP3	0.446239334283235	0.181630624500937	0	0.704706792636033	0.254912136878621	0.856334819886598	0.400244646886202	0	1.49877142541459	0.351885767664072	0	0.684463590316272	0	1.01223532219455	0.108148350295248	0.240583213732951	0	0.62027402413542	0.238516987011465	0.17048191799848	0.0572057543311305	0.309081553467952	0	0	1.16622788811886	1.24938654138558	0	0.615132630270722	0	2.14425465056581	0.356561691667477	0	0	0.251838546583515	0.656224002143306
AKAP4	0	0	0	0	0	0	0	0	0	0	0	0	0	0	0	0	0	0	0	0	0	0	0	0	0	0	0	0	0	0	0	0	0	0	0
AKAP5	0.981583966945711	2.19001270564388	4.72069738950102	2.35831712836689	1.71955746263745	1.64820513755729	0.586940232973696	4.72069738950102	2.47697459216167	1.34739646180636	1.36566754524293	1.08737865905676	1.20928706265523	1.89187751911761	1.2158915165782	4.82165654871183	2.71549186957952	1.17911515770152	2.7204653151148	1.91669606848771	1.03463825964387	0.604338372914973	2.10874694376872	1.38431405906961	3.66475536727448	3.31535068535634	1.04960792427951	2.10481484670908	8.1415584846487	3.33502284454834	1.83008420978851	3.85817712413132	1.2852402338069	1.60034143499876	2.32561173922512
AKAP6	144.994438981262	190.218366456454	194.739029306168	196.02530285122	161.830165016478	226.43756980507	103.83603321528	194.739029306168	147.708818139203	126.727682982828	202.728116130255	185.226756763592	79.5483054929749	209.210352255256	85.8522460443454	228.659111537792	87.3929579917699	145.112802934921	125.918396593537	93.7459376933134	91.0158573501333	40.3899989842184	32.0488796109348	53.0271601292407	50.0245733893136	36.5805091564765	43.3683989607556	48.0357276791819	42.9034616357348	54.865470824104	37.2026556359915	42.0628203670101	38.2172301542251	35.4880165919286	36.2804114951564
AKAP7	2.76487676356027	2.56536944755601	2.20595805977616	3.12035372664565	2.32328020453921	3.6798346048556	3.35985904753852	2.20595805977616	5.64881733837323	6.0015944906886	1.11679671237371	3.55688590761349	3.43517510266172	1.71372564018829	1.38339470423392	2.50043115409452	0.614218848329924	3.36106682183373	4.76722390760995	1.36296451750581	0.640285960952483	2.71814110770249	6.58430908444478	2.79681755415977	5.19464910583578	3.71003800439065	5.1500030876471	9.83569352647112	12.2361241221786	4.51947408565311	5.13113467721611	6.12988275898188	22.597058532733	2.01339242990348	7.47606730593307
AKAP8	7.05631528317708	4.70920518608294	6.68231732097231	10.517907870667	4.44487017667907	5.48963243474788	3.53512171355914	6.68231732097231	4.39224954040092	6.46663817168137	4.71916429341128	2.48643826593942	19.6988275678219	9.66995754722169	4.48332309142953	8.12270755416251	3.43495358089448	9.60211911105725	9.10628541472823	5.97448643354451	7.53006694720724	11.3600421243891	4.35779142417214	4.84123240769595	9.68350754029422	15.1033183897584	15.6004574443891	8.14964822730177	11.1582253306894	10.9967920068124	12.9527508383674	9.25223513375083	12.547845876706	6.88827667079828	8.97450478908834
AKAP8L	8.14617416737015	2.93269625006356	5.09801149562892	3.21368582685689	2.13782899247337	5.146354769602	2.55608099358158	5.09801149562892	4.69550126426401	3.0104627636423	2.78933745296769	7.54648397923422	7.90737723787266	7.18908299708641	7.42793276570078	7.91409352582133	4.99900857125695	8.07198895437186	6.26540309886231	3.08136248715505	3.30867540703148	0.670376529435511	1.41768306588543	3.97444978732636	1.20450842549784	1.29039669787861	0	0.889453442943135	2.9290426718929	1.97304127649121	1.28892944654753	3.74989683457887	11.4054632443679	1.27451427473571	1.18608709188335
AKAP8P1	0	0	0	0	0	0	0	0	0	0	0	0	0	0	0	0	0	0	0	0	0	0	0	0	0	0	0	0	0	0	0	0	0	0	0
AKAP9	26.7443027372571	58.7592391982213	45.7364830896484	47.3170184038759	34.8603780025583	36.9067240681774	34.6133315562978	45.7364830896484	69.9950642062376	45.6409839385664	46.5889854671429	42.1516924221049	38.2230580706012	63.3170570279367	20.4403564625275	72.081903648437	21.736302574543	63.5230909704871	42.0814155373231	38.8910597980969	32.4533388162173	15.8954495004861	15.1071320560129	11.7673839581375	16.70281659316	17.6438085301994	19.5505062717733	25.4803690898799	45.7603192680373	17.0853700652584	18.5513121672356	23.0597464700015	31.9193439385478	14.2618296176824	26.7557009091857
AKIP1	2.3154000936244	1.25656804219952	1.59076750955525	1.55780268113951	1.79068017961761	1.28170983367809	2.02349771912729	1.59076750955525	4.21592300088048	1.12358655553259	1.27439684470371	2.73190250395799	4.36538793382122	3.51729769346907	0.431652980743642	1.72843348857534	0.75481128304464	5.61159212791731	4.18877310407265	0.816534264639678	1.73527437746709	19.2447613517559	0.62612280796801	2.39362416638307	10.639475292354	13.9627094172934	10.2843322528535	10.3117624750948	11.4988272313384	13.3821830950885	9.39276511945614	6.4805873045533	20.6387229545322	4.82478857245914	13.3578675358023
AKIRIN1	52.2727545175221	142.338406634569	128.99492946073	98.4154980042809	81.2764588425263	85.4695741520409	57.4100915377397	128.99492946073	137.567717530943	74.1882020701048	71.5149345423545	102.385363931818	68.8355973620725	195.704854167864	28.8828516058599	183.388850796759	59.257459451077	100.17425489787	92.6446829103551	75.4565146341131	45.3253449941475	128.779381183768	65.6287578664386	70.773783325637	168.873963299212	91.6769246847314	118.797811179725	100.837813319379	83.3242537817756	180.012962661299	103.749901515638	60.9965992578863	85.3049516791256	49.8842692496008	70.8194599455905
AKIRIN1P1	0	0	0	0	0	0	0	0	0	0	0	0	0	0	0	0	0	0	0	0	0	0	0	0	0	0	0	0	0	0	0	0	0	0	0
AKIRIN2	17.4123187216291	33.3225151097826	38.2813506343497	20.127910356856	16.752346606144	22.6865507920829	11.2885107656012	38.2813506343497	60.9739876540668	47.8885828347986	30.7100179243851	21.9285596961997	23.1034912700797	59.6743293299123	13.1485167467683	52.1752331226918	21.7493720930983	33.4032132192121	30.9579041289405	24.0880652566336	28.6658418884532	71.600712515051	29.6392810214834	58.2966183997547	93.6131013978258	56.8886539925701	74.0840041480724	85.3985740720003	77.6556704800956	112.092579902672	51.8445485747487	51.4999692086922	89.9955689444207	47.1685146792985	50.4032883901265
AKNA	0.231854188589007	0.0629136546710159	0	0.093883862282931	0	0.0370774155577727	0.0693188540404742	0	0.667476088065832	0.426604649185799	0.322576316695433	0.118543076296639	3.96887318718996	0.0412494726146633	0.561910304146991	0.0625003462522919	0.0818821786153509	0.42970403105844	0.413090451988539	0.64957132645926	1.32760951830601	0.535302077320215	0	0	0.173126071873508	0.61823647094854	0.743765185094586	0.31960669064533	1.55924574521733	0	0.49402680192547	1.40603252527805	2.35273766411251	0.697859555177563	2.27304455793814
AKNAD1	0	0.0882380966021618	0.0558530427584392	1.06656464574941	0	0.117004668285756	0.194443122757973	0.0558530427584392	0.052008511459401	0	0	0	0	0.0433901229597188	0.039404717432442	0	0	0.251113119515034	0	0	0	0	0	0.242787836329125	0.121406991329699	0	0	1.12064249769502	0	0.28410049168766	0	0	0.159666677190538	0	0.119550234960817
AKR1A1	0.787531641535425	3.06298719280144	1.53301480352969	2.9338090295945	0.77978120897391	1.07048711944491	1.02029683134464	1.53301480352969	3.19086632209838	2.96707012555198	1.09568456689788	1.20795432728678	0.306385079501039	3.1524919358318	1.08155280660534	2.47675061109892	0.278126554149739	2.18934272665036	2.9933461542022	0.802319260352989	1.27879880428527	29.0918927096269	10.15117400935	6.85986490775169	26.4623284065677	41.7888830783906	27.7895552704469	20.626356944278	24.627514666606	27.7509560543589	41.1121000053482	41.6558096705863	73.9855273586081	23.1113710856341	19.8810010569235
AKR1B1	20.067580702816	37.539381682568	26.0339072445003	26.2570706731019	13.9867652483194	29.6353014453612	17.0271565049716	26.0339072445003	35.7891006384009	41.4323823581609	42.915854335192	26.1377426213386	25.6459572101885	52.4168359946262	14.6176080561626	41.7050408436579	16.7477626636136	29.1579716961392	25.2475518074008	20.5586076482896	19.2583312856624	246.309069298609	84.7339158566451	154.014131729811	239.752160802525	197.11996131772	237.359611382224	169.067536814407	180.721425176438	255.639710288236	191.341893810287	246.110973808204	191.561996753124	153.619032247998	140.629126922366
AKR1B10	0	0.501558678824922	0	0.112268790080243	0.105587971417744	0.110845370086844	0	0	0.14781212027294	0	0	0.354392315798273	0	0	0	0.373697783767934	0	0	0	0	0.118476892218788	0	0	1.72505345073669	1.0351435352121	0.739303421153466	0	2.54796053959852	0	0.40371753457815	1.8461569822377	0	0	0	0
AKR1B10P2	0	0	0	0	0	0	0	0	0	0	0	0	0	0	0	0	0	0	0	0	0	0	0	0	0	0	0	0	0	0	0	0	0	0	0
AKR1B15	0	0	0	0	0	0	0	0	0	0	0	0.187507483112604	0.142677981665584	0	0	0	0	0	0.871216926595146	0	0	1.01606755983377	0	0	0	0	2.35292591082892	0	0	0	0	0	0	0	0
AKR1B1P1	0	0	0	0	0.195823716865753	0	0	0	0	0	0	0	0	0.228705888696677	0	0	0	0	0.305381581696688	0	0	0	0	0	0	0	0	0	0	0	0	0	0	0	0
AKR1C1	0.841261695344687	2.18130816400075	1.44494657281117	1.65782512621742	0.704831331395409	0.448440025473986	1.59294172983209	1.44494657281117	2.39197617107972	1.13020971263879	2.17367174310559	1.57711656246748	0.927317351003231	3.66691339992258	0.838189815431463	2.24257041967023	1.18840795276851	1.38590376368147	1.2990127657706	0.785636695013647	1.12638880838378	14.1140072575517	8.87215661718504	10.607986417792	20.4504917270888	12.9358698840263	16.192103261766	12.8851512741249	14.0496580582561	20.0078541081266	12.2489619632452	5.762986618678	4.58962000207143	8.44039833934666	7.56023955920491
AKR1C2	0.443822003111603	0.27527117707989	3.44126839720202	1.97173257204539	0.869249992216342	0.851695953039975	0.454944542134696	3.44126839720202	2.51484215030539	2.43319123296086	2.04148078357582	1.84776566201771	0.295999948343211	3.18099767556697	1.1985535481413	1.53822822462594	1.64578299797111	2.70267053512774	0.40667127827245	1.25957666577549	0.780286134916246	9.48570857050816	4.23488108778858	3.40834891359298	8.71116302376605	6.28917101638414	17.0848423124327	9.43920592718782	9.08217810167523	12.7404405994137	6.58598859055823	7.43357879264828	1.61883377537851	8.87394689202747	10.0697527423767
AKR1C3	0.209484893312201	0	0.287848102745871	0	0.287201442071582	0	0.125261940114731	0.287848102745871	1.74222529285144	0.715827964084725	0.124908921112185	0.321318116036992	0.855739559174023	0	0.355388033238181	0	0.332919832076708	0.25883078685477	0.149294191818989	0.32012764146787	0.268549641912441	0	0.552320042825271	0.156406022406349	0.31284573219655	1.67576702340207	0	0	0	0	1.1717031095143	5.50497344828386	1.23430383998433	0.709346312749682	0.462091767298047
AKR1C4	0	0	0	0	0	0	0	0	0	0	0	0	0	0	0	0	0	0	0	0	0	0	0	0	0	0	0	0	0	0	0	0	0	0	0
AKR1C7P	0	0	0	0	0	0	0	0	0	0	0	0	0	0	0	0	0	0	0	0	0	0	0	0	0	0	0	0	0	0	0	0	0	0	0
AKR1C8	1.05262794570966	0	0	0	0	0	0	0	0	0	0	0	0	0	0	0	0	0	0	0.536196662004642	0	0	0.308368834759405	0	0	0	0	0	0	0	0	0	0	0	0
AKR1D1	0	0	0	0	0	0.0575993086647052	0	0	0.153617168372756	0	0	0	0	0	0	0	0	0	0.171128248594392	0	0	0	0.21103201323658	0	0	0	0	0.331003373146848	0	0	0	0	0	0	0
AKR1E2	0.847430096963198	0.0919800928378761	1.86309297449582	0.741196972821859	1.39418060398257	0.569177446482342	0.912100750951263	1.86309297449582	0.758997196817316	0	0.404235656160327	0	0	0.452302088527147	0.821515809441767	0	0.808057176201078	0.314114772669323	0.483152324537912	0	0.347636789249336	5.16525531968453	0	0.506167938461919	1.77177857061335	0	3.26216579527832	0.93453331334468	4.10332581176225	1.48074304676678	0	0.685208973496648	0	1.14780861777576	1.2462011459817
AKR7A2	3.68015909149476	3.61996667450042	4.58274059030515	4.24705079329942	2.62784212975378	7.61397531741394	1.37534937616146	4.58274059030515	6.0330749348685	3.86936040086086	4.93730389020528	2.46960304961952	2.14762006316169	6.01544000567498	3.34464409559924	4.46423023438886	1.82769436166761	1.56304874807398	2.13098388395645	1.40597327993356	3.30245190191438	79.656615969562	56.6006581037898	77.2787139623956	121.941768335303	60.350571132969	73.0470539015144	57.0715978809288	46.4052895706034	112.935050002686	54.4007834662663	38.1258583080277	57.8235426470969	60.2308436801469	60.5457835374465
AKR7A3	0	0	0	0	0	0	0	0	0	0	0	0	0	0.35990589233584	0	0	0	1.24973729307285	0	0	0.518665505935583	0	1.18525305212051	0	0.503514262806875	0	0	1.85906750481818	0	1.17825710091697	0.538804334075299	0	1.32437923681172	0	0.495813690508275
AKR7L	0	1.04411361887966	0.305032676076346	1.22250491394819	1.35265515407268	1.63300698944054	0.265480192082033	0.305032676076346	3.78715157866939	4.51247731539159	1.14717201519271	1.36200341599062	6.7364316278517	0.315957846234137	0.143468476258725	0.558521579280326	0	1.46284278524423	1.47659938201896	0.678478615849443	0.834774143404271	0	0.780391505595966	0.883965250912181	1.32609067047042	2.13097266823444	0	0	0.298583167359988	0.25859508266151	1.89204412110257	7.47900148546513	0	1.33634558244894	0.435269966739563
AKT1	1.83501034255514	0.537764637028038	0.579931920495863	0.249662776148699	0.301893434852703	0.35213911693957	0.592514114419245	0.579931920495863	0.446098091348729	1.04184920711004	0.459545538427919	0.337755371390613	0.771013303897572	0.391762819555676	0.444723999153546	0.395727271469	0.136091892772562	0.680178646785301	0.340018123752592	0.729091994049046	0.301106654583639	4.5755810692568	4.12852881799369	2.30169916256151	2.95964619089402	4.99089419839335	9.53617979009443	3.03543319076432	2.3694053603367	2.88573763629436	5.45441638853596	3.560974926948	5.83850486430862	5.38513029014097	5.1811242484219
AKT1S1	5.92657483639129	2.20882088376876	3.38497477596731	4.26764257833523	2.28421180628485	2.77476662616035	1.28089449482843	3.38497477596731	2.7865302847968	2.77779373295634	3.27836385446847	4.05237760304732	2.91685324728046	2.82021429143415	1.97279783076491	2.65627016285037	2.34521720764698	2.9555186898668	2.79884322217393	2.40059460756305	1.2449057027598	29.080926835828	10.9192237994073	20.1520040502531	10.4503125801664	14.622666516494	16.4922183591167	5.51206872179838	3.74558713414042	9.23279553280851	14.9483688047926	16.7433685129163	7.57299300394083	14.0235923733234	7.98037932395575
AKT2	2.08662208644402	1.02056719660468	1.18580765468526	1.940205480185	0.94180592792685	2.07626998588528	1.70981130375258	1.18580765468526	3.16423158941221	3.15542088578959	2.16580145441566	1.65955088594102	5.29166452740545	2.39239418622563	2.9218417084169	1.6110693789457	1.81499788928559	3.97861592641258	3.17610671825253	1.96833606744567	3.02500517846784	1.35605595663137	0.543358995721201	0.577006622089576	1.15413752228088	1.93708003358507	0.495827866129273	1.20736508967487	2.07892895799886	1.08030364302411	2.01721267948516	0.937325543986454	1.66963229467885	1.57013462850434	1.32590096773138
AKT3	1.3472088147071	3.79491526089061	3.81252231348689	3.55367510588032	2.0082549405169	3.97027961947423	2.66604115741253	3.81252231348689	3.65269894960599	3.28823486908076	2.18037515126271	2.16481507634914	2.73293523678492	4.79367256176701	1.85018277080158	4.73842118210607	1.29141230401107	2.08069369618365	4.8005955948185	1.71563198662318	1.89153910727036	0	0.056380959138925	0.191591560138197	0.0958060965171643	0.102637613789452	0	0	0.258860921541757	0	0.0512604546160432	0.0648402665782397	0.125998024643821	0.144820474990943	0.188681742688139
AKT3-IT1	0	0	0	0	0	0	0	0	0	0	0	0	0	0	0	0	0	0	0	0	0	0	0	0	0	0	0	0	0	0	0	0	0	0	0
AKTIP	6.54490083472124	18.3159188678642	18.9073677340638	14.3685682010782	10.702717916675	10.1007123370127	6.31824119381014	18.9073677340638	22.1965719475121	12.6435028666363	7.09974373059991	8.46653134046653	11.7802851433793	28.9138833361105	5.42744421601052	25.4228148881031	8.18741401339084	12.568339726004	12.2510037879198	9.88119103696139	6.06524147941996	7.4279526058454	13.4444656840869	24.3739592688478	30.2646479562581	20.9422814539986	7.58869559883321	24.3485953855302	33.8864019527952	27.8324966581378	20.1623797005271	21.5187932634349	29.7354368011009	18.6908315728085	18.9015249926297
ALAD	31.6451819593747	23.6477563576726	21.7414378765691	24.7960323406185	19.7239825281348	25.1175384460327	25.6590408447475	21.7414378765691	30.1553763356505	40.8062249044199	17.4859101947718	26.6836988758687	53.5642284681497	34.3550007269072	13.0499738364357	32.9608246658553	16.1055663300804	54.2991267461948	35.7182202672862	20.1285190818153	12.4463988396048	18.3611318800294	8.88220727582526	21.1529577494318	27.2172623757892	25.712061005742	19.1336414006577	16.9007845660468	23.9001786930434	28.8053481441062	24.7561251210472	15.4060473389897	24.8933749471299	11.4074458496127	23.268150472761
ALAS1	20.6762250534768	22.1789900435544	18.7555002112389	16.0906055940518	8.41547790177334	28.363389537072	6.95440856482398	18.7555002112389	16.6377812177726	17.8329490773606	10.3058971964243	19.0780730856057	6.78710607106049	37.3313664093896	2.97527370007841	23.7750479205322	11.9799503716667	37.9208535890992	18.7645903440976	15.7983495997582	6.46082150335373	44.753448909082	33.7874236082106	57.8899640660469	97.4586005683685	83.4746734863458	62.181819615045	48.9874550510548	91.5774354250541	86.0868740481677	82.8634749031458	72.8157472070055	41.2432374712956	59.0732197061736	87.4164894716325
ALAS2	0	0	0	0.0972411161759991	0	0.192016454483609	0	0	0	0	0	0	0	0	0	0	0	0	0	0	0.205236472793269	0	0	0.298829483942955	0	0	0	0	0	0	0	0	0	0	0
ALB	0	0.12959247122655	0	2.66873155970983	0	0	0	0	0.152766475805259	0.0627671494638333	0.0711918960171605	0	0	0.0637256862704818	0	0.128741119327805	0	0.0737603619490677	0.255270876218624	0	0.0612239958915509	0	0	0	0	1.52816667526097	0	0	0	0	0.763214533257346	0	3.04846546858659	0.269528167605558	2.10695529222112
ALCAM	35.3784063937382	82.9000727830819	37.5179569179558	50.9900636146768	35.3605423912637	47.8797803587952	44.0834438322201	37.5179569179558	100.936900509743	72.3846522792206	40.8630078948444	30.1083892064572	36.7626245914302	79.7030624108592	17.3418794687395	108.966400907182	27.7797152975946	64.8630889258869	56.5264327931225	45.3440581561524	38.3017028338515	85.5281485171844	27.7826188157417	14.3148438793769	51.4708144453898	46.8333115619664	65.8976575611175	121.291918871083	78.629978486338	57.0319765980831	55.9901687231528	52.367470426201	51.1045460623462	59.2541476257345	82.9902610382938
ALDH16A1	0.178534630146877	0.0968907755019161	0	0.173504087872975	0.163179318652133	0.12847821387926	0.106755164041994	0	0	0.281569958348763	0.159681452539689	0	0	0.0952899671362053	0.389418901782235	0.481271279596533	0.472887870724197	0.330884901085968	0.190855170256287	0.545661017991213	0.228872880697223	1.97855299949326	1.88287094137253	2.53265964676255	4.79924032581667	9.85445223726864	0	4.18381339202654	2.34129803754234	7.01908988806226	9.98590294467295	12.4508995573062	5.08438683907834	4.43332428572733	3.15056160715217
ALDH18A1	9.3720944301657	5.14537960677195	6.96308695630728	3.65379807716059	2.63953074917636	4.13029487947698	5.21308271123929	6.96308695630728	11.7126654410691	4.64051111323314	3.89879322002997	4.68035438294479	12.337603061041	3.5480746489054	0.897985184734045	6.46291378631375	7.50494059691232	6.93439627301593	5.28125721280614	3.66379655854994	6.76169276892079	16.9079696735094	8.04515339847164	10.0892910681395	17.5767867958282	18.4814054754908	16.7803239737967	12.3183622974884	15.1707891195581	14.2815480607953	20.7244013413879	30.6204924664611	14.1263595371019	20.172810250195	15.224606338632
ALDH1A1	11.5393720809017	3.28777012124794	3.765793075166	25.7927267080688	10.6787361543778	5.39762310239084	28.5487178200816	3.765793075166	76.4065832021011	66.5019495646942	24.4259395234878	7.96484251153949	135.353376378642	16.6291729550384	25.7289495000999	13.2979830018913	18.7971929553986	61.4857546741561	96.8352092113083	37.9132576398423	29.8077431518578	1.99814694425056	0	1.72310972853867	1.29247147037399	0.923088004017673	5.55257375154064	5.56738349594319	4.65621525212646	1.51223490593041	2.53560560736492	14.5787859942024	0	0	1.27270486049483
ALDH1A2	0.201623087915349	0.0273552214087789	0.0692613467355174	0	0.0230352495784003	0.193457700173716	0.0301402391896587	0.0692613467355174	0.225728586773404	0.158991576087421	0.60110593142581	0	0.117660616847883	0	0	0.407632687720282	0.240319206949428	0.342535969031594	0.0359228241789139	1.38651074837302	0.20677694588794	0	0	0	0.0752762186920577	0.564506875841988	0	0	5.28815882578161	0.264227090737195	0.80552142968068	1.42648586472127	2.27696430249191	0.682725096385876	0
ALDH1A3	11.5177425174886	14.9182917734423	8.54617509999692	8.05911040289604	6.77245404900961	11.6038584754736	2.52525488550882	8.54617509999692	12.0842434403008	13.1997727025314	16.7570644153637	12.7198609556357	7.43832335043934	14.7537804412087	5.13614455812678	16.4347872375106	4.71845478716752	7.54234610941198	10.7256193537017	5.04562566528361	3.70114260749159	29.5703275618501	5.80351881050011	13.6443805964604	26.8330159435094	14.9874194766656	34.7309064833948	16.7237670524811	11.1539701822261	31.5296962267402	16.3201661414992	3.41474245142556	1.20646355968228	0.693346686451485	1.46792450638767
ALDH1A3-AS1	2.82001929733946	0.404263200603721	0.731116982620535	0.258543401496649	0.121579083857423	0.663690072770922	1.36807872807602	0.731116982620535	0.374435612635815	0.139858481497865	1.11041418797516	0.57129017162909	0.683108596204064	0.255589747544643	0	0.516352386507765	0.422798241087155	0.624543997285072	0.872156152532377	0.487863049401548	1.09136007223749	0	0	0.158904780784837	0.0794609467866415	0	0	1.17353787159584	0.322046320529593	0	0	0	0	0	0
ALDH1B1	25.6276237504145	14.7640000219934	24.288834386166	13.2829430481079	10.630645742152	14.690798842222	4.63652027903978	24.288834386166	9.08041579670951	8.15264119269446	15.672723467108	5.03960198837294	10.2770716745627	18.3079173962271	1.65626231943983	14.3127330195006	6.05701546909016	7.30717425930465	17.7958006093636	12.4519074043009	13.2761396827304	8.37465244776688	15.7083104212699	7.65365870760922	20.0194169360462	14.5082070313846	12.6478259980553	3.26097259627636	19.3560824925982	17.6823617382559	16.1719087181311	22.0501214921617	17.0359273339641	13.0539141143425	17.7805756576885
ALDH1L1	0.448126869390326	0.129705883540926	0.0410506829725459	0.0435500068871653	0.0955697427994178	0.114660934168013	0.232230630880005	0.0410506829725459	0.267575295319057	0.0628220798746827	0.267203247412716	0.504063107862727	0.871707111583598	0.159453638852117	0.21721160787129	0.338241189785868	0.0791307773757781	0.479861934657857	0.191620706601393	0.319578997974981	0.168513333499345	0.16554076200909	0.472605824275737	1.69521224022657	2.23078263313285	1.19492503437235	0	0.0823646083122116	0.723288979509142	2.45348496746877	2.00519145039837	2.77796470577977	6.10226664102717	0.539528088129912	0.395399847265752
ALDH1L1-AS1	0	0	0	0	0	0	0	0	0	0	0	0	0	0	0	0	0	0	0	0	0	0	1.64769159991582	0	0	0	0	0	0	0	0	11.369451411497	0	0	0
ALDH1L1-AS2	0.147780558756136	0.4010026774696	0	0.359041422821555	0	0	0.17673140252118	0	0.0945421678369126	0	0	0	0	0.157750959303047	0	0.239020985072347	0.861143824902118	0.547774462872838	0	0	0	0	0	0	0.220696186619896	3.31006304470984	1.4221960186125	0	16.994681750862	0.516443859168153	1.6531496613674	0	0.580490899251891	0	0.217320935774731
ALDH1L2	9.92509986732985	10.8195447790778	11.206745640977	15.6214221832025	16.5258466917968	8.40521537054393	7.45712316501305	11.206745640977	16.7296912337319	8.87005679088498	14.9494057338527	15.2236008068448	10.0226134410316	19.8766208721839	4.22513377970074	16.6577962064789	8.11523507592368	5.0651682661938	11.9324322485609	10.5510941180309	4.49195033924934	6.93426239664917	5.4611786052619	7.2169854426101	4.76887889697315	4.55661054126916	6.6446052688825	3.09322355826432	3.04716499039667	5.42894402129025	4.55142942689331	5.6699544812594	2.03407239784208	0.681898030273115	1.58646801318749
ALDH2	28.986693788331	83.6857077922736	84.6385624511346	59.5335656149421	44.8620192167157	83.5191989807201	40.9383216423252	84.6385624511346	99.5669921698084	77.3883770233035	76.4456792862011	47.1754016676485	51.8288664049867	111.401478742033	36.4323462015285	105.986963972556	61.9353982057031	46.2260125558694	70.621634374574	37.9224165486431	59.6065250442138	125.249267636606	104.418197379423	134.004877222515	136.91362219267	140.407543122684	125.288404335133	74.3397558236459	85.3423963880958	136.488415514583	143.143071820072	77.8422905117987	73.5631166797094	78.0850240098615	64.9935104424524
ALDH3A1	0	0	0	0	0	0	0	0	0	0	0	0.162026192859809	0	0.0563803067545186	0	0	0	0	0	0	0	0	0.3713466885834	0	0.946523717344538	0	0	0.873685025149855	0	0.184577408150351	0	0	0	0	0.155341318712624
ALDH3A2	10.3140053241534	26.8559792504533	21.4051986529318	18.2030980279697	11.551645017558	11.4217727139196	9.01126112298067	21.4051986529318	21.8634575267743	13.1339165072556	17.6052854826521	24.3859407518525	14.3456005230077	29.2645676294394	4.37762738542961	28.465869874681	9.62530857968998	7.60981675373966	14.6629371807818	8.61574758397225	13.9619503601908	35.4601679874854	21.0409282281077	31.8799464451994	51.2767745524626	26.0771909555837	33.6863143063593	25.3413297995502	32.3992826664092	54.6729816771944	29.4209096736107	23.7117568666517	19.4173467454409	23.3434669859864	20.3149076225442
ALDH3B1	1.42195854271902	0.201312300986248	0.297329365713617	0.0600822712986025	0.0565069342963053	0.504224313279137	0.221807778956555	0.297329365713617	0.197759499882223	1.10504664255267	0.184318891665317	0	1.22667319371315	0.0989931314189661	1.58824323430878	0.0333316314830741	0.032751017789818	0.496518778148848	0.0881209755816582	0.188955509474923	0.190213881591227	0.685147880672695	0.978021591075899	0.369274949369894	0.18465735868106	0.197824474148067	0	0.170447254629799	0.374197799842641	0.432110587870244	0.691598379310356	0	0	0.837384071585876	0.363666546313042
ALDH3B2	0	0	0	0	0	0	0	0	0	0	0	0	0	0	0	0	0	0	0	0	0	0	0	0	0	0	0	0	0	0	0	0	0	0	0
ALDH4A1	4.51153864396487	2.63204378544419	2.86712798761335	5.15169082939246	2.3710197612578	2.38085600529044	2.63024207926208	2.86712798761335	6.63835952930639	6.40370090845939	2.42107330078623	3.11400781012832	5.0022931798822	4.63532430582042	1.47608205419494	2.24990347953012	3.64468691530709	4.45941501052425	5.78745182581124	3.10247049890626	1.73507320955874	9.06208052469583	5.94747711313226	5.72630353068882	7.9166249938289	8.84202413540056	6.51265533633345	6.53002579645318	3.1857640147396	9.06563730317312	7.9307488159872	4.10389614550457	3.98735874298904	4.58301777945596	4.81002075579821
ALDH5A1	5.35177261466658	9.70586960124602	8.28459399335868	10.006942236304	5.17010882173824	9.62006564983237	5.14447080115482	8.28459399335868	21.0194114905411	12.5715220279602	3.79698745693377	9.97526166485735	13.0459395125891	15.3306697119011	3.38212638128555	14.0248833867091	4.88062198892763	21.469461608672	11.2490716983254	6.93610772178901	10.8729341590746	18.7687690480291	9.16870756500204	9.61003399949839	12.4438050281418	20.8095512994359	14.3428480236588	36.6064441539112	26.9251210234384	13.3759557359348	25.4410629215892	29.3051198142434	29.9365118127505	17.127853153981	24.7062313914261
ALDH6A1	6.37583982680171	5.82240044419345	4.97011836729324	7.86439346160421	4.00638561587598	7.67644830047849	15.7630022859283	4.97011836729324	29.1015563931443	15.6955165725338	6.72608930308553	7.33467987443974	20.8933348751752	7.52586812430789	8.46897721872065	13.5844904781525	3.66984908080107	20.4139032019857	18.6124635491569	6.83907527850952	4.65262053663257	12.9087110579779	6.89653377229056	5.95042756450612	14.9234483953289	18.0473236822611	14.7498030664242	15.3807092689481	18.3057130609641	15.9612222586429	19.7902944795122	18.21715527345	16.6161827773288	12.7322815266431	17.3998550367761
ALDH7A1	1.16624054663797	1.0300445687339	1.85387579157382	2.14453193082328	0.606119987315633	1.54686650687286	3.9516841691118	1.85387579157382	7.41710063897892	5.2774615064626	2.05890190244873	0.561203595766741	5.49801645705273	1.90400141881588	1.78453833615463	2.20682789142715	2.27741151326129	4.57716109180023	5.52468932246228	3.28485556948194	2.0872276612089	3.99138608088993	0.643109281378329	0.819520759581863	1.57091727968495	2.48781337691042	3.96125335183037	2.26961071398759	5.2133547738934	1.27862666304711	2.19263346846541	2.17257603495159	4.22176377794649	2.06486802066466	1.8831731328672
ALDH7A1P1	5.07717316932041	0	0	1.29845117294371	0	0.12819885268361	0.639138222816323	0	0	0.140478858323817	0.159334243466978	0	0	0	0	0	0	0	0.571320532489302	0	0	0	0	0	0	0.427522819864676	0	0	0	0	0.427036703132086	0	0	0	0
ALDH7A1P2	0	0	0	0	0	0	0	0	0	0	0	0	0	0	0	0	0	0	0	0	0	0	0	0	0	0	0	0	0	0	0	0	0	0	0
ALDH8A1	0.430001093987414	0.388936116845953	2.16646487547762	0.835770041199175	0.720532612512335	0.0687644650678706	1.02848029626741	2.16646487547762	0.458486510223796	0.0753513260358335	0.0854651487875709	0	0.836448419456564	1.07102855644378	2.22320919403303	0.772762037112838	0.151860212648939	0.708388528613719	0	1.09518824858366	0	9.13358701178774	5.29071581960372	2.78241826354303	2.35460746060668	1.60523001398455	17.9322098413996	8.29847924867668	2.60262556517565	1.25225890274153	2.97775173433147	3.18713278137778	13.2310490409611	1.94139498192023	7.37735380995956
ALDH9A1	20.4328512587308	44.3556480341102	29.0121606767785	33.8774467924148	28.6923183116975	20.7341492038171	27.9900228633817	29.0121606767785	61.3981073651873	30.2068614486189	48.9552536398803	30.7710662930697	92.500878657581	86.1220093594353	12.1849320864091	115.101176758346	22.5667581297203	45.9017778441205	48.1867764473127	23.4658980527243	17.0181239462661	44.6019257446982	25.9023295859801	69.7135400601492	61.953716087959	43.9834132990525	46.4784664994438	26.6299618246099	44.4719228811776	76.81555986291	46.5060784422158	25.7834732710042	22.8623568071745	34.9437402907599	22.399297756351
ALDOA	6.46155195926454	1.07591483751693	2.16921845236966	2.85431173776333	0.771782019437922	2.57153708639006	0.65858502570628	2.16921845236966	2.67754807078393	0.965021015461607	1.75127725567218	2.81563710302177	3.25655652076217	1.29328076296877	0.854176179854777	0.910499009635692	1.24471478831523	2.1773519427618	1.20357236392665	1.79533135799368	2.44736860436534	3.05148090428657	2.32312997399853	1.64466020872351	0.328967465124764	2.23202315364732	4.94645842358074	1.82191281279681	0.740704613060088	0.256601967666987	1.05607194714347	1.18741716360738	10.3832851439585	2.15482431613384	1.61968175470753
ALDOB	0.104930253297134	0	0	0.050986825003143	0.431574605510486	0	0	0	1.00693220764827	0.1103248410914	0	1.28757699981627	0	0.112009646308413	0	0.848573476716889	0.778205792585726	0	0.149561881199812	0.160350820412505	0.0538062320450592	2.61642601921334	2.21324148308364	0	2.82066007366454	1.34301738289456	2.0196349198739	1.73573285221882	1.90530324417828	2.93357044593057	1.50917658635077	0	0	1.4212363878914	1.2344541679663
ALDOC	374.360291377292	239.934333113708	256.122189053172	203.015326439467	151.658121574603	221.584011189856	123.131312202638	256.122189053172	328.090278647636	184.188758283484	293.915497405521	284.339592161569	162.727133163499	359.270683237958	79.135278085337	308.538024067684	156.857413643427	226.621341700123	189.339386608287	171.361740454307	129.477734741691	122.09810010641	838.026545427321	951.279272454078	459.998447460005	749.48596718245	98.105389982236	262.023892251642	650.234577298536	451.61710534228	726.077002035456	899.089137105246	885.570869369821	325.008250124114	448.120096017978
ALG1	1.52115747817308	0.330212973470697	0.261273192034696	0	0.0695163287499664	0.145955322067563	0.363831747336585	0.261273192034696	0	0.599760740281504	0.362806379851285	0	0.710158063960449	0.202973291490924	0.0368660176647002	0.123016370334301	0.04029117041874	0.469869665516619	0.054204380264024	0	0.0390010267181417	1.26433063238134	0.401062697268777	1.02215662508003	0.795096324762805	1.21684456526652	1.46391658507013	1.46782112221302	4.29658184238182	0.664492377280969	1.8231914200747	2.6136791229116	0.448139836444368	0.858476738817925	1.00663251127144
ALG10	0.0974887455668753	0.211628638161967	0.535827667700666	0.0947418204722847	0.490071919695444	0.0467703096534922	0.174880811918864	0.535827667700666	1.43446702822708	0.461253405115114	0.290646591188574	1.19626382848232	0	1.04066077864837	0.519791547492343	0.735834236767226	0.258220185477551	0.602265116247623	0.972686123138617	0	0.149971106547295	0	2.91306542022242	0	0.29118030904824	1.09180089956398	0.938202609137042	1.07509139379062	1.180121190746	0.681381426755888	1.09055946247273	2.36480260201056	0.38294164034418	1.10037023209742	0.430090647763604
ALG10B	0.181936271483394	0.21722106309119	1.14997336943948	0.76028249128865	0.615267055691544	0.384049964967795	0.652735096538522	1.14997336943948	0.838030912487226	1.03296507814552	0.759378116292478	0.39068778036706	1.61381496085736	0.679738766725067	0.317470836787827	0.843558516512214	0.212035057970214	0.561982150131576	0.72610181016672	0.444846049309234	0.578419384173143	0	0.511665467516939	1.57571634884577	0.760772571535347	1.57182421718056	0	0.702228154578018	2.05555070199578	0.699387375810771	1.62818648474344	0.367771826465935	2.21543542167852	0.164283379473205	0.588608098564852
ALG11	0.557154313324733	0.245673792677568	0.215317183112715	0.592216913331304	0.127308720383311	0.0835297692808459	0.124931855097427	0.215317183112715	0.178218897819736	1.26312752438953	0.0207632943926282	0	0.934768793005063	0.0743430226433264	0.101271865594394	0.431798195746135	0.258255305529979	0.58083463531756	1.2656566131591	0.372498063603616	0.321410365374907	0.3859052921912	1.04052200746129	0	0.364024889933056	0.0557117037446912	1.67558966490728	0.86403022633402	0.28101945163293	0.121691803605417	0.111296713006033	0.140781204432285	0.273566945380184	0.235825691020402	0.30724938828675
ALG12	0.537998867186505	0.0834205945175034	0.0528036552457364	0.224074181777415	0.386356886784288	0.147488811380093	0.0459567962278341	0.0528036552457364	0.0983380447444359	0.0808082888594417	0	0.471547899369859	0.0897024233698634	0	0.0745067058694465	0.124308850022617	0	0.66472893543368	0.602512704150538	0.352350620763838	0.472929523235823	0	0	0	0.229557159215892	1.59851825085987	0	1.27135104222557	0.930369464074048	0.134294782140161	0.736938760864715	0.155361171570488	0.754747079139889	0.693997105481928	0.904185566930664
ALG13	4.65281349842415	3.5025340847826	4.50282073793729	3.28188767093997	5.3500914457421	3.0962653285482	5.71389805371543	4.50282073793729	11.5224133033478	7.62734319064723	9.69520071462326	2.07194852828275	15.7074552460929	4.29915676168023	3.07977126710351	5.50250361531475	6.59929808560798	15.4847304256806	10.0191116976883	1.68199942154241	1.94974649153606	4.43555433056891	4.74868421773491	6.87307813068797	4.03463248446007	4.56245377657489	4.81476229066176	9.10348212087018	18.4716062441619	5.42001144431335	5.83649858461268	4.34870870936005	4.91304583758623	2.93643499260154	6.69511977174493
ALG14	1.44466570912233	3.29749729982864	2.16023417716247	1.28008080265126	1.35924936548659	1.48808270977804	0.533548822921012	2.16023417716247	2.22900248086315	1.96568404764197	1.46945803584928	2.34624548623298	1.14060990363153	3.01623237589514	0.494289898082129	3.2987424737876	2.49848719740297	2.04746401245572	1.60492417606138	0.973980296997852	2.87603546803405	7.29869751983485	5.22797282869255	10.7861914860812	8.69333747697524	10.1289783160491	9.4049921546166	6.20862213322098	9.60124045350834	8.83509505943783	10.0495586923992	11.251719824257	8.3451964149271	6.61838283069932	11.2472206321087
ALG14-AS1	0	0	0	0	0	0	0	0	0.239115774857593	5.30525586211782	0	0	1.74494130131888	0	0	0	0	0	0.532745970989112	0	0	0	0	0	0.558184150830614	0	0	0	0	0	0	0	0	0	0
ALG1L10P	0	0	0	0	0	0.91408763332081	0	0	0	0	0	0	0	0	0	0	0	0	0	0	0	0	0	0	0	0	0	0	5.76612702734265	0	4.56730650628945	0	0	0	0
ALG1L11P	0	0	0	0	0	0	0	0	0	0	0	0	0	0	0	0	0	0	0	0	0	0	0	0	0	0	0	0	0	0	0	0	0	0	0
ALG1L2	0.273280659687799	0.14830946256781	0	0	0	0	0	0	0.524491439447475	0	0	0	0	0	0	0	0	0.675308343821884	0	0	0	0	0	0	0	0	0	0	0	0	0	0.552418308519479	0	0.616912036727598	0.803754014633162
ALG1L3P	0	0.581217998402997	0	0	0	0	0	0	0	0	0	0	0	0	0	0	0	0	0	0	0	0	0	0	0	0	0	0	0	0	0	0	0	0	0
ALG1L5P	0	0	0	0	0	0	0	0	0	0	0	0	0	0	0	0	0	0	0	0	0	0	0	0	0	0	0	0	0	0	0	0	0	0	0
ALG1L8P	0	0	0	0	0	0	0	0	0	0	0	0	0	0	0	0	0	0	0	0	0	0	0	0	0	0	0	0	0	0	0	0	0	0	0
ALG1L9P	0.535487201139882	0	0.141499991181385	0.0400306817118693	0	0.0197615727666138	0.0985217592335268	0.141499991181385	0.606096576431393	0.411435666807223	0.122805125809391	0.0631812544907328	0.336530660224193	0	0	0.044415362535314	0.109104195010223	0.661625625744447	0.528406863533092	0.0629471697225158	0.380198244169975	0	0.362011678815089	0.0615086931755887	0	0.527213661419847	0.396413007902851	0.113562947126903	0.166209795324775	0	0.19748032153891	0.33306185800732	0	0.371946161107961	0.121149046549533
ALG2	13.3790665860555	24.1777881002338	16.8676565245252	15.012718692912	13.1108264145863	15.2194052079845	13.525843339621	16.8676565245252	18.3537861827393	18.1274486372401	17.7643196534457	20.098339970196	13.5224138017358	18.845981271404	9.62716950991879	24.4651257165163	6.72214088772078	7.92447056289372	18.6766028617463	13.7005468646051	17.8939599547776	28.2781523100133	26.6681936727115	46.3412086084264	47.7880809427616	37.0727061007502	37.16672261974	42.2092826662128	50.6461392996448	55.1906337497699	37.9122322340256	34.5728301395174	55.5336293617643	36.1182264627413	44.6232321457448
ALG3	4.38696533379577	1.73734555094268	2.19941361111836	3.11109652673302	1.40879719433145	4.3230656811757	2.12691511340975	2.19941361111836	4.24774813246299	2.43091447253432	3.60556560259877	1.63676937284893	5.25856116623217	3.79698112174859	2.12640629008879	2.17339602519041	1.50743787351896	2.6369276024605	2.78847413585155	1.81189465380729	1.39837024248624	54.2015431592367	11.4623061082422	26.2032373769673	41.4339045032193	35.2830685414107	38.7956961974503	28.4388901008402	20.5722506002056	37.4987569244798	34.1060804232324	54.16641390749	22.5882366070109	20.0741926857019	13.7744362035997
ALG3P1	0	0	0.252642264326548	0	0	0	0	0.252642264326548	0	0	0	0	0	0	0	0	0	0.454347938684472	0	0	0	0	0	0	0	0.588323593224908	0	0	0	0	0	0	0	0	0
ALG5	2.93785896098259	7.97188290055209	6.68601728837655	5.35327381834882	5.20253847873908	6.95911181172298	4.72112869899476	6.68601728837655	10.3371753713425	7.14307604032743	10.5104894408553	7.04098583494327	9.42940938086077	13.2302922434752	1.24600860420845	7.82051807545543	2.82081536189363	4.76423831357443	6.15033851582052	6.45370724629299	4.80189871138479	16.7876585939187	9.68231146342284	21.1121490047533	24.9534085465003	30.257922785214	24.7389435635652	26.8298189091813	28.1543450251842	18.6086458766515	26.1154669050796	41.1996100117649	15.1463631677504	19.0670338774159	28.0820340352423
ALG6	0.821236522251159	2.30945970661224	2.61593176698533	1.48736197508713	1.5353264624685	1.57595571554854	1.83031505005806	2.61593176698533	4.29859304391343	3.57157320443731	1.02386843273231	1.14513864754937	1.39417216420302	3.38703125851867	1.23037226514134	4.26657032293166	0.790990500730213	4.9350615632688	1.70261223751869	1.93952309989742	1.07192761751586	5.171074650694	9.57955344066238	8.69562755298631	4.79425964285496	0.836112152354262	5.02939521508237	1.85246064927892	11.7487333999801	6.13125312081863	3.10202823281186	5.43296912719978	12.0236835578232	3.87630331515535	7.02651222415227
ALG8	13.9287363958225	17.4441408849374	15.2131612140419	16.949259369368	10.4457526527587	14.4498101756715	13.2405256159111	15.2131612140419	32.0638896750047	14.8951680833706	16.2555656811354	11.1387945744059	21.2587704835484	18.8079853414213	5.5973135718632	30.1020569622238	14.0635973217668	13.3118268335811	13.4051953362747	9.82403910377293	9.82841741195283	17.4810274948326	10.2534205838411	3.37761555332559	18.6677803189733	8.38049091703345	25.2052316184437	9.1899849627891	36.5081916600906	18.305615988091	7.99046357682723	9.38533180306808	36.475274708703	19.618376472825	17.156796317588
ALG9	5.27922697926754	5.73007483927416	7.53305975357018	7.96703574155679	4.0132457106559	3.5068343404724	3.187078191934	7.53305975357018	2.9227236718653	1.84131749652025	7.14314960042517	4.5937939254907	1.83662099298668	5.47284406170913	0.0246047547883612	7.69025584239462	3.8184845886366	4.7666559951403	3.36441953723533	3.56833230891689	2.55090878941553	4.9223248143372	8.47632178073174	2.27399239268115	6.97432766995693	8.77105181512703	4.39664761739091	8.67680019442092	10.2413656412942	8.2488947408992	10.3835006239641	9.85070684872207	8.37460625210684	7.90679415994698	10.7493882641051
ALK	0.055492780936333	0.271043478664633	0.114376923242932	0.674114619385906	0.32967991780108	0.106490837802208	0.0331820270786177	0.114376923242932	0.497018755000665	0.84601308649444	0.562504703196007	0	0.194302594105136	0.651604206321933	0.161387459611548	0.837706708993738	0.117587777770433	1.40557354046834	0.514126564254462	0.169604335651699	0.199189475660712	0.307490507812062	0.682780900046394	0.414321290728278	1.57459045745011	0.532695055149727	0.534045971768335	8.10855133925541	3.24679870093754	1.26053717887995	0.44340779321423	0	0.217978972192664	1.37798192544044	2.69298969397579
ALKAL1	0	0	0	0	0	0	0	0	0.689660234852426	0	0	0	0	0	0	0	0	0	0	0	0	0	0	0	0	0.574905686712761	0	4.95343644375897	7.24980883554777	0.627887007725491	0	5.81105294365403	0	0.81118521320585	1.58529903675672
ALKAL2	0	0.335824598775146	0.141713737391629	0	0.659845072137773	0	0	0.141713737391629	0	2.49403024453146	0	0.316383472260996	0.722226460062496	0	0.0999800458922835	0.111206138069914	1.09269004972474	0	0.735007029461313	0.315211280408066	1.05770156044265	0	2.17535114550819	0.92402409914083	2.15628842153699	1.32002514169697	0	0.568672461821272	0	0.720837048144068	1.97778630181719	0.416956215745568	0	0	0
ALKBH1	1.58276248598248	5.85658283427678	1.77941084800701	3.98524629234261	1.44663309206902	1.3115728774554	6.79698917725821	1.77941084800701	9.94157219471147	5.1436874278567	3.17442838907288	5.51754105997838	4.19840109379498	5.06864304643678	1.04615580159154	8.45565069636338	1.82936348893854	5.68900432673835	7.07558505621367	2.63860738836847	0.442696585677368	4.38511489556639	3.54077176265717	8.59436534782198	9.23993770999128	7.82695624059944	4.15419111021481	6.34707978462688	11.3216192774308	7.79400310959567	9.19771360592186	3.7811645866242	14.129968148281	2.59852797486384	3.59713093693306
ALKBH2	0.89442731194762	0.679568205556343	0.614505420217849	0.695380139082167	0.163499976701886	0.686563637254058	0.641789669592199	0.614505420217849	0.801090054457403	0.470205436267275	0.426653965475769	0	1.04391684838728	1.81406714510325	0.0867075856515612	0.578660411022312	1.326687953823	1.10511703863428	1.14738127900363	1.09346655526711	0.458645261798933	8.42537418938141	15.4069957331866	6.94511039057291	9.61734229483524	17.7442506274489	10.3292420006826	5.42498628862337	8.6617803380169	9.37717714594402	21.726284807211	3.61604822912969	7.0267282651801	5.2496789780396	7.89188166769722
ALKBH3	7.91756075971112	17.0006264532877	35.2395620895012	17.6470971325164	8.33781183710416	15.0286760890098	9.36572473713714	35.2395620895012	18.6092354126986	3.0764869972916	26.5811694814426	14.5204061659952	3.01332300353806	26.3657529804557	4.67200873275471	31.8291591768694	9.48271317774568	8.40028249829111	10.6719314759987	4.99755565332688	13.415566615712	15.2597978397892	26.623373179144	16.9632188822106	30.0743991719795	44.3353738400253	14.9079606186322	30.8445076035748	56.9505991552106	33.0827860373011	39.8839720822335	41.403752223535	7.43711281512129	16.7076887190549	22.0210025862089
ALKBH3-AS1	0	0.0951287481339951	0.361288167470828	0	0.160211787183277	0.0840944977167198	0.524068728913898	0.361288167470828	0.224279751171521	0.184299606170657	0.104518354828788	0	2.25042921787552	0	3.65344285798427	0.283511412332284	0.27857284194523	0.974602574508028	0.624614446089075	0	0	0.971285806019957	1.54052466658796	0.523495039479015	0	0.560883596792938	0	0	0	0	1.12049168318612	6.02365244159259	0.688541195004811	0	0.257772201098654
ALKBH4	0	0.580206744817259	0.36725987271828	0.432911189239387	0	0.0854844894145168	0.958915839516835	0.36725987271828	0.22798685449667	0	0.318737792824982	0	0.207966035911863	0.855931042342848	0.086368147517214	0.480329252298497	0	0	0.380963191085733	1.63377886791758	0.274109869383094	4.93670058431631	3.75837092212203	6.65184812561145	1.59661547449418	11.4030880009143	5.14440282330646	6.38624863823471	11.8633235490782	2.80214036505591	11.6748751204702	29.535517027663	4.54949326782104	4.42464661748645	5.50269087138697
ALKBH5	39.702041209756	23.1514736589642	13.9119522015662	27.5832351683762	11.6452302206331	14.2443842109962	12.8562893129779	13.9119522015662	41.2647026385181	20.8117809647385	18.0430433580887	20.7642797926493	38.902354221739	28.1728055905656	6.34113931722817	28.8872226568803	35.6156268065322	25.4407087666495	23.024804486803	20.3396621877754	14.991752064789	81.9456652948967	25.1944445638891	42.2977740778051	89.5314357252308	86.269379858958	83.2037988428583	63.3533654134305	55.3127597744625	93.8221163890398	84.8987151280186	54.2698446251277	73.7308879477451	61.3761519550308	52.0273924365203
ALKBH6	0.66795573307805	1.24285609721396	1.44229131472515	1.39100324816401	0.566898940882267	1.19025154210653	0.399405559576168	1.44229131472515	2.07556725699822	4.66525281909349	0.967251273932663	1.024542984247	1.33644700646086	0.763951186561925	2.266354108074	2.67516428855256	1.01098646110102	1.29689719092465	1.29209202188182	0.729105058106708	1.51685195132105	15.8622985930722	5.70263260925907	5.69954766951995	6.84019375888585	12.9765574289463	10.1014677380695	12.1014771540052	11.1660228326676	7.1695833027495	14.0292449249795	12.9236030700062	13.68108739914	11.6320898497443	14.4534368270809
ALKBH7	4.49750458047952	0.406799422487002	0.772488972899657	0.364231591605252	0	0.539420424054824	0.224107707131158	0.772488972899657	1.91817668248067	0.394060548600937	0	0	0.437432677549288	0.200039185355922	0.544996444122804	0.808253944032384	0.992718407480942	0.231538702513496	0.534208219765844	0	0	19.7291873946497	55.3371118478589	33.0197010651807	132.093028103608	93.5418365279025	25.2482081840411	46.4979486852398	79.3963511084234	100.852555422038	85.649184834321	100.005403357852	51.52719766278	88.8370265514549	73.3037633281654
ALKBH8	1.72732056559436	3.65099321899619	3.37282468993073	3.66652527284031	1.8280356915759	1.65736705819597	2.12007084595648	3.37282468993073	5.29259896165044	3.53666281535076	1.30098213174369	2.0916696934432	1.59159093395929	3.97885309070348	1.23384163159745	7.59711173592135	1.2039960268272	6.40261549280662	5.18321867913064	1.11142406194482	4.00912551525441	6.04499315224671	4.95367911763417	1.90054490697674	4.61610612440124	5.96340252928417	4.37453102928745	3.00767911898015	20.7261512249282	4.92444004727449	6.97360602824488	8.63726744121679	8.3919969283326	3.07839927781181	7.6204121473925
ALLC	0	0	0	0	0	0.15493010734251	0	0	0.516497613803551	0	0	0	0	0	0.39132907201828	0	0.0855373448464067	0	0.115074809657877	0	0	0	0	0.241113107462053	0.723417220311809	1.550001930278	0	0.445164962229817	0	0.282140791804123	0	0	0	0	0
ALMS1	6.45659988954734	3.95515643606477	5.40688283965204	5.30519586931167	5.79997448300318	3.61603495884469	5.41828855533074	5.40688283965204	14.8204872764607	9.32331850630209	7.69971441381675	6.03557706685165	13.6160426755285	7.12885367410669	2.82065060811985	7.5595499861101	4.05156431776988	7.56664658164683	8.94615374566875	5.80148248636863	4.73177456930274	0.84451208196425	5.11427511750911	5.21373862934011	1.5311833649789	3.23639662099953	0.533359583791362	2.52111586300768	1.1181468000439	1.30733694769604	2.25847328424379	2.80076792420584	2.44911164082666	1.00088062564261	2.24127375148586
ALMS1-IT1	2.33528385105184	0.211226493481374	0.267404733928527	0.378247154037568	1.95656266656556	4.85486923540459	1.97821629748411	0.267404733928527	0.995993878361698	9.92368014803325	0.232075434902497	2.68647894688505	1.13566250964696	0.207736655196221	0.0943279672883967	0.629516551658477	0	1.56291374062435	2.21905780220073	0	3.49267626918617	0	0	0	0	0	0	0	0	0	0.310996325843937	0	0	0	0
ALOX12	2.16417657517288	1.25839179842913	0.424820350882679	0.0751141754008567	0.282577318224392	1.40907471023227	0.0924338580733418	0.424820350882679	0.791157401491085	0.16253138853616	0.0921733566924067	0.711325557634344	13.351105594544	0.247520184446064	5.09513405194759	0.333366626727319	0.163779806698365	0.286496379449718	0.991510614686152	0	0.55487422993486	0	0	0	0.461713078724795	0	0	0	0	0.540219765137404	0	1.56240574428434	0	0.697925390984656	0.227325899610398
ALOX12-AS1	1.26571206201764	0.0686902160942829	0.260877629346308	0.0922536218811696	0.0867638529230617	0.759033064900256	0.529784664687314	0.260877629346308	0.931195806057501	1.63021016541174	0.830172515860854	0.097070535441115	3.47155168830287	0.101332996876575	0.828229572197749	0.614150629340844	0.167625709775478	1.29018530217199	0.811834737808837	0.870398026574042	0	0.70134247757412	2.33599039277421	1.60651432283808	0.945110195134177	3.34125628520533	0.60904176789647	0.872380278987368	3.31970236189767	0.884648464461066	2.12383633306523	8.31529088376262	4.59890843433269	2.28580538990803	2.69890242315141
ALOX12B	0	0.242879698895644	0	0	0.0681746079110195	0.143138267417316	0.446011878904508	0	0	0.313698601326165	0.0889509815130654	0	1.39290288874398	1.83131284801986	0	0.643424297762124	0	0.0921601609057725	0	0.22797145043351	0	2.89316542255653	0.262214577262641	0	1.11392904098753	5.25077735715807	1.43566182213906	0.411283142453404	3.91267905836919	1.56400114087486	4.52960599130673	16.2840686094019	9.96178191418286	0.67352595998155	1.31627159643311
ALOX15	0.120947064916448	0	0	0	0	0	0	0	0	0	0	0	0	0	0	0	0	0	0	0	0	0	0	0	0	0	0	0	0	0	0	0	0	0	0
ALOX15B	0	0.221503704140631	0	0	0.0621745178756757	0.130540578654251	0.162703237392465	0	3.13336167810733	0.0715224476288317	0	0	2.06425802567182	0.072614689337105	0.0659449920764115	0.0733495151799565	0.0720718179592607	0.336196349182665	0.0969594128535482	0.831630159934134	0.8371685017758	0	0	0	1.0158914468787	0	0	0	0.274486286035352	0.237725403124231	0	0	0	0	0
ALOX15P2	0	0	0	0.104930187038624	0	0.103599810840261	0	0	0	0	0	0	0	0	0	0.116423505644095	0	0	0.615592603272606	0	0	0	0	0	0	0	0	0	0	0	0	0	0	0	0
ALOX5	1.09825123021987	0	0	0.160095896631853	0.100379342264697	0	0	0	0.281041168089997	0.288678404571598	0	0	2.05089079490133	0.0586173805882099	0.532333434697252	0.118421120754343	0	0.271390672222253	0.234808143781796	0	0	0	0	0	0	0	0	0	0	0	0	0	0	0	0
ALOX5AP	2.62747801608869	0	2.29749781599816	0.348196906377149	5.13046719895743	0.343782229441354	1.71393392812377	2.29749781599816	18.0316996680949	5.7762613010373	0.142425303343952	16.1206141924518	20.3512046116502	0.382465591126571	3.9364738302219	0.643893265909181	1.26535419169291	0.7378186642777	7.31989857748539	4.74526229596236	5.0218313271489	0	0	0	2.49701971147083	4.96798966593768	0	0.658532658412272	5.78293789331157	1.66948382229052	3.81718522391538	0	1.87652568247958	0.539213494492518	0
ALOXE3	0.326846576227668	0.886898474956701	0.149703980031795	0.052939511918157	0.0497892216286328	0	0	0.149703980031795	0.836396455033793	0.229100095542992	1.16932689208186	0	0	0.174449066165444	0	0.293690678466555	0.115429916954965	0.47114431194967	0	0	0.0558668962510402	0.301847729876149	0	0	1.78975216021646	2.09167813676345	0	1.20147181827345	4.39616067687471	1.71332997320839	2.08929978479198	0	0.213978826160405	0	2.08281309616442
ALPG	0	0	0	0	0	0	0	0	0	0	0	0	0	0	0	0	0	0	0	0	0	0	0	0	0	0	0	0	0	0	0	0	0	1.11326381587641	0
ALPI	0	0	0	0.0594009444381588	0	0	0	0	0	0	0	0	0	0	0	0	0	0	0	0	0	0.338689186611256	0	0	0	0	0	0	0	0	0	0	0	0	0
ALPK1	0.83086100290445	0.955925837467529	0.319666457442548	0.710555967202652	0.30376030070365	0.207275266520499	0.755158973550667	0.319666457442548	3.25302985999676	2.83038800497215	0.971013334943129	0.203906401398779	7.02081931669709	1.04656230294072	1.35316170500846	1.02131731638734	0.862680833189304	1.58092882867421	2.51063994506049	0.914179202663277	1.874618553418	0.276232548515573	0.0584164553921152	0.14888137764836	0.297794821991085	0.319029279337602	0	0	0.0670516150618567	0.406501567552281	0.265555438058368	0	0.0652734371542367	0.150048863062578	0.0488734085646239
ALPK2	0.0428277792861485	0.0232426434280341	0.0294243055368296	0	0	0	0	0.0294243055368296	0	0	0.0255367898834164	0	0	0	0	0	0	0	0	0	0	0	0	0	0	0	0	0	0	0	0	0	0.0841150430071219	0	0
ALPK3	2.65859116361177	0.386106197750803	0.720330668087175	1.0553061022954	0.581814816545194	0.0179642450789739	0.649318280889974	0.720330668087175	4.67128184666954	2.08661183911368	0.781451447277945	0.804088305552534	2.44738385077119	0.259813234435311	0.145199540140457	1.39296361282199	0.515741713049239	2.54459764197419	1.84133369790131	1.43055210898176	1.61288852942674	0.207485825289638	0	0.055914438174701	0.44736367774066	0.299539525983797	0	2.06468648844067	1.51092908090027	0.654288106770622	0.538558079809268	0.454154503366014	4.04486483089321	0.845293549410118	1.37663079060227
ALPL	1.09972539294499	0.07460264576817	0	0.133592325377363	0	0.197847826675142	0	0	0.615602759968944	0.361332365453712	0.245898720035112	0	0.160440911597776	0	0.399785982165252	0	2.1118251920754	1.52862162189615	0.391872204163803	1.47049235578286	0.281959100542163	0.380854853803463	0	0	0.821167556121279	2.19930363373338	0	0	0.277341680286056	1.68138869854007	2.63616348685163	0	0	0	0.404304452327218
ALPP	0	0	0	0	0.0652518206077586	0	0	0	0	0	0	0	0	0.0762087241526745	0	0	0.151277967149065	0	0.101758379958882	0	0.0732169849787073	0	0	0	0	0.22843934571368	0	0	0	0	0	0	0	0	0
ALS2	7.45670288232246	12.8857166176886	8.03507930379507	8.5242859236525	8.78824122711182	5.32838302830089	5.06889637489757	8.03507930379507	11.1476791362619	5.81815034743593	6.80968423197446	10.1131167611551	7.83267673232368	16.045258427766	2.58710581292606	16.8847098471992	2.68193748418452	6.95838351505663	9.78929653532398	7.43678777145162	4.91037797437769	8.80731410337995	6.48437205799405	5.45013102967085	11.3703148961687	8.03700304705174	9.81993786677909	5.73455891802869	12.7479393914202	10.9720818364753	7.58884069496839	8.09193854531628	12.0244702311407	4.78411206408815	9.81129697015561
ALS2CL	0.406979730637829	0.0736226573758074	0.0310678311579396	0.0219729070330357	0	0.0867772783591894	0	0.0310678311579396	0.289293397995277	0.356585864571827	0	0	0.105555561664946	0.12067713301359	0.153430025167737	0.0487593310976596	0	0.530783114592976	0.257816352446878	0	0.139127627709843	5.51249458336572	1.43070340268659	0.47267111992699	0.067531717552749	0.434082668850346	3.04628452866287	0.374009330779461	0.729862640249428	0.0790143712117298	0.650383639818236	1.64536381504278	0.266440132364429	0.612485578797661	1.3964771291885
ALX1	0	0	0	0	0	0	0	0	0	0	0	0	0	0	0	0	0	0	0	0	0	0	1.08114298673155	0	0	0	0	0	0	0	0	0	0	0	0.45226248796363
ALX3	0	0	0	0	0	0	0	0	0	0	0	0	0	0	0	0	0	0	0	0	0	0	0	0	0	0	0	0	0	0	0	0	0	0	0
ALX4	0	0	0	0	0	0	0	0	0.0457605883086995	1.27851214484966	0	0	1.75316784490812	0	0	0	0	0.088378488509604	0.0509769149820209	0	0	0	0	0.640863230624651	0	0	0	0	0	0	0	0	0	0	0
ALYREF	0.517558697248275	1.54483558324739	1.06674724874204	0.754463290507657	1.06435076431645	0.869047307737094	1.85685198151123	1.06674724874204	1.65553309692939	1.08833399777846	0.617206305078655	1.19078504594505	2.11421188624738	4.28169786318049	1.00346365706671	1.67420384237662	3.4271674648663	0.959210872446941	1.84425010803559	1.18637322089151	1.06157690412589	90.3369428339383	20.4686388580825	30.1408138870726	51.3994866066184	57.1346573807022	79.6932884617835	50.6545983269553	52.7317112650013	42.0521671251147	52.1071102359997	35.5711326746731	36.5940289438691	40.3081673220291	63.5521647963245
AMACR	0.676125783159909	1.46773433060712	0.987113513888214	0.821343366256531	0.424857067579999	0.770383326204974	0.505363573126379	0.987113513888214	0.919167550473833	0.888607756593407	0.856696867958102	1.03707460434964	0.394564816638227	0.496197880242264	0.122896866809619	0.592349922155774	0.223858308103295	1.09645303049149	0.361392356635486	1.42069437420974	0.866761006411847	3.98062861433535	1.33698598359169	1.64063366973509	3.78648543002075	3.78605106661261	1.62670821687388	3.96111402022071	0.511540049877726	4.13496044699766	3.64668375889007	1.02505679117479	1.16193990190672	0.763153408751532	2.23714574198803
AMBN	0	0	0.14009133024379	0	0	0	0	0.14009133024379	0	0	0	0	0	0	0	0	0	0	0	0	0	0	0	0	0.304514598959857	0	0	0	0	0	0	0	0	0	0
AMBP	1.72756018501638	0	0	0.314790561115873	0	0	0	0	0	0	0	0	0	0	0	0	0	0.133406326751318	0	0	0.332197464265542	0	0	0	0	0	0	0	0	0	0	0	0	0	0
AMBRA1	3.57700983897102	3.65069743686074	4.1814879447953	3.06114983029426	2.29343183792832	7.55584623268244	1.69195039311884	4.1814879447953	3.68873400734309	3.6767086882789	2.22835366433487	3.19368766590684	4.98489682326466	2.30810233247959	2.17373532854611	4.05846605228277	2.20600065453878	5.8378351266732	4.14726734512207	1.79489264480506	4.07909161419038	8.28320839342133	7.13190843430263	5.10218337448177	4.7838120368332	5.55200200513692	6.67929828316435	6.77070786161138	3.12366323606424	5.22407227592798	6.39887201128784	8.52573028974133	14.4701333661033	4.70028601318025	4.0040525651434
AMD1	10.087469334531	18.517235931167	11.5968078713927	11.2288065110424	10.432045997041	11.6455822685216	11.1985255895977	11.5968078713927	23.5254452720679	25.7545997722842	13.8987981199087	14.4247025177101	18.058849982942	18.854806947233	10.4023583037249	19.4356210159466	11.9649399644793	19.862399831041	19.2472187081886	14.6169219550593	9.89194293670925	12.3593808045825	9.96034664102942	13.9828334343252	15.424786238866	14.7886069906883	12.7633476894533	13.7391891629504	31.9466706227277	19.2413210765363	13.5515131075458	11.2110621148785	24.6269832772779	20.4129311475817	10.9927338288988
AMD1P1	0	0	0	0.43178430544961	0	0	0	0	0	0	0	0	0	0	0	0	0	0	0	0	0	0	0	0	2.65409904256118	0	0	0	1.79279437581875	0	0	0	0	0	0
AMDHD1	0	0.335318076001729	1.3796249140185	0.60046022567804	0.211773159868393	0.518741285123612	0.369456597125725	1.3796249140185	1.48230140975069	0	0	0.236929704340248	1.62255854036665	0.577111541160694	0	0.999345657044565	0.245484438773002	0	0.220169526472122	0.236051886459434	0	0.855918148065098	5.15866642311502	2.30657599408457	1.84545951526502	2.47131403790553	1.48654877963569	0	2.18150356363768	1.619437078749	2.71535442116002	0	4.55068091834345	3.83569478642585	1.36292677368225
AMDHD2	0.0938267771122332	0	0	0	0	0.0450134771332969	0.0561039221013183	0	0	0	0	0	0.109508455465271	0.0500785225822316	0	0	0	0	0.0668677948011987	0.286765736550811	0.0481125812881153	3.3793671636157	0	0.840637590881213	3.64315519057929	1.65124079509345	1.80592183398711	0.776030812535762	0	0.491840028955836	1.6493632443693	0.379328925547732	0.368557208595108	0.847229631749582	0.827870316950373
AMELX	3.92476846823483	0	0	0.238386305164396	0	0	0	0	0	0	0	0.752500090910584	0	0	0	0.264497473301616	0	0	1.74817240779661	0	0.251568299286121	2.71843704032172	0	0	1.46531695643198	0	0	1.35255510081083	0	1.71446991331032	0	0	0	0	0
AMELY	0	0	0	0	0	0	0	0	0	0	0	0	0	0	0	0	0	0	0	0	0	0	0	0	0	0	0	0	0	0	0	0	0	0	0
AMER1	12.8151953649743	9.46700209483935	7.96759234274134	10.1337573141015	7.0144348872312	10.9871006717102	6.61396304555951	7.96759234274134	10.4741071471343	5.02074480823609	8.91966627062061	7.54872072879078	5.23212564810827	11.339154716664	1.25177824081479	11.6903352732304	4.49142790939789	3.01025100329786	8.78577761410901	3.12744181294131	5.24711565122176	6.07501319079867	0.942126028404345	3.78358577243058	4.80276064404464	2.9624020873554	4.22040517096999	6.31390804464389	4.1289502443919	5.02339480666308	2.88116436759309	0.689487963755786	0.765609978696916	2.63994616787344	3.00956020300194
AMER2	4.98298486039503	1.2787618055387	0.875778870454745	4.65488317524215	2.93035743250613	2.33499613264128	7.87627117849838	0.875778870454745	15.4450076169214	13.1791423184307	5.38959910277807	1.77747546226404	19.1155398983519	5.3191749208164	5.33613444370499	3.01971066289421	2.63970423950194	14.2703382842674	11.2042932942506	5.961996218004	6.63554384892129	1.07020034354957	0	0	1.26911232860233	0.618003284160818	1.48696930262852	2.2364029884694	5.29943593523492	0.877443230032228	0.432110406535636	0	3.64157459174256	0.610396794095491	0.908874883873727
AMER3	6.88693993212916	7.47508704961214	15.4851984847194	9.49173165542233	9.09857504461619	15.438762701862	5.31604169234274	15.4851984847194	9.37254899634383	5.95737280386438	3.62114646764223	12.196067880271	4.96893570627744	11.5286223765762	2.03324848945729	9.28247475269501	9.48561176040738	16.9410743098114	6.87138896281723	10.4287095697777	7.41613195901016	11.1014271308874	2.42104646822416	4.9549609571229	10.9394880069252	6.01001818296697	4.21768172782469	15.5348488194917	23.1156215691881	8.31424886891893	6.40339676260053	5.56859268786654	6.02528793088689	7.49072452726539	6.35282603450424
AMFR	4.8319244064695	7.9439847674179	6.15123656373489	4.07427626155211	5.91010583606349	3.54535984059901	4.20642197147289	6.15123656373489	8.72811981523556	7.13488831808998	7.28753095930598	3.16076143996527	6.30297617669805	11.4915485458784	3.16869976497327	13.3700834661215	4.32887216750449	7.0236753331414	9.57113021808922	4.23493053126216	3.64370390119534	70.2820892918217	67.4453189502401	101.22559787757	162.25430511978	188.148232284643	89.5828073947606	175.921316780744	120.996982987175	166.873088943051	189.183407630855	169.205967456459	169.006526953294	71.3814845896492	128.319851259698
AMH	0	0	0	0	0	0	0	0	0	0	0	0	0	0	0	0	0	0	0	0	0	0	0.278330587229691	0	0	0.760022206632255	0	0	0.319473601566465	0	0	0	0.311001308992316	0	0
AMHR2	0	0	0	0	0	0	0	0	0	0	0	0	0	0	0	0	0	0	0	0	0	0	0	0	0	0	0	0	0	0	0	0	0.220065751193414	0	0
AMIGO1	46.8533072975573	36.4976865248861	37.9929540608994	39.7253319388036	24.5798569331784	30.4675134035572	23.0131718811464	37.9929540608994	52.9647255250797	31.5428184452909	28.9348320750906	26.0330487587827	18.8790361917834	45.2085835165233	10.0033332281263	57.7806846582789	16.0402903467471	38.0518387138543	27.5419615190598	24.2318441889114	24.9652543807216	45.6981375446808	27.5915429187226	28.3185257662386	56.2861562466051	66.2914007164608	42.1762312775067	51.1858310908873	64.7871459876942	47.8957729915636	66.4707007976224	94.7107811999166	68.2334815122196	62.9571873310901	55.3081570186123
AMIGO2	0.207101976173918	1.34873135119806	0.142286897097965	0	0.0473224148947572	0	1.85755604571048	0.142286897097965	2.25237872454331	1.79643199285733	1.54360082934073	1.42948386835011	2.41715832437498	1.27117924182572	0.351345449442499	1.39569887643358	0.548554711515	0.831631300306943	1.91874736973025	1.89891689451088	2.44255267330129	0	0.728049776706989	0	1.8557224347129	0.82835248085509	2.98963146885277	3.99680716088944	13.788564630602	1.99031928131387	0.827410598965481	0	171.853773123569	69.4264634699789	4.41607567873081
AMIGO3	0	0	0	0	0	0	0	0	0	0	0	0	0	0	0	0	0	0	0	0	0	0	0	0	0	0	0	0	0	0	0	0	0	0	0
AMMECR1	0.0643897687632836	0.104833016844929	0.088476416994585	0.125150936694291	0.765072981203261	0	0.385019999833945	0.088476416994585	0.700283734226135	0.846251531791937	0.153573967453554	0.296292475279945	0.751515115626174	0.0687339923275772	0.124841478240852	0.347147736885962	0.0682201332522269	0.636458476824272	1.33077632363392	0.295194720004913	0.165089225010933	0.356789520381741	0.452713756154173	0	0.0961599857451042	1.3392175852064	0	0.532560598480217	1.16917696719145	0	0.926096415138855	0.26031909602977	0	0.145355413872158	0.473446741565195
AMMECR1L	3.33185832033543	2.87457452182004	1.46737999196963	1.86806369479711	0.897971196338721	1.22958607610411	0.970603702605373	1.46737999196963	1.20241075356961	11.4526158293337	1.01880873924871	1.7035221036151	7.67774172580305	2.96387568792732	3.97534841076939	4.09929712792692	0.950401068067156	2.37502212369683	4.68816454470419	3.00275721928668	2.58467409057993	1.42016366757162	9.00990067774613	3.95470752086926	4.21030330912235	7.24417134331283	0.822174632657737	10.1279438779172	5.3432376277009	3.58268791060885	6.28024488664619	1.38156420349647	8.89295109014503	5.01429191228809	8.29182478453777
AMMECR1LP1	0	0	0	0	0	0	0.291260075974264	0	0	2.56069072307268	0	0	1.13701288123989	0	0	0.525220904178	0	1.5045885960003	0	0	0	0	0	0	0	0	0	0	0	0	0	0	0	0	0
AMN	0	0	0	0	0	0	0	0	0	0	0	0.146499784544262	0	0	0	0	0	0	0	0	0	1.32309100528599	0	1.14097263442524	0.427910815558652	0.611231040198226	0.919171686545547	0	0	0.333779990117538	0.30526801860643	0.19306949043383	0.187586940163936	0	0
AMN1	8.22690648993836	22.0402422840372	23.2368064893471	12.9444447630549	10.1451292524776	17.9175162808086	10.3070970844931	23.2368064893471	12.1135731400601	7.20821786104344	9.03222500709143	16.4245078816218	3.04822388626951	28.8549988689594	0.126592522245505	28.5133672406037	1.59107096242674	2.7428885122112	14.797329277725	4.5898058229135	9.17378246631681	2.53255730007658	0.688595373761439	5.06990844578003	3.70533208699289	4.38738990752423	3.77015686668204	2.52014171636574	5.79614936549372	5.47624753948659	6.88663046692672	2.63970368017437	2.82121907873584	2.06351864883095	1.92034948666737
AMOT	6.89009907888702	3.37317679207244	4.46893320772402	4.96343727831114	4.38182629868363	4.18392381212413	7.23151972447463	4.46893320772402	25.7693793704915	15.0712401125847	5.57355006769775	4.21256666982936	27.1054937406	3.70319542008225	5.27812795555269	5.63698184837523	3.62446137735796	15.6569945626504	11.8123980808162	5.66957650230091	6.15206103811737	1.60190185509431	2.71010577901938	0.503637694121219	1.3671638152078	4.39395101418433	1.39108234424624	3.45377219931818	7.09631958708875	1.76800928780855	5.69794138752178	2.72713493827094	1.89263793545782	1.74029855197303	2.69250977308481
AMOTL1	6.20802111151999	2.39383006121912	5.21919120015136	5.69572144577483	4.47954073755516	2.46885682818153	4.68896779538548	5.21919120015136	7.39442289691225	11.8519897881702	3.70163789388848	2.06731206431118	10.9637288942289	3.94559842039065	5.4440779724896	3.69927273726327	4.02428049459742	7.2414364038047	6.22893175571637	6.92792282361282	5.31955339936126	3.39465841774971	0.789676323110202	3.04937165319656	2.13479003248877	2.3523558706572	2.35832145379493	8.8954433923217	2.5544191849278	2.21231573808762	3.85086627000876	1.81631614938738	1.12301549442509	2.95035259997502	5.16526146771782
AMOTL2	1.9852579474078	1.33746187132508	1.26988202313067	2.02911204103417	0.938540140325833	1.28085307576788	1.71923268776119	1.26988202313067	1.53283441235583	3.56284339759873	2.65321869823982	0.210005874301583	3.67534093613354	0.657682308270791	0.96227452592249	1.88229025744474	0.108794239910762	3.00269016229192	4.04936793858101	0.836911233810721	1.89559067760882	2.46562784698298	3.60983236545728	1.43112555996611	3.06702788758533	5.03811066363924	2.63524556389963	9.05922600944155	10.3586005253899	3.11005529896116	3.61018712813321	7.05745776537528	9.41163553566485	4.94519327836721	3.7248169212566
AMPD1	0	0	0	0	0	0	0	0	0	0	0	0	0	0	0	0	0	0	0	0	0	0	0	0	0	0	0	0	0	0	0	0	0	0	0
AMPD2	4.904039477434	3.23350469574726	2.92842289871997	2.93968880680462	2.55530451392778	4.63947029375683	1.89097459708106	2.92842289871997	3.57715915056595	3.01177682102277	3.77129072973967	3.86647646845699	0.748891791436474	2.88653545447468	1.15519571485656	2.69335841715669	1.65099133850109	3.2278121963064	2.3517593456418	1.61089962703957	3.10224412030838	45.5858290105192	25.6984954243751	37.9834072796299	48.185943145501	57.8546284370844	35.2859911711242	33.3583851446342	37.449504803898	48.771183036865	56.2507384439856	31.9630667198916	33.7558900074033	39.2124281962094	23.6571028778934
AMPD3	4.70374227764122	1.63636010885578	2.69304083024958	0.849775412859684	13.1180269839632	1.64907168354873	2.8847310336447	2.69304083024958	8.44892164646237	9.51070615974145	6.25660750344012	2.49744068152202	7.24948232089229	1.70588399359388	1.22766606623983	4.35663510786365	1.50145553689691	18.4038672328194	2.83650173395175	3.40973874679016	4.76213272562967	4.51105278036606	0.529987655795092	0.180098322870964	1.71111832134502	7.52548412520223	5.22316300196447	9.97541742243821	7.29996944430248	1.58057821759251	6.45684775730895	4.75414790731006	9.83048904285869	4.90078627262889	10.4644205517697
AMPH	20.7473242970338	22.7216635347625	17.9459316562072	28.249580613729	16.1321069196741	16.0044437967383	14.4586829188871	17.9459316562072	23.3949236162364	13.7710485559218	14.5069343863309	19.6892080627761	9.92985725778765	23.1030863845023	4.26855962739385	30.9414820676019	8.42097940343343	21.9461063361799	12.8713134794484	14.7121950761276	10.1030635625128	38.8723124967849	15.610294456262	25.9659357252826	41.0149931109874	54.8050919346546	43.8116176314857	67.4873002386721	51.9466171437591	42.1207057723958	51.6418775979859	72.8657763671612	112.27787501442	62.8406224010551	64.6423083269976
AMT	0	0	0	0.245527392719981	0.428845313340542	0	0	0	0.369439139022269	0	0.0860826062501772	0	0.168498296585506	0	0.0349886116549912	0.0389172493756562	0	0.0445941501052425	0	0	0	0	0.253759023493643	0	0	0.346462986529981	0	0	0	0	0.230712692828718	0	0	0	0.212304364393852
AMTN	2.84195635490988	1.10166444196802	0.836799254092493	0.197277071171725	0	0.389551716876064	1.94211872265099	0.836799254092493	2.59733289637187	0.213433191090597	0.72624200763591	0	0	1.95023336605174	0	1.09442710707061	0	1.75570130121978	0	0	3.95553128659496	25.8709531017734	16.4132292078829	3.63748634468521	10.9136342196099	58.4591907400687	23.4429773850972	30.2213624854115	49.9654813106038	9.22228489047748	59.0415274499856	0	0	0	0
AMY1A	0.163532019509784	0	0	0	0	0	0	0	0	0	0	0	0	0	0	0	0	0	0	0	0	0	0	0	0	0	0	0	0	0	0	0	0	0	0
AMY1B	0	0	0	0	0	0	0	0	0	0	0	0	0	0	0	0	0	0	0	0	0	0.486267122679657	0	0.262083956140201	0	0	0	0	0	0	0	0	0	0	0
AMY1C	0	0	0	0	0	0	0	0	0	0	0	0	0	0	0	0	0	0	0	0	0	0	0	0	0	0	0	0	0	0	0	0	0	0	0
AMY2A	0	0	0	0	0	0	0	0	0	0	0	0	0	0	0	0	0	0	0	0	0	0.59797021303178	0	0.322288700543324	0	0	0	0	0	0	0	0	0	0	0
AMY2B	0.71090911965507	0.593554623919761	1.0519847161759	0.797166859480458	0.574792669395831	0.655883197049707	1.30796808914354	1.0519847161759	2.09908601717198	2.44361201894073	0.847783243372957	0.587152987768304	1.53180269623187	1.10912128214829	0.689169623507403	0.825517410998768	0.347630346616474	1.45268822312532	1.87069149925212	0.752114060340913	1.31795459958401	4.39373601197374	2.59526274027589	1.14321924320347	1.30667698157331	3.5871167797296	8.4204028590978	1.35688847718508	4.30285009783011	1.43330234042263	3.05869100341104	6.63255942707809	13.8550647231134	2.22206922640289	3.77966103276933
AMYP1	0	0	0	0	0	0	0	0	0	0	0	0	0	0	0	0	0	0	0.285381028447736	0	0	0	0	0	0	0	0	0	0	0	0	0	0	0	0
AMZ1	0.409004986749974	0.0951287481339951	0.0401431297189809	0	0.267019645305462	0.925039474883918	0.279503322087412	0.0401431297189809	0.224279751171521	0.399315813369756	0	0	0.81833789740928	0.904384832153283	0.19824883725496	0.441017752516886	0.711908373860031	1.1911809243987	0.08328192614521	0.178579261985571	0	0.323761935339986	0	0.174498346493005	0.0872585692925906	0.186961198930979	0.562305999656804	1.28869891219746	1.41459684596054	0	0.560245841593058	0.59055416094045	0.688541195004811	0.131900034667618	1.71848134065769
AMZ2	33.8718556584166	36.0730284156573	43.4785680523654	24.8686719127823	23.9225724076112	44.6749076466577	24.2537051652784	43.4785680523654	86.5418125704397	47.7820375525435	39.3803379564785	40.5536693627978	45.6054746745943	53.4989194237319	20.7412725687549	52.380166417643	15.2434510342705	41.5226673326361	40.1821370155987	22.8790445846421	35.0643694292687	39.7143358437359	25.5691157064178	24.1003112887369	54.2315400788338	56.3997678349004	44.9617428714695	43.9107118653595	46.4867213514206	54.1760049589584	50.2269545637223	34.556786459249	36.9121794676704	33.557584247707	37.6313337963143
AMZ2P2	0	0	0	0	0	0	0	0	0.247938400419983	0	0	0	1.80932418755486	0	0	0	0	0	0	0	0	0	0	0	0	1.24009930530283	0	0	0	0	0.619344622423357	0	0	0	0
ANAPC1	1.72834774195142	1.76466412808891	1.81134964397738	1.89316298055148	1.40566252138045	1.54592194851524	1.41883063754597	1.81134964397738	2.49252204443947	0.877801996509832	1.29256258920058	1.70743906497374	2.49587499349114	2.07948343363881	1.15012800790247	3.01654601898657	1.00869106492396	2.18976601998837	1.96244353958747	0.984854924455752	1.05149936307736	0.811604308019393	0.566393987471062	1.09357829238993	0.91870469218517	0.562407737001614	0.845751007635981	0.888388057848077	1.12293234681039	0.921355935249362	0.702210310964125	1.53961321197355	0.230137410286934	1.3887138160861	0.818496785282004
ANAPC10	0.362359760169845	1.03242670768953	0.746864615107762	0.924392715846456	0.496791172022095	0.956133238745562	0.325010690704585	0.746864615107762	1.97045781386407	1.38108549414019	1.6204736525976	0.972658786238913	1.48022884384326	1.2571237437958	0.219549282554263	1.80708744751292	0.431904952427688	1.23122061933647	0.516487911724075	0.415309334071486	0.232263964953462	6.52557144464668	4.13999822163722	7.57528115951986	7.44080951173583	10.290328678136	5.23086337495867	11.9881487042234	10.7833291083358	12.9798490672665	12.4501691436373	7.50797806795636	11.209045630446	4.4990104261837	8.65919641925941
ANAPC11	1.22070337880907	1.76660250818294	2.16656269089968	2.42204511442792	1.25517799347872	1.36647816056401	0.729922196854301	2.16656269089968	3.31900058391855	6.25687323263428	0.97048679507277	1.4042806514013	2.96817678520842	3.20335906283769	1.57783259909272	2.85186995052301	0.646659778123667	3.1421877557394	2.02991164113656	2.02089020054022	2.24299969850216	36.9203173150722	25.5688839757485	43.7473897804306	54.2343752331254	45.407127567882	31.3271605748704	23.2775841225962	37.9683308521735	53.3243994641465	43.8924166360571	44.0049812557064	47.5503779375274	41.794067056357	27.226044544846
ANAPC13	21.5329868165024	32.6075862647922	39.967599247149	30.9674825290815	21.9030363023866	31.0747171488607	15.3677656364411	39.967599247149	48.2148223534812	19.1709872234788	25.7823609213584	14.1169527440644	16.4167983219462	43.6544182868948	5.80782772734344	65.3484791709964	17.4784087902982	21.8849714187534	26.8554556533028	17.2490988503083	20.3024895371309	184.266587045377	72.0346460714362	63.2707777388808	136.409889875899	125.02188100197	202.21348494907	122.561330372753	116.666910985614	143.21892374605	135.980144252535	98.989895099931	115.278257986746	97.2184330129537	124.108955535495
ANAPC15	0.42627232973154	0.462676138166798	0	0.138087107049789	0.324674771633124	0.136336344893496	0.0849634838343239	0	0.272706440420314	0.298791661200711	0	0	0	0.151677301140495	0	0.766061013551332	0.0752716766823912	0	1.92402048211538	0.868553039043246	0.218584318318326	0.393668908891543	3.24680401634469	3.3948190281303	0	0.681990096620757	0	0.391738990349305	4.01342174871115	0	1.1353577278902	11.20184763592	2.5116349210087	1.603800109356	1.88058366483108
ANAPC15P2	0	0	0	0	0	0	0	0	0	0	0	0	0	0	0	0	0	0	0	0	0	0	0	0	0	0	0	0	0	0	0	0	0	0	0
ANAPC16	3.60004924540619	2.36506259988454	2.73372485275452	2.623958416813	2.03486384047456	3.22699993585619	2.94574136043166	2.73372485275452	7.63666328509115	7.62006839523429	1.29925210231318	1.88908151869435	7.18718884747668	2.73050712258956	3.62772185944124	2.24737214826581	2.20822449826889	6.02830610320695	3.71345133339774	2.02685810371551	3.40059368484593	26.2476286848825	20.4822088776769	11.7417733930139	26.4572058466781	25.4639077519029	26.4402158982936	28.208468776855	35.1692854149977	30.7902777793971	31.3394967718798	28.726007555644	20.2814713491166	29.7271990944956	33.0185086147804
ANAPC1P2	0	0	0	0	0	0	0	0	0	0	0	0	0	0	0	0	0	0	0	0	0	0	0	0	0	0	0	0	0	0	0	0	0	0	0
ANAPC1P3	0	0	0	0	0	0	0	0	0	0	0	0	0	0	0	0	0	0	0	0	0	0	0	0	0	0	0	0	0	0	0	0	0	0	0
ANAPC1P4	0	0	0	0	0	0	0	0	0	0	0	0	0	0	0	0	0	0	0	0	0	0	0	0	0	0	0	0	0	0	0	0	0	0	0
ANAPC1P5	0	0	0	0	0	0	0	0	0	0	0	0	0	0	0	0	0	0	0	0	0	0	0	0	0	0	0	0	0	0	0	0	0	0	0
ANAPC2	0.0750545454144394	0.0814642302635201	0	0.109409617888752	0.0342996469995712	0.108022448422851	0.359032207980001	0	0.0480159196122979	0.197282969778685	0.0447525458473576	0.115122311452975	0	0.0400591479651929	0.0363796942363641	0.161858109349101	0	0.18546852462239	0.267446676531727	0.114695786531773	0.0384865390076789	3.53501408825274	2.50655612936992	5.37958771973232	0.672520882349234	1.56103009840292	3.61151279185952	0.620767777121865	1.36282591888458	1.04916260726575	1.31936971874613	3.03435340590216	7.22305953312439	1.01658242182631	0.662235581496029
ANAPC4	3.22514209013192	5.57717991261803	3.98091928752818	2.60303594230084	2.37319321667303	3.43545212069397	3.46472788001091	3.98091928752818	7.13403541576729	8.33369175941013	5.18244513508748	2.93458969266904	1.91398685573007	9.19035112384805	1.64274659872013	5.3342441456418	4.54634297950726	3.1743727480173	2.22055686546783	2.17190414667079	2.88712724581036	9.99553411343276	7.78267141209236	9.14209271506507	10.3675965202048	12.5061549303328	11.5734190017434	9.79582707452735	13.5650946746799	10.6021913474224	14.7631956148054	8.50837715829248	6.87107882669332	7.03373567575609	6.91320690168264
ANAPC5	3.7760168939177	1.86789592071801	1.88256510006538	3.55595984125028	2.58080291962627	1.93979849749905	2.29783981139171	1.88256510006538	4.55347902838366	3.89987828843393	1.5939923010678	2.10146346458307	9.94526867796312	1.89054082200558	1.24717746781465	4.03553368189364	1.52236797236958	5.47059527608464	4.09613379896809	5.8214450387069	1.04524278686178	14.4425976373402	5.52115796894868	8.98170418905467	15.4202526516762	14.9159395314349	13.1850413498122	11.7001146639599	25.0795246837352	16.1737628925325	15.3261901716068	16.7519871954265	25.136359244398	14.3325489175616	15.5284043016353
ANAPC7	6.95358067980446	5.77155566062687	8.52433246924264	6.65827351094464	2.71044269914435	5.78891743817997	4.32096367661869	8.52433246924264	10.8596524249853	5.69833587616168	4.43073291406252	3.86894496732942	4.69441189501097	10.9157678279592	5.08874973471119	12.4228859860068	3.5752731142716	5.55924077947032	4.32402837361973	7.39668527296052	5.34849526964527	20.5873312718324	16.29648979301	25.6530864228773	21.9907277635274	21.4864901184809	22.962465922081	24.6212747049747	23.6568899396606	21.9180527110166	21.3531143479267	23.01356838519	35.615420664435	21.6991032069743	23.2584395207976
ANCV1RP	0	0	0	0	0	0	0	0	0	0	0	0	0	0	0	0	0	0	0	0	0	0	0	0	0	0	0	0	0	0	0	0	0	0	0
ANG	0	0	0	0	0	0	0.171293513212836	0	0	6.32508515527085	0	0	0	0.152897083632184	0	0	0	0	0	0	0.146894776156581	0	0	0	5.13373283337359	1.37494926472562	0	0	0	2.50276639443028	1.83118116336081	0	0	0	0
ANGEL1	5.77587574195018	5.21292418567654	4.18391077373152	5.52161137640167	3.50027766214352	2.34931028517854	1.05112525196045	4.18391077373152	5.34182808727074	6.89793176557489	4.82903631958609	3.17779923448906	9.15927043221019	6.83572984477865	0.578183456199146	9.27423401021864	6.75136758723261	4.49905425506224	7.51673947481098	4.41324777516618	0.676053659460863	6.26177911356866	6.7314199201465	7.31232312386757	13.9699164087728	13.0576280108554	9.66700962720331	9.69279333546583	7.59979960691904	11.0796797041399	11.83883178182	13.3253455432067	27.9900701462726	8.22001016048594	7.01661857188263
ANGEL2	2.29541561620232	2.61297882430868	0.538500581445517	2.25794217294225	1.27926386035028	0.725198675881824	2.57771337158199	0.538500581445517	3.04442060758963	3.97332269022901	2.50368383799588	1.20223125088762	3.26714443461372	1.07573347893738	0.786968807314497	1.53937746351637	1.03803314686848	2.31731730542105	2.91266500252131	2.30999853465099	0.832544262295124	2.32666556854104	1.57450589949588	0.919604139667011	4.26407835107667	9.49454738039771	3.23274076555461	5.40227180828162	5.76061071065665	5.38041757337547	7.96277253864049	5.54539800178547	11.5455569998808	3.28598192147347	5.9278094363351
ANGPT1	3.85050455870155	0.935672914095734	2.36905288265804	0.977390539903123	0.630328193008955	1.37856931231744	1.27148425702738	2.36905288265804	9.04453405639797	1.75232003493321	5.14013878861275	3.43787394227037	6.10386734106129	2.97535837129914	0.835691797736006	4.46172505468382	0.761111966453893	3.47938223639599	4.91489548993322	5.18161708340836	0.913558561591084	5.89128173125278	6.76806430330179	2.57451158935702	1.80235219072915	1.83892391372769	3.87153360622292	4.59485434429494	4.63792484428982	1.90797314637123	1.92867460492863	0	0.56436615205045	0.38920502653816	0.0845136972457288
ANGPT2	1.50738780126586	3.50129520601099	0.497103589861245	0.703158898365394	1.59817978404066	1.8802435495523	2.55982196003816	0.497103589861245	0.694329703619457	3.10637338849285	1.58189776130919	2.31210470970834	12.1745227502381	1.67345115379588	4.32542462894129	2.08047467960529	14.8845807544754	1.19197787152076	3.30876493845402	11.1491259861261	1.2676539190551	1.16936006039744	0.211963859041275	0.0900359072168427	1.08054724046574	1.25406274316796	3.48159614094247	1.99478983075133	2.55461323996193	0.842850972984469	1.54170683756606	3.53461529138214	2.13159949286667	0.952790403500542	0.0886684771809765
ANGPT4	0	0.0473819020437226	0.119967383827696	0.169695281169881	0.478791491876367	0.0837718845541237	0	0.119967383827696	0.111709671459472	0.183592574433429	0.156176083909768	0.267833578819411	0	0	0.0846378393614983	0.0470706287738382	0	0	0	0	0.358157766247078	0	0.153461472541179	2.86817710568777	0	1.39682967359878	0	0	0	0	1.25571726195938	0.176486582368009	0.857374665774852	0.788364145826657	0.128391652593255
ANGPTL1	0.910834260971673	0.370732436446603	0.234666605719657	0.387261799245662	0.0520309820243634	0.163865070453564	1.36158823732271	0.234666605719657	5.02581749800739	0.837953656849853	2.91916453449131	0.87317617552854	5.3153298116884	0.486143034116783	0.938167401171561	0.552445389622468	0.965017204559572	0.633031188611801	0.649126830688235	1.0439292988723	0.817352256435452	0.946315284325447	0	1.02007329677248	0	0	0	0	0	0	0	1.38089223647143	0	0	0.669720549157926
ANGPTL2	1.01705638064775	1.22657039662977	0	0.549110523620056	0.619721291002459	0.325289116409337	0.405434025756175	0	7.0849509368012	11.1093006329785	1.68454755334398	0.52000351109821	12.7936689397112	0.241261053345129	0.219101099191255	1.03573562303902	2.21498069610686	3.70008427528395	5.47648161736228	1.0361538254738	4.69374397854257	0	0	0	0	0	0	0	0	0.394919276583206	0	0	0.221947692789827	0	0.166183071439325
ANGPTL3	0	0	0.0834896121209656	0.649533732700971	0.333208199330156	0.291499319436331	0.217991448140928	0.0834896121209656	0.155485546866759	1.08603367747761	0.144918063028702	0.372790018338972	0.709157396264272	0	0	0.196548849190314	0	0.30029285297805	1.38567685364359	0.371408841821667	0	0	0	0	0.544440666843981	0	0	1.67514611269215	1.71621105036106	0.424675875886716	0	0	1.19335566058013	0.274325465160092	0.357409453555357
ANGPTL4	2.48271338710309	0.628772198272334	0.341143615102758	0.402126393560142	1.13459074741612	0.87346151628433	2.37527004988466	0.341143615102758	1.37653396370545	3.04541137105633	1.48035997112047	1.01549507217832	7.72709360099187	2.56187557908148	2.08588672714907	0.713876008749411	4.91008551798735	3.47654192436628	1.06161742582558	6.57626249501047	4.24362686674568	20.1768438103879	6.10944073229392	19.5250958936837	31.6390053138283	17.4771328760679	19.114314490152	10.0389645260182	15.6947376730767	17.9309307903183	14.8122209658519	1.33830310217487	0.650149807162118	8.59364698596258	2.43399448067699
ANGPTL5	0	0.093883397123795	0	0.336237440561267	0	0	0	0	1.32806193873609	0	12.4811599761065	0	0.807624859056372	0.738658208087916	0.0838515080836466	0.186533268755785	0	0	1.60273745664123	1.05744865353111	0	0	0	0.516641852729079	0.258348745485791	0	0	0	0	0	0	0	0	0	0
ANGPTL6	0	0	0	0	0	0	0	0	0	0.987409856994095	0	0	0	0	0	0	0	0	0	0	0	0	0.330142700212385	3.64610334580742	0	0	0	0	0	0	0	0	0	0	0
ANGPTL7	2.94710581922309	0	0	1.70053899794655	0.0841760221779045	0	0.991253379068886	0	2.71026549128157	0.774654999318029	0	0	6.23439909185242	0	0	0.297916443624347	0	1.36549533370819	3.67556392934215	0.84443741397089	1.13341472969736	0	0	0	0	0	0	0	0	0	0	0	0	0.415805370078538	0.541738879467225
ANGPTL8	0	0	0	0.162757616363263	0	0	0.200285955759898	0	0	0.352173491104517	0	0	0	0.715103285671375	0	0	0	0	0	0	0	0	0	0	0.500220629035448	0	0	0	0	0	0	0	0	0	0
ANHX	0	0	0.524836330927319	0	0	0	0	0.524836330927319	0	0	0	0	0	0	0	0	0	0	0	0	0	0	0	0	0	0	1.83791485482231	0	0	0	0	0	0	0	0
ANK1	12.6722547710708	6.75369177360749	2.37208084688705	6.37882628739886	4.40406577977304	3.07616691272684	2.4501778439002	2.37208084688705	3.32534146766855	13.8423393839424	3.16720527302796	1.57128040655544	3.2768759679116	4.88032990017223	0.533319511264256	11.6390401989161	0.803957558119232	10.3600756151232	2.59578587031539	2.31919830653115	1.38133061250141	10.5116927325583	5.40180972142448	4.13581444985456	6.85599234477658	16.3286633219723	13.1447425293488	20.3973126136449	23.9592181967228	6.29806084437072	16.4919937320742	15.4923737133538	12.8169293743129	16.5302371593545	7.47646818112923
ANK2	342.029706288819	426.905404100552	387.350747768117	400.33201798456	266.435366229281	374.012321125846	220.226388170573	387.350747768117	334.95694421127	208.72862296492	352.294438838763	338.741165187776	175.245876188099	395.016142573696	80.5153536368061	533.152281030253	168.97467232864	319.568342519088	247.981172525923	208.198875779748	162.945589217416	119.620566898436	100.092090393493	115.497390263639	137.032839587918	129.856469369901	131.539872779383	175.614148213055	193.439698164581	147.372906194035	137.096885714796	150.053049029946	131.540491038367	122.150641663551	154.978149307747
ANK2-AS1	2.50439647345334	0.323603907407782	0	4.23022917941651	0.326999953403772	3.20396364051894	2.42453875179275	0	0	0.0626940581689701	0.568871953967692	0	0.278377826236607	0.0636514787755526	0.289025285505204	0.707251613471714	0	0	0.169982411704241	1.82244425877851	0.305763507865955	2.31284781669294	4.1923797913433	3.38351531848424	0.356197862771676	3.62516948302719	1.1476935556314	4.60301866913498	2.64665510328294	1.25029028612587	3.43046602219121	2.65176870136177	14.9903536323842	4.30742890505814	7.71650651952617
ANK3	75.126199647167	125.972384352808	108.823210734087	104.050731208402	92.1974458086084	95.5521257322727	60.4885746221514	108.823210734087	88.9407086366072	62.5186491557227	100.447989973332	118.866765301878	40.5373187534468	139.933448064252	29.2379163687213	167.045520687916	57.0342719451846	72.7314938109088	80.4126053016005	55.7500690644288	50.0623259474401	57.9832626679593	33.1522534953829	38.7791667487013	64.6230717634019	40.1239933793419	56.7802885163756	63.0480021039867	76.458619041212	63.1621325423521	42.6198014253968	39.4122444396551	33.1706638579772	34.607713882709	35.0797954482446
ANKAR	1.20944964411674	0.888028020310936	0.830937687012187	0.898813248544465	1.10542794251553	0.477840183448357	0.978437591102846	0.830937687012187	2.82188175288697	3.21647303294468	2.03620197486525	1.63686412619921	3.23835407188147	0.797412195462745	1.20694911253432	2.83836381995603	2.26128770971171	0.483464713497701	2.58582570288359	2.82671929057848	1.60517876272527	0.394215861178993	2.75111271997059	2.01847431729652	1.69995089770157	0.569114695078628	0.684669566445615	1.17684978378991	1.14828510906905	1.86468701495413	0.909548129074663	0.8628777816645	0.13972913969488	0.321205676642817	1.04622027434449
ANKDD1A	3.01151703323353	5.74231372354243	9.2267384474196	12.972231523629	8.44349224010942	9.05914785417088	7.05696601722265	9.2267384474196	25.3583395711881	16.6019047976237	10.6769455497066	10.7365451079454	18.4291873262281	11.9465086704463	5.36543025537894	7.54761118926645	6.59691263916671	13.3751439084778	19.8960984881775	7.96038438008878	10.3506384693364	8.79454621677696	6.72400909411304	5.59077724359955	5.59137932610297	13.4125622360048	7.83295720960431	9.64901468202125	10.5095579702278	6.5421010699632	11.1861046826004	20.7306687071941	9.59142125606741	5.32838926059714	12.926817498211
ANKDD1B	0.602127940527207	0.272312450256181	0.137894895864662	0.828979324303918	1.14654258527474	0	0.300036408493822	0.137894895864662	2.18285405053732	0.316542023239214	0.359028998385416	0.153928852501308	0.117127368094408	1.39262948786002	0.437786217608691	0.432837609420576	0.797433527224402	0.557973105493694	0.0715200372616447	0.46007565131584	0.0514599534306495	3.05840815964662	2.2931249336408	1.49853981781291	1.04909083909174	1.12389695736596	1.93156656716994	3.87343682716282	11.1357916214808	0.876765297411881	2.24523805061755	1.01430064241879	2.75939377978532	0.906174564482772	2.95156116593608
ANKEF1	3.07113634185865	8.56080931537691	3.83633985291907	3.69683584333574	3.54064227959213	3.88436625916187	2.37896307070681	3.83633985291907	4.24207437010949	3.41249452246862	2.33063999542565	5.03183950720495	3.34003587988009	10.3193156922038	2.84189319746708	9.37007874620981	1.33111207693168	2.06976426796184	1.64153657171019	2.87992149906991	2.14748198913523	6.57492141546547	1.47222606065063	2.91833544073512	5.00339952409217	3.35010640408527	7.38892502973801	3.07891227582769	14.7862006749884	5.00041552923658	4.35018629581838	14.250396914558	9.45896518300483	4.09669956030353	5.44009585964907
ANKFN1	0.161533008230288	0.175327984534027	0	0.130817931658958	0.418313229035517	0	0.482945039223888	0	1.51565708816148	0.594431635912021	0.417372783655811	0.41294530488324	3.01649158713799	0.0287385422705078	0.182692244741657	0	0.0855710740833335	2.9272237858252	2.60939088629578	0.246849212496222	0.662648359318332	0	0	0	0	0.258435521629553	0	0	0	0	0.25814166636494	0	1.90353403713672	0.364649504359096	1.58363205564552
ANKFY1	6.10554796687754	3.2353338068443	4.72897864931709	3.65246902530951	4.81706518816503	3.6199772486615	4.95961195736604	4.72897864931709	7.59091720813384	5.93495523099561	4.85977283826423	5.21258675178711	9.64698355266548	4.15027868323863	2.47083701435231	5.9002424267859	3.55476102523571	6.19157670436188	8.02519781439083	4.84118787387136	3.13080851656561	3.11184976863319	2.17672756285279	4.73055644681069	3.95689147191736	3.77827499957177	2.77160247721727	3.49359353232495	4.18352298384253	3.22065776741084	3.40578583216466	3.14370447141576	3.2241241579512	2.92560471298229	2.83757828148384
ANKH	35.5275405646383	24.1141372826983	18.8663571148695	20.4618824009463	17.9023137152361	16.4560975310992	17.9829178944104	18.8663571148695	30.7590094504485	15.3521426765201	17.989959396976	21.3322958028638	30.5435515030542	34.9966309361997	9.29065462452876	32.219313325174	16.4615154668725	23.4632147124234	18.0985073953762	16.5686669217157	13.3365877197757	22.439685982506	23.3112993451028	27.5616117744831	29.2512238197231	35.7768405369685	18.6325042785058	35.7630697667722	37.9548479581076	29.5450636419771	35.375189004208	48.7908730416765	48.4193883561579	32.3426157949014	33.1695258088476
ANKHD1	0.11047672839051	0.259808207214932	0.227705082896258	0.483137293233666	0.0841457539210983	0	0.286259116381394	0.227705082896258	0.777448700561796	0.271031756323784	0	0.112969718790064	0.472784347552597	0.255515712398625	0.0178497277186331	0.0595618635940801	0.0390162250764714	0.250250792909004	0.262445875676046	0.393929092074158	0.0377669057720085	0	0	0.219958271712056	0.0549954898696829	0	0	0.304580234405892	0.668671688715571	0.321732824886309	0.23539995178047	0.22332120940418	0.433959215945589	0.0831311707168886	0.43323526355092
ANKHD1-EIF4EBP3	0.0359813534362767	0.117162521417205	0.0247205518190404	0.0349675124834906	0.180876785819961	0	0.32272690895172	0.0247205518190404	0.13811377562262	0.283733978669845	0.214544923350793	1.04860904192327	0	0	0	0.0581964137567454	0.228730691831709	0.111142644640866	0.25642932990956	0.32991283419785	0	0	0	0.107457875034032	0.0537347236987574	0	0	0.297597762628998	0	0.314357131667571	0.057500857786692	0.581870913989073	1.97871680440645	0	0.105825846985956
ANKIB1	17.6299866587223	20.7904014227771	16.5308528065425	18.7495716753742	16.4430437389437	15.9850904776761	12.6966767155959	16.5308528065425	32.3820167654217	24.8608794976697	15.7682679018861	18.6230787825638	24.7824644800386	24.175286476968	10.2115226734319	25.8247472105451	9.54495591548024	26.6120977175956	34.0977609397828	13.8943801426484	14.3564843147212	12.9023666266183	11.4013836530107	20.9447963552173	28.2329830551942	14.1917441137377	16.5397412737054	32.0977854820923	15.7712041172818	32.3554279417456	17.6309116138038	26.6723319236739	32.3392116321352	23.2783478966258	19.0776546688872
ANKK1	0	0	0	0	0	0	0	0	0.301461912473836	0.0825744209395752	0	0	0.36665177650412	0	0	0	0	0	0	0	0	0	0	0	0	0	0	0	0	0	0	0	0	0	0
ANKLE1	2.29558816963861	0	0	0	0.104907522176329	0	0	0	0	0	0.479074185106233	0.176054238136828	0.937740940299693	0	0.0556347355399482	0.433171121167818	0.0608036547703373	4.96358255234172	0.0818001659013823	0	0	0	0	0	0	0	0	0	0.694714099679837	0	0	0	1.35258120430897	0.259106512483796	0
ANKLE2	2.60414040918579	4.6854272639142	4.31973273576655	3.08935599702911	2.46593659380572	5.1211627472429	1.48700937705754	4.31973273576655	4.27754443814889	3.92203198898752	3.30136975404794	4.75004639025053	2.98461811495273	7.08732842049236	1.21676649173599	5.19853189250415	0.795402760896934	3.18858005878216	3.10988668065851	2.54548317995646	1.66016924155202	5.58991363225196	3.13402058395304	6.7262561764616	7.84814396457929	5.89293968317107	6.32181239222426	4.07486175351663	4.54394982510938	7.5838365459771	5.96122302722276	4.4104563962989	1.79702508837763	6.62011871495525	4.07106172660051
ANKMY1	0.356929257534208	0.174335014333216	0.0735671732490481	0.277497694257761	0.0815576689568962	0.102742271236721	0.192083951820964	0.0735671732490481	2.16927197683825	0.225167646399316	0.0212825124366017	0.0547475451694988	0.666535040949896	0.914425008322132	1.53976413972682	0.0962165157300902	0.0945404913633066	0.573308952516209	0.254373784178822	0.218178828227035	0.0915132569068185	0	0.0627377563094199	0	0.213215937722524	0.68525832484365	0	0.393616279228734	0.144023387166062	0.124734893928215	0.684479148803508	0.360754136303345	0.0701019766805891	0.805742914572335	0.472398946214864
ANKMY2	6.75322424306716	23.7833548715151	21.1255367402286	14.2429755249748	11.9508102928467	12.0633276757964	11.1692262736816	21.1255367402286	22.612921344793	12.5390315357869	12.8512484339641	10.5788157291113	4.86331237470354	28.8353924683805	3.90016863695412	38.1907076015351	6.08932287268562	22.901622194525	13.2097082361145	9.44174427368925	7.6626415678733	50.1590250810678	46.9756817342537	46.1299017996192	53.2160356608094	40.4591641466322	45.6319898276384	41.9904075667369	57.1084555695306	52.7240089966617	45.6944250839692	69.4177255799709	66.5998776505425	38.274512409839	62.7558222688052
ANKRA2	2.05927034980544	4.86939639057017	6.97292649541274	3.35923538462359	2.55435690710918	2.89324326309621	5.9808191112446	6.97292649541274	7.43396777388504	8.42858017570375	3.68362463190839	4.28668364175814	7.38201020184524	6.98714967104777	0.499074541470207	8.2473826145466	1.71424824605291	4.63434897458162	6.9186198487376	3.59646450493598	3.54499027126888	6.92786603004791	2.84396894822094	7.46784000842434	9.00630628428167	8.9425186170186	4.24667220494849	12.9767584537398	13.9477471241885	10.0236468091473	11.0479071803842	11.8933579098126	12.1334061857275	2.98842380161293	13.4110037005344
ANKRD1	0	0.449349943181701	0.853289992298459	0	0	0	0	0.853289992298459	1.0594073339825	1.74111441989217	0.987405336977778	0	0	0.552407351172368	0	0.111599489745755	0	0	0.147521370440644	0.632652453653784	0.106144279890809	4.58796347381231	1.09152283349653	0.618195001143233	2.4730463034274	3.6429092023133	3.98416105466786	2.85341967957819	4.59386573005402	2.5318536238754	2.31557901026297	0.418431048241889	0.406548957232502	0	0.304403048998259
ANKRD10	6.82297301649633	3.31305722955555	1.41862811671594	5.75825960009197	4.06170060465533	3.187186992359	7.19335152352481	1.41862811671594	20.3316008749394	25.2025167562481	4.71067867207303	3.58027108780819	22.6326114348578	5.07914528533124	5.43941406810418	10.8903052370241	3.51930967494515	14.7528159744398	11.1966554060609	5.6248945252043	7.73394718909864	19.8982680575818	10.8881974166692	7.90938708398916	11.9323942162221	23.2683721722798	14.6876101646056	22.0282998721799	36.9497160375847	14.1181694044785	26.6851613976938	37.0211065246598	32.4433730201215	14.5917340126969	36.9659911266525
ANKRD11	29.1811319220037	19.3887412871776	22.3834551267491	25.2192372277132	15.8570779370785	25.8656794075595	16.8844332648027	22.3834551267491	32.2908055267515	22.9503692782029	22.0780372094822	30.440279961652	26.0273003177518	26.5815577127163	14.0935460850574	27.3821324161818	17.4144475932119	34.9922602031842	21.6039445172038	22.7295953525533	20.3207073277251	11.6243915023743	9.91914224637189	5.10614761314541	8.39628792211679	11.0087947137623	14.7380497537948	13.8230480203469	15.8718352906062	7.36795354894347	9.5211667699095	10.2624141323249	6.71600056215439	9.14000976133308	8.66893179417641
ANKRD11P1	0	0	0	0.0290672553756236	0.0546750798258351	0	0	0	0	0	0.0356687200985511	0.09175490302429	0	0	0	0	0	0	0	0	0	0	0	0	0	0	0	0	0	0	0	0	0	0	0
ANKRD12	25.3855822202691	45.4506020991528	48.6919284236008	53.1760280915862	31.2878590703405	31.032558688041	34.6785451692369	48.6919284236008	67.4648525298894	41.70639296459	38.5494293753281	37.1933983127853	46.5700442894935	60.087505259102	22.9719175300719	67.7640885366867	26.9842876732637	52.068986010375	61.7355496035489	39.5089339511997	26.3260433052338	24.3706060679234	22.3396201079377	22.2247109214482	28.6205186311914	22.2602280263439	24.4625146663237	20.6549564055893	37.7880303773163	30.1558012266854	23.7314978821245	22.1757523339639	20.2979392052747	17.2900074917961	21.8379860778571
ANKRD13A	5.96357889106191	2.75248237815134	2.41237270679807	2.13947654696182	1.37540184482689	3.26211137714352	5.56552433882414	2.41237270679807	3.13771949026736	11.4562515803906	1.06344226496818	1.88073832245271	8.26128808208085	2.23104928157166	3.10672689542022	2.76444842163675	2.15531997318359	5.47461448894054	4.68700482558367	1.10722786905789	2.3721008138809	5.0956824929296	1.17557751700116	3.91157630213167	1.41497783650014	6.42017126059639	5.36371069876714	5.07070146977449	8.32100507982054	1.65557145710476	5.25499165825685	14.7588885477091	7.00569588125711	8.93297022542605	9.26159736575968
ANKRD13B	1.99735358400562	0.929112124217468	1.24156632615178	0.970537232657923	0.78238553977847	1.5970535037704	0.511852220814767	1.24156632615178	0.608476640919252	0.350006647010189	2.15506315740082	0.291775052663263	0.333025713880686	0.761467946113384	1.79796946239631	0.205112969776502	0	1.17516508868006	1.28789204781487	0.290694034311781	0.536488235185285	9.22293040438848	9.02768200018886	6.39114880738456	3.12489812974873	3.19555192475122	2.7459907338708	4.19552731526184	5.56486371263546	3.49004294519347	3.49591063750505	3.84525212199071	7.84572468707943	10.9501528432292	6.43395104771477
ANKRD13C	2.78221277047614	7.76523787646437	9.69396212223999	7.75738488353123	4.2987485789068	4.19498820078341	5.3077721542438	9.69396212223999	14.1545402664085	8.18373400799593	7.03075232079693	4.26749323871833	9.74164836460752	13.5414300993711	1.25224037427893	12.4284727994799	3.61446460529744	9.37151400760358	13.0298775258993	8.50336459294878	6.99745523289226	9.17648337915847	4.07526568898972	3.16535034220558	15.9273839778407	10.492214715783	5.73753982411783	13.3319851503759	25.5267363494853	13.5426211336394	10.0568386579304	18.4790355978261	10.4082844290184	5.98157272351015	12.8587645025416
ANKRD13D	2.92108722794982	2.22693330712388	1.33793166534358	2.2304701659779	2.22487659298067	3.77041749601513	1.41397124149543	1.33793166534358	2.89212356551017	2.4496984749232	2.73703227258097	4.90722045702471	1.70465063629691	1.33635685320625	5.02300429544468	1.23739013188897	1.54742720590221	4.08180325560083	2.52787510988178	2.65708659970467	7.09708768266186	26.2059176824223	10.7578316071923	14.020379242821	13.6064257452727	19.0275236957191	18.7411148014648	9.58729634275931	6.73530627302503	11.1804396214346	15.893813077065	10.2630693117761	12.2937919817794	14.1303230687471	11.6596187219527
ANKRD16	0.401615400854912	0.290608999201499	0.0919749942679003	0.455349004472514	0.795325867061299	0	0.160097858754481	0.0919749942679003	0.342576325809048	2.11131460598443	0.558763322432727	0.410678154189763	0.156246377961233	0.214355715288258	0	0.0721749641198853	0.070917726756645	0	0.286220384413758	1.43204811118723	0.0686469051973566	4.45077436993851	1.17653795614904	0.599709758461989	4.99811952050942	2.99852769932538	3.8650268270528	3.69079578162433	6.21209110026348	3.04094295898424	2.99511821000681	3.51796587520232	0.788784692512864	5.74191886210415	1.96867200642992
ANKRD17	54.2591011169952	68.2529334484865	54.9938975442493	54.4162965754853	43.3428363748848	54.7219070273049	31.87478968132	54.9938975442493	64.1357673643778	45.5852495371816	58.9451754320341	72.8938376969558	57.29267410713	71.9549521409329	22.639377975259	91.31697291479	26.8692319895468	59.4535897214643	51.9788767868095	42.7840809814661	33.2306431213213	43.0718311908972	29.9568722646379	26.0083395000157	45.8751167469896	56.1127428849839	45.1786394432778	56.2722226794741	74.9472016541829	49.3956550322759	62.5182158932662	59.8260495506982	41.4239694025191	44.4636199824492	49.3256803763502
ANKRD18A	4.45694205109841	2.71582679918026	2.2025544533023	3.57147186340015	3.7520108224822	1.05035456243391	3.74040425874183	2.2025544533023	1.70078454557995	3.08294650425289	2.51765744277217	2.99836598544731	3.28537907925356	3.13002714631642	1.13701300520371	5.73321875703979	1.7811327517922	4.00934520964341	4.34657258712705	2.62878626905693	2.36562555150425	5.8491279895069	5.9098631139565	9.34077424899758	3.26962306178467	3.00237060287481	7.52496156440896	5.38930859504221	8.6765225040818	4.37207826719334	5.49808736393691	7.42880837757642	3.53214141751323	4.94236152042961	5.28937338471226
ANKRD18B	0.769357144885114	0.455487555518142	0.192209993143094	0.101956239446271	0.60729759145459	0.704644982831391	0.292751932262334	0.192209993143094	1.34234705093352	1.9487394160751	0.208519203717669	0	0.163262392542726	0.895924177950581	1.08484409707127	1.54602543938549	0.444613099966537	0.73454338934664	0.797527176648888	0.106882295183613	0.143458787709688	0	0.737621201123318	0.313319423065338	0.313353165089817	0.447596027217038	0	0.964131389087456	1.83442320202865	0.733267395055892	0.111771771538584	2.40349594604779	1.23630586943283	0.473664577285984	0.308560850589494
ANKRD18DP	0	0.0644580702780941	0	0.0577131240395101	0	0	0	0	0	0.0624395737345353	0	0	0	0	0	0	0	0	0	0	0	0	0	0	0	0	0	0	0	0	0	0	0	0	0
ANKRD18EP	1.08948858742556	11.318513870876	8.01985607313189	4.53767245012774	6.18808897384437	5.07749285682	3.72264018076529	8.01985607313189	7.86610951757972	11.2095403890678	3.61934514215814	5.49079188675447	2.17985068341051	9.55316314715526	3.09307569028308	11.4119806489861	4.78209655956283	5.67296212347561	5.76790622693987	4.51906628226367	1.91543644289281	0	0	0	0	0	1.49784474300678	0.429097077954805	0	0	0	0	0	0	0.457761120036136
ANKRD2	0.28232095718264	0.76607816812249	0	0.548732087697506	0.258039246483335	0.406331167120553	0	0	1.26429788057026	1.78101245880424	0.673354638828057	1.29911283785735	0	1.20547390541157	0.273687623903618	1.06546363297584	0.149557714593614	1.04647195801758	0.201202475604434	0.43143322046204	0.144768800760793	15.6436590535399	2.97742754995125	5.05888865856289	19.3944949333399	28.004365221818	16.3018361003192	6.22678709401542	19.3661330438202	17.7591197774322	21.656146632165	1.71207796927091	11.6442233725882	7.01051865858122	13.2854833128613
ANKRD20A1	0	0.0341604001827207	0.17298308694516	0.0305858274143009	0.057531491494671	0	0.0752764978163356	0.17298308694516	0.241614218725189	0.165453357260612	0	0	0	0.0335960094643551	0.0305101983930662	0.237551894813759	0.100034531595882	0.233317580068148	0.0897187437314178	0	0	0.348785330158058	0	0	0	0.100705667309857	0	0	0	0	0	0	0	0.142094521059414	0.277695283021307
ANKRD20A17P	0	0	0	0	0	0	0	0	0	0	0	0	0	0	0	0.166056684366052	0	0	0	0	0	0	0	0	0	0	0	0	0.621412185904095	0	0	0	0	0	0
ANKRD20A18P	0	0	0	0	0	0	0	0	0	0	0	0	0	0	0	0	0	0	0	0	0	0	0	0	0	0	0	0	1.67983375457814	0	0	0	0	0	0
ANKRD20A8P	0.357547875574074	0.138600925429642	0.105278110645801	0.148917130782247	0.420166398980782	0.049009686075804	0.213796517114774	0.105278110645801	0	0.0268521308990539	0.0913688510853657	0.15669266232178	0	0.0817865946112306	0.0990326040608853	0.357995021532299	0.243525460707981	0.851987362827404	0.655237688009552	0.312224240843102	0.23572765201187	0	0	0	0	0.490318565725098	0	0.563283545724212	0.515260727713495	0	0.408134205674245	0.51625626213884	0.300957750509896	0	0.225341758341978
ANKRD22	0	0	0	0	0	0	0	0	0.262398887853739	0.377341333835516	0	0	1.19678076736263	0.164187356391006	0	0	0	0	0.0730775449567043	0	0.262903041181366	0	0	0	0.306267749341854	0.164053187197133	0	0	0	0.537515285712436	0	0	0	0	0
ANKRD23	0.0998410209290787	0	0	0	0	0.0957976315690832	0	0	0.19161897824318	0.0524869826493815	0	0	0	0	0	0.0538277821610648	0.0528901398672517	0	0.0711539829641807	0.152573629756378	0	6.08550919214112	1.75491403646895	2.38539197126485	1.64013359064438	3.51416880886085	7.68672164483325	2.20206387360867	0	1.39564453094235	3.35061968899129	4.23825881888488	0.980453797664052	1.80307315243416	0.880936340191403
ANKRD24	1.55655141949579	0.198762525157932	0.377438733741316	0.0889819243684713	0.125530268209875	0.527122506474674	0.109499206032345	0.377438733741316	0.995799087426614	0.0962691505634386	0.764334272080529	0.421326045536659	0.534324895575963	0.733044801946881	0.177523800752861	0.641734482049405	0.727564519027717	0.226259992710998	0.326268207534682	0.279843362937157	0.751218703277286	2.79043855781795	3.05784160797967	4.37517356195783	1.77760567300728	6.445522853266	1.7623278335243	1.26216306345222	6.28079102516387	1.75987999036157	5.9992261738849	5.36749581798173	27.3341928312907	5.37405670974997	8.88674560613737
ANKRD26	7.68637559777478	19.0372498910238	15.7007256931974	11.7310918438663	13.4847846292826	10.4934175360188	11.5056349342142	15.7007256931974	26.6658202378906	14.5359264750511	15.1643221068876	11.3149821628483	13.065195805795	26.404542699996	7.50133627284001	25.503638435925	6.61327226014744	22.5632584948815	14.5954013933393	12.3767167427019	11.903637886508	16.7219309063236	13.5104071458656	6.08545678590443	9.5528848803027	13.2877710287445	21.347447000949	14.7910697587725	27.3723420863107	9.37442181538021	13.3551010044127	15.6417651014488	26.646440198149	9.66557673763223	18.5859892106852
ANKRD26P3	0	0	0.251907346126449	0	0.460792617265664	0.395784195675938	0.383676005204854	0.251907346126449	0.0586419532879664	0.192753716545457	0	0	0	0	1.99937719879019	0.49419420498288	0	1.13256568291453	0.2613065939602	0	0.282022192755307	0	0	0	0	0.879918303225618	0	0	4.62339565480223	0	1.1718903842497	0	0	0	0
ANKRD26P4	0.431208114602116	0	0	0.209529015591863	0	0	0.515683629251276	0	3.31036912729164	0.226688515589908	0	0	0.503277806906707	0	0	0	0	0	0	0	2.43226824099266	0	0	0	0	2.75954729622125	0	0	0	0	1.37820477031892	0	0	0	0
ANKRD27	6.31511947681402	12.2360124928158	8.82088121863991	6.0103781195704	5.93892990923573	10.1156391680782	5.08686520509364	8.82088121863991	6.44409244796495	4.41737908771517	8.34010930347143	8.96595852999845	6.09139911531879	11.2538798771799	2.93451433972235	10.4954848448407	5.66781628162103	3.61116598380585	5.3561026962279	5.7424756539827	3.3453231288048	6.79609260080431	6.05462111412562	13.9501857179246	13.3281489122271	7.01401051848821	10.0454258213629	4.17277637484193	10.8456179573196	12.8585243498274	7.92349219781391	6.22454167712718	4.61271721064345	7.65815063046929	4.14451984128525
ANKRD28	2.03443346016607	2.68135511501631	4.14327936221379	2.52434522598037	2.15829829124474	2.19604771077162	4.86597535937706	4.14327936221379	6.13574980138306	3.36132669445127	2.53444033721893	2.28466128168888	8.39540222411774	6.57324576377916	1.10937419137555	5.75837927641128	2.61733958558402	3.27673670359158	5.33350719874236	3.49757050213697	2.03055061719815	2.31498684637188	10.6001103264538	5.85881757646087	6.4562442078691	6.10289204500865	2.09772651486016	7.81233715110053	14.4391811660812	7.80793865052043	5.22510233514845	13.7327095881537	13.414096544543	4.10052830371882	6.03695819779476
ANKRD29	5.23470658056799	18.6042745701997	12.0173779326754	10.3605355535762	9.21888134179155	9.43289435538477	5.19139199776101	12.0173779326754	15.9276370274473	12.4842950614732	9.09739683047153	14.9814008281567	1.93719211946325	16.6273493598073	2.56825787825966	17.5183720765601	5.91809921741989	10.5298692680717	8.0072126242727	5.46307273832998	6.35056082302614	35.5500140768581	33.6625165574199	27.7397304825756	48.8119296566777	54.6415736833587	43.0049735782405	71.1034654367347	59.8897251632207	49.3033669086365	58.558131623415	54.5855919917572	37.6138563049613	34.874517160547	37.3633514600416
ANKRD30A	0	0	0	0	0	0	0	0	0	0.042409233913039	0	0	0	0	0	0	0	0	0	0.493115086955825	0	0	0.141796224726903	0	0	0	0	0	0	0	0	0	0	0	0
ANKRD30B	1.12105779955315	0.715762667061	0.226532101142768	0.480648498419841	0.57259207874268	0.442917542867939	0.433748706187687	0.226532101142768	0.80156904308347	0.554678917734481	0.235923433903617	0	0	0.56314959328789	0.351604005563881	0.9599316702487	0.06986743202683	0.855522833031596	1.45690414603397	1.10851668251684	0.236705845030164	0.913512125188602	1.622758726382	0.59082802990782	0.492409714512518	1.58256394764781	0.634630934255288	2.72710119730452	2.92699944616127	0.230454342822621	2.21307028073588	2.1328397797056	4.66261653397817	1.48865283814338	1.64858850248687
ANKRD30BL	0.165614598290685	0.494334895548941	0	0.120711076296101	0.189213132528461	0	0.792236826826298	0	0.370830043401547	4.04850017230005	0.197501027074896	0.889097034843817	0	0.0441970546986099	0	0.0446443077030218	0.0438666351072031	1.17660227258678	0	0	4.41604833434541	0	0.291102174717288	0	0.618324064392918	0.39744844320955	0.796912747845937	0	0.501199640541204	0.144691972671732	0	1.67389335854194	1.13845213352372	0.74772681872219	0.730641157025536
ANKRD30BP1	0	0.203399711243501	0	0.091057897901313	0.342557133254638	0.0899034040091373	0.112053853565579	0	0	2.06881788015492	0.335214174613281	0	0	0.200039185355922	0.0908327406871341	0.404126972016192	0	0.57884675628374	0	0	0	1.03837828392893	0	0	0	0.299813578615072	0	0	0.378077862421064	0	0.299472674245878	0.37880834605247	0.368051411877	0	0
ANKRD31	0.313858189451433	0.953853013008903	2.67384246284187	0.518524915998865	0.458982466009585	0.692639188901533	0.713154268157028	2.67384246284187	3.25279528482342	0	0.299429231057159	0.577693143650326	1.31873283758883	1.07210704060814	0.0912781356767124	2.23359726534662	0.598551699319033	1.70627632259869	0	0	0.772514360664093	0.695646622331793	0.441336947081343	0.187466734180579	0	0.401711604567911	1.81228656003395	0	1.13979525977199	0	0.802509673186011	0.126888606262749	0.862997656227681	0.28340519247768	0.369239125937821
ANKRD33	0	0	0	0	0	0	0	0	0.0704681068147141	0	0	0	0	0	0	0	0	0	0	0	0	0.91552632239929	1.5488921304936	0	0.164498475211173	2.29096592553996	3.18015114030157	0.911038055265162	2.66677560823591	0.384937450286131	0.88013883557608	0.22266067342584	0	0.248655859923277	0.971896155903557
ANKRD33B	0.0815787531359176	0.287773224839082	0.308262302803697	0.614420940872287	0.0932029639169867	1.23283052806237	0.0975603799240689	0.308262302803697	0.443612975918219	0.171545625658	0.851247518990413	0.187694187765709	0.285640097517498	0.500725388894009	0.177939195487272	1.07755791298771	0.496981938577385	0.0251988252362094	0.843014932884494	0.373997572173904	0.920304621703883	0.452035234226554	0.788654139280626	1.21816977722041	1.09647086802612	0.391551816898863	0.785089587492552	0.899638362383388	0.164587913422771	1.56799822301656	0.586659901733884	0.32981182693247	0.0801115589329006	0.644554217005146	0.299917173139278
ANKRD34A	10.2663005219899	3.20968179586619	4.37000231550182	5.58496708680573	3.00878260040749	2.83738179833578	4.67079288275808	4.37000231550182	1.64195871768189	2.75718938193663	4.65762943787563	9.0716130545486	0.390722350772028	4.82431740591552	0.594977957658084	4.57232624781273	1.47785510675112	4.54991526066973	1.35196444176916	2.21686865638122	2.05996814942544	10.2024697148005	1.56914460182667	5.66546838013124	11.332157012559	14.4611253367084	13.9608432924871	14.459554598562	37.8230288255001	13.6489739080616	12.3047293236728	15.1133282428594	38.354145359179	21.1602004948494	14.112659362901
ANKRD34B	0.322050085591203	2.33035518227617	0.663781798254186	0.208650487224602	0.637761308492551	0.0515012686488402	1.21961340513437	0.663781798254186	2.12898259081802	3.21676706477817	0	0.329317387793678	0	1.89077918674077	0	8.04478491581552	0	4.17807220030839	2.29516345992165	0	0.715611606066783	5.94836197240209	0	5.61049223718371	3.04602378325385	17.6901010832842	6.19862793017901	14.5020419155333	45.0491266007622	2.81364461009064	18.6993060752784	32.1161180769558	9.27690172955381	5.33137451446612	7.41966477895049
ANKRD34C	1.40658676041692	2.20025819734764	0.795840992614997	0.603067758469815	0.983113372331882	0.555726878670095	1.43476913612125	0.795840992614997	4.18170071708136	0.695953431017288	0.246676828150755	0.253822490773717	0	1.85477657906463	1.44378375300236	4.46082387814278	0.350649555847843	1.89126573790109	0.766568834038868	2.78170294154499	0.466704671569991	0.458472011445898	0.43630048222372	2.10037713830153	1.11208411710628	2.64751558413471	0	2.05300981268298	5.67567340872211	2.45777624918603	2.2478294325036	4.68311477381934	1.95005547088618	6.72410445363928	10.5857374581251
ANKRD34C-AS1	0.690223603828155	0.686738199460997	0.131724928606091	0.577612048037104	0.438096680060984	0.0183964093572942	0.137573560176555	0.131724928606091	1.52095807667539	0.443488718134332	0.708793527312666	0	0	0.347929243012112	0.0371731482059487	0.76492084972886	0.0812536717683549	0.0947568292978569	0.5738875441489	0.0585986710559225	0.963485628128021	0.531193234266741	1.21321184357744	0.0572595669410493	0.458125866749305	0.368094626707412	0.369028116034246	0.740024764976067	4.87392371589479	0.469019781114801	0.490234777423187	1.62778020536223	1.95811757422458	0.8656287026628	1.29696841535652
ANKRD35	8.77033453428032	9.7837498928319	13.1390504746312	6.03727672044352	3.89667651877971	10.6942545147212	3.56899686911194	13.1390504746312	5.61079513100279	2.17723433052454	8.71576789419724	5.79199073839443	3.8385595442037	9.75213334496089	4.6053252896467	8.60304969286269	3.67810582839549	6.54690655983076	8.24702802548117	3.72292359732631	6.74589034481784	39.8227180468182	23.5517499874973	30.5579138299276	14.9167784726283	30.5966755301368	35.1679515039594	7.05235019111447	31.9483101227529	15.3246998495713	28.6152685362827	3.4472347970829	10.0480333711719	7.6993850744962	4.65737570120619
ANKRD36	4.79205047599303	1.1624102427295	1.4715673046018	1.99334808789317	2.09040602966865	1.39332748077968	3.3864017128252	1.4715673046018	2.3224999046785	1.29777367131408	1.79666162748093	1.94893789054075	3.64390258988639	1.06569971886488	1.31974723818288	1.8789540464248	0.884648991338652	2.66887135943131	2.69073541107865	2.38553818896562	0.558470923175942	8.54932067249355	11.3583249548965	9.97461250160813	3.57823544261638	5.45966797129914	11.8786893266741	10.5091517603323	28.5649149972043	3.7426161059568	5.62750662818543	17.3922177897515	15.6149171050624	7.21181323899423	9.44941627191219
ANKRD36B	1.14950619828211	0.39400245350314	0.831320284920322	0.382171517140675	0.829452695275408	0.290250836160056	1.80881497485125	0.831320284920322	0.232229410052213	0.954160787817511	1.11830471898999	1.1135801079492	0.282448038139933	0.258328553648233	0.967728880178478	0.26094271476219	0.384595912938119	1.7940402434896	0.819221835761134	0.647181689592813	0.868655565988704	8.04570643746084	9.1454062484177	4.78811247119408	4.42722221772372	4.35573205263102	4.07565965812391	8.67345185012648	19.1636506481515	3.69999876063316	4.93088326111002	12.718919601972	8.31771186610818	8.74081718438913	11.3881177297071
ANKRD36BP1	0	0	0	0	0	0	0	0	0	0	0	0	0	0	0	0	0	0	0	0	0	0	0	0	0	0	0	0	0	0	0	0	0	0	0
ANKRD36C	6.0200153158238	2.35954577553211	2.75731893242607	3.43594350270772	3.49349145460526	3.07147943969822	5.77091721794494	2.75731893242607	4.52373356754145	3.11452147614779	1.82325650746818	2.49165822031158	6.07819184805103	1.83604895390362	4.16851723881193	4.84264209924045	1.79701251634578	10.2126012875145	3.81360120310564	1.75230119773385	1.83746964576549	18.0024323710599	15.0323512969693	8.70397508082691	7.06382238182003	9.24918246153	22.990012617179	11.7232484624163	37.6898739253215	6.76219807480428	9.54407607157523	14.3903874068269	12.1050023140708	7.76557992768091	12.3658501957417
ANKRD37	0	0.296026477215907	0.874436030722781	0.265050019723396	0	0	0.326164745531765	0.874436030722781	0.581604281500048	0.191170962991933	0.216830355290615	0.278889292459093	3.81981824150231	1.94090394668463	2.37955171808079	0.29408174461631	0.0963196821461757	0.561632937965493	1.42538513676093	0	1.02559024808834	1.00749885870778	2.23714540796382	3.5295833986711	2.71535654376544	0.872693053065975	0	1.50383955949007	0.733669069908962	2.54164647601264	0.290566917843537	0.367543295370927	2.85685001815578	2.46271942224945	2.67382882364649
ANKRD39	4.13864440911485	1.82226134745202	2.78975621195355	2.84577627924519	1.85565928570917	3.7462607922984	0.980545978227502	2.78975621195355	4.69589469861392	2.70937284168647	1.9090040420568	4.19211116219249	3.73668901620592	1.83383234886333	2.57379055235629	2.44178662447526	1.57192399299708	9.16577246492141	3.39470688490737	4.77323372390713	1.96205050806169	14.2787900583426	7.13727486017671	5.36377847255748	6.88036979209127	12.8679805058735	12.0238730113423	4.30569389697692	11.5007451638255	8.05026308418157	9.35923464403577	19.8889545564827	6.59475726527149	14.1021905155115	15.7321135824542
ANKRD40	21.4532954553133	15.3702143212533	15.2052885369491	20.6427934114981	14.2604740598441	16.3943537547261	26.2138288663593	15.2052885369491	64.1750904524031	32.7644909978582	21.79172000543	22.7611417479423	90.2587232258272	25.1636127622183	27.7022749223263	25.1896750163473	19.7647748509929	51.4420429339683	68.891960876903	33.5616822911651	28.2630292770735	34.2997991705259	4.62042602029798	7.72385451697474	15.1961042262973	20.8922464001847	31.8258677665411	24.3129548653307	23.0955408774747	17.4836183562892	19.1068649331629	8.91324825346229	19.3187755781664	12.059474645507	13.2179352516168
ANKRD40CL	0	0.121384594261068	0	0	0	0	0	0	0	0	0	0	0	0	0	0	0	0	0.478206047669179	0	0	0	0	0	0.167013330415057	0	0	0	0	0	0	0	0	0.252457314511239	0
ANKRD42	7.88834278675178	29.736519567975	19.0102544810632	23.32255647556	11.8408518899722	12.8379823660662	17.0169486752263	19.0102544810632	25.5432743478745	17.2576748018713	18.7418703498247	13.0302563512735	13.2435642715119	30.3787548747139	10.2941978817547	42.757812916657	6.62178910358743	22.6418853970878	11.9355299392921	9.08738573296713	8.15221401789731	21.0144323865783	10.0257555238249	8.51728212729011	14.4990627595403	11.2613728352682	25.6943273586327	19.0712072353997	27.3003466475034	18.3427456174821	13.7697988087708	28.5796897291768	20.498353792691	17.8073838834405	17.489715932105
ANKRD42-DT	0.719100717739046	0.650426812139106	0.905757257769902	1.28120433758629	1.15019220005759	0.22999279246808	1.00330489599795	0.905757257769902	0.996758794666759	1.76416457422222	0.57170133466326	0.183831941460017	2.65774266081512	1.4712653834589	0	2.52000006379962	0.253959325775698	5.40498582061127	1.79369240320149	1.28205594506522	0.430197984004499	0.664100330213177	2.52793877997617	0.536896389963045	1.07390841891811	0.191747361864408	0	0.330422325680821	1.45081019412366	1.25650881592813	0.957646673349164	9.20621758042322	1.1769461474007	2.70553289366492	1.93872146683531
ANKRD44	1.02204324683489	0.589329492377279	0.61440959838404	1.52090685729007	0.408686204043542	1.22581531990628	1.58512607853045	0.61440959838404	3.00361926702452	3.24055351110319	1.52352655689928	2.64542562756574	3.24309299398405	1.17623228145857	1.70291913500922	1.1709158376786	0.795211871366029	2.92021103020374	2.68591029690004	2.09873794825261	1.13005672566427	1.85824861617189	0.898227012834195	2.33693230375255	1.00165027409305	1.83955476241164	2.15158986006214	1.84913875664416	4.25288957419783	1.33938784744811	1.68434116441206	2.77617549604242	3.76373173099854	1.80249326184054	2.34840805382643
ANKRD44-AS1	0.900324634883538	0	0	0	0	0	0	0	0	0	0	0	0	0	0	0	0	0	0	0	0	0	0	0	0	0	0	0	0	0	0	0	0	0	0
ANKRD44-IT1	1.14961938878955	0	0	0.558613371783733	0	0	0	0	0.980620726824778	9.66978139466771	0	0	1.34176028969515	0	0.371488065747568	0.619799972516882	0	3.07758037793664	3.00410917972158	0	0.786003853709677	0	0	0	0	0	0	0	0	0	0	0	0	0	0
ANKRD45	0.695159748388866	0.592842358371057	0.272914892082206	0.868593010089907	0.136150889689934	1.09579717497489	2.43465180113178	0.272914892082206	5.46378096363085	3.49787248904185	1.12507357805156	1.52324260826749	1.73859606022317	0.0530043223258238	1.01085279854147	2.03454662493582	0.578688650334224	5.88967102480875	1.20316641593565	1.06231932611708	3.92111122487301	3.57680413002331	0.174555449494112	0.296583735093929	0	0.635532104584289	3.8228628980304	0.547579883237356	0	0.173525136680499	0.47610710247381	0.40149093065246	0.195044942148635	0.22418209528598	0.730198344203096
ANKRD46	16.4703718000086	48.7796193066907	39.4601171283808	34.8512995779559	18.720747332366	33.1937888082795	23.4848704352321	39.4601171283808	54.6206166070236	20.4993411950117	23.334746348899	26.7745221350109	12.240373465231	53.1204400422592	5.90222409064931	60.9818921069427	18.2704535221501	30.1338073333583	32.4550310120302	20.6518631881376	23.0632370461511	40.561696319852	29.197548124144	36.2608013750471	44.4636834704947	44.1432737591407	57.576946031869	49.4832980824994	49.7022976870028	45.6286135820308	49.6047155090303	36.5662004173487	48.107734442331	33.3673092854777	43.1626263512835
ANKRD49	4.00475527437159	1.89294508940617	2.48515216300022	3.5152770827774	0.944597784036125	1.92128479220536	3.39886088027488	2.48515216300022	1.32233813557324	2.78445843021977	2.1568158519636	4.16117599940621	1.50777015629572	1.65481801017236	2.81779145423948	1.60191547611401	3.01115191753853	1.5163557978864	3.31441580437503	0.987085466556953	1.1261469594344	4.29497621318569	1.13535356222518	13.1175871481941	3.85852935547369	4.75371400366086	8.70270941190696	5.69856075270663	12.2499135102065	4.51460857021167	4.7483087719124	1.82798023061964	3.04469398812913	2.04139325177631	4.17947018205178
ANKRD49P2	0	0	0	0	1.75616766720131	0	0	0	1.47507067116654	0	0	4.71547899369859	0.897024233698634	0	0	3.7292655006785	18.3215215279363	0	0.547738821955035	0	13.0055618889851	0	5.40368652280084	0	0	0	0	0	0	0	0	0	0	0	0
ANKRD50	64.6273039229768	133.824155913267	131.668717186228	79.593876222956	94.4974299875394	87.1401465538376	58.4115163367082	131.668717186228	80.7540555512926	49.6406108360441	81.2624744092393	73.7036119958477	31.9539648713443	163.249005183353	20.1313765695307	166.984548267329	37.1464441095991	57.6444522507265	70.0494948996809	46.6056251299415	34.810956421903	46.8272254550305	40.1841604363647	44.6367286009603	65.5020662889694	31.8086599429459	51.5307623111267	49.6784971643006	54.0151135678741	65.4935106830738	31.77249176403	32.6599273052208	29.4462882938083	19.4452104415906	27.8679641992265
ANKRD52	128.337379348192	44.5741708516534	56.9401712499465	73.1568430077094	49.8979183975123	85.6984382835757	36.4381127908204	56.9401712499465	44.5458064322472	34.8212388494085	70.0932725007382	65.3790488040145	38.4639472191096	58.0285462862158	45.1509115816088	58.9164895468401	27.2583826131845	68.1711627805939	54.7914088433863	50.0779269304148	46.4309502159105	88.8589300341178	30.8017183018871	33.5940898170333	66.4318310053339	53.9157551421873	59.0476809252682	44.9805527880566	43.2323219724699	60.8337229565968	45.8319939931032	34.2016698272251	26.4748113066272	59.1807153844132	34.9978191979335
ANKRD53	0.162172489656378	0.0880110389505726	0	0.394007452122467	0	0	0.096971387131574	0	0	0	0	0.49749610127501	0	0	0	0	0.171819670526788	0.100186778245151	0	0	0	0	0	0	0	0	0	0	0	0	0	1.96692409612993	0	0.732186178190553	0
ANKRD54	5.22557441841288	1.7218086718066	4.42359915483473	4.53422698888998	3.1983053529099	5.90929545185526	3.23623780999377	4.42359915483473	7.52185240198956	8.24134102235746	3.83915678159603	2.57632719052075	2.83165417553432	6.82325003516655	2.84949963142386	4.27624331835585	3.11424131301732	7.89768493236296	4.38914721611258	5.56136093683972	5.98119390386991	7.49737504913332	8.85699917421718	11.5652455925722	8.36131885162214	16.2728429683207	3.59209782559804	5.65978068380296	24.8508253661328	7.3372673112341	16.4034622435453	27.7282531975382	45.4512473389645	13.060266712845	13.5851821783116
ANKRD55	1.25062054947357	0.60329955058113	0.286407885813882	1.08033956478844	0.508025707798262	0.466656000050142	0.747811233056039	0.286407885813882	0.355591437237343	0.803560036606016	0.248567905598587	1.91826261302342	0.486547404913201	2.29916136954366	0.336771321475704	3.07159803204912	1.17779236838716	3.26211956248153	0.693220334027895	1.69880489251132	0.14250985746534	4.23487859826239	0.48849472806188	4.14995897985909	2.49024353857674	1.55622367027403	2.67457758724142	2.29860958448517	11.4944391103631	4.37050250967676	1.99858391896655	0.561787682815942	2.45625626773002	2.19581343330484	1.43042586084562
ANKRD6	4.71141488579285	6.92489875897665	8.93524893396913	4.26864850861344	2.98293925386926	7.60498570695623	2.49439637366961	8.93524893396913	8.63417929101216	2.39941659906174	2.92631358853334	5.04356266754434	5.38429473544615	6.86287544670349	2.14094086531529	6.19146535382804	2.65183190071691	3.18348378986	6.43558664751098	3.07492437025365	1.76161100913787	6.39062307699928	5.69338937639535	7.9147031259342	10.7006583298564	4.0829530499979	6.61226585483574	2.70608244681214	10.2975600280645	11.7483398666068	4.62731384787203	3.47222074475554	5.49418258328716	2.99128799119157	2.67033718183773
ANKRD60	0	0	0	0	0	0	0	0	0	0	0	0	0	0	0	0	0	0	0	0	0	0	0	0	0	0	0	0	0	0	0	0.797760158449614	0	0	0
ANKRD61	2.59088501746176	0.156230417701438	0	0.699411682404323	0	0	3.27058661559576	0	1.28917514034255	0.908028488308133	1.02990609375212	0	1.00797030898392	0	0.976755163734733	1.24163255211159	0	0	1.43613038982026	0.439922419459185	0	0	2.02400907705752	0.429869257646682	0	0	0	0	0	0	0	0.581922027034925	1.69619196000658	0	0
ANKRD62	0.592833153215644	0	0.0581855452676814	0.617281056891473	0	0	0.0506408360335654	0.0581855452676814	0.487624147859272	0	0	0	0	0.0904043124225855	0	0.0456595803611431	0	0.732479889572362	0.301782915135449	0	0	1.8771097198004	0	0	0.37943135991959	0.541982619683728	0.815035634400217	0	1.36692695017977	0.147982466158168	0.406024766943243	3.93750796419807	1.33067667787988	0.955913937414378	2.98902774761656
ANKRD62P1	0	0	0.173409416179775	0.122644833525736	0.115346563970215	0	0	0.173409416179775	0	0	0.300997406327637	0	1.76751910004204	0	0	0	0	0.155928405327943	0.179879724030828	0	0	0	0	0	0	0	0	0	0	0	0	0	0	0	0
ANKRD63	0	0	0	0	0	0	0	0	0	0	0	0	0	0	0	0	0	0	0	0	0	0	0	0	0	0	0	0	0	0	0	0	0	0	0
ANKRD65	0.154934836941002	0.252249490607957	0.106446097753319	0.150569262339085	0.495632493670808	0	0.833792554859759	0.106446097753319	2.08150101139272	3.25800438442378	0.277147574018394	0.475293173910997	3.61659543541129	0.496163758534092	0.0750984762262009	0.501184697897539	0.820757352024712	1.24430159758482	2.09793912630054	1.18383056522394	0.794476285566986	0	2.45097241394437	0.231355504399103	1.15690209778811	4.46182476979798	0	0.854299174869172	13.7537977001163	0	5.94233524267614	5.01104414203146	4.56444999827792	0	1.13920883881913
ANKRD66	0	0	0	0.377401937618064	0	0	0	0	0.425900686745268	0	0	1.19132259787984	0	0	0	0.119639973026462	0	0.20563797549885	0.0790749707751987	0.678233589263727	0	0	0	0	0	0	0	0	0	0	0	0	0	0	0
ANKRD7	0.675540417005294	0.513262266069929	0.556946205395333	0.131301164124189	0.185231668855864	0.129636438762516	0	0.556946205395333	0.864349898561747	1.06540611713594	0.322241946220155	0.414470696510777	0	0.216335253556091	0	0.291365950140962	0.0715726398005719	0.166933906231696	0	1.03233773563724	0	1.87161521163311	1.89984493182905	2.62274122599142	0.807084207533447	3.6746940001627	3.90071968693323	0	18.8083760885286	0.708236664386933	1.29547611985783	2.18489457643984	18.8402992848884	1.21998831537555	1.5894818838194
ANKRD9	2.33012708986576	1.17203157696831	1.24947162024317	1.15985123780735	1.24666463922526	1.55412651863853	1.29135537014228	1.24947162024317	1.81791682327915	1.79262560885471	1.52492685704349	0.871722497100912	1.26028918072504	0.970667389984564	1.23962495857289	1.34817385808842	0.903197463410102	1.26395461521935	1.17458365301873	1.12904062674465	2.30226177336418	14.1710976401344	11.0883152659707	10.3534797923155	16.5503769028189	18.1851410336445	13.126506205085	11.4379850402226	12.3834137601643	14.2999349595195	17.2562403608883	11.9478086327626	9.37611992986989	13.7275766241467	9.69478101279638
ANKS1A	15.2810453886123	13.0543217592591	11.7902894511273	12.9063265723183	12.9754297231861	24.1902998184887	10.2326608593194	11.7902894511273	19.3052926178742	9.4778100246051	17.9069902602176	9.53819102052642	6.18881275850211	15.0255839589209	13.1547998297233	17.126818327408	6.230879207529	8.96382823676425	11.6805400464452	10.6815006376925	12.606538038479	14.9581214409795	14.3194831405722	33.2557338876945	31.5315586300229	38.7158185916661	12.9895465027804	26.0483840666864	25.5782264659206	31.2495329545092	39.9043638193659	28.3560647141649	18.745935102365	18.9346550825503	23.8186609805952
ANKS1B	9.9697126288402	4.90772421885024	7.91901954627613	9.00445873574008	4.86099202423688	4.97856469066432	4.38795307437641	7.91901954627613	12.7087665461632	7.01415654860657	12.5300893059057	6.99226651922297	10.5978385558252	9.02027777932457	2.80244439502069	7.51303960171675	2.41491124551398	11.0817653210956	7.73905944864705	3.90795825562643	5.68242101160494	19.612319342066	9.90195121983246	14.6658416459129	14.9995135929707	19.6860856154027	16.0503692537522	16.96169931452	23.5538437785688	15.8014159114198	21.3220859245938	11.9120539284213	29.6259908848087	12.3824454150087	10.8459525160177
ANKS3	0.937170660866317	0.282557046757939	0.250394557348554	0.278289045873789	0.499664074707276	0.549521416574407	1.05850160300052	0.250394557348554	2.73129294839878	0.191596165311755	0.0620893226321499	0	0.42536825316848	0.0277888700551631	0.075709343343445	0.449121281559428	0.579203497887902	0.32164692659793	0.148421348297933	0.0795640064680249	0.106791830149421	1.73098240620384	0.0915151536811403	0.388728999511457	0.933050070122551	2.1657606194924	1.50317515134488	0.861248227638825	1.57564477742586	0.727799886941596	2.41290934305327	2.94688627925516	0.306771880921373	1.05779871472954	1.53130054389312
ANKS4B	0	0	0	0.138135020688598	0	0	0	0	0	0	0	0	0	0	0	0	0	0	0	0	0.048591147329149	0.262537003084506	0.333121086820824	0	0	0	0	0	0	0	0	0	0	0	0
ANKS6	3.92914187024609	0.376296351369578	0.0952753833648527	0.539072619667624	0.253496917161353	1.88500919644976	0.663370951643482	0.0952753833648527	0.207007021519685	1.04493634189209	0.606376291488074	0.709024572230126	1.34877543602283	0.814174382374493	0.0224058193570385	0.373824289449643	0.171412514909426	1.3136202758941	1.41656805014528	1.90727367163635	1.25628019464086	5.76310493060758	3.4125176737593	1.86368841661512	2.14002084276923	6.28620639161211	4.44857522409597	2.42138193120784	4.6630456288222	1.21156260800112	7.97809802723547	6.72775933219254	9.44191832337673	6.46971009584625	7.13760229819377
ANKUB1	0.250395910068466	0.135889904883341	0	0.212922975807746	0.0286074989797768	0	0.41174311779308	0	2.2827079289278	0.855624439955794	0.0746514044116375	0.0960173557320198	2.70327244999553	0	0	0.0674985911390125	0	0.966808533951907	0.579963676241815	0.286984842400865	0	0.173433292227127	0	0	0	0	0	0	0	0	0	0	0	0	0
ANKZF1	1.87942583129875	2.36777527204564	3.41255410487028	1.14154346525143	1.07361323387319	4.47607880088357	2.40815720689191	3.41255410487028	4.29413221766216	2.47006165602636	3.48198711870135	1.75024394403994	3.99538091834016	2.86603741889593	1.78941838650076	3.0397923607038	0.640037422539081	4.14667871288303	2.96584910868853	1.84633341832337	1.58327681067998	11.1579301753333	6.01705762531932	2.70621116631873	3.3079476269444	3.54382302705785	10.3354477826481	3.88613037730919	5.1460219360303	2.93212841556226	3.53979350725039	8.54804650199149	13.5785220048175	6.36400917717452	5.33022058565426
ANLN	13.6617545063202	12.6412733994829	11.7796088206442	17.5917724446395	22.6322191361769	11.6337733221962	30.0621972296558	11.7796088206442	49.4687754917658	64.9617389473129	20.9353558697227	10.7918576486184	63.5412358678362	23.0418990000705	14.6345979731194	21.1022408851967	18.2739975249364	32.4937948011311	69.0794830736678	11.7957453937998	27.4264818934071	1.51402029592706	6.36354596392367	0.102001659768422	2.04025289081325	0.546433619186716	5.2590660178007	0.564974241709378	1.24033747961848	2.50652242203573	0.654974753278127	1.51889703004464	0.40248143389851	4.16346187468335	1.20542998292657
ANO1	0	0.0369234154441366	0	0.165298592270611	0.373109064920099	0.0326405648835699	0.0406825650048756	0	0.130578420151431	0.250370142613002	0.405679115155087	0.208715354894648	0.158815451440416	0	0.0329779722873402	0.0366808487305844	0	0.252189139857749	0	0	0.279102514404798	0	0	0	0	0	0	0	0.274531874191146	0	0	0	0	0	0.200104180025761
ANO10	15.73481265866	29.7402706268924	27.5319357486667	34.6505883873772	22.1390105633467	50.2756846269996	18.6319373709614	27.5319357486667	23.2566219593944	15.3213127282337	30.0413636523501	22.2325689111132	13.9317962441724	35.4958463181971	11.7595830023594	35.2282107747159	14.0018564165542	23.0805314078288	18.7264492947189	12.7926276465781	28.1801715613762	71.5113539495418	32.1532128822172	38.4268141164746	60.3088138260537	44.2715451993112	61.9135612447095	42.5255096170733	29.0870286752989	59.3219566125813	48.0611427000525	49.9822023058	38.2109095510205	35.6952191453458	38.5271160418228
ANO2	0.916877365980518	0	0.31496472857209	0.0636459040167131	0.0897877569897648	0	0.11748188196372	0.31496472857209	0.712263008336798	0.0344291110808013	0.820055523570333	0	5.65634369712894	0.139819555295938	1.46023614269152	0.741480926353929	0.381629205855903	0.32367296799009	0	1.10089618413983	0.235078610603897	0	0	0	0	0	0	0	0	0	0	0	0.900387322868401	0	0
ANO3	4.67718359071314	6.10334820516708	3.71888116656277	6.17969476389601	3.38630580354535	2.77333836151856	2.82815588845311	3.71888116656277	0.30258345134	1.76814134032923	1.25341575489354	2.33762536259138	1.10404753022511	1.96343785395531	0.433037371316905	4.78826952468986	1.97659850098123	3.4413869141512	1.94754704160433	1.36525506724017	0.835387482619788	3.34878661702237	3.97200421475537	3.21742939049139	5.4937637013117	2.27012149288246	6.57476019585889	3.18748392583644	19.2968612854323	5.60144483864409	3.44330184758961	5.20534665542838	1.44500903259573	1.54224052080958	0.154564113910854
ANO4	18.3632352986452	22.2004455293544	25.2324755137041	23.5819728574873	11.3890478067626	27.2159211697959	14.3136520666704	25.2324755137041	13.2163025994533	5.9473412835375	26.2492085733699	18.6099582218791	5.35809071991932	30.5408635294433	4.88751764067945	28.8168329827628	18.1962085618901	11.4963576184363	15.3070913609631	8.76939607811274	18.4542993051465	2.04413191495075	0.57637881061694	0.734485435618846	2.20369360167828	1.04925752708032	3.94469418010191	5.4242954213026	5.95421562159056	1.7189302112637	1.17907252213596	1.65714437556674	0.966052094892681	0.740245061480623	3.01387649573521
ANO5	37.2211979519737	74.2508275827066	94.1461243368323	53.2162002286797	42.1327110033216	50.9204735092308	34.3789086167517	94.1461243368323	40.2473360936266	41.1930250344347	61.7524079861939	55.939977954835	22.7226174013849	95.6097212416912	22.4348782790797	82.1484896016834	17.5299929917624	18.0576239862205	34.400407553264	28.6039999225918	16.6936547069487	32.5416987024373	23.4734571958156	22.4243397508175	41.0890183865162	22.4813865550363	28.9042069077318	40.0710828733935	33.6520977291844	43.0149457531344	25.0271015505675	35.6685898966824	22.0153339552098	26.0305702745161	30.8384041478547
ANO6	28.056017948247	41.4935657930927	40.1915647082812	29.7309841796105	28.0299714156736	32.8144695325397	22.5466776820791	40.1915647082812	44.2035780400495	19.6656072298033	36.8094607755292	35.0220943950024	65.4322263466504	50.0210189380862	13.9124874497847	55.0059994309954	15.9429250205922	15.6114724151067	43.7119524786651	36.1846473559004	15.7640302951569	12.6794373671837	12.3285747798437	30.8266108994487	17.1607565963196	14.8826222578538	17.2342179829239	10.011535661193	20.0723304736477	19.9917393352306	15.8991442841892	16.5916675577007	15.8274174366516	6.73771324629995	6.94951976040288
ANO7	0	0	0.0494193999051405	0.0699043247804285	0.032872251681064	0.103527045389275	0.0430113650385173	0.0494193999051405	0.0920354308143711	0.264702129705511	0	0	0.0839532777105131	0.191960342049186	0.209194420869614	0	0	0.0444375420276121	0.10252670486463	0	0.0737698085702937	0.797153618496449	0	0.966696327073057	0.107422270291546	0	0.692243610815426	0	0	0.125687653873057	0	0	0	0	0.423117565561057
ANO8	0.327390776321287	0.177675032478838	0.506092176251344	0.914727071065378	0.261828634019104	1.09946204846979	0.293646022650576	0.506092176251344	1.15195995272054	0.989639173953942	0.927258443449086	0.627709866044293	1.71949060901193	0.262109286226601	0.158689607306354	0.176507804361118	0.260149742907493	0.556201762301651	0.116661255585228	0.250153687468699	0.83939872089475	7.02964463423854	3.74047391773097	3.42212002031457	2.32240294843091	10.2139088236761	6.30142235939077	4.96432311726174	3.46774072973054	1.85919789300535	5.75514079913396	9.26517532274908	6.26930171192043	5.72772935758136	6.37920531474134
ANO9	0.0659976975788642	0	0.0453429164588005	0	0	0	0	0.0453429164588005	0	0	0	0	0	0	0	0	0	0.040771999653174	0	0	0	0	0	0	0	0	0	0	0	0	0	0	0	0	0
[truncated: 34,968 more rows]
