# Supplementary material for: Isoginkgetin antagonizes ALS pathologies in its animal and patient iPSC models via PINK1-Parkin-dependent mitophagy
Source: EMBO Mol Med. 2025 Oct 15;17(11):3139–73. doi: 10.1038/s44321-025-00323-2 (PMC12603167; doi:10.1038/s44321-025-00323-2)
Supplement: Supplementary file 8 — Source data Fig. 4 [file 44321_2025_323_MOESM8_ESM.zip › Figure 4/4A-B/ALS_vivoMNs_ALSvsCTRL_witoutGSE93939_logTPM_RB_SYMBOL.csv]

	SRR3038253	SRR3038254	SRR3038255	SRR3038256	SRR3038257	SRR3038258	SRR3038259	SRR3038260	SRR3038261	SRR3038262	SRR3038263	SRR3038264	SRR3038265	SRR3038266	SRR3038267	SRR3038268	SRR3038269	SRR3038270	SRR3038271	SRR3038272	SRR3038273	SRR7256872	SRR7256873	SRR7256874	SRR7256875	SRR7256876	SRR7256877	SRR7256878	SRR7256879	SRR7256880	SRR7256881
A1BG	0.0655297207766454	0.0655297207766454	0.0655297207766454	0.189696319259585	0.0655297207766454	0.0655297207766454	0.143312110965	0.0655297207766454	0.127845464756857	0.113421817503107	0.04479541579784	0.04479541579784	0.752336647546043	0.04479541579784	0.04479541579784	0.115128607681374	0.04479541579784	0.04479541579784	0.520087755023574	0.04479541579784	0.111777063720382	-0.0630984032181845	-0.0630984032181845	0.279635247089163	0.459535495422288	0.538338230610718	-0.0630984032181845	-0.0630984032181845	-0.0630984032181845	0.32457216935387	0.298516918626393
A1BG-AS1	0.00384243606451798	0.539214615108701	0.00384243606451798	0.121813668820511	0.00384243606451798	0.791974758662932	0.147244959303132	0.00384243606451798	0.00884335342617541	0.00884335342617541	0.00884335342617541	0.189479164732933	0.00884335342617541	0.00884335342617541	0.00884335342617541	0.621995844665903	0.00884335342617541	0.00884335342617541	0.00884335342617541	0.00884335342617541	0.599001851043811	-0.00995800154038338	-0.00995800154038338	-0.00995800154038338	-0.00995800154038338	0.390607146435089	-0.00995800154038338	-0.00995800154038338	-0.00995800154038338	-0.00995800154038338	0.738457698643645
A1CF	-0.00263540141096333	0.0477071253946712	-0.00263540141096333	0.244435054263323	0.0188391417769532	-0.00263540141096333	0.203911573564584	-0.00263540141096333	0.0599483421249261	0.00083878937227648	0.0287761656699146	0.137625657968894	0.00083878937227648	0.00083878937227648	0.00083878937227648	0.0987241267885584	0.00083878937227648	0.0854713313282685	0.00083878937227648	0.00083878937227648	0.00083878937227648	-0.000868085068936448	-0.000868085068936448	0.0497696716265689	-0.000868085068936448	-0.000868085068936448	-0.000868085068936448	0.246932718897257	-0.000868085068936448	-0.000868085068936448	-0.000868085068936448
A2M	1.1968261285131	0.512630631097974	0.335466241383435	1.42067761373785	1.04619793132221	0.795032758598796	1.30458204451057	0.335466241383435	2.51605479886751	2.31568668663364	1.75039618978928	1.43959621922745	3.30216507069428	0.738190940629193	1.81687477013363	0.50414681204846	1.51107837936316	2.17775162174508	2.106850169098	2.49062678046098	2.4135634798843	1.29610624030924	1.59836668420228	1.88559682172986	1.55821564041082	1.72555527656162	1.29610624030924	2.63560903136468	2.84926211244122	1.50601913630236	1.72515606778728
A2M-AS1	0.596925157994316	0.10987560774774	0.919515258839979	0.137305202697392	0.122071576948559	-0.09053921790179	0.133349846194173	0.919515258839979	0.329465322989251	0.394473291068278	0.302874250437477	0.844165244981952	1.37156879693779	0.15993177028783	0.729731948470649	1.84250967412091	0.555433003728906	0.675445036987362	0.7179904559518	0.0362605246305716	0.73416612322753	0.357917594333434	0.357917594333434	0.357917594333434	1.1187076583832	0.357917594333434	0.357917594333434	0.357917594333434	1.54258256471024	0.872667357996814	0.546564869422258
A2ML1	0.263472763476279	-0.0306603163380752	-0.0866345810084047	0.255217731164057	0.109696072679728	0.0977897015025175	0.504460130781038	-0.0866345810084047	0.921781384216453	0.0618849907364538	-0.00695317779622928	-0.0682736924082385	1.10526378853949	0.179296479976485	0.625030948841594	-0.0126563529867726	0.656526992829459	0.282967883111025	0.301746787811626	0.375303752442472	0.587996149490087	0.776601877137954	0.328947694102371	0.220404153915313	0.313276206856243	0.220404153915313	0.717238384236948	0.220404153915313	0.220404153915313	0.220404153915313	0.319508367965342
A3GALT2	0	0	0	0	0	0	0	0	0	0	0	0	0	0	0	0	0	0	0	0	0	0	0	0	0	0	0	0	0	0	0
A4GALT	0.340277179210004	0.091238989358887	-0.0221686243445446	-0.0221686243445446	-0.0221686243445446	-0.0221686243445446	0.0420442007418884	-0.0221686243445446	0.587121054911437	0.0410623692558292	-0.0156279374065791	-0.0156279374065791	0.54754234291431	-0.0156279374065791	0.177996238483199	-0.0156279374065791	0.0952301583126443	-0.0156279374065791	0.0604038940370388	0.140275531124324	-0.0156279374065791	0.0610273844139306	0.0610273844139306	0.0610273844139306	0.262256816884688	0.0610273844139306	0.0610273844139306	0.0610273844139306	0.325589613654458	0.0610273844139306	0.0610273844139306
A4GNT	0	0	0	0	0	0	0	0	0.137423207144434	0	0	0	0	0	0	0	0	0	0.151953515770389	0	0	0	0	0	0	0	0	0	0	0	0
AA06	0	0	0	0	0	0	0	0	0	0	0	0	0	0	0	0	0	0	0	0	0	0	0	0	0	0	0	0	0	0	0
AAAS	2.51369765247197	1.44421086263013	1.5697413213416	1.94725978593701	1.42876974684528	1.39647802428628	1.57095147320577	1.5697413213416	2.32104635232438	2.65067205737388	2.05443650018174	2.33603953461739	2.43797995950803	1.52125278006358	1.65126520662748	1.30082436524227	1.3971559105672	2.79412996228346	2.0582898412735	1.59351769160467	1.48248446590017	2.20247704095665	2.28630978426439	1.48235676538735	1.87154027721277	2.12226272093404	2.28167020063272	1.69093551138221	1.81670572137536	1.58179974675366	2.36010593188361
AACS	1.19095686587627	0.80969398849316	0.904944617131172	0.873386258873533	0.70787402591106	1.01641940870823	0.853708676212097	0.904944617131172	0.934643296337561	1.36209797899038	0.928635495452494	1.44922119116044	0.720312582747532	1.23187005683337	0.508368516870391	1.1761182373747	0.754432320760021	0.800513021028912	0.682350383304525	0.765278299795645	0.830413146876946	1.0734283753982	0.365477689212923	1.20225522225122	0.988518210750599	0.976986822459796	1.30008215937773	0.904164339182947	1.26732969842777	1.04321122937122	0.877212919989752
AADAC	0	0	0	0	0	0	0	0	0	0	0	0	0	0	0	0	0	0	0	0	0	0	0	0	0	0	0	0	0	0	0
AADACL2	0	0	0	0	0	0	0	0	0	0	0	0	0	0	0	0	0	0	0	0	0	0	0	0	0	0	0	0	0	0	0
AADACL3	0.00222530746923758	0.00222530746923758	0.00222530746923758	0.00222530746923758	0.00222530746923758	0.00222530746923758	0.00222530746923758	0.00222530746923758	0.000695894743297832	0.000695894743297832	0.000695894743297832	0.000695894743297832	0.000695894743297832	0.170512592589864	0.000695894743297832	0.000695894743297832	0.000695894743297832	0.000695894743297832	0.000695894743297832	0.000695894743297832	0.000695894743297832	-0.00101324490158654	0.130467995675203	-0.00101324490158654	-0.00101324490158654	-0.00101324490158654	-0.00101324490158654	-0.00101324490158654	-0.00101324490158654	-0.00101324490158654	-0.00101324490158654
AADACL4	0	0	0	0	0	0	0	0	0	0	0	0	0	0	0	0	0	0	0.554716429112203	0	0	0	0	0	0	0	0	0	0	0	0
AADAT	0.206866843528667	1.66309925048171	1.24377319160625	1.31520750146737	0.529932162482662	1.00995305612129	1.25867082712529	1.24377319160625	1.22109971698937	2.08078695725243	1.81310665122347	0.073606269638459	2.12030468532012	2.38785708581207	0.958734042897187	1.71572678606466	0.211245864216568	1.04518211627027	1.76131121697891	2.13933147755948	0.32501094959398	1.39994346364336	2.10442458353972	1.85107377820636	1.0917213438539	0.950251314921998	-0.0765240752113672	1.59632398915555	2.02141857502412	1.40668262459855	1.19253425943229
AAGAB	3.14118601384741	3.51329481380306	3.43873919474681	3.50251120456478	3.12104919994157	3.7090546327308	2.90113819515859	3.43873919474681	3.43402846593092	3.69403076859231	3.38368589637258	3.31989222307484	2.95763277292044	3.87518966404173	2.84754923877047	3.79655998307497	2.85655710775095	3.35263459043888	3.29519113795658	3.27578129322333	3.28210327776379	3.34088493626226	2.75187696228067	3.66789456536441	3.38607057392607	3.42799517220552	3.21536538633464	3.37272612079626	3.70609752220204	3.16842929406233	3.48086274116963
AAK1	4.02051624388866	4.06927668334581	3.93062779889607	4.07069319909978	3.74377103076487	3.5957294469075	3.67783624535337	3.93062779889607	4.04712939549846	3.64395218929616	3.7606756170466	3.80377478133157	3.45390948058078	4.25445651455721	2.92974337033773	4.3849269089134	3.38362890532658	3.83432399898044	3.78550282925499	3.5207027110196	3.14476655893192	3.89314213092597	3.36680373658324	3.41715684811531	3.44127839731599	3.91689750015848	3.91244574422995	3.67523002748654	3.83727409146358	3.47025720216535	3.86795957942981
AAMDC	0.660122823580198	1.15926785692025	1.30608198578875	1.38627385011772	0.357674685529054	1.17765310688617	1.14807914967344	1.30608198578875	1.9613368688131	1.18794139069683	1.68864589144868	0.912349771774342	1.6963464487622	1.71672386417171	0.7269056810628	1.20825849645354	0.471412743084741	1.3598353742783	1.6680438901198	0.12916399431134	1.34352465042981	1.7243825295263	0.518572083191717	1.97284760830078	1.11074672957426	1.74193706018469	0.26824644537977	0.880706269822801	1.27480320437739	1.0976732429362	1.49819578544937
AAMP	2.42346384686524	3.46413875177182	3.71230194611896	3.20230169500317	2.43191146805607	3.54795146946322	2.80587699514256	3.71230194611896	4.0259557416189	3.50954231582425	3.55697941964644	3.03442524564184	2.7292487521767	3.77889833136695	2.7604417305063	3.64602679725972	3.09003303792524	3.61185539847127	3.4745668939393	3.45511067507125	3.67409020706798	3.92358831943835	2.56289950337134	2.92423802913722	3.73112243522333	3.24845818311248	3.8359647961902	3.63103448784721	3.25475348979319	3.55685425629574	3.37989114137539
AANAT	0.144552294630985	1.65758130468769	0.902107299011873	0.144552294630985	0.253264070110933	0.144552294630985	0.28507200629405	0.902107299011873	0.383106494106033	0.233300290785261	0.233300290785261	0.233300290785261	0.233300290785261	0.233300290785261	0.233300290785261	0.47681035651912	0.233300290785261	0.233300290785261	0.233300290785261	0.233300290785261	0.465891741969219	0.015606916255003	-0.0793250026043999	0.489972361514305	0.80998883098151	0.803761428169231	-0.28179009582344	-0.28179009582344	-0.0537394261025981	0.982723390356522	0.588027706375864
AAR2	1.64227260899381	1.6340025512786	1.71667877008268	1.04341235299049	0.821484321544731	1.08674955054333	1.48234927008618	1.71667877008268	1.83898292625568	1.30236407718679	0.861002677523245	1.71729811568494	1.21106822924375	1.94468048778347	0.946644306024675	1.31389200270515	1.26357200054303	1.1253046300359	1.23812654655109	0.90038607501662	0.901557435756256	1.53086068361284	0.79135028487518	1.22650426827767	1.59358064636816	1.60091518487137	1.41367474130761	0.716287138468414	1.69284536840635	1.68946791439082	1.48969076871306
AARD	0.430205490590447	0.260949604980221	0.584737091895983	0.499604469381253	1.33462237503121	0.260949604980221	0.365322031149471	0.584737091895983	1.4165850796813	1.98637274924477	0.447440854961619	1.46233723707385	0.443564476375738	0.42821733816342	0.248446796807302	0.720715222624073	0.248446796807302	1.02203476025641	0.248446796807302	0.248446796807302	0.248446796807302	0.744006944578725	-0.00179860738207227	0.939001011569668	0.84380561388293	1.15160595849599	0.838156271578046	1.00891720509137	-0.402278900774812	0.837247636650932	1.28941796911921
AARS1	4.95089440876119	4.72225732400473	4.81235504888336	4.52362887213555	4.23995181367503	4.70662880530416	4.12159377089476	4.81235504888336	4.85767777555164	4.62668222665761	4.6462688961047	4.73714851945143	4.65825302946746	4.82154934286113	3.20073489052707	4.84396235367227	3.83068320679026	4.90332876428078	4.41441628790719	4.57784590770431	4.20843781092022	4.56326562241636	3.62027132293785	4.20616729119381	4.56154467469565	4.69812146434447	4.35134432784947	4.63018941133487	4.78863805980258	4.65028272422888	4.73615140077003
AARS1P1	0	0	0	0	0	0	0	0	0	0	0	0	0	0	0	0	0	0	0	0	0	0	0	0	0	0	0	0	0	0	0
AARS2	1.62064843624786	1.72082909525745	0.800625234560623	1.67014108717956	1.00811364002673	1.20909594636528	1.25987377567414	0.800625234560623	1.82948259886422	1.79268249765452	0.595217707189984	1.68461479567938	1.55403190158727	1.91818518513004	0.602227323534071	1.81391228522644	0.73081286638807	1.60994386389952	2.04683034615587	1.23560144488586	1.14918143461063	1.47416241417376	2.00239494385723	0.618596285820458	1.12021346171192	1.62212785027044	1.80523445078033	1.42897623353152	1.6437353058585	0.804228960682958	1.62126263953614
AARSD1	0.210497206266486	0.0945616127651015	0.0945616127651015	0.259761993033751	0.0945616127651015	0.206030868242356	0.353955917618317	0.0945616127651015	0.0888600672315834	0.151320786763857	0.0888600672315834	0.0888600672315834	0.722721804986939	0.0888600672315834	0.0888600672315834	0.0888600672315834	0.267816273723263	0.0888600672315834	0.990567415698316	0.0888600672315834	0.149826743203208	0.257006117749531	-0.137824880804637	-0.137824880804637	0.194616607415582	0.112443635092867	0.460892255230735	0.627130143481555	0.166966159311855	0.498112766042201	0.303866559044279
AARSD1P1	0.00343699043522699	0.00343699043522699	0.00343699043522699	0.00343699043522699	0.00343699043522699	0.00343699043522699	0.00343699043522699	0.00343699043522699	0.00142616679810731	0.00142616679810731	0.00142616679810731	0.00142616679810731	0.620336325690368	0.00142616679810731	0.00142616679810731	0.00142616679810731	0.00142616679810731	0.00142616679810731	0.00142616679810731	0.00142616679810731	0.00142616679810731	0.000600643888609864	0.42328837290932	0.000600643888609864	0.000600643888609864	0.000600643888609864	0.000600643888609864	0.000600643888609864	0.000600643888609864	0.000600643888609864	0.000600643888609864
AASDH	1.25919653102085	2.0165263868238	2.13833604035116	2.29531839002979	1.52973285157182	0.955288591544015	1.95464517422312	2.13833604035116	2.64119059560362	2.97067449144095	1.69594512775206	1.44597624342228	2.40629302441661	2.81327379422131	1.1161071405424	2.86610575828908	1.41679529850994	2.93166007678257	1.60236434493629	1.21728691551441	1.32529453125672	1.84590777901478	2.22804328059573	1.20965620577112	2.54621046533674	2.1062107083797	0.55430542881019	2.25157781667555	2.80920456379518	2.57871894240595	1.67793331399473
AASDHPPT	3.0723226919479	4.42011511505284	4.1434359073257	4.05885446481175	3.91557125743099	3.38710181682631	3.80807061335425	4.1434359073257	4.17732007106734	3.80444026620189	3.92202494067397	3.89126386425177	3.15985771523231	4.79020787516426	3.26428523291562	4.82779932930133	3.53510087757981	3.62110387315435	3.8350376979718	3.71433863255954	3.36494780383186	3.84775712967965	3.69615065866308	3.5420167614718	4.02036143826122	3.76538004183627	4.03357595816602	3.73642176742514	4.03284799289183	4.07390982875966	3.88554516465067
AASS	0.950568330355552	0.58945957357272	0.712305341728594	1.47967867984415	1.2151300676184	0.489420925118304	1.89697455886829	0.712305341728594	2.33756107345737	1.95334544634489	1.233960660772	1.09723663497163	2.59533708442503	1.15806197399406	1.52441174199473	0.940348538256242	1.07006485460981	2.03453561587367	2.26129103315098	1.81629120123548	1.91651878504851	1.85190536478348	1.53210015669013	1.74008812073683	1.2782162074181	1.58476012321333	2.23023542782798	1.7928104455873	1.3781560176765	1.16440160655658	1.76387592971738
AATBC	0.144079506264833	-0.0146206827089729	-0.0146206827089729	0.10342857685272	0.0609747430920983	0.0257556552689523	-0.0146206827089729	-0.0146206827089729	-0.017257196216599	-0.017257196216599	0.0803062897895476	-0.017257196216599	0.455483480158396	0.151311935239199	0.0235282905717239	-0.017257196216599	-0.017257196216599	0.62898670487684	0.042161094635284	-0.017257196216599	0.771058097104845	0.0432309770108031	0.6958082404355	0.0432309770108031	0.0432309770108031	0.26212604187847	0.0432309770108031	0.0432309770108031	0.18718531472866	0.0432309770108031	0.0432309770108031
AATF	1.83738162115978	1.76969542554568	1.78561435398668	1.77817141182379	1.41043312925578	1.93701543087433	1.8610038615753	1.78561435398668	1.51960543479882	0.91121676005414	2.03893017517776	1.87431337459813	1.98616285471419	2.03787562821396	0.733274646530975	2.18474837717431	1.18900994041895	1.99659674750913	1.84236020369851	1.64860704895795	1.38603076773642	1.21256124379435	1.33023824791303	1.91399321916047	1.18574994902498	1.79849600307855	1.50543223235719	1.21027293935379	2.10448637948571	1.65387939992135	1.96297045619997
AATK	2.18277272345954	2.32063597595535	1.93279309570639	2.65160729153594	1.96375364604705	2.47937237298665	1.82412739087272	1.93279309570639	2.2656748558156	2.2297774948451	2.07263655003005	1.61481255510702	2.27166809144203	2.61708056829373	1.71461856259565	2.40780429874499	2.03563341300078	2.40706499037512	2.60134648393229	2.26373582316077	2.56003767177162	2.5816966241766	2.19016991677162	2.36193677931521	1.73426216586416	2.375668201595	2.12085627373899	1.85840054331915	2.20450805534074	1.67742959589517	2.4939020168179
ABALON	-0.0645311693521365	-0.0645311693521365	-0.0645311693521365	0.374860991104294	-0.0645311693521365	-0.0645311693521365	-0.0645311693521365	-0.0645311693521365	0.177335739686296	-0.0421174020481973	0.251722479162518	-0.0421174020481973	0.951868657198896	0.0559887323589116	-0.0421174020481973	0.146167862689469	0.223300674728749	-0.0421174020481973	0.899749060741554	-0.0421174020481973	0.354325158616645	0.156863487492743	0.156863487492743	0.156863487492743	0.156863487492743	0.156863487492743	0.156863487492743	0.156863487492743	0.156863487492743	0.556272663997335	0.156863487492743
ABAT	3.28005952598902	2.80343207645643	2.89448174595098	2.42017040185287	2.57622761175197	2.53373828314925	2.67958257056919	2.89448174595098	3.76727412535694	3.62273135699552	2.38237904065964	2.37587802722162	3.55013199549897	3.13984035152748	2.42694682500996	3.30143161605403	2.29920611927613	3.52515504902339	3.20763825923345	2.91147651759087	3.14794772132157	2.56916917795901	2.52887943342038	2.52692032775242	2.75951123142998	3.33645087767605	2.69590127455234	3.60444433094524	4.00072382682689	2.95439323186599	3.42199264112905
ABCA1	1.58550820241133	0.73973227725895	0.661520110471794	1.55141244409596	0.657015354416355	0.530341232899903	1.82067406717248	0.661520110471794	3.00195612321142	2.7655808648586	1.58750811850152	0.570379479806906	3.63842440727106	1.4031103244573	1.86627506849192	0.722886987069452	1.09984579088851	2.31025616002565	2.13290401373945	2.47368084345639	1.44662350388666	2.28876304850132	1.28736594645054	0.75585480027441	1.52222536188277	2.00676185862792	2.57820941595625	1.35969799304514	2.86608199920236	1.71159338193934	2.07800685191973
ABCA10	1.74020399929706	0.680921969193174	0.542823410366213	1.07770053311962	0.58636325382849	0.350527789777629	1.15511876789107	0.542823410366213	1.86092103986968	1.28752495025251	0.902116491809386	0.910132291158309	1.27033244285164	0.561803186465253	0.882441883668999	1.23603605645992	0.842145710459356	1.66266941873172	1.01383991669455	1.79577734834036	0.732807670481287	1.05160081611868	1.29542682421413	0.860132849304371	0.498011347172373	1.12286062080467	1.54612480461658	1.30545703174907	1.858438366821	0.872867508684486	1.13945877929322
ABCA11P	0.290459277284405	0.605743321266796	0.348582951295739	0.361218016165937	0.348114266968176	0.120243061844209	0.645999301913181	0.348582951295739	0.39782412835125	0.686846573897981	1.03355114385989	0.0893670858900911	0.285889109509654	0.808343679110809	0.0893670858900911	0.698904709090508	0.0893670858900911	0.388409048665116	1.10004783468412	0.885213488718797	0.0893670858900911	0.118355854066087	0.864175348987046	0.0120576959969979	0.488619622120541	0.441912758914784	0.861687953858764	0.8631501716559	1.16300421333841	0.0344499181558548	0.356570665585967
ABCA12	0.348435882096769	0.272169477924577	0.306631800124229	0.0130071348098429	0.0350606889839404	0.0130071348098429	0.150126620123006	0.306631800124229	0.0856504693779905	0.0750626219837979	0.108945046251007	0.0249460182274668	0.0249460182274668	0.0249460182274668	0.0249460182274668	0.420692716685021	0.0249460182274668	0.0249460182274668	0.328192402613117	0.0249460182274668	0.0738564602546808	0.131751087335798	0.020391843713496	-0.0371626441286092	0.0119985579139975	0.468528762946727	-0.0371626441286092	0.0513487128402708	0.0285576432407935	0.123492518023972	0.19634237288968
ABCA13	0.0624365327049969	0	0	0	0.0479054124910601	0	0.0742243423296878	0	0.0918248434263457	0	0	0.0638014450988475	0	0	0.0103556505734114	0.0115117490575549	0	0	0	0.0322913061379295	0	0	0	0	0	0	0	0	0	0	0
ABCA17P	0.668406287893641	0.592706850976998	0.713458433486943	0.794109673668757	0.375915148445045	0.766511088644845	0.715250518776234	0.713458433486943	0.826835681276081	1.03558357910996	0.818792705047836	0.185602599621308	0.553286857759732	1.08240989789857	0.383044289032376	0.558411930075686	0.463412937595532	1.13734823831663	0.657147123676841	0.483493663243716	0.724228047875876	0.552440894309745	0.122090170303051	0.942837743901257	0.679495707894988	0.778911855161891	0.67480203385908	0.549965836352967	1.22066553230461	0.829874882221448	0.797722339275244
ABCA2	2.09737161621742	0.99910071245663	1.1022699119187	1.39616143169301	1.06491084290153	1.25356117544066	1.11250241370851	1.1022699119187	1.60231035939826	1.71857903245415	1.15178955159421	0.980333220146795	2.28180123005297	1.16878677114477	1.36650390287937	1.31145535242173	0.978063651100559	2.11749783723174	1.7180807922263	1.49968823499285	1.39793080069535	1.89960851506238	1.57355650141946	1.93757350761621	1.14438474191357	1.8714497934406	1.64125828792615	1.51943293645353	1.09950407512044	0.833861087775066	1.67921619880937
ABCA3	3.05051697101781	2.13855552077397	2.40581560063497	2.38160223497287	2.10049072119197	2.45573633685759	2.1425480217581	2.40581560063497	2.40984308107882	1.69040216458466	2.08020595674085	2.20177706860419	2.5660667287206	2.40970384089767	1.78857209373869	2.20953961070724	2.25266225451137	2.48784290232945	2.11097613544482	2.51203273092668	2.22830167045175	2.50467115906761	1.84583011813958	2.27901518990461	2.19285212071285	2.65216829195978	2.42276005840562	2.27468828350125	2.36403560358518	2.17489010324386	2.62661724832562
ABCA4	0	0.0751380410859482	0	0	0	0	0	0	0	0	0	0	0	0	0	0	0	0	0	0	0	0	0	0	0	0	0	0	0	0	0
ABCA5	2.52782210654513	2.56579209113744	1.99006938297155	2.35739208662187	2.31720635994441	2.20428758536914	2.3460628298011	1.99006938297155	2.74901842685952	2.71307784549926	2.46272113470508	2.46495540323821	2.16438825177705	2.83584816183957	1.64569243475785	3.11170501782292	1.89094692314893	2.65737111648904	2.57706626925545	2.02459372912846	1.59366759632578	2.5116054997239	2.28130823365988	2.26235431724518	2.01434020766535	2.10596056884393	2.68166338859139	2.9214217274704	2.97220391426042	2.08759796959816	2.2940983861386
ABCA6	1.5273209061947	0.65610777446992	0.322666405453576	1.7349009701742	1.00732319530421	0.843002344929467	1.29094791610856	0.322666405453576	1.97370040581895	1.34483894125727	0.82158393022931	1.10428973134085	2.02374172535879	0.643200015270856	0.984095359871253	0.868774623147184	0.534099657922271	1.59854732861528	1.8334885887929	1.26623008295349	0.79337925915604	1.47018039216351	1.68960230297188	1.46764290774876	0.511076376324374	1.18322242811014	1.50628227664324	1.08482617900782	1.52796139100904	0.629597963247079	1.065827765698
ABCA7	1.17249700669277	0.852296379377267	0.820596008038568	0.838916699246243	0.577360344626806	0.582167488988666	0.859836347340812	0.820596008038568	0.852197336858074	0.721849248255411	0.776830520959642	0.879633393745903	0.79843128254244	0.87114329393176	0.657592578829729	0.827068328314463	0.588931568894988	0.757000463950566	0.759187689160695	0.585665761232047	0.586210591103634	1.16423122643415	0.71146622006364	0.895030208940798	0.560716435793915	0.898420830597972	1.08232752730882	0.596845314632441	0.885122715623382	0.621466721848071	0.851033866500781
ABCA8	0.641163931727371	0.107859613558383	0.186941976952638	1.16786400344644	0.782193085942881	0.687329768638817	0.798700626867814	0.186941976952638	1.92002223226137	1.67487018309157	0.851024598830862	0.988729884476775	2.01016856410572	-0.0549268297811687	1.12103677919785	0.653406436990253	0.373065394769816	1.91950600374133	1.44281022570299	1.07719863225925	1.68965257343407	1.76726477493209	0.995875871009543	0.905054798857433	0.789033087775194	1.02861031269311	1.57563408800887	1.12546831567295	1.27287058531811	0.799353835713479	1.02830710314217
ABCA9	1.93944186809625	0.659765021957574	0.624584985123173	1.13390485464272	0.987207789712526	0.423365383237523	1.6658698862544	0.624584985123173	1.96335633889813	0.995651979538703	1.02311669941198	1.10990979396578	2.11897358554724	0.959910719143127	1.42485597368579	1.1527020044924	0.455071519786672	1.98822729679182	1.6981415241741	2.10578287891181	1.37570018234592	1.91295183788193	1.06834564305729	0.6411151765007	1.15195066707008	1.6046922401451	1.98984136080908	1.35826338423944	1.95657580144573	0.732714789034157	1.75748711155719
ABCA9-AS1	0.218224674085098	0.318548039172866	0.0416636925535766	0.130289707703865	0.0416636925535766	0.0416636925535766	0.149939254816592	0.0416636925535766	0.42136145432281	0.103716683375015	0.00807944231372762	0.00807944231372762	0.21205872145997	0.105126835092511	0.00807944231372762	0.70896123271222	0.00807944231372762	0.647900711626315	0.253371769821359	0.26948326182486	0.00807944231372762	-0.0303470221524708	0.244087522143509	0.875266850062604	-0.0303470221524708	0.223410847830036	-0.0303470221524708	-0.0303470221524708	0.575539086748603	-0.0303470221524708	0.322105294982351
ABCB1	1.35490803116325	0.440562307200458	0.412681852174676	0.692632374365468	0.496599589875668	0.317763695511049	1.1295847303339	0.412681852174676	1.043643853319	1.42055394682728	1.47637419031172	0.841248375974764	1.53475919113607	0.454317660593575	1.32561634993744	0.340551488117802	1.21055344456112	2.28611245244551	1.59490111466537	1.5878644671661	1.02556152406154	1.49245218034344	1.4581868969769	0.5831790607469	0.960340114691136	1.19136980369633	1.5969456809908	1.36597591373182	1.42792964436187	0.531799797530929	1.35639045190981
ABCB10	1.6570141509419	0.958641952822334	1.33806525550505	1.03348840942627	1.21141775497786	0.816344996223934	1.27280345310933	1.33806525550505	1.13076120606931	1.14624083563181	1.2456446223755	0.955737285872531	1.9317583381123	1.55740453642556	0.660775342831609	1.39178092330897	1.43456355146587	0.925907280062142	1.68785773059311	1.29685772270927	0.811585508302162	1.02336244839271	1.64695118111343	0.987001007203818	1.07852144781833	1.44163108465707	1.17450288105793	1.21173344459202	0.912256305687997	1.4297758853884	1.91071865463406
ABCB10P3	0	0	0	0	0	0	0	0	0	0	0	0	0	0	0	0	0	0	0	0	0	0	0	0	0	0	0	0	0	0	0
ABCB10P4	0	0	0	0	0	0	0	0	0	0	0	0	0	0	0	0	0	0	0	0	0	0	0	0	0	0	0	0	0	0	0
ABCB11	0	0.0284086824671531	0	0	0	0	0	0	0	0	0	0	0	0	0	0	0	0	0	0	0	0	0	0	0	0	0	0	0	0	0
ABCB4	0.488504868954784	0.0338697448323018	0.351719938112868	0.225995484059946	0.0923048980109597	0.0970136714215878	0.0378446751127524	0.351719938112868	0.460634610724415	0.0173728438849453	0.0173728438849453	0.126671306558876	0.180486046927477	0.0563822092913795	0.0173728438849453	0.543878472025222	0.166213552831697	0.189482932049986	0.0173728438849453	0.0173728438849453	0.161685175877613	-0.0350163023403234	0.816591315457982	0.368563392979955	-0.0350163023403234	0.167158668578941	-0.0350163023403234	-0.0350163023403234	0.0991452563312771	-0.0350163023403234	0.209423527106528
ABCB5	0.0433015580801956	0	0	0	0	0	0	0	0	0	0	0	0	0.0902763994845901	0	0	0	0.324065557110845	0	0.291271389676465	0	0	0	0	0	0	0	0	0	0	0
ABCB6	0.2860496657385	-0.0694880510614145	0.534392688500906	0.690482075183062	0.0745309780141235	1.2229637065191	0.156926337534633	0.534392688500906	0.2165092087828	0.450974049439535	0.589737969636148	0.517424501892992	0.0278289142826268	0.0201036852815649	0.392171517418603	0.871797117010149	-0.0225646626755088	0.579146280192811	0.619934058986442	0.719621109169702	0.0168388379018363	0.124213714639122	0.421720248891131	1.1298433678379	0.124213714639122	0.542721064814889	0.124213714639122	0.124213714639122	0.124213714639122	0.124213714639122	0.773020135695158
ABCB7	1.96091743417905	2.20471752307468	1.8006765093503	1.97055523954927	1.73851323123069	1.37561883439284	1.79585490598704	1.8006765093503	2.71975771244786	1.9590376794696	1.59678178514903	1.73825491648574	2.64485208710422	1.99644253759601	0.864421801195932	1.77624607736224	1.42324512862902	1.79865640032572	2.01305615149774	1.37899106054154	1.40944306175483	1.63846732716963	1.41328300426547	0.79604948244028	2.14064789862489	1.7636115888872	1.87333058835437	2.15147300031617	2.37558362870812	2.23839317521992	1.62476089363959
ABCB8	1.12546382853571	1.05759374781369	1.06087148229228	1.03872737567095	1.10925461945717	0.725849226206067	0.820891984792603	1.06087148229228	0.735321630584868	0.730835666705349	0.713228612260793	0.867995627650584	1.11953210628104	1.2636394888886	0.816744893895005	0.965772601414488	0.538909314467357	1.54892655223095	0.649186998111718	0.953704910782696	0.669504856133902	1.2006854895439	0.55481953500844	0.799975490005568	1.00968231725444	1.05870355430605	1.15696531021622	0.865685175113291	0.507126958992873	1.10473544955266	1.16184463721805
ABCB9	1.58935443318407	1.2678601661352	1.52811577259821	1.34726991851643	1.15084623308572	1.84502167781741	1.0630767488346	1.52811577259821	1.54838662092083	1.38065060342468	1.40013706788477	1.21511190613295	0.871889491715924	1.52711199736078	0.912299546510311	1.53318967996787	0.927403523454343	1.18986934359292	1.23602985646269	0.977448226317674	0.979623300731781	1.66652783450564	1.23172050445937	1.07672658775067	1.45408148637483	1.42877706598207	1.0617147107299	1.10379657513882	1.072657181601	1.39582885805569	1.32422799605569
ABCC1	0.153280609375239	0.166522509195082	0.140108907368433	0.148876944127882	-0.0147176623747074	0.413494422577689	0.183427241115478	0.140108907368433	0.06194027613713	0.216168587033123	-0.0128196527506026	0.235491255550764	0.238728098581109	0.343208984123656	-0.0128196527506026	0.139242722991134	0.0187418515083809	0.159791039409384	0.254069738052606	0.234666016530426	0.0764748397117058	0.020616146648393	0.162612689703821	0.248983740772183	0.142776534658503	0.150826642707459	0.020616146648393	0.020616146648393	0.431466887289525	0.161843076053176	0.0882424580199457
ABCC10	0.866226359353943	0.173951182383567	0.28902580051474	0.344114964489854	0.194174788691966	0.196628541477845	0.438707919255433	0.28902580051474	0.329285766627634	0.370723236565222	0.570741198804397	0.364793928989591	0.5173046420818	0.298797191395155	1.10704401034735	0.190483242683249	0.46482848325615	0.560275327320176	0.80514298232195	0.214319093068294	0.159781764792574	0.358997983871347	0.862878947653892	0.983105376732256	0.260058773047268	0.387836953460676	0.124129780355329	0.514140394870419	0.525739355519161	0.49029585516499	0.207729545622271
ABCC11	-0.0135559942586556	0.122011994186235	0.11552568236001	-0.0135559942586556	-0.0135559942586556	0.163019656119226	-0.0135559942586556	0.11552568236001	0.452531306795906	0.380168581711856	-0.0272569451663155	0.0701335858804146	0.184261026870921	0.308407287034715	-0.0272569451663155	0.138861463111112	0.105250784677899	0.125888429072206	-0.0272569451663155	0.0697873031902952	0.0387491043595344	0.14872881872253	0.446745450295236	0.0353602374977619	0.0353602374977619	0.0353602374977619	0.373814388720813	0.0353602374977619	0.119512249206821	0.0353602374977619	0.0353602374977619
ABCC12	0	0	0.0318411901438623	0	0	0	0	0.0318411901438623	0	0	0	0	0	0	0	0	0	0	0.362063046922258	0	0	0	0	0	0	0	0	0	0	0	0
ABCC2	0.0546542502482243	0.0985071334900172	0.0546542502482243	0.0546542502482243	0.0546542502482243	0.0546542502482243	0.0546542502482243	0.0546542502482243	0.0381246534857437	0.0381246534857437	0.0381246534857437	0.0381246534857437	0.0381246534857437	0.0381246534857437	0.0381246534857437	0.124084008490331	0.0381246534857437	0.228571372699886	0.305898939815313	0.158601231327017	0.0381246534857437	-0.0476168194481528	0.0103530051145492	-0.0476168194481528	0.169708624387002	0.463563805260974	-0.0476168194481528	-0.0476168194481528	-0.0476168194481528	0.278376239884601	0.22031756409143
ABCC3	1.22386435734837	0.929732726582738	1.24608564023206	0.486686968874761	0.682245035034014	0.587721287009443	0.82968367369038	1.24608564023206	1.51727486063606	0.90238744489645	0.687353935006259	0.723343664882052	1.67647848425959	1.15107792893636	1.02775927650759	0.532317342273992	0.244797456497145	1.37742903832642	0.963517147492432	0.934678173804776	0.348302624088623	1.53260395197147	1.16244984260723	1.62383394884442	0.154409737177737	1.21654627074869	1.37952292284848	0.26301255695909	0.98510366924885	0.115989293382428	1.18496188760621
ABCC4	0.359986565864741	0.496710313596744	0.722348634913372	0.575825137239	0.597314489222384	0.618823987029255	0.683013615684218	0.722348634913372	1.60315252270013	0.520377447037352	0.701638141690363	0.832073339237377	1.49796660030838	0.780602595024645	0.388388626407369	0.559096456411611	0.136910323881848	0.226159077337688	1.32357528098072	0.734198120937157	0.930353020602637	0.736294830839421	0.229938792148252	0.741818451502357	0.96211385455512	0.976096314416686	1.34992830655466	0.666204626848229	0.465625700548973	0.827715798408155	0.741215768328098
ABCC5	3.95313330307001	3.54860172711151	3.37346494805243	3.69896473673485	3.18447903884864	3.59609792380563	3.07399077970575	3.37346494805243	3.50980239737875	3.32882259884237	3.55406643532967	3.60539453066487	3.04946943678734	3.61839522657678	2.74499298604864	3.76092993440125	2.92879949242974	3.26745238082183	3.26204501548725	3.29143291451642	3.05938987637375	3.63027779047212	3.17189622985852	3.23496439434035	3.44415681246269	3.22082785691564	3.47963481258655	3.0086388146708	3.44222799237557	3.50762428986628	3.31361970432861
ABCC5-AS1	0.075871210121608	0.075871210121608	0.075871210121608	0.075871210121608	0.075871210121608	0.075871210121608	0.075871210121608	0.075871210121608	0.0319438729202075	1.64395439859002	0.0319438729202075	0.0319438729202075	0.0319438729202075	0.0319438729202075	0.0319438729202075	0.0319438729202075	0.0319438729202075	0.615185514027718	0.0319438729202075	0.0319438729202075	0.0319438729202075	0.810483628826014	-0.0557578323850523	-0.0557578323850523	-0.0557578323850523	-0.0557578323850523	1.52321042270239	-0.0557578323850523	-0.0557578323850523	-0.0557578323850523	-0.0557578323850523
ABCC6	0	0	0	0	0	0	0	0	0	0.0280548749632747	0	0	0	0	0	0	0	0	0	0	0	0	0	0	0	0	0	0	0	0	0
ABCC8	1.92415888066975	1.14930622113629	1.6561425559889	1.18335473972435	1.9230511027285	1.06753396981675	1.81834261373613	1.6561425559889	1.513714359718	2.0487410221316	1.0527261708973	1.23193982996646	1.90646763337996	0.9284047593544	0.592725933835633	1.11556485440849	0.815342680340268	2.37986993554855	1.75889236622455	1.27358574517839	1.63200376749198	1.65868646964645	1.36310533755469	0.769785387578273	0.959361953437475	1.82323539858061	1.64279097198713	1.45635957820228	2.05406965696289	0.855110309465621	1.87286412570156
ABCC9	1.01855338902989	0.529057955446464	0.109995369874089	1.06755443535822	0.531905588626527	0.426698089526805	1.24880977674423	0.109995369874089	2.21599734447188	1.52996330961122	1.14876905669141	0.176281322611602	2.50534497348887	0.970575358375361	0.917219293756045	0.783669324197775	1.32241164348707	1.01291213893291	1.49839266625025	1.26605383357738	1.46867072245118	1.59166723416347	0.983468555431986	0.669386800816356	0.868946400809862	0.805403683530234	1.94651433583157	2.09375377557781	1.60311766334566	0.944044574936684	0.763136030918701
ABCD1	0.321867423836154	0.0781383334894069	0.0781383334894069	0.0781383334894069	0.0781383334894069	0.200449177754003	0.0781383334894069	0.0781383334894069	0.376444581302616	0.0716473497661929	0.0716473497661929	0.0716473497661929	0.0716473497661929	0.496828608675124	0.0716473497661929	0.0716473497661929	0.0716473497661929	0.151630590701018	0.163515523743771	0.0716473497661929	0.0716473497661929	0.0769807645902925	-0.0883785268215636	-0.0883785268215636	0.346378222839092	0.310797514499035	0.369918129086862	0.209337814694471	-0.0883785268215636	0.114430277695778	0.310451900278148
ABCD1P2	0	0	0	0	0	0	0	0	0	0	0	0	0	0	0	0	0	0	0	0	0	0	0	0	0	0	0	0	0	0	0
ABCD2	1.65039623671061	2.67185313071506	2.51451949257866	2.59725670053458	2.28017835261437	2.18648441905194	2.10419833792948	2.51451949257866	2.22490659626738	2.18376268819538	2.04183397133437	1.95250053634913	1.6209486119015	2.9442476548973	1.04297116865725	2.6482248177374	1.66691410687889	2.2197727937994	2.36056177573977	2.1541469465212	1.65054130028392	1.53764257275556	1.83128521040261	2.22988737222004	2.16517766950817	2.07140729284109	1.74064312484703	2.04453812671216	2.58103892579518	2.21635738655195	2.14535673813887
ABCD3	2.70376868654617	3.23228121111477	3.49409246433914	3.11163896767036	3.03653358819963	2.74387560683638	2.75707474848098	3.49409246433914	3.18290278463182	2.73649689231881	2.89235734499747	2.79588185193188	2.9259555904961	3.64685385000384	2.21574593375473	3.56048224977635	2.70644680138467	2.99844167432929	3.3458277757697	2.7925395192418	2.42463561002914	3.24615431260869	2.24825318519717	2.61669346099734	3.02754760171324	2.78040380154604	3.26287061239536	3.07478465908924	3.1347627423529	3.15414507469956	3.04782007013436
ABCD4	0.845836018526801	0.586740628484305	0.48938452762036	1.13674380484833	0.939682050842575	0.724265618892272	0.896649105770691	0.48938452762036	1.13055382810847	1.29611695703367	0.700506030681433	0.678838908935976	1.92503752530377	0.941264515679335	0.962084169586171	0.50992964777489	0.712244492770558	1.21485994003628	1.20230249401326	1.1781876712816	0.855655915285061	1.53085390924065	0.367820766834489	0.877828031911855	0.701107295068693	1.40846212332081	1.51669660298604	0.841475791537535	1.26160333929989	0.833118981682347	1.26234279304417
ABCE1	2.6168181153709	3.25106387232326	3.21071150796873	2.85257480188141	2.6776989073859	2.76869756779545	2.39677489723024	3.21071150796873	3.1404514706093	2.74475001319156	2.71669776481031	2.35364235028315	2.69010345823902	3.37286880294755	1.78474608282503	3.43039138281796	1.54996026238245	2.80231735867182	2.78376957970133	2.68845834207711	2.42692585800778	2.69572161082175	2.38003291364583	2.6472822626222	2.69475181386205	2.43178157420168	2.64794807726781	2.65107672754506	3.23461283369644	2.71946063912706	2.54166266170282
ABCF1	2.65581402378238	2.74121510040898	3.02775603738766	2.82499650415024	2.37402303283357	2.97239393763439	2.57201512359832	3.02775603738766	2.85560150374463	1.91773212357175	2.74106193568639	3.08701147089325	2.85041777825951	3.1166742283729	1.61567360159885	3.10277241187557	2.32616338275872	2.75371764744937	2.75165422492425	2.69844180782944	2.35087451062356	2.77860726465122	2.82110578214868	1.96182816900099	2.2902937506929	2.58928647753819	2.59104030559817	2.37417760648717	2.69220269265566	2.21853993955835	2.69809525435855
ABCF2	2.48571151269166	2.1850252345235	2.27855453360762	2.60657551517452	1.89986186796807	2.49235030975881	1.76521043892531	2.27855453360762	2.7998936539865	2.1093293377293	2.36651917188849	2.58067569389304	1.8087637943148	2.47074067844005	1.87379697601083	2.63004360517598	1.38368523627601	1.88517245258863	2.13810720102936	2.12481385119967	1.98846530524766	2.76308699455449	2.00434087868823	1.97894284023601	2.13362137051833	2.37480604146494	2.56998590433128	1.84854577732129	2.1290542666201	2.14682940615922	2.34058886644317
ABCF2-H2BK1	0	0	0	0	0	0	0	0	0	0	0	0	0	0	0	0	0	0	0	0	0	0	0	0	0	0	0	0	0	0	0
ABCF2P1	0.198371193324145	0	0.140410753746587	0.101306948608134	0	0	0	0.140410753746587	0	0	0	0	0	0	0	0	0	0	0	0.696096444949104	0	0	0	0	0	0	0	0	0	0	0
ABCF2P2	0	0	0	0	0	0	0	0	0	0	0	0	0	0	0	0	0	0	0	0	0	0	0	0	0	0	0	0	0	0	0
ABCF3	3.16649054870267	2.56179465367586	2.15098967229694	2.75361157663675	1.74855726651104	2.38481115458071	1.88742292002295	2.15098967229694	2.61658494534436	1.69820219852831	1.74769754911328	2.49568530504039	2.23976141815827	2.26107816802364	1.84310030046649	2.37243510745517	2.35181445389337	2.35249779392918	2.1443589348076	2.00517633891616	2.06766466636373	2.27019880961458	1.62109891690082	2.09413199574179	2.68013794565955	2.46204105694302	2.00429553050558	2.12588180819623	2.11383141339643	2.44136113949364	2.44525838788059
ABCG1	1.73925660610547	1.48762781303722	0.997227811756532	1.16122568271639	1.94022737930354	1.75966892633772	1.18247389564044	0.997227811756532	1.95639850146327	1.54658107153718	1.07918788190736	1.03695066474499	2.36477913939938	1.46889382829171	1.15696742105416	1.88263829083664	0.597940938418844	1.50364980353105	1.39053399353914	1.37341290609086	1.03957448978195	1.58919118383813	0.673965090281918	0.52000457065769	1.70687224505535	1.93752829133786	1.44856620759757	0.52000457065769	1.73806471135483	1.68924792316434	1.91416885402289
ABCG2	0.682212960849828	0.483370721358798	0.880513649465279	1.38381953237738	1.2855006262861	0.932197717670623	1.48180003488511	0.880513649465279	1.20314367288091	1.46412183669819	1.27787189263254	1.82226701467349	0.844896174321821	0.984564591855996	1.04037431029175	1.09315196488317	0.47205997499106	1.18621631185681	1.80909990283373	2.05297264077091	1.51634608849861	1.11882952053021	0.833699622307452	1.70128644423301	1.7967798958127	0.867943878364988	0.522976295923173	0.96590237449304	1.76906343923329	1.95323644063717	0.920935111641263
ABCG4	1.91955126977496	1.04142344589365	1.33765505556476	1.66496078426053	0.939757799808177	1.47171495629816	0.567520154832497	1.33765505556476	1.16734564779836	1.30727538337393	1.10485190176862	0.958660126462345	1.2944812101207	1.27939347691051	1.10819135940708	1.77440429967592	0.949345405202244	1.60823871834121	0.819511613703966	1.09253134002444	0.832806369171358	0.695898657366007	0.920333684694743	1.6738752812313	1.26203577667086	1.52308647321725	0.731563021826584	1.0795002110941	1.8501762856151	1.2809689798535	1.40089895745141
ABCG5	0.0039275888959214	0.123212262039558	0.342898406074635	0.111342638211079	0.0039275888959214	0.110046906085479	0.250936003129035	0.342898406074635	0.321177824920929	0.22241267488847	0.353281739990614	0.0023574970471936	0.0023574970471936	0.0023574970471936	0.109519968619473	0.227475107517875	0.0023574970471936	0.632920890718633	0.517146216780348	0.0023574970471936	0.0603926762918157	0.235456271148548	0.00279254766712936	0.00279254766712936	0.135826784251154	0.26654316765902	0.00279254766712936	0.234454319008543	0.55840898863979	0.00279254766712936	0.37320378487787
ABCG8	0.7914342286672	0.570422301877001	0.394016305091632	0.760477058749038	0.446386213948311	0.390507676335731	0.375271406204709	0.394016305091632	0.69974002691858	0.584811116315084	0.431693210145943	0.318245754353009	0.0897464385865337	0.730262053791066	0.0797722441477361	0.976616146497667	0.259220191788335	0.68161300511129	0.204942995440113	0.70528805535458	0.500439308461627	0.695518186300669	0.373344869388143	0.0510089445661984	0.296441024271694	0.343111449228146	0.87375870440874	0.746408461332114	1.04874182449405	0.398277138082142	0.0586693513478044
ABHD1	1.79928124139045	0.526137770373722	0.358781352386785	1.06418181525408	0.51865027837035	0.628640882350194	0.317811301987168	0.358781352386785	0.601359091932694	0.366477585638856	0.645742974423097	0.435824147637422	0.0390502686148819	0.450490211615083	0.264733248733785	0.666022984437207	0.485573683012683	0.368548725053168	0.240312721426725	0.186368776841972	0.968094404623393	-0.0618615527078415	-0.0618615527078415	0.33628707977876	0.795859603120346	0.992556918783993	-0.0618615527078415	0.645935470939357	0.177797688112393	0.761749441429695	0.831603420242719
ABHD10	3.97560888985377	4.42707227221053	4.23230694543772	4.19007377132995	3.91480852814207	3.78693101419253	3.81328144162148	4.23230694543772	4.22484804251311	4.00605010352718	4.00285625553039	3.75665899426399	3.87789877928392	4.65584192201977	2.62041265244196	4.73846787195617	2.9525691517964	4.04857517480379	3.94155347102684	3.59658945548761	2.78001151586463	3.95146191130271	3.04482711472306	3.48776355277496	4.21532472641269	3.77833122305792	3.75592707608097	4.19750165300475	3.87404002535927	4.1506337062448	3.71815289182639
ABHD11	1.36174685210593	1.21138329175619	0.714604737116673	0.941867928775892	0.743219633532272	0.704468825295862	1.65313867977846	0.714604737116673	2.04911208969717	0.927252323222224	1.06144763995763	1.29457770563144	1.20886638673626	1.48210366701889	0.494915734291027	0.753178687422973	0.347852758007496	0.892381316562512	0.897594353705343	1.29184580321566	0.729620406210902	1.01919282792961	1.37935665028204	1.3556574256486	0.596197499426029	1.50354569274055	1.18623247199237	0.0918415129208411	0.830348483587747	0.815492852108561	1.77922239288542
ABHD12	2.71462729684297	3.04175398869801	2.94456563301717	2.55282904751523	2.50120866504406	2.84257924688844	2.06971965001489	2.94456563301717	3.20321375167004	3.0387980518785	2.40931945303904	2.47807585147383	2.73066796375623	2.89814779084921	2.03727796497934	2.84772009259092	2.67867334913335	2.41494157521859	2.0228075999415	2.5023224038121	2.14462305818882	2.96529241902913	2.32546657256298	2.53030454545095	2.21897278511836	3.09606406035626	2.91262523971632	2.66707612627771	2.91181092071318	2.21446411643793	3.01524921337056
ABHD12B	-0.0667498030152206	0.0302489429580747	0.351507734136383	-0.0667498030152206	-0.0667498030152206	-0.0667498030152206	0.224460356966017	0.351507734136383	0.568924102963688	0.614060407976143	0.0271582415493207	0.0556350828502222	0.360366913780592	0.184624045675153	1.27156712435246	0.490173872529393	0.803537269495105	0.583310791011866	0.0466665868144487	0.0551672692642342	-0.0319881628777648	0.523331208048272	0.40759242144249	0.162296026135871	0.162296026135871	0.568186577352937	0.162296026135871	1.13812590990785	0.162296026135871	0.162296026135871	0.162296026135871
ABHD13	1.50218606392716	1.79937322833391	2.02588388101655	2.62476751781265	1.76414152861362	1.42682097602126	1.92728379625412	2.02588388101655	1.88500400946273	1.94943750202041	1.8775011608359	1.4727946516603	1.97490257510904	2.59822869787473	1.77210514346973	2.26398990918901	2.0990856076225	1.84489691495067	2.26510572848963	1.8542522905038	1.40683255206119	1.90312294186838	1.1738387221697	1.61198032401302	1.98994579463867	1.95221502044825	2.35627771011759	2.19470627880581	2.17528838773247	2.25469162105585	1.90748278833439
ABHD14A	1.67389403898534	1.55273283198269	1.58677797589482	1.56215267557352	1.53731570589738	1.39071357190611	1.52987083553632	1.58677797589482	1.48682925729547	1.74625127387303	1.76209195452924	1.27660851304901	1.03553707407949	1.8440061241022	2.13749181991824	1.36034460230043	1.12532848073726	1.13951909646185	1.2612935250865	1.89916271736285	1.90304649320031	1.7036656766319	1.29071173286303	1.38271079692082	2.08147070776489	1.64470358027513	1.6933998600639	1.43956287490989	2.01388482090545	2.07491433669757	1.60958451201333
ABHD14A-ACY1	0	0	0	0	0	0	0.269030689943182	0	0	0	0	0.333559354814638	0	0	0	0.0453446597524673	0.0872420681067597	0.460399504802956	0.439467430633996	0	0	0	0	0	0	0	0	0	0	0	0
ABHD14B	2.03554653870585	0.264036659788941	1.33503982558171	1.94294264763566	1.32719067075308	0.940360338113228	1.58072180985119	1.33503982558171	3.66351812265132	2.83439703046016	2.52920810422503	2.07956484339809	3.28673807582276	1.55755425638105	1.9928846068465	1.12626218171763	1.56273100423709	2.61333924661378	2.24480251320042	1.83652137691094	2.18039649560363	2.53913537556248	0.947099218294007	2.57880345541817	1.69248202538729	2.68533452082507	2.09735173494283	1.89657611786137	2.70450431654702	2.11929317763948	2.7518194381491
ABHD15	1.12250075282888	0.323284781256059	0.405872234865958	0.555134685388534	0.379402367329313	0.225995095573885	0.0465425916317312	0.405872234865958	0.452276008644288	0.0383893343426815	0.487792991234689	0.366857414916369	1.02449102706074	0.604117156599387	0.167972679444796	0.445331155459347	-0.0410168412397754	0.296749814000148	0.638514959113278	0.808100315820182	0.245073581704476	0.366942259374512	0.0104271421471335	0.927763672081916	0.993454559726498	0.132878132572166	0.0104271421471335	0.209916209669953	0.0104271421471335	1.11057126394545	0.40877138033942
ABHD16A	0	0	0	0	0	0	0	0	0	0	0	0	0	0	0	0	0	0	0	0	0	0	0	0	0	0	0	0	0	0	0
ABHD16B	0	0	0	0	0	0	0	0	0	0	0	0	0	0	0	0	0	0	0	0	0	0	0	0	0	0	0	0	0	0	0
ABHD17A	0.777409485717906	0.250262065702842	0.250262065702842	0.250262065702842	0.250262065702842	0.393819051419553	0.250262065702842	0.250262065702842	0.266413742438876	0.372563192764931	0.266413742438876	0.266413742438876	0.383818628323214	0.266413742438876	0.316245253076601	0.266413742438876	0.266413742438876	0.448946791300743	0.266413742438876	0.266413742438876	0.31908310637144	0.534667150949206	0.273863582176714	-0.00552372798339829	0.275386260357882	0.795364797157351	0.76828562711025	0.157733671763604	-0.114709304656502	0.162154814853752	0.523478269237068
ABHD17B	2.98837987330297	3.1450252155719	2.9669707911344	3.35619267891833	3.00914882440645	2.77058590294881	2.92742856569306	2.9669707911344	3.2935946451182	2.844424443644	3.35870512531486	2.28216025221367	3.13507450979276	3.36185606046356	2.53384083494696	3.79188782841293	2.70639999664265	2.47862947822552	3.23794871547834	2.54086700689306	2.36152660183206	2.87825081014662	2.18706452614897	2.8830431347024	3.40137697126174	2.77772174367361	2.92602624505104	3.20643708875323	2.96902558483273	3.44272978546794	2.82166475904489
ABHD17C	2.27486569279851	2.08614987441575	2.46968987922513	2.41287580375217	1.78963004981912	2.23565564717276	2.03184519913584	2.46968987922513	3.27348999821035	2.90034365985762	2.18661038633602	2.66185397104773	3.09052988068493	2.50747526421408	1.52985054381535	2.38687793764087	1.97610937450722	2.47115599504587	2.34732131692171	2.04833699238997	2.02846923561168	2.61754740844332	1.73439184993229	2.9994388855618	2.3029440870097	1.92380442124339	2.81119165773914	2.12488371120316	2.89992778898844	2.43915730068578	2.25314512989147
ABHD18	0.811274956411457	0.960861027127653	0.822558495220373	1.3314306330416	0.931479038768242	0.715237810472684	1.19271361875486	0.822558495220373	2.17379680555598	1.65104142533607	1.02294842921931	0.619006389477766	1.1928552542479	1.80941235832165	1.08539073728891	1.16003977059239	0.608522134937705	2.25463187564295	1.54651666605555	0.941168557280114	1.49277321736585	0.996698023400383	0.830565863725395	0.871936821083892	1.12839137323789	1.60078976617556	0.802104617209425	1.49128283179699	2.2832772367782	1.38450483572738	1.72252726341981
ABHD2	4.11496449930082	4.0840640261102	4.28213417716453	4.23841352369538	3.80483262113021	3.90829543650924	3.66336936368603	4.28213417716453	4.17620493369541	3.36754543442247	4.05107000646772	4.05619466791123	3.83554640941726	4.5624095266027	2.98158369721012	4.48907300884139	3.6013435315628	3.93624232595643	3.98332147667425	3.64394027713852	3.43047223566177	4.02257061345443	3.37089082672059	3.60279900865043	4.09678548404491	3.86308289409718	4.20611842592554	3.7990091189405	3.3236870091519	4.11870089635913	3.97566433084103
ABHD3	1.86936754300955	2.29479575570365	2.13103112282191	2.0611251741451	2.01673836490569	1.95752524200049	1.94550457599195	2.13103112282191	2.31741046526802	1.57017226492062	2.02259867889032	1.879935113648	1.02847301174874	2.70034148307859	2.28417674262908	2.71846696444544	2.13799412859009	1.73561765326449	1.81300572905997	1.91108435953654	1.73305665016875	1.93719904911879	2.17602845271782	2.39130690830415	2.03981112582377	1.67537426764927	1.75634629939032	2.38555551924869	2.06099930773008	2.17668079784516	1.89439545355937
ABHD4	1.08504506011182	1.27730223239512	0.490784757899342	1.25483275174097	0.855800806457519	0.505107581264086	1.55504398639252	0.490784757899342	2.13133798415612	1.50081683357012	1.68431057445541	1.01857679426699	2.44511796983913	0.898489729053953	0.341719454437249	0.850060668368845	1.33412626638746	1.13712157882092	1.61026356765044	1.08116045172175	1.65313656626938	1.36214276639913	0.692808246577815	1.34502133777275	1.76104143237576	1.44535750158278	0.445657866435433	2.05569573409928	1.17857927330617	1.85376826729241	1.46832028307781
ABHD5	0.734694299633725	1.17584422302859	1.5777544053035	1.4774807457293	1.01107439335807	2.21448938355611	1.63488645737965	1.5777544053035	2.03642624103338	1.84909990348559	1.16669351413542	1.13643432715373	2.5705397173028	1.58779724468622	1.65921008606735	1.47567086133462	1.32647914923017	2.1133541021405	2.15709337430463	1.42082228748749	1.42620255370161	1.15134603551568	1.06722704012419	1.19729248710091	1.93087491943202	1.88997516371825	1.30549322724824	2.35138741564121	2.30458601136939	1.92409935762572	1.75989441983254
ABHD6	2.31866307915539	2.99496817530949	2.32174995575023	2.00791985789233	2.27060149979105	2.44492197780222	2.12487502948417	2.32174995575023	2.70160379531979	2.52954444340306	2.3780973357861	2.94286294249762	2.23638506475111	2.62551605883846	1.74898423731717	2.7305934816286	1.88846017712926	2.15984157393465	2.47037554747455	1.84700665984408	1.92955358035218	2.44918897408531	2.06026119646235	2.3322272264093	2.63981934383919	2.57038105711301	2.42356899151181	2.2006440158861	2.13053927202042	2.50601394620057	2.67796882886954
ABHD8	0.82938686421311	0.982733742713808	1.02111187771821	0.82938686421311	0.82938686421311	0.82938686421311	0.82938686421311	1.02111187771821	0.813902913023675	0.962668586266523	0.813902913023675	0.813902913023675	1.12691253406105	0.813902913023675	0.813902913023675	0.966289823830763	1.1005230675888	1.14345833637816	1.01234681018724	0.813902913023675	0.813902913023675	1.21335788020447	0.268578052736114	0.912994066310036	1.12363721173225	1.08465036394962	1.48755023220896	1.07537053556291	1.19162074057827	1.0931088296354	1.0394529816195
ABI1	3.30078655856552	3.7889724218803	4.05437882427093	3.6516419712806	3.64244359383692	3.96070910186989	3.70336105620126	4.05437882427093	4.41306510666821	4.08738709256185	3.884383171451	3.59569238640216	4.36946504583062	4.17228265327915	3.32618490512286	4.29363582970935	3.46105375289681	3.97645010811599	4.06211718909679	3.67123823124153	3.62989791201298	4.10568804411666	3.47795934612187	3.55032827940317	3.98160494392377	3.71868222005598	3.82532459313904	4.15201501356787	4.07972118644276	4.08423768550559	3.85564702847026
ABI2	2.87069887958237	3.2520155144579	3.39467114791034	3.04043109436852	2.78372673201395	2.61990564149761	2.94005643824511	3.39467114791034	3.65230022203492	3.08228812646363	3.07421067377979	2.83427763475661	3.23422346729156	3.53313543124383	2.51277789817408	3.52050568764605	2.58001353751544	3.14075388535187	3.24330874231196	2.99000138644856	2.67262129806935	2.70754272195048	2.75151215346632	2.79607718469131	3.05261786996757	3.15686736851179	2.75084015736275	3.17573436051859	3.5318836057593	3.10830416849139	3.25528708618312
ABI3	0.0725719423865715	-0.00601732930106492	0.0194078857993724	0.351108791130913	-0.10732821105891	0.463410195008549	0.196789200079577	0.0194078857993724	1.65169531554156	1.25900035496118	0.128304328623361	1.09144099007632	2.35155305624949	0.0159623216988978	0.692137177057783	-0.175065363713309	1.17930593424027	0.137810879294358	1.79442077117666	0.883866761333744	0.961183444670062	1.66458347264595	0.308106094707474	0.509141314946698	0.308106094707474	1.84555557907864	0.308106094707474	0.64836180552959	1.28429536027908	0.308106094707474	1.5683928160136
ABI3BP	-0.115072800549353	0.140074078978367	-0.0384816991099687	0.422895895409162	0.178475884745062	0.0012627461790865	1.15098339806083	-0.0384816991099687	2.03208119142974	2.17393053284578	1.36477080120159	0.487599679880276	2.54860164489933	0.201459316414307	0.650688930472499	0.281863733869113	0.892467170878184	1.30657537768484	1.35062376019484	0.751890443330355	1.16227825902026	0.853276467175227	1.15350308708053	0.925540323975999	1.04284247943331	1.17579477775041	0.7267607224961	1.26044986551169	1.50258068572579	1.15135775111684	1.12009070256333
ABITRAM	2.05313068367631	3.36362051893464	3.02158101442302	2.35386669833338	2.9816064270751	2.87361327259206	2.458230756928	3.02158101442302	3.46914621490846	2.87722470324494	3.49756408175949	3.05355893678092	3.1002181227647	3.26388668931855	1.49792478951406	3.84833452591538	2.13180267081609	2.96436294221746	2.84964093833108	2.75104130609925	2.69298769164292	2.90149593602675	2.9910822854655	1.93959081092903	3.23141456331194	2.66154349785831	2.99051949060755	3.30282695944068	3.58779832671649	3.1310460700498	2.68962644724794
ABL1	0.89769188318712	0.735414942233976	0.892990013075576	0.977469817900031	0.483525638797134	1.32796730569897	0.874893684307433	0.892990013075576	1.15556401500084	1.21257198615236	0.7878030899802	0.847164491916158	2.23731576012934	1.12814847051169	1.43339141518387	1.55569412272557	0.886937250417401	1.04367947459034	1.47518770083624	1.20118989652759	0.661801830894066	0.865788016881146	1.22942271146981	0.611055861917222	1.08515937913919	1.73264669255798	1.61538093425762	1.59475192527455	0.71078127338963	0.923324293668062	1.7391761662563
ABL2	2.22527115339362	2.35822709153361	2.13013306667464	1.77650284761858	1.68692466434798	2.02723966161517	1.5804142043836	2.13013306667464	1.98069285701851	1.48197298411907	1.94106882209143	1.7769263965058	1.96846969803911	2.42793442201088	1.66112941598632	2.10521202325003	1.98821004700877	2.05595622764171	1.91874891183676	1.68088430457919	1.92401854662322	2.01413046937948	1.41445085428707	2.03857163343036	2.08424813586271	1.74074372077771	2.23628446837924	1.7027344603389	2.1439186743805	1.87491317311372	1.84439753611506
ABLIM1	4.41530879884158	4.08598392074853	4.1694531559792	4.14568161156915	3.88661908531703	3.91308634566254	4.13847905305868	4.1694531559792	4.40791199254189	3.69998674299099	4.09218692929172	4.0621345315497	4.75272189384529	4.53875816682855	3.75712822299491	4.37987148312054	3.77375140864938	4.03954430458982	4.35946239445627	3.77966166091087	3.6050737274924	4.06221434530744	3.76842672099245	3.91663919484854	4.3158774845126	4.19041624838407	4.06790305745071	3.94210712303999	4.20344481813743	4.31528412979334	4.14907924161875
ABLIM2	3.76527479858559	3.25111401903823	3.33168090052647	3.17628865247696	2.9190919177868	3.25896406015605	2.81368123996973	3.33168090052647	3.25212288388861	2.92303179740176	3.25048693805107	3.15688645389279	2.46876230605119	3.60002472288496	2.48997583349185	3.40239763169815	3.05084238069858	3.25014057123177	3.18633102745571	2.92947619970081	2.57700465033361	3.05319367089897	2.66103563268813	3.41321493447619	2.87445421850243	3.33895597581714	3.02174640416165	2.91310880507099	3.06812644109307	2.99369814615809	3.30112520620997
ABLIM3	2.98158079613013	1.72579170575619	2.39998225837857	2.5014138253069	1.74848860064952	2.18859449352481	2.46899376946628	2.39998225837857	3.29315915938901	3.17255014357841	2.57332770594564	2.29402913941084	2.88424398588796	2.83283952403311	1.92480688262028	2.56930674723457	2.49541010014113	3.07564801532592	2.30874643789504	2.66809164313905	2.08378394698291	2.89793660508813	2.14898355292116	1.67674039793583	2.65120086468966	2.88936407986964	2.68113181684344	2.80931405543104	2.55159908655183	2.6133187211372	2.78915721826467
ABO	0.000489241836012608	0.0374915428767087	-0.071648930378046	-0.111720025555885	0.673206301109763	0.298813718798417	-0.0430310435691749	-0.071648930378046	0.0157301350026774	0.605510238969599	0.745438794385397	0.339957765877442	1.07059729378474	-0.0609216095240928	0.459999121934143	-0.000445421741653462	-0.0921979010958437	0.451777921146028	0.342276919949375	0.713969358662905	0.946144239188267	0.272388280880354	0.272388280880354	0.272388280880354	0.272388280880354	0.272388280880354	0.272388280880354	0.847144126482873	0.889893493185369	0.272388280880354	0.272388280880354
ABR	0.946873159343288	0.373818943397701	0.489839171773624	0.722473922927354	0.393317209334982	0.519993186735535	0.477304103254892	0.489839171773624	0.629294021765058	0.607868927427873	0.717114813696976	0.701504176872655	1.57479940694648	0.705305954148257	0.272189861855299	0.73231985191308	0.376042336361039	0.688861517116879	0.629676893076392	0.678663215149694	0.362666240545904	0.709374680208014	0.607912710440779	0.495001626168232	0.449815694514843	0.976921157672758	0.402447781430431	0.402447781430431	1.05110274611494	0.457648146966577	0.711854553449059
ABRA	1.81225357035396	1.14542282253045	0.419246489569555	1.44890433250414	1.07585975671928	0.722020789175042	1.63932211058616	0.419246489569555	1.55006433791008	0.306114370311405	0.704149042036751	0.232601915837653	0.388904370359001	1.30030824643919	0.300576545185086	1.28044434552256	0.610616255567814	1.28213738209618	0.987273771818655	1.77716690840961	0.600527967825974	1.38861206196291	-0.0408807600205132	0.385667074424858	0.952249116978705	0.948292936610673	1.20559120438467	0.992972701324914	0.925378075950522	1.36323952605905	0.682769992494462
ABRACL	1.6923213272353	3.37904565218209	3.10073627196458	3.0076050128261	2.95651992051262	2.9834070344908	2.44358401612207	3.10073627196458	3.2137034242482	3.19217189948646	2.7890562520036	3.41127448449175	2.85313211062831	3.42957818562802	2.99440513545123	3.51985045615188	2.58156327512349	2.48493020564976	3.5464003196522	2.79848377265789	2.40115946502562	2.85200220388365	3.38359476024551	3.30648718170648	2.98917994827631	2.74161092202416	3.20894006911153	2.8462291452481	3.3629983434527	3.26643875516718	2.83712896437595
ABRAXAS1	0.458031685486427	0.978146537652732	0.826220393377173	0.54698616397307	0.220632552757123	1.04685939389251	0.36002782956318	0.826220393377173	0.609243435342724	1.35960592458316	0.476177279234057	0.0588695902782497	1.02032978812638	0.92570358607945	-0.0243734222127744	0.417350400392942	0.191383629178613	0.835634950933349	0.683136693008382	0.558311584504281	0.0591041423340883	0.989669506597587	0.274810177486067	0.35055519788466	0.487395443906023	0.314539516570148	0.868338515763248	0.060009715938024	1.19254308531152	0.671847636098933	0.130890858420645
ABRAXAS2	3.43360788084807	3.47415302127515	3.37964791950662	3.05741468493293	2.77408286383439	2.7040926741624	2.56299431374911	3.37964791950662	3.63970076443337	3.27775682326689	2.91395156465674	2.55658854569099	3.29941726376961	3.49843099393507	2.19206527309654	3.64115706095662	2.91346111148097	2.59665343463768	2.80964523208933	2.80435260264143	2.02144492983025	2.36589133970447	2.23075767892591	2.56665950270347	3.24601123216417	3.25063123997947	2.6628480348328	2.992238280443	3.46476973526778	3.31774634060813	3.23776102868913
ABT1	1.85111590281495	1.75538928794463	2.13727428235617	1.81173453003335	1.73029699311909	1.5585410043348	1.2111349291218	2.13727428235617	2.45684556698841	2.58340793995457	1.82490799632239	1.09416258444976	1.23775586308666	2.03696585943548	2.34530495324417	2.02890884967518	1.57724651107132	1.5127159087676	1.83931614613295	0.470538308542948	1.81475375126519	1.80518075632439	1.96154238191706	1.42027897463181	1.92268971646652	1.26850976345478	1.99607655727586	1.61609868148196	2.90944674590318	1.75641047721497	1.42537315678633
ABTB1	0.970568103986007	0.85769222166588	0.869763290255566	0.931169177395593	0.756911668802203	0.987604127031604	0.879957564648769	0.869763290255566	0.879864112456422	0.869407289312671	0.780528421154512	1.18994747082213	0.933215333597598	1.03789453187851	1.0869668611749	0.91064919040403	0.835738573475499	1.28428660877224	0.953195409772184	0.927917051714281	0.793189730529257	1.14171451912201	0.749343880108166	1.22228194504908	1.22235111769723	1.16319143309795	0.894670210394628	0.903027668584104	1.10616768773554	1.15809359897692	1.09549071056199
ABTB2	1.83870181022853	1.12813692170268	1.06422019135972	1.16771664965944	1.31277912783895	0.786296840468715	1.23678235532786	1.06422019135972	2.11147581236287	0.987374171043222	1.62182833372478	0.994372370817047	1.25042952620871	1.77990918047386	1.16109008293136	1.49176464228677	0.758184089012065	1.6707268428317	1.85636794751528	1.45411423819462	1.07213678674477	1.61709345475836	1.19678947485321	1.19247045699511	1.17056759141573	1.83478452977219	1.40072342138774	1.49790806498726	1.24007054948905	1.21670574990043	1.89582341669705
ABTB3	2.98891210128728	3.0685502901941	3.1160029050454	3.09833378940924	2.7990058846802	2.5689043758523	2.83454151243526	3.1160029050454	3.1258330822352	2.49343455417359	3.03315523448414	2.87876763337636	2.80770048400521	3.46619404556394	1.88902492320933	3.4752181284806	2.3282149369625	1.8887758557546	2.77889516821227	2.39295974005539	2.04830085716061	2.93396806474366	2.42622816998565	2.59549240143954	3.04113274118208	2.64468838853701	2.85639676467064	2.01937730602289	2.98262398681187	3.13511559300724	2.66826550367323
ACAA1	0.622019055667345	0.811240773595298	0.524607362899952	0.610318434473154	0.224909973107903	1.01203176161686	0.408399579072739	0.524607362899952	0.446064516453042	0.145264648724123	0.498311877735631	0.541923761421861	0.920525231097121	0.433499886662215	0.439094011182841	0.727250075136558	0.431564217350214	0.19110053661042	1.39795402377987	0.145264648724123	0.54292609731967	0.739292816943527	1.01521806544099	1.36045841689157	0.336675650621746	0.570690518663144	0.500858344528082	0.386440913410569	-0.201950608070272	0.260849620362694	0.499215083804453
ACAA2	1.29878881765805	2.03836515283112	1.94475673857638	1.76985234211301	1.54429705398273	1.19169184717317	1.76794188369392	1.94475673857638	2.77887497336256	2.18753393617287	2.12822913020078	1.53469388145516	2.58657667126233	1.9881643013448	1.23560772968635	2.1713819871624	1.58349255192621	1.91488873058759	2.39528183903715	2.00538858846896	1.84650236258603	2.11380188080077	2.00795439101228	1.69843404562291	2.50437308935576	2.02140043942864	1.38673362630867	2.13111489897974	1.57525058796697	2.59657718594088	2.14848428747183
ACAA2P1	0.436088129525438	0.290612400117106	0.0932013064845653	0.271330342390708	0.543007431605535	0.0932013064845653	0.309096813829768	0.0932013064845653	1.44344139690107	0.0539605264652866	0.269296207638725	0.0539605264652866	0.987910525578112	0.248346495172623	0.231678434288137	0.0539605264652866	0.0539605264652866	0.276424281211986	0.858527546012598	0.546492913156666	0.241249175503431	0.361557174567522	0.226826914697354	-0.0896177697713177	0.673423970988917	0.411918872041173	1.58490216303246	0.359905478597371	-0.0896177697713177	0.44460720199594	0.203125396192233
ACACA	1.37629497750546	1.40145131079637	1.0353368641511	1.27618497608565	1.14561649447578	1.24750960245984	0.945970573159974	1.0353368641511	1.54600621543355	0.695895477443452	1.36047596041637	1.28450104456044	1.31510685842036	1.33471378312435	0.418042811311804	1.68524878623217	0.625895862261402	1.26649646616445	1.10582001519829	1.20130208986383	0.971292349940696	1.11438266290851	1.47525059714862	0.875419865673505	0.796174485477316	1.19394131011836	1.47286249412443	0.789795282171254	0.768981018452634	0.983962067409443	1.27744602409225
ACACB	0.875719785294218	0.183830477785175	0.375797137158028	0.757133874544403	0.655966478275756	0.534411150856559	0.649673696608819	0.375797137158028	1.12875889682295	0.958545025474866	0.429335714070104	0.827515521853714	1.10158155765426	0.279244177979184	0.605866472835298	0.559590818675747	0.18846627391802	0.92639147004621	0.834929853523597	0.52624939777309	0.973529574245716	1.0425229071975	0.417148389445093	0.908508361004346	0.667445520091216	0.537304950168078	0.577787138260026	0.611624071382659	0.849067242569957	0.717832284146395	0.495728797925925
ACAD10	0.567386405230612	0.286506182776484	0.22891609908359	0.401774483831148	0.499735112200319	0.515702152004469	0.616778892969189	0.22891609908359	0.2728693641768	0.411035990191469	0.290594804761937	0.583454725529705	1.26437570635981	0.221625157579486	0.137443779163072	0.585110959387233	0.11153074229254	0.57492309228461	0.354363891735798	1.10934873715332	0.314708625752749	0.727494103601679	0.477981524840232	0.0238329918585292	0.240388555691248	1.01753671056498	0.624173843969065	0.469343614803549	0.380040548948963	0.00317879239151764	0.938860605914057
ACAD11	0.15300110430328	0.0017078566632797	0.0017078566632797	0.0017078566632797	0.0017078566632797	0.0401335865578192	0.0017078566632797	0.0017078566632797	0.00174942644875518	0.00174942644875518	0.138101881173587	0.00174942644875518	0.00174942644875518	0.00174942644875518	0.00174942644875518	0.00174942644875518	0.00174942644875518	0.00174942644875518	0.00174942644875518	0.00174942644875518	0.00174942644875518	-0.00218517006732435	-0.00218517006732435	-0.00218517006732435	-0.00218517006732435	-0.00218517006732435	-0.00218517006732435	-0.00218517006732435	-0.00218517006732435	0.123923727488124	-0.00218517006732435
ACAD8	2.16342635218699	2.13704615187483	2.23875078440372	2.56950341497559	1.88047695279178	1.8085082597394	1.8314802134644	2.23875078440372	2.80438437679065	3.06862820843603	1.77751974074754	1.54028162955751	1.5986001842752	2.26455518830504	1.57069023801028	2.15391618120352	1.62816010217159	2.06498801440339	1.68282807384643	1.6557012879325	1.32521464747229	2.41819915400914	1.46946527788189	1.81678958479378	2.11875234926404	1.9980100962022	2.00799515498723	1.84006555419871	1.84432905156869	2.11793570568709	2.01810292590412
ACAD9	1.91033158491525	2.88106121573583	2.70177947217335	2.19888306696382	2.25976481970754	2.71773363999672	1.81774376992839	2.70177947217335	3.28202417516464	2.68580584388344	2.51263133960842	2.4519198417536	1.99482372332801	3.05345396131941	1.68958043071203	2.83716148210241	1.78162167437294	2.62382539862003	2.09248152928393	2.06798238187058	3.11597475953376	2.62595559304878	2.72296981516043	1.28212664381157	2.31439532813063	2.60739758158895	2.51888572579902	2.88717275865795	2.68765834356205	2.32784141354674	2.68102783218951
ACADL	0.00405776618967224	0.467446730253079	0.422387023868659	0.400057228797412	0.122154317265695	-0.0341665946805782	0.244551749110825	0.422387023868659	0.864743878245364	0.510578196654501	0.408448009029452	0.404482821501286	1.0848959932969	0.517168980598567	0.385030702999886	0.609916035344631	-0.0209253834683375	0.899506601338398	2.29719377957075	0.603046333671178	0.45385667153827	0.184108977200101	0.184108977200101	1.35854477447615	0.396103968290577	0.673882301645574	0.749471263873753	0.920388519598547	1.00553452707938	0.313537546495787	0.81715226328888
ACADM	2.28189063283561	3.82130947492334	3.69322952803741	3.48756443278191	2.8992540920344	3.01244397891038	3.09403974846043	3.69322952803741	3.68330289611479	3.23235189523886	3.08724397985051	2.85954420195069	3.1366362482405	3.99552292951739	2.01581576678747	3.83552210819917	2.41883295516482	3.38892564930004	3.40154431930545	3.11409776144676	3.02368899932375	3.25767972106752	2.77206474049241	2.99643687082183	3.20919519114381	3.0011602276044	3.22986605008993	3.5481050048299	3.58614607603973	3.38609622778736	2.88377743790787
ACADS	0.857296598928693	1.31434944153703	1.24155511481823	1.41484466849243	0.594061267909961	1.03259537179998	0.742499111280521	1.24155511481823	1.4594598038581	0.977143830491911	0.802421010324166	0.74348682051967	1.3140047401146	0.984850495381582	1.11550456936789	0.88231015853842	1.07837317448425	0.745999695395027	1.14414657813273	1.88856465581667	1.4767654320205	1.4565353053125	0.728831238427067	1.04840047378114	0.919717850069703	1.41503786666976	1.28489265061657	1.68379993564173	0.567448466209643	1.18715294055289	1.41420654862598
ACADSB	2.93898609835241	3.26010670920758	3.50922898894312	3.24991144713378	2.93446035799438	2.55974501375634	2.92905887445204	3.50922898894312	3.54107099057094	2.95948543937096	3.26802794839854	3.02888742250775	3.32810118142519	3.7577250962128	1.90758822283794	3.62661816334138	2.90184391703829	3.18290419963107	3.00642154722802	2.79323081873113	2.67955877184261	3.43595708430561	2.36837244503413	3.06887393303132	3.05039825596168	2.87548635798832	3.59062383898109	2.95846464892159	3.25616938553855	3.1902178097365	2.95649667479027
ACADVL	3.25597510665909	2.59396180925543	3.07839928927788	2.82563671045219	2.53424210276178	2.90029232529873	2.87944751866082	3.07839928927788	2.79061467353205	3.12157876712484	2.91973783321863	2.5073267211097	3.17751779250537	2.98533270162514	2.76471629092122	2.63414491751018	2.23006951896233	3.01989303846825	2.86178766431407	2.64558738799477	2.82813763465135	3.36180318173635	2.6869843491288	2.68786753569213	2.74245351592052	3.05885653036465	2.99320942238268	2.79071666661299	2.92310201325593	2.7655933163919	3.10260101170122
ACAN	0.538892870558364	0.452108872060302	0.294391772060434	0.387736070101368	0.604113186093971	0.22720091125196	0.342066626282426	0.294391772060434	0.258624294194659	1.0450400660087	0.582702396412906	0.270740423639258	0.460582755850725	0.371291776203965	0.243703832332833	0.630625891944713	0.222257253533723	0.767055981355128	0.265585338612842	0.341052943505265	0.85296440203676	0.835100514150617	0.0786108294276446	-0.0764676262737709	0.475969714032877	0.663739324550079	0.479097439941135	1.01323772257227	0.721767023442876	0.417987526957058	0.535642152105116
ACAP1	1.14116491222165	0.166889188028173	0.478464301456917	0.8514824461985	0.065952267793746	0.789732498437274	0.350928088348601	0.478464301456917	0.979353177075782	0.357871685022091	0.839482375513303	0.232616559161831	1.31756046212171	0.135421047934005	0.12245382157711	0.318992414500473	0.360294452403595	1.13970134410501	0.643432033310395	0.303006527481452	0.414611050179893	0.349137060780363	0.110639032887636	0.160842023514962	0.497559299851305	0.829361092457573	0.0331477269084273	0.64004383048574	1.36259030020854	0.556064831168053	0.828776859739646
ACAP2	1.98144699353764	1.99191227059265	2.27194407346285	2.11085045366735	1.75346364052987	1.79259705403984	2.03302849747459	2.27194407346285	2.35927510537295	1.62533486138134	1.67893665584732	1.90309976840855	2.39139023119069	1.95793108196747	1.6772545965658	2.21426497964286	1.40466150710057	2.27863840829777	1.91471019232509	1.92810241506297	1.378238525104	2.1562161595431	1.81087999040098	1.97305778998368	1.88766316448796	1.54627887153163	2.21147112569898	2.05430773821225	1.75663701079517	1.88953062373797	1.870420447742
ACAP3	0.915930318943058	0.703729677777837	0.61201784890079	0.932130485822485	0.815365934960739	0.567429899668517	0.786040632589919	0.61201784890079	0.673099388099595	0.775736596137861	0.735907282178186	0.55193219065888	1.21420698639363	0.808510589514744	0.940278126887564	0.55193219065888	0.747261103504057	1.03043386213164	0.59815667954665	0.982370398213226	0.55193219065888	1.35677242311782	0.720593088915638	1.05663054468438	0.804010989568441	1.05217836932577	1.17223149435915	0.397233827311672	0.486559542209782	0.770821911307945	0.87402891097717
ACAT1	1.87689931899843	2.63949298630178	2.93594808949045	2.38988648277602	2.05760783058615	2.08780466086289	2.27566762328345	2.93594808949045	2.97679414764508	2.13845661632311	2.75963106050791	1.82460316012266	2.98179572315511	3.28821113273564	1.92420524904542	3.06008554793233	1.71019937261032	2.81535755495309	2.73843971177796	2.55155063600744	2.29277731142236	2.68814825812431	1.6164661018389	1.99570952719673	2.61612698803607	2.90755686244549	2.86769978788232	2.52964054468213	2.75701833488443	2.72508738629533	2.88562918770434
ACAT2	2.11982613243667	2.70227798326713	2.32332400263858	2.5052867072708	2.04963918610051	1.71669213803994	1.46496936081998	2.32332400263858	2.50335695108047	2.4120045314762	2.24176935896445	1.76328711706094	1.5904192792132	3.23748627866554	1.31886357759383	3.13057258551787	1.56324390400905	2.38887319114738	1.88397030132368	2.20341030802139	1.73010579089166	1.09173470653695	2.98982906874526	2.95969763079602	1.69288224825067	2.49372472033007	1.37646363515306	2.02727451622787	2.42661971709317	1.66582128690177	2.6913280457151
ACBD3	4.64736076741584	4.44324102057407	4.38352078404179	4.5636947025692	4.01396856726705	4.95837508770109	3.97700958763423	4.38352078404179	4.70396986138359	4.20061203187497	4.78733323403372	4.83186819294601	4.45517391750522	4.72123005086696	3.72291787287823	4.80622378292697	4.31396827666523	4.61509743718001	4.47191679328021	4.41528341563134	4.3504669424413	4.31155748785504	4.18316303907416	3.95566506558363	4.8296739975303	4.47016415818785	4.16133008091037	4.52607787587659	4.70450611264858	4.85322947353779	4.46031565111215
ACBD3-AS1	0.0419133376277626	0.52954327762536	0.0419133376277626	0.0419133376277626	0.0419133376277626	0.0419133376277626	0.5708660193679	0.0419133376277626	0.064920430950892	0.064920430950892	0.064920430950892	0.064920430950892	0.064920430950892	0.064920430950892	0.064920430950892	0.064920430950892	0.064920430950892	0.064920430950892	0.675971987573947	0.064920430950892	0.064920430950892	-0.0795806354237216	-0.0795806354237216	0.742586874047741	0.447230770314697	0.47302689456209	-0.0795806354237216	-0.0795806354237216	-0.0795806354237216	-0.0795806354237216	-0.0795806354237216
ACBD4	0.135434654767829	0.212023157932802	0.231676137357695	0.269626198942416	0.262006334754135	0.741465403223338	0.219580370453611	0.231676137357695	0.380123283990642	0.576624289294201	0.289785052621264	0.126904476816412	0.286514629139124	0.341335121347148	0.126904476816412	0.693090365703085	0.126904476816412	0.295306658931338	0.226606440105791	0.33226674417861	0.26813805866368	0.291608013327725	0.436813743713715	0.473191887124155	0.317327672205718	0.777222196988093	-0.163257198094092	0.168556227879048	0.55289771754541	0.236103942643082	0.209541720158457
ACBD5	3.79839903504404	4.00872339919101	3.85669614017185	4.04358517963423	3.74899341809804	3.58822013297906	3.56415819426753	3.85669614017185	4.10751328534922	3.89507213542945	3.83192929431536	3.57200360408981	4.07001615636835	4.30117196848474	3.16912013974594	4.19153998309288	3.42166173520847	4.05150617330139	3.94825891041224	3.50361674211773	3.01934977370785	3.85313784901824	3.27271888399283	3.83467009831447	3.84116031402314	3.48575899857526	3.98443806886568	3.93205736551484	4.01252594260756	3.89995805048499	3.5126118112381
ACBD6	0.749611373587325	1.50484503019084	1.39604334657739	1.08657125076158	0.822389243439974	0.931374244304412	1.1217871656321	1.39604334657739	1.82773236335843	1.16900253718972	0.675917952547414	0.552979573465569	1.53869442547632	1.5427436070381	1.2411882131777	1.65682703917794	1.06618023041482	1.89715327330256	1.13453528139116	1.0336042785166	1.1306444608775	0.92103580463995	1.03616114519035	1.01100604842283	1.64256697840889	1.56040266593993	0.928071351344038	1.38304525714629	1.39017095305081	1.64997085235488	1.55935814092819
ACBD7	1.44886974398054	0.669707867680766	1.50808979126462	2.31767553489524	1.84821594970435	1.609470079333	2.38634323132177	1.50808979126462	2.84230350821594	2.4309931050195	2.21153968245002	1.55277897545827	2.6128883660287	2.33127888486487	2.59294832515683	1.30866371181131	1.75528245447159	2.98889827799875	2.82747197671966	2.31906637117978	2.58483014550326	2.25337678892925	2.28179563554314	1.72649721472361	2.71343885186032	1.8858362404305	2.32974061193659	2.40561628235749	1.95563701219827	2.88348040163886	1.56333492432956
ACCS	1.92920819366678	0.257608432856446	0.226044588345116	1.46699153515013	0.859761157310125	0.450932105273369	0.614157220990646	0.226044588345116	1.53689404962439	0.913639417407359	1.33205827772095	0.134548149388135	0.713471652159838	0.753803285468653	0.960957526687619	0.308372885570116	1.55303342615952	1.24611307748962	0.845587775469996	0.233238963372278	1.43747742058827	1.6740465134764	1.34999701389332	1.10682087670923	0.214710595723563	0.958726000858041	1.57095230837457	-0.0193881829922846	0.68427388570681	0.511293893802288	1.01733183171204
ACCSL	0	0	0	0	0	0	0	0	0	0	0	0	0	0	0	0	0	0	0	0	0	0	0	0	0	0	0	0	0	0	0
ACD	0.679682065328209	0.689384519506688	0.985048589886811	1.68347454181821	0.861241993045668	0.82795213745957	0.76647727816182	0.985048589886811	0.843128306970713	1.11585104499152	0.765445913805456	1.0242282475689	1.11976728426495	0.801096862191688	0.675683590925975	0.954705832987161	0.901553437570273	1.34596491659635	0.801408857010122	1.65055068255004	0.68209442724409	1.37122214093034	0.943804205436317	1.15975808120949	1.19143905744965	1.43285335050776	0.915899512701353	0.542087940698426	0.83859217413239	0.86433830552871	1.24840613569556
ACE	0.12049086350953	0.342107666923121	0.12049086350953	0.155716288535566	0.153643138586744	0.155274822213606	0.205740915414474	0.12049086350953	0.15379102934202	0.145657868402191	0.233365106736824	0.216070528576289	0.107584003819696	0.516218687039202	0.107584003819696	0.184660391360436	0.107584003819696	0.278690761467034	0.303324241961988	0.107584003819696	0.107584003819696	-0.0387859069619327	0.351623393912818	0.459955185968269	0.0848689755531437	0.420716450203892	-0.124095874859981	0.448842039892975	0.188030797393788	0.114721895132848	0.20189230291788
ACE2	0	0	0	0	0	0	0	0	0	0	0	0	0	0	0	0	0	0	0	0	0.193936243726049	0	0	0	0	0	0	0	0	0	0
ACE2-DT	0	0	0.904606321267546	0	0.502162717603381	0	0	0.904606321267546	1.0389606424205	0	0	0	0	0.322743319810067	0	0.325530802678234	0	0	0	0	0	0	0	0	0	0	0	0	0	0	0
ACE3P	0	0	0	0	0	0	0	0	0	0	0	0	0	0	0	0	0	0	0	0	0	0	0	0	0	0	0	0	0	0	0
ACER1	0	0	0	0	0	0	0	0	0	0	0	0	0	0	0	0	0	0	0	0	0	0	0	0	0	0	0	0	0	0	0
ACER2	0.414356282790435	-0.0160233559485497	-0.0857547876308721	0.142477144952051	0.264180331935711	-0.0857547876308721	0.349523619061259	-0.0857547876308721	0.490104992848245	-0.0664224490661627	-0.0664224490661627	0.792712583836615	0.407857874037506	0.125554407408298	0.49433909672169	-0.0664224490661627	-0.0664224490661627	0.429239626716681	0.672175177260651	1.00140020488766	-0.0664224490661627	0.236699305964717	0.236699305964717	0.236699305964717	0.236699305964717	0.236699305964717	0.236699305964717	0.236699305964717	0.236699305964717	0.236699305964717	0.715538822432772
ACER3	2.66897127983014	2.59171138773748	2.59669129909104	2.40430449423129	2.50455055846383	1.98412198586095	2.16721809562507	2.59669129909104	2.90600275885241	2.74790672296601	2.08595132431282	2.35047353879742	2.7681900556872	3.03017459436152	1.31341799795894	2.77506816524006	1.27144872918025	2.44288707292838	2.49891358994704	2.03646334870411	1.81108655091755	2.29060086728726	2.18344876883911	1.49496043438698	2.26681928594217	2.53133946442383	2.51185916651952	2.50700992558181	2.46107916086504	2.49558753936889	2.49890257922382
ACHE	3.13076494491487	2.12493323821323	2.53994918347149	2.54593616942312	2.21129602921763	2.13140275644249	1.64866236832233	2.53994918347149	2.75477749757513	2.31142821798682	2.03986173367969	2.7062397495539	2.42261491472698	2.39319289700058	1.79201458672213	2.12568360243032	2.09213116234249	2.18966955994147	1.95925970930803	1.9242020654265	2.47705535768192	2.89272561394135	2.20958737161201	2.32922714364674	2.05602632776723	2.91614115631067	2.58337015520195	2.37457105342418	2.29329874587358	1.85156131441407	2.73861218653554
ACIN1	3.05970092589455	2.06687304454714	2.29032383353271	2.14890731250151	1.96278892385671	2.29215046181931	2.29798868005656	2.29032383353271	3.03071189218615	2.91613448985435	2.36460640838518	2.24160735827517	3.40225585029182	2.51379374212262	2.98604035245164	2.6258533201261	2.51595976741542	3.25482374020928	2.79250631620894	2.92016161628617	2.8543802973387	2.89419818128544	2.12397155454894	2.72166887628071	2.88510762998021	2.70515587353759	3.17321477008192	2.96042455264119	2.80953491333756	2.84400825321295	2.6457229160565
ACKR1	4.0667300166899	4.11655245096296	3.86386987834544	4.6711413846363	4.34549197571613	3.93658705842382	3.82249800790723	3.86386987834544	4.05260226838348	4.03160872553906	4.07227797048312	4.6438974206696	3.83223258895917	4.0712337444266	3.20003935227023	4.30419528376717	3.30394270328545	3.81436933364997	3.85579813961975	4.08207333069464	4.27754871423304	4.25988730377927	3.99487048317269	4.16882975905111	3.90670201372698	4.32440518876554	4.24724814181396	3.79857166923154	3.32104691887412	3.85443445784254	4.17017729699333
ACKR2	0.0772837832168248	-0.103481284936302	-0.103481284936302	-0.0715967794264347	0.901519843229507	-0.071993969349782	-0.0269699965018841	-0.103481284936302	0.276401989441904	1.01858062732737	-0.0726768300332393	0.609256064007417	0.60409302254747	-0.0726768300332393	-0.0726768300332393	-0.0726768300332393	0.610003632253948	0.145814455710314	1.17230345409396	0.263452010807318	0.0547791394714405	0.280661135656734	0.280661135656734	0.280661135656734	0.280661135656734	0.56442387844731	0.280661135656734	0.280661135656734	0.280661135656734	0.280661135656734	0.280661135656734
ACKR3	-0.30186201351343	0.116781651752426	0.121117351929132	0.918349508284291	0.278145461787132	0.299666798371918	1.12180993341768	0.121117351929132	1.3655445037279	1.42712823240043	1.16533303989681	0.827152952839128	2.84433156883256	0.060672241283522	0.792109167262212	0.564830746872048	0.253448034103532	0.689007181613051	1.42873997200568	1.32950948615285	1.23598606106818	0.71155650629144	0.71155650629144	0.71155650629144	0.970805185564815	0.71155650629144	0.71155650629144	0.71155650629144	2.32151225600499	1.42410087067617	0.986686824204678
ACKR4	-0.0117116811032609	-0.0117116811032609	-0.0117116811032609	0.124079287088646	0.054499649096432	-0.0117116811032609	0.152881727206449	-0.0117116811032609	-0.0102641802911627	-0.0102641802911627	-0.0102641802911627	-0.0102641802911627	0.614411587565906	0.204360203838806	-0.0102641802911627	0.139314952792226	-0.0102641802911627	0.0782141646525569	0.091121768952989	0.195531724751071	-0.0102641802911627	0.0316420998054857	0.0316420998054857	0.0316420998054857	0.237760768483969	0.0316420998054857	0.0316420998054857	0.384076840948096	0.0316420998054857	0.0316420998054857	0.0316420998054857
ACLY	5.67464010056977	6.37663005662913	6.14489268600321	6.09236566905691	5.77332986051042	6.20288660657697	5.5333510855238	6.14489268600321	6.2897208776347	5.94320228075446	6.26939466725908	6.15252881426	5.22527446277097	6.70029505860339	5.22427678000693	6.47343847917311	5.9641015159307	5.71607543505827	5.73886510779316	5.67062062970896	5.75558536797493	5.95743055299329	5.67544957522353	5.98876975666809	6.26974017604023	5.80096311526307	6.10003382814552	5.7373067246695	5.87791858061593	6.31919853103421	5.89535714133478
ACMSD	0.236599881566618	-0.00800107884063831	-0.00800107884063831	-0.00800107884063831	-0.00800107884063831	-0.00800107884063831	-0.00800107884063831	-0.00800107884063831	0.00579565447763847	0.00579565447763847	0.00579565447763847	0.00579565447763847	0.00579565447763847	0.144301421239843	0.189773593179645	0.145602518219325	1.8311719076481	0.0884522046902438	0.337620385369457	0.00579565447763847	0.00579565447763847	0.012250666623863	0.012250666623863	0.435408140290221	0.243409583887474	0.012250666623863	0.012250666623863	0.700938929511408	0.012250666623863	0.494005373051936	0.012250666623863
ACNATP	0	0	0	0	0	0	0	0	0	0	0	0	0	0	0	0	0	0	0	0	0	0	0	0	0	0	0	0	0	0	0
ACO1	2.70755023800048	2.30658211158583	2.46845346176534	2.27883585353088	2.082623030763	2.0041316911582	2.22167651955873	2.46845346176534	2.83398188076468	2.35061252009488	2.15046084854756	2.99757538535067	2.27873421539749	2.08087107309859	0.966075004469885	2.89354330414827	2.47371371606188	2.13335865355278	2.21811318250881	2.20250418466779	2.30837571901703	2.4269212268643	2.21425101273373	1.99537711819311	2.02553184250208	2.45487593005936	2.74218086058571	2.12434315822904	2.6921348520514	2.09111965394611	2.36852066265901
ACO2	2.54718773574415	1.69225916218672	1.39115432504056	2.02910611528629	1.20913636737318	2.24351145229766	1.61417420188066	1.39115432504056	2.48653618482059	2.27070816449394	1.65719513679047	1.8183999123215	2.01359693845263	2.09956124489589	1.42333364455073	1.82789875482817	1.14452885283183	1.9463243600382	1.45971006515857	2.06112163433102	1.50561929008307	1.93207660646645	1.98802375936695	1.29036584425521	1.74819362923096	1.93103496146918	2.04131489852812	1.19900687024491	2.32954086736575	1.99726920129687	1.95809355390875
ACOD1	0.00810132535163842	0.00810132535163842	0.00810132535163842	0.00810132535163842	0.00810132535163842	0.00810132535163842	0.00810132535163842	0.00810132535163842	0.0026384411893379	0.0026384411893379	0.0026384411893379	0.0026384411893379	0.0026384411893379	0.0026384411893379	0.0026384411893379	0.341302894203071	0.0026384411893379	0.0026384411893379	0.0026384411893379	0.0026384411893379	0.0026384411893379	-0.00532071551903867	-0.00532071551903867	-0.00532071551903867	-0.00532071551903867	-0.00532071551903867	-0.00532071551903867	0.303267130187097	-0.00532071551903867	-0.00532071551903867	-0.00532071551903867
ACOT1	0.0865532315330585	0.0865532315330585	0.0865532315330585	0.0865532315330585	0.0865532315330585	0.0865532315330585	0.289113405979394	0.0865532315330585	0.461443089153045	0.236727612475965	0.0572312274281372	0.0572312274281372	0.0572312274281372	0.401576933360562	0.0572312274281372	0.0572312274281372	0.0572312274281372	0.612372799460535	0.0572312274281372	0.0572312274281372	0.0572312274281372	0.268631302537311	-0.0772240864116003	-0.0772240864116003	0.289408985980693	-0.0772240864116003	0.732764783528038	0.663116370041299	-0.0772240864116003	0.160544833252238	-0.0772240864116003
ACOT11	1.03737407706716	0.523989489150305	0.465623516106576	0.577064003599371	0.458093597038467	0.71057972508984	0.869488106433132	0.465623516106576	1.1566544470813	1.05756847494851	0.675326701269458	0.0928430326675699	0.912353533937781	0.378568531823422	0.761238166973996	0.50750896387065	0.120082719020714	0.737697250311184	0.976919545712645	0.311667426688784	0.469691157336889	1.23733424310848	0.456816910503322	0.341495154072546	0.209929076883923	0.434252884058586	1.05355149136931	0.73726564560775	0.727199877491609	0.271365929948285	0.607184217477295
ACOT12	0.767315432535062	0.450314338866044	0.0805543644940312	1.27761811220797	0.153318007950509	0.0805543644940312	0.0805543644940312	0.0805543644940312	0.35348119929145	0.0784191487004692	0.0784191487004692	0.776291586983973	0.0784191487004692	0.0784191487004692	0.0784191487004692	0.0784191487004692	0.0784191487004692	0.0784191487004692	0.0784191487004692	0.303298277364215	0.0784191487004692	0.485273015109435	-0.152681933091646	0.6356477530121	0.0641480033640725	0.264220480224545	-0.152681933091646	-0.152681933091646	0.130086703918178	0.29498362043255	0.263834780273588
ACOT13	2.17983377589091	2.98972417711711	2.90159604739862	2.51187359677518	2.38052232625321	2.59263260495604	2.30284699713449	2.90159604739862	3.05083124303363	2.79927243458941	2.61591264485588	2.84572565406012	2.63715114202774	3.3414790795337	1.76816736957064	3.5474839340525	1.78113227350366	2.85432867392326	2.66089777019539	2.73907488162839	2.1989955411421	1.78879446112374	2.99642587257976	2.46034294550879	2.73865341079711	3.12093579849061	2.32902181942898	2.23579638092654	2.99618706935946	2.71631747213682	3.21107216005638
ACOT2	0.468243214076157	0.652589617123809	0.283840719940404	0.283840719940404	0.37174002976294	0.540860098863555	0.283840719940404	0.283840719940404	1.37335461474271	0.518176200958816	0.796785929170026	0.239266462762815	0.631584322113151	0.521958629777853	0.644258829382275	0.820861499139288	0.340566872932978	0.560836930271625	1.59517784146557	0.239266462762815	0.33745583774864	1.08124098978799	0.677673155415142	0.0987832044523118	0.204343525507554	0.739325957727665	1.39043759056687	0.482438861423146	0.984098895991573	0.536252424161508	0.738659016986177
ACOT4	0.338993278007868	0.590779181948886	0.648395709380402	0.338993278007868	0.487955030319063	0.419906561244156	0.529803436476698	0.648395709380402	2.4937150721082	0.504638343724418	0.525381242582428	0.76694253530322	1.13993829712524	0.583157508930193	1.082726689089	0.844809473407427	1.04215358513823	0.335061315437167	0.558698545151868	0.335061315437167	0.421314435109504	1.01594917096558	-0.180202096050137	1.4798153677869	1.0743354942493	1.08810007049244	0.744317951749813	0.746229894611775	0.70278468899575	0.92092144243126	0.905632309895686
ACOT6	0	0	0	0	0	0	0	0	0	0	0	0	0	0	0	0	0	0	0.295402159344893	0	0.22096062180786	0	0	0	0	0	0	0	0	0	0
ACOT7	4.40965379433543	4.57053123036095	4.64922922071779	4.48517365237995	3.9511689580075	4.41207069079721	3.51007937937593	4.64922922071779	4.50962252365841	4.42949032948724	4.3777416526798	4.23986967731197	3.50614574500738	5.03608301580306	3.46534942860006	4.58123401150005	3.74106382158723	4.5082901552005	4.07486950346112	4.30250619183529	4.18882959514807	4.3693082197128	3.90057079139635	4.27111179659456	4.73923873195281	4.53150430834247	4.11454066500661	4.18203584497132	4.15350268475353	4.67911125564199	4.49116430915201
ACOT8	0.817324666245692	0.41754169769701	1.50409878662332	1.02588476303297	0.514034739295856	1.12880571848511	0.548659226149935	1.50409878662332	2.10825118645708	1.18391828362082	1.33055383685317	0.3197260606795	0.606099887259076	0.617078156546732	0.899828240863555	1.65494855837541	0.848546194331566	1.08052614585314	1.10143553036497	1.18828707973203	0.963851972797502	0.379822482370837	1.4853331382976	1.0779935996533	1.20674741665533	1.85699343023112	0.239492767866198	1.01162629502829	0.549817600046842	1.22801438251777	1.93701642973649
ACOT9	2.35358685245169	2.05477839097175	1.92731142689147	1.95877267955302	1.63029279028077	2.31370840455009	1.76175351936083	1.92731142689147	2.8127728727495	2.7147955659446	2.03705682154746	1.49051350246017	2.24748868087697	2.0435368388096	1.94351928115912	2.19258765811919	1.22645032950638	2.65607676455001	2.02562204600031	1.64001195873157	1.89897608352154	2.50994735852241	1.66235465809644	1.22299584627911	1.95492127332666	2.38820081144398	2.22433857497945	1.78443071321362	2.52526197942414	2.08242159048784	2.39286072819035
ACOX1	2.62809829307884	2.79751755308568	2.67256374416657	3.05067052910222	2.47295659251488	2.46898040275651	2.34157450888707	2.67256374416657	2.55294161052365	2.70588867291739	2.37276529351875	2.73177991691779	2.91017973175295	2.82856876089949	2.11242048279969	3.04969751644144	2.57475779377234	2.51867136385602	2.76612562354101	2.14354834838377	2.35834393281295	2.65742667091228	2.29269961917307	2.73460668115574	2.34577489658905	2.69555686275493	2.90847543276041	2.28171115483951	2.84155667594199	2.41683044368205	2.61282144155771
ACOX2	1.21045936364323	0.268298153781706	0.132354607845993	0.418241873816515	0.191424884590686	0.41500173677743	0.837060720698733	0.132354607845993	0.80641112469956	0.1798055081294	1.05792705964174	0.46326127700726	1.70379441047755	0.528133466308885	0.234204048830337	0.247190825310382	0.71152520005034	0.265718889894488	0.366968601184714	0.299464912712983	0.112093267580355	-0.165304585317689	1.13424837437296	0.449565000602079	1.03545948368497	0.819349840120483	-0.165304585317689	-0.165304585317689	0.693486148637046	1.13060747065597	0.667805995246799
ACOX3	1.01659687469013	0.857014004998273	0.947114019382478	1.07918161114766	1.37850098101772	0.567825368181496	1.21134163978164	0.947114019382478	1.61298496945836	1.08909700098089	1.65743821541977	1.3502410965542	1.95723302256015	0.810076223167212	1.54333277154007	0.76114392139591	1.52752079577605	0.189047628515263	0.601941369864891	1.18440830175009	0.725350563156584	0.374031813500422	0.793605577926502	1.83935624863657	1.3569268386899	1.32632046083062	0.374031813500422	0.720844332011463	1.76414844314629	1.11260657052135	1.54276947895617
ACOXL	0	0.0745206861269237	0	0	0	0	0	0	0	0	0	0	0	0	0	0.0740488109090629	0	0	0.0495513138643557	0	0	0	0	0	0	0	0	0	0	0	0
ACOXL-AS1	0.147291546524119	0.344815458679662	0.0998066645236566	-0.0114769323841418	0.489220630171492	-0.0114769323841418	0.0382132753172356	0.0998066645236566	0.181503205306823	0.0256426631761452	-0.0181511441596631	0.32014304139054	0.165232439650911	0.577487369312043	-0.0181511441596631	0.877189805729628	-0.0181511441596631	0.261349430311906	0.0408433091111421	-0.0181511441596631	-0.0181511441596631	0.0167895883468896	0.0167895883468896	0.969862417093876	0.0167895883468896	0.298014747050607	0.0167895883468896	0.15087707261938	0.0167895883468896	0.183069765092601	0.0167895883468896
ACP1	2.66653141384523	3.50049192384759	3.4172913935566	3.25749116375663	2.85554685654324	3.06668299106154	2.90903599253356	3.4172913935566	3.67561531829969	3.25878853506475	3.41526450214879	3.33370818503152	2.55209932532252	3.82451503011765	2.54932918426605	3.78810967579758	2.70693107679165	3.07231346390869	3.26073610492269	3.35094172283845	3.14195889743442	2.95215555287426	2.77992523645137	3.59966394112179	3.39002398054861	3.12156745308679	3.22103070898085	3.21497251030917	3.74496761085124	3.39032666255907	3.1463261286602
ACP2	2.8086645663243	3.20354557536153	3.72763839407316	3.22425627209744	2.54947853669985	3.63558176911463	2.53413371605174	3.72763839407316	3.20799155494349	2.73293019946864	2.63746715949263	2.94266210820298	2.09196053585633	3.48496264124109	1.41433122042962	3.14294207605518	2.3900518436025	3.28006921808407	2.68850946675763	2.44613079709416	2.85067381811926	3.28072672925756	2.19848343985683	2.3903431800486	2.8779077882812	2.83066063602634	2.70001303587797	2.92955795310633	2.54723779622802	2.78160534542437	2.80684440595091
ACP3	1.32857264967739	0	0	0.0889401315146817	0	0	0.206139783645064	0	0.0594300414632249	0	0	0.550453498745137	0.289026101611557	0.185930946003416	0	0.0503144558310116	0	0	0.943463077354077	0	0	0	0	0	0	0	0	0	0	0	0
ACP4	0	0	0	0	0	0	0	0	0	0	0	0	0	0	0	0	0	0	0	0	0	0	0.429535341589911	0	0	0	0	0	0	0	0
ACP5	0	0	0.092048296599916	0	0	0	0	0.092048296599916	0.306840526050937	0	0	0	0	0	0	0	0	0	0.0953241297216725	0	0	0	0	0	0	0	0	0	0	0	0
ACP6	1.15245826790401	0.500612739691219	0.51674780496535	0.740941278329735	0.891391036089282	0.75767535022305	0.808333703185933	0.51674780496535	1.44741004812247	1.47590500473895	0.80991002860331	0.502779096919207	1.68520088102613	0.670488197921108	0.742783615552882	0.747697110177573	0.569201748536901	1.39029254402491	1.69345498704724	0.752259513335576	0.669734758708137	0.709926835198323	1.03914569502003	1.06502670458992	0.976605043784751	1.55947410569678	0.507065916878244	0.79371534190078	1.19083381029191	0.697264530306407	1.4179888089193
ACP7	0.758376244913174	-0.00758668108932452	-0.00758668108932452	-0.00758668108932452	0.0460315838367566	-0.00758668108932452	-0.00758668108932452	-0.00758668108932452	-0.00933126769640807	-0.00933126769640807	-0.00933126769640807	-0.00933126769640807	-0.00933126769640807	0.0529847744411356	0.244262967305768	0.112398443241737	0.110413190075349	-0.00933126769640807	0.0729452669432983	0.422382482681572	0.05061822591024	0.0435530063972898	0.0435530063972898	0.0435530063972898	0.276777113017082	0.0435530063972898	0.0435530063972898	0.0435530063972898	0.0435530063972898	0.0435530063972898	0.0435530063972898
ACR	0.293245378271451	0.0330183409552568	0.0330183409552568	0.0330183409552568	0.0330183409552568	0.0330183409552568	0.0330183409552568	0.0330183409552568	0.0369958226433944	0.0369958226433944	0.0369958226433944	0.0369958226433944	0.0369958226433944	0.0369958226433944	0.2899254506131	0.0369958226433944	0.0369958226433944	0.0369958226433944	0.0369958226433944	0.0369958226433944	0.0369958226433944	-0.0433941851369048	-0.0433941851369048	-0.0433941851369048	0.274596623208756	0.14498646573601	-0.0433941851369048	0.254746042759435	-0.0433941851369048	0.159992906849954	-0.0433941851369048
ACRBP	0.0493373673018372	0.166566617374259	0.0493373673018372	0.0493373673018372	0.0493373673018372	0.0493373673018372	0.407059723126515	0.0493373673018372	0.179943411568981	0.454414547441397	0.0426585578337161	0.0426585578337161	0.0426585578337161	0.0426585578337161	0.0426585578337161	0.0426585578337161	0.0426585578337161	0.297668253656418	0.0426585578337161	0.0426585578337161	0.257192845796856	-0.0577965177772043	-0.0577965177772043	-0.0577965177772043	0.357089333205157	0.45422224243838	-0.0577965177772043	-0.0577965177772043	-0.0577965177772043	-0.0577965177772043	0.78403602319939
ACRP1	0	0	0	0	0	0	0	0	0	0	0	0	0	0	0	0	0	0	0	0	0	0	0	0	0	0	0	0	0	0	0
ACRV1	0.255147958990142	1.78040273608677	0.74905384732226	0.594097430011241	1.08026906650428	0.163176071145475	0.616072250594786	0.74905384732226	0.395157837334968	0.0659924874588813	0.958735076145803	0.337365032217468	0.279006092327369	0.566130809459268	0.0659924874588813	2.5322859222597	1.6562530204521	0.290162857848031	0.201484726289917	0.0659924874588813	0.0659924874588813	-0.100642263259101	-0.100642263259101	0.558290370221991	0.951882777377682	0.592159995916834	-0.100642263259101	0.663864227396196	1.62482578757791	0.44615382233893	0.996462490433223
ACSBG1	0.648790468720002	0.17198918960297	-0.103908020492423	0.806413035986862	0.466894903027682	0.120726501284487	0.731015318810202	-0.103908020492423	1.75428486663528	1.16708587594957	0.663651999527524	0.206241175930219	1.4710607086163	0.605616781816372	0.398614766930925	0.221905104675493	0.409449783096385	1.70762512128312	1.45802307981942	1.40018534457126	1.09629204194627	1.51396563367607	0.487796947198761	0.796633805386855	0.86268438885618	0.950957686101787	0.487796947198761	0.896745066076594	0.970273133056948	0.985720283198856	1.12774713964622
ACSBG2	0	0	0	0	0	0	0	0	0.0732771235546843	0	0.0684634118099216	0	0	0	0	0	0	0.137006823894964	0	0	0	0	0	0	0	0	0	0	0	0	0
ACSF2	0.0174577245781455	0.0174577245781455	0.0174577245781455	0.0174577245781455	0.0174577245781455	0.0174577245781455	0.111318498564246	0.0174577245781455	0.312295662337946	0.191311638871827	0.0419485176796857	-0.00580124787982439	0.324054552314316	-0.00580124787982439	0.39255883156345	-0.00580124787982439	0.228621229741557	0.34075898389644	0.343571798169147	0.112840071798108	0.0353803340765893	0.146943538365128	0.00605900756767638	0.00605900756767638	0.156949868951714	0.300040351883419	0.414869029189732	0.146310838273518	0.00605900756767638	0.254358511228007	0.299761305448553
ACSF3	0.452305954852275	0.307948002784007	0.190176576841071	0.599627326246408	0.21606503448497	0.234562621898473	0.230895136405784	0.190176576841071	0.715911573616458	0.33030905041815	0.285135090800214	0.511714395313044	0.928048224572915	0.177799936497502	0.337057845579595	0.596000339734942	0.734976342483302	1.05362136890124	0.439142262500543	0.510395621243277	0.434438574244216	0.624116556950574	0.421028827553939	0.319132611320141	0.449780124316738	0.710678156217269	0.2315561755904	0.695866602570757	0.933781350777461	0.306549089186538	0.823203381385041
ACSL1	2.43261034403405	1.83257021792091	2.01164061568696	2.14767298006634	1.74493874986367	2.06554099291728	2.22372893029282	2.01164061568696	2.82929360174562	2.52780486273794	2.06640891904385	2.41098157543081	3.45003624090401	2.85743055734734	1.71019852050518	2.46344557192201	2.49822658258004	2.26213217489558	2.2065194262933	2.36189374308345	2.37669517692218	2.617324393365	2.70617492495361	2.31898045813357	2.6036867886678	2.47068429359839	2.34186166892692	2.26574946527999	2.17296648204059	2.59825410117091	2.52176320337818
ACSL3	4.22858854057023	5.06585274543483	5.03307279810745	4.81248695734102	4.66218621527796	4.70754709269088	4.27783910283469	5.03307279810745	4.95058137481459	4.45862748739485	4.82654105520572	4.7701047069964	4.32127692894942	5.44965456323686	3.68978558096799	5.27547818320313	4.06639241600021	4.52882647912691	4.5748904057159	4.40979959552973	4.13168502780315	4.56723920012196	4.29100927938275	4.51180968580288	4.8879575018366	4.24657963333788	4.82086613647956	4.36940372713349	4.67547908674082	4.93135120159909	4.33479471781315
ACSL4	2.99235426462671	4.0330833095459	4.07768706473041	3.72149248196179	3.75784517109403	3.52084037491028	3.20393827209331	4.07768706473041	4.04245338994229	3.82912467674299	3.71036994487484	3.88979766879214	3.11428930932735	4.50916248335286	2.69944568908251	4.59347724828693	3.40943745612596	3.87422657579937	3.9332869776397	3.59663425628137	3.34847098151424	3.44599234295103	3.74893782621256	4.04177569588123	3.7002552587695	3.32682211972082	3.59183580284609	3.98950865678759	3.9760076691297	3.88046981390904	3.54057637627438
ACSL5	0.416265965081806	0.0295695481197957	0.0321772000153389	0.147302444741479	0.326427821338951	0.264610455056166	0.134683815440127	0.0321772000153389	1.47866194669261	0.884903253956207	0.968974080276708	0.436079499925501	1.23857091130768	-0.0484983881923298	0.593828509806496	-0.00378448682475019	1.10091051984422	0.66040205580597	0.402753397779946	1.16261351163487	0.978691494585972	0.883820734289032	0.463059056665605	0.463059056665605	0.711879532910444	0.836940329159151	1.49394763092054	0.463059056665605	0.463059056665605	0.463059056665605	0.836586798876219
ACSL6	2.95665724194063	3.83311458675578	3.44374062952719	3.69819033045497	3.37175074814093	3.11172705733212	3.06856641481896	3.44374062952719	3.50357626096478	3.42230691112133	3.27557604038027	3.27964453156578	2.46008391556583	4.02817690670941	2.55470964427635	4.02455813726032	3.0123665503601	3.34455359929146	3.23379449373631	3.03627588068907	2.90698995681081	3.28021175700705	3.22228662677938	3.15096858754434	3.38225875789628	3.20486102315454	3.38561809514816	3.01452447388474	3.24050226386196	3.5469965684457	3.32656400960757
ACSL6-AS1	0	0	1.32023539024955	0.358594650217412	0.184672955241685	0	0	1.32023539024955	0	0.382973671088321	0.424792325514236	0	0	0	0	0	0	0	0	0	0	0	0	0	0	0	0	0	0	0	0
ACSM1	0	0.074583216152689	0	0	0	0.066211898592247	0	0	0	0	0	0	0	0	0	0	0.0728659006687873	0	0.0968430887489923	0	0	0	0	0	0	0	0	0	0	0	0
ACSM2A	0	0	0	0	0	0	0	0	0	0	0	0	0	0	0	0	0	0	0	0	0	0.129705171815272	0	0	0	0	0.392761397929671	0	0	0	0
ACSM2B	0.000147206914836928	0.000147206914836928	0.000147206914836928	0.000147206914836928	0.000147206914836928	0.000147206914836928	0.000147206914836928	0.000147206914836928	0.309052086356788	0.00157646069227549	0.00157646069227549	0.00157646069227549	0.00157646069227549	0.00157646069227549	0.00157646069227549	0.00157646069227549	0.00157646069227549	0.00157646069227549	0.00157646069227549	0.00157646069227549	0.00157646069227549	-0.000242717199006055	-0.000242717199006055	-0.000242717199006055	-0.000242717199006055	0.0837039753370847	-0.000242717199006055	0.14061230065113	-0.000242717199006055	-0.000242717199006055	-0.000242717199006055
ACSM3	-0.00737491642676943	-0.00737491642676943	-0.00737491642676943	-0.00737491642676943	0.0149012262706092	0.0610016271073361	0.270001600380653	-0.00737491642676943	-0.00690531962696493	0.043548215660625	-0.00690531962696493	0.195700935148806	0.0489333043849151	0.0927566835142125	-0.00690531962696493	0.0448009233985761	-0.00690531962696493	-0.00690531962696493	0.0928929609779619	-0.00690531962696493	0.0890444229984556	0.0272036357282803	0.140557091257712	0.0272036357282803	0.0272036357282803	0.0272036357282803	0.0272036357282803	0.0272036357282803	0.0272036357282803	0.0272036357282803	0.0272036357282803
ACSM4	0	0.306755236182491	0.810863521677674	0	0.320554467678041	0.27563422187459	0.0943002832701941	0.810863521677674	0	0	0.180003838127383	0.226074279068566	0	0.162576582381572	0	0	0	0.185929494562105	0.534839077323072	0	0	0	0	0	0	0	0	0	0	0	0
ACSM5	-0.126887473488224	-0.126887473488224	-0.00369317489387255	-0.0814294079225356	-0.0431479210728821	-0.126887473488224	0.030897489840218	-0.00369317489387255	0.941160392074185	0.564666215966077	0.352168663307307	0.0432835089552292	0.781735838112118	-0.0932288493942594	0.61783252655516	-0.0932288493942594	0.27842719068233	0.499219891623765	0.529883498223618	0.36102391893549	0.476444723753037	0.287830633495528	0.287830633495528	0.287830633495528	0.287830633495528	0.461186154518685	0.287830633495528	0.798740951181388	0.287830633495528	0.287830633495528	0.461003367910682
ACSM6	-0.0116011910874265	0.298796363382724	-0.0116011910874265	0.662480197866797	0.0484692831654308	-0.0116011910874265	-0.0116011910874265	-0.0116011910874265	-0.0107459309954022	0.181984474889091	-0.0107459309954022	-0.0107459309954022	-0.0107459309954022	0.123958136055859	0.0528456424081889	0.0597218982137222	-0.0107459309954022	0.143498914316415	0.742955851787395	0.465863151692857	-0.0107459309954022	0.0455071422754538	0.0455071422754538	0.0455071422754538	0.0455071422754538	0.0455071422754538	0.0455071422754538	0.0455071422754538	0.336572599493365	0.0455071422754538	0.477284910346294
ACSS1	0.944663614553469	0.36392234193619	0.38977641225569	0.541488478477436	0.646654685890526	0.717041431815289	0.899334602440228	0.38977641225569	1.78463090870824	1.33966272515345	0.850251508135417	0.516890154493042	1.15058846375451	0.210957952468004	1.27473910558414	0.214290442876805	1.14798468425259	1.69774316535684	1.26197607113543	0.728175841405675	1.36790128521272	1.17747114852704	0.356652600652874	1.48975165825505	1.06925967413601	1.25615025373376	0.682320107060199	0.463021986528259	0.695321178213619	1.2309093346739	1.59854073569377
ACSS2	2.64453565683162	1.94397913577815	2.4015388617589	2.36374774096923	2.3779092153009	1.98147586712091	1.92734826924397	2.4015388617589	2.52398293388364	2.5692337432863	2.77531145152505	2.4460965825839	2.15724274330456	2.68717345484369	2.18556972172512	2.38445514619849	1.80725557335388	2.47260020360293	2.41445011111723	2.25566219532815	1.90532542515255	2.23723946780943	2.05894214711208	2.47074276163253	2.77969459884362	2.41030374126822	2.06105694068974	2.62168302385454	2.37069556676808	2.82867496831109	2.29574765966969
ACSS3	0.317806492158989	-0.112946292700856	-0.117895589225648	0.220305570872539	-0.0327919967983802	0.34335071920731	0.279638684757705	-0.117895589225648	0.968041949771957	0.610892241630437	0.328361884260142	0.19306856145434	1.48594611217607	0.226744998495749	0.809161412260244	0.562351389946753	0.130009899326475	1.05405149446411	1.06915025209032	0.66909000083527	0.139670017428728	0.608854836078374	0.635091609720887	0.340885179857432	0.380618009993553	0.773415884712883	0.94430312165189	0.481564157742514	0.587073553429867	0.474994109938232	0.710803408312628
ACTA1	0.248800710714478	0.772666350492531	0.248800710714478	0.584084501981572	0.416349724085305	0.424197209754136	0.248800710714478	0.248800710714478	0.205908070331221	0.205908070331221	0.205908070331221	0.205908070331221	0.908114151782165	0.859999842384748	0.205908070331221	0.205908070331221	0.980848456122797	0.94022679329714	0.205908070331221	0.205908070331221	1.17854914636617	0.374914017665358	0.354593462817325	-0.0238021459670918	0.91152578467369	1.09033061624489	1.00178313405326	-0.259351766861449	-0.259351766861449	1.09863335391146	0.949820501293134
ACTA2	0.742510284602809	0.0720442681692902	0.0903625629215297	2.31879048538226	0.894794106618044	0.379986890270532	0.152392062877134	0.0903625629215297	2.30959346052009	1.70229846484363	2.81400619446552	0.191557885400513	4.00698045908165	0.365206952128554	2.14469340534859	0.712444900818386	0.984751692457938	1.38035547928936	0.57930514732195	2.12373878492366	1.18132976138848	0	0	0	0	0	0	0	0	0	0
ACTA2-AS1	0	0	0.162834280392017	0	0	0	0.0741381860194954	0.162834280392017	0	0.556315160445147	1.24000754497874	0	0.47052494837879	0.345109701000433	0	0.348058804421177	0.186090946909369	0.213918702657028	0	0	0	0	0	0	0	0	0	0	0	0	0
ACTB	6.54616011095518	6.20571800535196	6.26611481911617	6.44098544348642	5.74616051230538	5.90121190883691	5.70253500046652	6.26611481911617	6.65636804580698	6.3142364886018	6.12740802140019	6.23850215791194	6.75343162761706	6.61787725228694	5.46084061075413	6.37369725399968	6.31862489687265	6.09980733052745	6.27756222605481	6.1351564158951	5.71296244320489	5.93385599888797	6.25019149918086	6.54430085404281	6.34291471345928	6.64005728319896	5.90577071276318	5.79671775508227	6.41988939353003	6.23768941774055	6.59735241339533
ACTBL2	0	0	0	0	0	0	0	0	0	0	0	0	0	0	0	0	0	0	0	0	0	0	0	0	0	0	0	0	0	0	0
ACTBP1	0	0	0	0	0	0	0	0	0	0	0	0	0	0	0	0	0	0	0	0	0	0	0	0	0	0	0	0	0	0	0
ACTBP12	0	0	0	0	0	0	0	0	0	0	0	0	0	0	0	0	0	0	0	0	0	0	0	0.901545183725828	0	0	0	0	0	0	0
ACTBP14	0	0	0	0	0	0	0	0	0	0	0	0	0	0	0	0	0	0	0	0	0	0	0	1.88965965494236	0	0	0	0	0	0	0
ACTC1	0.164625675783519	0.598334216650936	0.875621868170271	0.671078294222113	0.63864931063998	1.06540647649864	0.0874974695940887	0.875621868170271	1.18747642783713	0.0156816825689443	0.699015278946318	0.312765578953575	0.0156816825689443	0.493876538340962	0.0156816825689443	0.231791742376241	0.228335682961971	0.791830613106525	1.02276524534578	0.0156816825689443	0.0156816825689443	-0.0368618533250275	0.329385994364538	1.13119556092454	0.939488690361275	-0.0368618533250275	-0.0368618533250275	-0.0368618533250275	0.90921177952474	0.669635700365704	-0.0368618533250275
ACTE1P	0	0	0	0	0	0	0	0	0	0	0	0	0	0	0	0	0	0	0	0	0	0.281142025295118	0	0	0	0	0	0	0	0	0
ACTG1	6.20758060722872	6.96218211220587	7.02711257875542	6.80707518279669	6.57847382866554	6.88588428213279	6.04574212983703	7.02711257875542	7.00390732824143	6.66040091552972	6.74352132316169	6.68963414496605	6.07902643164993	7.40193120427377	5.67560091723217	7.11141962599151	6.45247562822659	6.53611323157695	6.66491515150767	6.39221497690185	6.39209564862335	6.34502263830244	6.43912337150064	6.77600373870387	6.9203434471223	6.56427912810371	6.68681281387345	6.24173925774209	6.64875590038542	6.90067506968425	6.56958069072742
ACTG1P12	0.0254631443611179	0.0254631443611179	0.0254631443611179	0.0254631443611179	0.0254631443611179	0.653403356122376	0.318061199885377	0.0254631443611179	0.0454160439868793	0.0454160439868793	0.0454160439868793	0.0454160439868793	0.0454160439868793	0.0454160439868793	0.495176044870336	0.0454160439868793	0.0454160439868793	0.346821868030165	0.0454160439868793	0.0454160439868793	0.0454160439868793	-0.059393893601542	-0.059393893601542	0.220942889160739	-0.059393893601542	-0.059393893601542	-0.059393893601542	1.2159329991433	-0.059393893601542	-0.059393893601542	-0.059393893601542
ACTG1P14	0.000798701365581883	0.000798701365581883	0.560602312089883	0.303787394078338	0.000798701365581883	0.161842128671319	0.000798701365581883	0.560602312089883	0.000490230543137793	0.000490230543137793	0.197014299272968	0.000490230543137793	0.000490230543137793	0.178129143894217	0.000490230543137793	0.000490230543137793	0.17691186870777	0.000490230543137793	0.231244588052912	0.000490230543137793	0.000490230543137793	0.00522699544294537	0.480007984616156	0.00522699544294537	0.00522699544294537	0.00522699544294537	0.00522699544294537	0.00522699544294537	0.00522699544294537	0.00522699544294537	0.00522699544294537
ACTG1P15	0.00448914281723665	0.00448914281723665	0.00448914281723665	0.00448914281723665	0.00448914281723665	0.00448914281723665	0.281511063238425	0.00448914281723665	0.00842939234417788	0.254875765214089	0.00842939234417788	0.00842939234417788	0.00842939234417788	0.00842939234417788	0.00842939234417788	0.00842939234417788	0.00842939234417788	0.00842939234417788	0.00842939234417788	0.00842939234417788	0.00842939234417788	-0.012373170315537	0.354376233772022	-0.012373170315537	-0.012373170315537	-0.012373170315537	-0.012373170315537	-0.012373170315537	-0.012373170315537	-0.012373170315537	-0.012373170315537
ACTG1P16	0	0	0	0	0	0	0	0	0	0	0	0	0	0	0	0	0	0	0	0	0	0	0	0	0	0	0	0	0	0	0
ACTG1P17	0.49087527279355	0.130383227834673	0.130383227834673	0.320385093554319	0.223855461645946	0.853103143966963	0.130383227834673	0.130383227834673	0.25488692527359	0.126164629356591	0.126164629356591	0.126164629356591	0.126164629356591	0.234577204556746	0.126164629356591	0.126164629356591	0.581972051871895	1.54266092580346	0.126164629356591	0.126164629356591	0.884692557116108	1.01236760561902	0.394277523081633	0.554603460241821	0.18621962560189	0.772097792577801	-0.198695738895431	0.162131402316452	-0.198695738895431	0.237106856525717	0.588768797435008
ACTG1P19	0	0	0	0	0	0	0	0	0	0	0	0	0	0	0	0	0	0	0	0	0	0	0	0	0	0	0	0	0	0	0
ACTG1P21	0	0	0	0	0	0.179424732684199	0	0	0	0	0	0	0	0	0	0	0	0	0	0	0	0	0	0	0	0	0	0	0	0	0
ACTG1P23	0	0	0	0	0	0	0	0	0	0	0	0	0	0	0	0	0	0	0	0	0	0	0	0	0	0	0	0	0	0	0.79709379145622
ACTG1P24	0	0	0	0	0	0	0	0	0	0	0	0	0	0	0	0	0	0	0	0	0	0	0	0	0	0	0	0	0	0	0
ACTG1P25	0.509242626393595	0.526612112410894	1.03341087183415	0.287467998977121	0.287467998977121	0.847993324950376	0.287467998977121	1.03341087183415	0.285177467341662	0.285177467341662	0.285177467341662	1.09635136374751	0.755903812978024	1.19078549790662	0.285177467341662	1.26242329198378	0.622525194208348	0.554335901588438	0.591350716747026	0.285177467341662	0.403391088233342	1.20775934774631	-0.165614115841315	-0.0583522311788255	0.149329942241264	1.02875987625467	1.22115727081794	0.401869877964261	0.898167004232154	0.681485984263796	1.08085916024551
ACTG2	1.31316327094931	-0.00560872849319388	-0.0617416121779077	0.319739664705139	-0.0617416121779077	-0.0617416121779077	-0.0617416121779077	-0.0617416121779077	0.643125289224	0.271381672226776	1.18159441078422	0.0924979606136426	2.60079458214988	-0.0585965588546598	-0.0585965588546598	-0.0585965588546598	0.0481840042434851	-0.0585965588546598	0.733508415215003	0.0919786475012518	0.821719738903103	0.163504230713557	0.163504230713557	0.163504230713557	0.163504230713557	1.68415470422096	0.163504230713557	0.163504230713557	0.163504230713557	0.163504230713557	1.40169836146083
ACTL11P	0	0	0	0	0	0	0	0	0	0	0	0	0	0	0	0	0	0	0	0	0	0	0	0	0	0	0	0	0	0	0
ACTL6A	1.41408567335765	0.947235504045227	1.21981422612075	0.558634482730201	0.659324149594636	0.256951599036209	0.726896834163132	1.21981422612075	2.44419432938138	0.899608011940804	1.22701893014046	0.607741705190549	2.15977586107854	1.18044994137164	0.711144967514066	0.98055309944863	0.323176478842572	1.51089336185246	1.26315295320689	1.2725790890564	0.905383983654629	2.18071828082201	0.81336759344277	0.838270773283825	1.06187771902	1.22607235333726	1.82162324588758	0.882605613260115	0.621048424508958	0.907331623726243	1.16401564824419
ACTL6B	2.06259455904243	1.69158330664187	1.98081751476383	1.88883979841194	1.60246374105337	2.20782608313979	1.07439248006172	1.98081751476383	2.05964507880462	2.41630439706788	1.21699477430578	1.69012118510913	1.45072154285709	1.99718531246153	1.37610752234436	1.68152434259373	1.24710853700046	1.52834964280299	1.92251777669367	1.4430653484528	1.82613416047162	1.78372817552946	1.22210698433725	1.87852149832798	1.99369625568284	1.742724533935	1.82074922006782	1.6542932146204	2.30944106019503	1.92133122254031	1.64304852683095
ACTL7A	0	0	0	0	0	0	0	0	0	0	0	0	0	0	0	0	0	0	0	0	0	0	0	0	0	0	0	0	0	0	0
ACTL7B	0	0	0	0	0	0	0	0	0	0	0	0	0	0	0	0	0	0	0	0	0	0	0	1.50362167052804	0	0	0	0	0	0	0
ACTL8	0	0	0	0	0.0966933055324523	0	0	0	0	0	0	0	0	0	0	0	0	0	0	0	0	0	0	0	0	0	0	0	0	0	0
ACTL9	0	0	0	0	0	0	0	0	0	0	0	0	0	0	0	0	0	0	0	0	0	0	0	0	0	0	0	0	0	0	0
ACTN1	0.770465017835388	0.5570033375006	0.620316172959524	0.659999887971264	0.530719027721864	0.489932236943631	0.494947985530502	0.620316172959524	1.76559763663711	1.82838940626117	0.925464960850753	1.1330103485831	2.71936031524023	0.946512720447047	1.27497785986716	0.890159001378022	1.16897293987471	1.05699490980806	1.54314286018912	1.85240145370657	1.78109203685234	1.74887453027232	1.17516094436346	0.947167940136072	1.07236122609737	1.8071942200468	1.87701582425261	1.49135508484108	1.56863128671325	1.07724711830973	1.69557371920623
ACTN1-DT	0	0	0	0	0	0	0	0	0	0	0	0	0	0.2099308602075	0	0	0	0	0	0.512113001720312	0	0	0	0	0	0	0	0	0	0	0
ACTN2	1.89509444568431	2.1610338383333	2.5995478352492	2.11000237259413	1.99366427992628	2.18162659396576	1.86877738779502	2.5995478352492	2.59829950116644	2.15187745936653	2.30706720347507	1.76128915534743	2.57972994305168	2.78485138568876	2.50404576739071	2.50157649149144	2.24921901279333	2.46541788589929	2.54717647535251	2.42551169024378	1.82855670034404	2.66826922781571	2.13097403404229	2.41062264865171	2.41586602640782	2.55294222461814	2.49655496826029	2.22831370832864	1.7238162513526	2.64212763094106	2.53769861454427
ACTN3	0.0585045556600307	0.0585045556600307	0.0585045556600307	0.0585045556600307	0.0585045556600307	0.0585045556600307	0.0585045556600307	0.0585045556600307	0.0513675295981105	0.0513675295981105	0.0513675295981105	0.0513675295981105	0.0513675295981105	0.0513675295981105	0.0513675295981105	0.0513675295981105	0.0513675295981105	0.0513675295981105	0.300087276509634	0.0513675295981105	0.0513675295981105	0.130629747397288	0.412184053685519	-0.0553321539842142	-0.0553321539842142	0.239627017986831	-0.0553321539842142	-0.0553321539842142	-0.0553321539842142	0.0679275666304772	0.155041788539056
ACTN4	2.22088129535903	1.67326789017693	1.2438614046283	2.21350808256359	1.56429414531048	1.64166705109196	1.89765640458828	1.2438614046283	1.7780615811109	2.33536394986151	2.35424530954438	1.60270721919223	2.5420751310168	1.60158766285814	1.16132444708468	1.65431892521354	1.47483473507945	2.7111438781118	1.68376154946041	1.91206104033142	1.75836649785132	2.77205960264855	1.27116888129213	1.92560293997476	1.7973028797973	2.17930699495808	2.36240762592362	1.90222824661344	1.38707759240552	1.68466084877952	2.0592369517153
ACTN4P1	0	0	0	0	0	0	0	0	0	0	0	0	0	0	0	0	0	0	0	0	0	0	0	0	0	0	0	0	0	0	0
ACTP1	0	0	0	0	0	0	0	0	0	0	0	0	0	0	0	0	0	0	0	0	0	0	0	0	0	0	0	0	0	0	0
ACTR10	3.82405544210973	5.10451052282043	4.87401374485949	4.71753566858003	4.31288469405657	4.41002679797677	4.24963068425005	4.87401374485949	5.12496157568379	4.79731626979082	4.41257820442005	4.51881235518538	3.7433698499259	5.46324781444749	3.48831990292648	5.3270648671856	4.1734148267932	4.75562747854412	4.59604548634344	4.26201299367213	4.12122904747417	4.28419161063653	4.20265475580021	4.34946347822426	4.74923881262316	4.53757869925723	4.59002033425125	4.53836081107552	4.81019195745155	4.81666055851259	4.6457720907052
ACTR1A	4.89705738373522	4.47450030102245	4.40749124184319	4.57456726888084	3.8795461331374	3.8269458354746	3.89218764607805	4.40749124184319	4.15009454415721	3.82751611035923	4.04165011621433	4.12027497144013	3.95028858293502	4.61262589543547	3.28805444859907	4.55192576586132	3.8692054233281	4.09989042801259	3.82109286698568	3.97243766316907	3.15102266071408	4.20578308304346	3.80317164007804	3.89242278007213	4.01687408609042	4.30942663553581	4.09271406603108	3.93697824358712	3.7780566141997	3.9354749074985	4.27766672663569
ACTR1AP1	0.0303596824423058	0.277114478338635	0.0303596824423058	0.444942604636143	0.0303596824423058	0.0303596824423058	0.0303596824423058	0.0303596824423058	0.0426041332662487	0.0426041332662487	0.0426041332662487	0.0426041332662487	0.527253926436515	0.0426041332662487	0.0426041332662487	0.0426041332662487	0.0426041332662487	0.0426041332662487	0.0426041332662487	0.0426041332662487	0.0426041332662487	0.434001545180974	-0.0536801742896387	-0.0536801742896387	0.460889994227634	0.267231078500065	-0.0536801742896387	-0.0536801742896387	-0.0536801742896387	-0.0536801742896387	-0.0536801742896387
ACTR1B	3.10685724248913	3.41722602352631	3.07042721467573	3.24517810749757	2.9188119230721	3.44216877255385	2.67323924151797	3.07042721467573	3.64656745636995	3.72510562122302	3.27968235400627	2.85318648514987	2.82940307052876	3.71025916923147	2.70655138911474	3.44590540600623	2.58215301681792	3.72085401823031	3.19043721587306	3.03537214494484	3.1874111826632	3.25270900211462	2.99478819163132	2.90130025072018	3.07562878086665	3.65737034884906	3.17963237943166	3.60091676524366	3.42634017569263	3.03560052433936	3.72141332024057
ACTR2	4.25535266958302	4.96830619812143	4.7540145387866	4.70486029642561	4.19536519559691	4.3482898480512	4.41130973128725	4.7540145387866	4.93650012684416	4.55548413642039	4.62141524090953	4.58537449525279	4.83222916924355	5.24659952862048	3.46428330253993	5.25105618154317	4.19164053372909	4.47243749825418	4.72801088310657	4.43597652273488	3.96845165947505	4.42644194839151	4.49660046751663	4.58327092324237	4.77022401048602	4.3584043823996	4.52587842112882	4.36136495519994	4.66521227971042	4.92690552774625	4.51047000415293
ACTR3	3.00649940412909	3.75214697524193	3.62346979812622	3.44339477667242	3.02898585390166	3.15159209517568	2.98607467710073	3.62346979812622	3.72177229249133	3.22824828254578	3.20626679685933	3.08616343584379	3.70726779955997	4.11687563309426	2.61591086192382	4.01279527910685	2.97990614193251	3.28179446330005	3.59218492345854	3.16351893510711	2.64199023313172	3.2609534616754	2.94749029521225	3.37879685072829	3.7112829700902	3.36929790646043	3.21993230120866	3.10239366832351	3.1499951203957	3.65242990364622	3.43540295270726
ACTR3B	2.13073725674531	2.63572018056721	2.42463363304087	2.76742770442682	2.41648869063356	2.50029661987292	2.14670438521667	2.42463363304087	2.52804978727695	1.90367339373135	2.37365624575098	2.31369093829011	1.73458321910536	2.91353892079189	1.56702843876205	2.99172731836417	2.04230312577682	2.3288653328163	2.27245593849843	2.00996668989813	1.9734115514892	2.70998724531976	2.05594657768481	1.89630142266845	2.4702515938618	2.15896726736062	2.8107282526658	1.93730472381544	2.00594265799338	2.5594015248882	2.08753806182157
ACTR3BP2	0	0	0	0	0	0	0	0	0	0	0	0	0	0	0	0	0	0	0	0	0	0	0	0	0	0	0	0	0	0	0
ACTR3C	0.173856866544491	0.179664910564036	0.287238347773724	0.355497059588004	0.516266870915139	0.509249325525393	0.337937045026762	0.287238347773724	0.368278982595568	0.225596115235026	0.449175004749439	1.11124461870155	0.502630273793163	0.472203561487778	0.651917478186381	0.654762772180148	0.646892690494467	0.126409534691279	0.133011449425058	0.285025682442777	0.585626826586856	0.300089974617227	0.982495174265305	0.184840336607341	0.480874391462691	0.473221256775586	0.255590235164557	0.629175749597214	0.532487376586626	0.778862384702086	0.25448307006208
ACTR3P2	0.0329751195048102	0.0329751195048102	0.0329751195048102	0.0329751195048102	0.0329751195048102	0.0329751195048102	0.325305576490807	0.0329751195048102	0.0472619078280338	0.0472619078280338	0.0472619078280338	0.0472619078280338	0.0472619078280338	0.0472619078280338	0.0472619078280338	0.0472619078280338	0.0472619078280338	0.0472619078280338	0.0472619078280338	0.0472619078280338	0.0472619078280338	-0.0498849604250584	-0.0498849604250584	-0.0498849604250584	-0.0498849604250584	-0.0498849604250584	0.871948261979256	-0.0498849604250584	-0.0498849604250584	-0.0498849604250584	-0.0498849604250584
ACTR5	0.878079951902037	0.443880633396447	0.726092619179172	0.2811042944016	0.838534452965139	0.814601992004752	0.537546784850837	0.726092619179172	1.13831723280591	2.8613697234143	0.53509991176844	0.502361245996338	0.279296013096831	0.808184882723367	0.279296013096831	1.00081698239155	0.279296013096831	0.68732438047647	1.05190153147577	0.279296013096831	0.840943591747883	1.07187248569811	-0.281040033768821	0.694120154617359	0.320308286253705	1.10149690263459	1.10344394367671	1.06812339561887	1.6154686882596	0.923181140309615	0.675574301718589
ACTR6	2.60308473759719	4.06931303078424	3.9252971840201	3.55423778532731	3.47860113793763	3.26791208611271	3.31243690872189	3.9252971840201	3.59787068410049	2.98945934610901	3.57751224290558	3.59567366087452	2.79802646141034	4.33654816718639	2.3817256072471	4.34569051859979	3.06890868113867	3.40386491588707	3.45468459815723	3.22650910892645	2.85086571311921	3.52448093226381	3.07373385816006	3.18834506420643	3.80142513808488	3.10888552780655	3.66668234388858	3.03375528310801	3.16401972909581	3.92461072698454	3.20569699819166
ACTR6P1	0	0	0	0	0	0	0	0	0	0	0	0	0	0	0	0	0	0	0	0	0	0	0	0	0	0	0	0	0	0	0
ACTR8	2.21409207280309	2.92411369906757	2.70422475944587	2.73403438362686	2.16754532000247	2.75554322594304	2.39845457090637	2.70422475944587	2.70053434237216	2.24784547691989	2.74666450828896	2.20148079339568	3.20073703156713	3.36902928610491	1.77341625084455	3.15353252798517	2.42488338317647	2.95923368929627	2.66880553751178	2.73721677004151	1.75961753039288	2.8608660132686	2.19963744009485	2.62277464494964	2.69053139584232	2.83852051319686	2.81020900277443	2.64853627069895	1.72861374164554	2.51455707855152	2.96046619166695
ACTRT1	0	0	0	0	0	0	0	0	0	0	0	0	0	0	0	0	0	0	0	0	0	0	0	0	0	0	0	0	0	0	0
ACTRT2	0	0	0	0	0	0	0	0	0	0	0	0	0	0	0	0	0	0	0	0	0	0	0	0	0	0	0	0	0	0	0
ACTRT3	1.19270438789836	2.84758000697737	2.50620599615242	0.964522150352199	0.977249585235875	1.45106222790528	1.60244004048576	2.50620599615242	2.82078967982832	0.853025393743505	1.42608212611272	1.63674056835131	0.326281527150331	2.0709151852427	1.26413235206185	0.421209846141625	0.176948677748298	1.16662472538317	1.67538316587434	0.403006814525742	0.505804266038477	2.47339459746416	0.591633776642391	1.73903095447431	1.36864175940788	0.550558736033767	2.38790532501761	-0.0644067801244577	0.253328019107094	1.37054869419448	0.550072593294203
ACVR1	1.63269342001768	2.38625639501969	1.57839752677315	2.05415210272238	1.7250006990969	2.49124071056275	1.6982342112879	1.57839752677315	2.53042594482499	2.67119875124091	2.67706476203321	1.99676558274089	2.59599125494599	2.47652448280015	2.19325965863078	2.1941594571231	3.04855516676776	1.99771698895352	1.88919750693154	1.89493586103514	2.26574917972062	1.78914437667749	2.7893570368909	2.40517174665733	2.43483423334136	2.23062964607465	1.91715699210062	2.75038647575551	2.37116005880066	2.50315728121036	2.38899811727864
ACVR1B	3.62433580707341	3.47548558955825	3.45235974184678	3.95846608364355	3.49844458331588	3.66087038703499	3.13599816083942	3.45235974184678	3.76895073824711	3.59456482437356	3.47508904591002	3.68842636186164	3.65401903222832	3.70656724877089	3.14657765368514	4.05749668996408	3.41944588877438	3.34143389546296	3.37679875474349	3.3738541952388	2.88796943350806	3.60739441026177	3.3028861922518	3.15648252051206	3.39793503144583	3.66951337922155	3.73749581356183	3.71406906407386	3.32086737088754	3.50803366701676	3.54465128359288
ACVR1C	0.30147766394304	0.654472579287515	0.40463547711996	0.390990718115722	1.2595943899222	0.269751215218043	1.38113647351776	0.40463547711996	0.793087259715643	0.819035380237468	1.14208684371795	1.66328202760713	0.827296485469585	0.641230708301581	0.777919303370312	1.1908021020395	-0.153712152768038	0.798583943839245	1.36340912251678	0.614852743004618	0.779946879612764	0.40585016175989	0.447959161677979	0.732083394357551	0.702734598615397	1.07554689959217	0.226385447340117	1.0724835629852	1.92435729742173	0.693713848559154	1.09484339482593
ACVR2A	1.58228992131733	1.84031458497393	1.71293040633546	2.06105913739031	1.81067783423277	1.65059346425886	1.79886095575665	1.71293040633546	2.40222324549522	2.17425985102503	1.6511441857156	2.07881855775628	2.01270407993907	1.89518724954626	0.807290665649534	2.06526918354155	1.54493313635869	2.10284291962435	1.74224958981802	1.48424813126492	1.29631935044737	1.99526728768083	1.55323728967177	2.18058773483904	1.69873491549666	1.45850333555324	2.06327216208291	1.86718424700237	2.16604851216555	1.44702373567341	1.43807610618101
ACVR2B	1.02779229039452	0.573782899326001	0.384699613852762	0.361435655552732	0.630826160595322	0.482010102928356	0.957076776886115	0.384699613852762	1.28140725235621	0.482925235873448	0.557472770582556	0.961901378302732	1.46060845984619	0.625367434236662	1.35631498495892	1.01063063684675	0.566069488001431	0.898935798903044	1.30596277639869	0.744995786820933	0.652591379860981	1.06125505175452	0.815257349752675	0.543310563735122	1.03823339022226	0.949669721698012	0.894608328612405	0.870930546108216	0.988635142735698	0.669592330868514	0.97626068828707
ACVR2B-AS1	0.105636924937782	0.554770201476153	0.217588767758491	0.105636924937782	0.318369491222944	0.105636924937782	0.203724640461313	0.217588767758491	0.103757443158834	0.103757443158834	0.103757443158834	0.103757443158834	0.103757443158834	0.348358245601168	0.103757443158834	0.274528942308314	0.103757443158834	1.43102044483757	0.419134462655693	0.103757443158834	0.103757443158834	0.388411740249995	0.221951099056107	-0.173654149601912	0.172743350578353	0.81084228499339	-0.173654149601912	0.386376729333655	0.0746216129433507	0.490572066383283	0.449891879414081
ACVRL1	0.220481662042114	-0.246460814968162	0.0186127094835363	0.667571629057109	-0.0457890312533154	-0.121595653001102	0.317198019335095	0.0186127094835363	0.762426513875944	0.737392248230836	0.88363644880321	0.721084953541078	1.36640500344737	-0.0961142689923243	1.04648487062663	0.327482318711359	1.60389647873675	0.655705487514976	1.15699842354546	1.83994313795746	1.75581784722556	0.939512253136729	0.693954481514074	0.83254387006856	0.693954481514074	1.09187461592436	0.693954481514074	0.938423845492867	0.693954481514074	0.996145771678597	1.5528616381959
ACY1	0.0251212638984631	0.0251212638984631	0.0251212638984631	0.0251212638984631	0.0251212638984631	0.0251212638984631	0.0251212638984631	0.0251212638984631	0.0201418485061105	0.0201418485061105	0.0201418485061105	0.0201418485061105	0.0201418485061105	0.0201418485061105	0.0201418485061105	0.0201418485061105	0.0201418485061105	0.0201418485061105	0.201342847999795	0.0201418485061105	0.0201418485061105	0.235956464684878	-0.0234049661503776	0.12881498032307	-0.0234049661503776	-0.0234049661503776	-0.0234049661503776	-0.0234049661503776	-0.0234049661503776	-0.0234049661503776	0.138292352423562
ACY3	0	0	0	0	0	0.133959992242144	0	0	1.19205317849247	0	0	0	0.529137387465835	0.276838846248064	1.00720813417225	0	0	0	0	0	0	0	0	0	0	0	0	0	0	0	0
ACYP1	3.381831007578	4.04902987595862	4.05858871468387	3.69853988023373	3.11644941776803	3.4374837242025	3.42745743628466	4.05858871468387	3.71664558634865	3.91219935702232	3.23090668497973	3.68803138311827	3.01015546078183	4.10139290031445	2.82953324851484	4.15057193467982	3.4038345132486	4.00406077601995	3.91768119509514	3.70841645201173	3.16193642158225	3.40959559962332	3.28130762097532	3.84483697251125	3.93088237017201	3.73783000130337	3.17177137968344	3.37519834535285	3.78021540294877	4.11230067377701	3.78057566863897
ACYP2	2.81654032244324	3.51530063216153	3.37343144633402	2.95175053758503	2.7432936915003	3.17371539690519	2.10238547322194	3.37343144633402	3.56188018327728	3.51826395861911	2.9887743930722	3.09218865495252	2.83843880018859	3.64416574224746	2.46117687587614	3.66633800737432	2.62693543804767	3.60760526353936	3.11871251005489	2.82356781452137	2.80496145164199	2.86052730770937	2.92986427133395	3.15775295032999	3.28833656008023	3.23509590569666	3.18893473271507	2.91047410844616	3.62953479129514	3.35510722987467	3.38258115225136
ADA	0.125875548355658	-0.00515048884044872	0.915662347796876	0.658172897682869	0.056947997363264	-0.00515048884044872	0.504220600014409	0.915662347796876	-0.00890603420345504	0.128397298913061	0.214198852094503	-0.00890603420345504	0.746228472362302	-0.00890603420345504	-0.00890603420345504	-0.00890603420345504	0.062718213251247	1.07136609138027	1.10535502549097	-0.00890603420345504	0.56883506683325	0.0493190701476144	0.0493190701476144	0.0493190701476144	0.252659226987282	0.0493190701476144	0.954281431404546	0.0493190701476144	0.0493190701476144	0.635329862865878	0.59641200400714
ADA2	2.68012646714659	2.637767070111	1.94702775635745	2.75754639696219	2.43790591893875	1.75155095531115	1.82463884523615	1.94702775635745	2.71874763567623	2.89047467013164	2.97816380837667	2.31123605687526	2.83572966268546	2.25438737596884	1.20401733397804	2.30978445456427	1.7858595599321	2.4201987201393	2.28905092613674	2.45203953747103	2.11903687831005	2.89154210110524	1.82072843607035	2.52608665518206	1.80320164335961	2.10231003884932	2.90381748295309	2.60518443427429	2.57689477526473	1.86172713690012	2.06976225769036
ADAD1	0	0	0	0	0	0	0	0	0	0	0	0	0	0	0	0	0	0	0	0	0	0	0	0	0	0	0	0	0	0	0
ADAD1P2	0	0	0	0	0	0	0	0	0	0	0	0	0	0	0	0	0	0	0	0	0	0	0	0	0	0	0	0	0	0	0
ADAD2	-0.000806684377642045	-0.000806684377642045	-0.000806684377642045	0.372556100555641	0.186654532258124	0.255350319454514	0.0839197519793982	-0.000806684377642045	0.165706789198843	-0.00996448317092294	0.0745299332904859	0.198250621454908	-0.00996448317092294	0.0658940852421279	0.188128539962218	0.13943824797627	0.505736504566345	-0.00996448317092294	0.0904711838789497	-0.00996448317092294	0.323109440383049	0.780647889788155	-0.00921020314980009	-0.00921020314980009	-0.00921020314980009	0.0910083934415857	0.446355879386118	-0.00921020314980009	-0.00921020314980009	-0.00921020314980009	-0.00921020314980009
ADAL	1.68017112342117	1.64513117837271	2.04742842445704	1.88238182604383	1.31565745860914	2.26602423464129	1.50346831550694	2.04742842445704	2.51559108118076	1.70428357367571	1.86551647991621	2.04018661079496	1.23999554290841	2.17510309189577	1.40704751552179	2.53811791630236	1.09360248758328	2.00245324640928	2.64144336383303	1.42181844139625	1.52354773409022	1.9576455376507	1.15396773405571	1.37297410181106	1.79017753002213	2.17257167334139	2.08871197318338	2.47669383908895	1.80580515825715	1.74534760999572	2.06520299912764
ADAM10	1.80513763019294	1.84983421880247	1.78815081015141	1.73536558112914	1.47097446260467	1.59171379185124	1.72589020325488	1.78815081015141	2.73276557924302	2.17958495632029	2.14117888762593	1.92243301614543	2.22424627505466	2.06661992013007	1.46633103315815	2.16534732872797	1.5860656224299	1.85130960408368	2.37756103874087	2.13712401199733	1.97877185695206	1.77714523452831	1.66143132634986	1.9881377030597	2.07083746422504	2.22702508530368	1.73789452535466	2.02081375317951	2.36226604119778	2.15533007570129	2.26149816460659
ADAM11	1.54554110421923	0.696090826760638	0.886204195275776	0.993025227222742	0.698215864274669	0.809731940306	0.576331293280109	0.886204195275776	1.17740142846568	1.34692695855361	0.622601850474206	0.602062826251415	0.571818160128835	1.11506784053631	0.513176982936805	1.00552590417399	0.606557742529193	2.0351765656826	0.650115807696052	0.82541042755826	0.79303374229138	1.09950503016922	0.656522906470908	0.499181239710759	0.65385407391178	0.992476254623887	0.852721369437912	1.50725573121825	1.78952902188785	0.823217955140662	0.867032310800334
ADAM12	0.722218983117183	0.962974119460677	1.30147741811179	1.43106578602836	1.07468398313964	0.9142547843634	0.502577866414443	1.30147741811179	0.895850045956367	0.99735715252616	2.21065885359284	1.4920469882507	1.41354032616183	1.07999157056165	0.702950005278904	1.65127736642042	0.228243210191506	0.30518785470817	1.69499818141491	0.644703216026261	0.499792775120661	1.85455545290471	0.84347829907065	1.36893701194406	0.975888072440774	0.72369423875696	1.99908690485478	0.415417634688981	0.547582287230333	1.01137546392949	0.747672143323271
ADAM15	1.0694246539205	0.567069053056925	0.831757809818936	0.798225215014384	0.496586696455275	1.25823636631427	0.610310803339033	0.831757809818936	1.40732140049423	1.31364694824962	0.703081890755917	0.870579527623695	1.02379689999722	0.667771697391144	0.752433048246781	0.714684781948776	0.83945276996564	1.1624847497064	0.96531664491469	1.56887100188164	0.905879689281694	1.56906669141413	1.04588681803824	0.520254522342706	0.930481729545168	1.01415889677659	1.21059946341742	1.34826379075903	0.728597628216451	0.733566001734832	0.868655521076766
ADAM17	0.766526429840317	1.32754990848394	1.17698097991531	0.995139833338076	0.726441566471901	0.964499344190816	0.971316298027606	1.17698097991531	1.25786945880827	1.76097779153717	0.926667830937843	1.13822589304355	1.77622227817324	1.08549164112916	0.315141368315876	1.3571007084192	0.48108384589272	1.3540962467163	1.6492732107326	0.665009056214322	0.82518571966853	0.980248929779352	0.741180882342981	0.750116111957191	1.08504787150686	1.3717287270874	1.00482299479171	1.19164038737764	1.38441280598679	0.947932024540882	1.418348306506
ADAM18	0	0	0	0	0	0	0	0	0	0	0	0	0	0	0	0	0	0	0	0	0	0	0	0	0	0	0	0	0	0	0
ADAM19	2.59144498924748	2.07706855864021	2.24279697803015	2.73804173526089	1.79917045474806	2.25671454483737	1.54935258034347	2.24279697803015	2.11706086189407	1.67203774396233	2.29129170976943	1.60150700290623	2.35881428872092	2.45856277773039	1.79506607644773	2.53261728621257	2.27323816518259	1.72488148631335	2.22368427948744	2.70275316844043	1.89486632375797	2.42050970953302	2.45993401615783	2.45976425803572	1.78995055665559	2.04638316183838	2.52518971964142	1.64340156979975	1.69912329852477	1.85952576955134	2.33296601554114
ADAM1B	0.580570421398406	0.406847549996152	0.42631420672307	0.652814962058881	0.348442923373232	0.0334677210611453	-0.0504057813984375	0.42631420672307	1.15633294173081	-0.0575509256120741	-0.0575509256120741	0.378732405524618	0.134256561052254	0.267054639189471	0.79349753844778	0.0361783482136064	-0.0575509256120741	-0.0575509256120741	0.693095990508523	0.534987934799963	-0.0575509256120741	0.219645476415282	0.219645476415282	0.219645476415282	0.219645476415282	0.585776396256847	0.219645476415282	0.219645476415282	0.219645476415282	0.219645476415282	0.219645476415282
ADAM2	0	0	0	0	0	0	0	0	0	0	0	0	0	0	0	0	0	0	0	0	0	0	0	0	0	0	0	0	0	0	0
ADAM20	0.660112775130105	0.537785326607653	0.141923013420532	0.380186191227943	0.106399058243828	0.686581508438338	0.990655641261978	0.141923013420532	0.0277272082974136	0.265176200173081	0.0277272082974136	0.887917267191245	0.500704603261211	0.52637528111867	0.179428056388472	0.407921979509641	0.0277272082974136	1.52669849291552	1.49396536568342	0.45038739336687	0.0277272082974136	0.941528522775575	0.288079748644722	-0.0435496865525398	0.2461968242569	0.381520459530491	-0.0435496865525398	1.24727130301526	1.34971268698631	0.286476482831713	0.124383372839307
ADAM20P3	0	0	0	0	0	0	0	0	0	0	0	0	0	0	0	0	0	0	0	0	0	0	0	0	0	0	0	0	0	0	0
ADAM21	0.120240444913303	0.134143247902311	0.547278834343518	0.399385409090537	1.02133267297671	0.67381505308281	0.909347533741613	0.547278834343518	0.0696481078496786	0.371280091206347	1.01575585717467	0.61125047495995	0.331079283074694	0.511742172860933	0.042681466270035	1.36353016421052	-0.0456851261939378	0.773973745639022	0.197829487403025	0.213652963670088	1.03823164994865	0.0381154173238543	0.0381154173238543	0.0381154173238543	0.615945854035968	0.644168181679744	0.0381154173238543	0.502285106249116	1.61938301147138	0.763446938005135	0.55553548135684
ADAM21P1	0	0	0	0	0.280678992700252	0	0	0	0	0	0	0.240503910355051	0	0.173296989334853	0	0	0	0	0	0	0	0	0	0	0	0	0	0	0	0	0
ADAM22	4.06957413946134	4.29112852860063	4.21929310218508	4.29609818264327	3.89951772340374	4.06319904288523	3.64540037120016	4.21929310218508	4.17483914379348	3.70224971789574	4.10387761270001	4.10527226124793	3.57638052704223	4.56673167752447	2.94795359542003	4.58307177111114	3.59448128537554	3.93517154203819	3.79174976987533	3.62020761170152	3.70106793694084	3.52965744928901	3.97502694526207	3.71927899935901	3.97257226051304	3.65771715599474	3.64052509501528	4.00585342716915	4.29101564412331	3.99810983371342	3.72822002738407
ADAM23	5.4279306280534	5.74136640051977	5.67631295871005	5.64029236879543	5.52257495743941	5.42431570113965	5.09526280014174	5.67631295871005	5.4881841254949	5.17529940209497	5.60325216161944	5.58496657724687	4.65031300091746	5.89306747059779	4.43542136457981	5.89850692646944	5.26418011630125	5.21968580210969	5.1762852593153	4.87571849731956	4.83258883201033	5.13090978408043	5.33853344360059	5.75114918751521	5.05083955313276	5.07323639545179	5.28581145922074	4.99764468743277	5.18014131864967	5.10991565721556	5.21613110127886
ADAM24P	0	0	0	0	0	0	0	0	0	0	0	0	0	0	0	0	0	0	0	0	0	0	0	0	0	0	0	0	0	0	0
ADAM28	1.10469196223131	-0.105066124621503	-0.173185604651725	0.343957179778788	0.328343742914361	-0.101514780880331	0.63196250597208	-0.173185604651725	1.50676340112855	1.24291937279953	0.27830274620585	0.897500933309266	2.44246268797349	0.413757114609888	0.17113066976691	0.610852727354205	0.432687020334998	0.775656052027077	0.888435611759125	1.25080997109924	0.763109008766222	0.574241969194812	0.74996497484239	0.574241969194812	0.859376251080852	0.657356842415911	0.574241969194812	1.47611347742497	1.0230710198832	0.971694180092386	0.877072905344601
ADAM29	0.017323423571202	0.178353641864427	0.017323423571202	0.189306039203926	0.360501864850437	0.161027292056177	0.28499212410204	0.017323423571202	0.294926764461776	0.0111133302995299	0.0111133302995299	0.0111133302995299	0.0111133302995299	0.0111133302995299	0.0111133302995299	0.0784360586840663	0.0111133302995299	0.0111133302995299	0.0111133302995299	0.0111133302995299	0.135302481747227	-0.0221703964659746	-0.0221703964659746	-0.0221703964659746	0.0846279259645897	0.0918588712617889	-0.0221703964659746	0.167489355417926	0.119765126326193	-0.0221703964659746	0.0917357441483755
ADAM30	0	0	0	0	0	0	0	0	0	0	0	0	0	0	0	0	0	0	0	0	0	0	0	0	0	0	0	0	0	0	0
ADAM32	0.13449252552638	0.173243969145027	0.188617465525659	0.177464158250684	0.166391878056228	0.197830607684108	0.104230199400479	0.188617465525659	0.149745722834571	-0.0184701101000516	0.397848264357344	0.321333094826645	0.13355312477172	0.502473768980896	0.283652009191651	0.382856003162479	-0.0471946771957511	0.201452741170471	0.298314198554557	0.25420965960454	0.233177625590988	0.0289867338879829	0.54245829958985	0.46261924897587	0.146996531802659	0.382224578454383	0.0289867338879829	0.0289867338879829	0.229071985741541	0.165231257056804	0.324092523267311
ADAM33	0.106700444844526	0.0224856591356319	0.0809535454657873	0.321984304942625	0.306047617408861	0.06360149029789	0.0735258643870658	0.0809535454657873	0.472314771569974	0.0623980575575487	0.671044879555174	-0.0259956265022709	-0.0259956265022709	0.334693871973832	0.71499037028487	-0.0259956265022709	-0.0259956265022709	0.0772518150652638	0.0346014107625618	1.85179030561392	0.216735446187098	1.06625156409727	0.0148701750004548	0.0148701750004548	0.0148701750004548	0.230819805935845	1.53808317467212	0.0148701750004548	0.0148701750004548	0.0148701750004548	0.230606672110592
ADAM3A	0	0	0	0	0	0	0	0	0	0	0	0	0	0	0	0	0	0	0	0	0	0	0	0	0	0	0	0	0	0	0
ADAM3B	0.00310420248944464	0.00310420248944464	0.00310420248944464	0.00310420248944464	0.00310420248944464	0.00310420248944464	0.00310420248944464	0.00310420248944464	1.8143927836975	-0.000235930659335137	-0.000235930659335137	-0.000235930659335137	-0.000235930659335137	-0.000235930659335137	-0.000235930659335137	-0.000235930659335137	-0.000235930659335137	-0.000235930659335137	1.43674153276968	-0.000235930659335137	-0.000235930659335137	0.815500991313967	0.0193755182785533	0.0193755182785533	0.0193755182785533	0.0193755182785533	0.0193755182785533	0.0193755182785533	1.29905767725865	0.0193755182785533	0.0193755182785533
ADAM5	0.0699485737053799	0.0699485737053799	0.0699485737053799	0.0699485737053799	0.0699485737053799	0.0699485737053799	0.0699485737053799	0.0699485737053799	0.0509845462850955	0.685296233946038	0.0509845462850955	0.0509845462850955	0.0509845462850955	0.161403610041916	0.0509845462850955	0.0509845462850955	0.0509845462850955	0.0509845462850955	0.0509845462850955	0.0509845462850955	0.0509845462850955	-0.0633736801941241	-0.0633736801941241	-0.0633736801941241	0.70621248777702	0.190616219964359	-0.0633736801941241	-0.0633736801941241	-0.0633736801941241	0.482738523725178	0.0754139084418152
ADAM7	0.482429834741233	0.140680835110386	0.314521725949187	0.127574916475721	0.0467557731969523	0.656031511111372	0.553169262233501	0.314521725949187	0.000885404429693648	0.000885404429693648	0.000885404429693648	0.896936947778522	0.000885404429693648	0.247436595814671	0.0425144834859156	0.771944984826717	0.000885404429693648	0.151164395857867	0.000885404429693648	0.000885404429693648	0.000885404429693648	0.0150974207213297	0.626423641075391	0.147743216822467	0.0150974207213297	0.156598145302162	0.0150974207213297	0.0150974207213297	0.47163692156501	0.0150974207213297	0.0150974207213297
ADAM7-AS2	0.965025480449393	0.0265149700697241	0.0265149700697241	0.404729738520448	0.0265149700697241	0.226115243749901	0.271170369238058	0.0265149700697241	0.0876128538818277	0.0876128538818277	0.0876128538818277	0.0876128538818277	0.0876128538818277	0.0876128538818277	0.0876128538818277	0.0876128538818277	0.0876128538818277	0.0876128538818277	0.0876128538818277	0.0876128538818277	0.0876128538818277	-0.101194646817746	-0.101194646817746	-0.101194646817746	0.521795044223655	-0.101194646817746	-0.101194646817746	-0.101194646817746	0.479651246557384	0.588475292057856	-0.101194646817746
ADAM8	0.116696137833175	0.116696137833175	0.116696137833175	0.116696137833175	0.175490634638183	0.503662977259972	0.116696137833175	0.116696137833175	0.459350025915788	0.639949934173691	0.173184749209663	0.38138240490601	0.539081948109641	0.339397050233508	0.364745014473002	0.0242766220519264	0.337267164210735	0.674167305918864	0.358692738516638	0.0242766220519264	0.213778699931552	-0.0721885394977065	0.948685952947176	0.308467628769708	0.204059514109011	1.06860684126869	-0.0721885394977065	0.186425938886259	0.207042838017037	0.175771056573534	0.576989190757922
ADAM9	2.30372161182407	3.44062713913698	2.94722518657212	3.21324598299711	2.56138788294755	2.47528291500013	2.67551358256496	2.94722518657212	3.15062647183945	2.73314981099147	3.21644578706559	2.90181201437326	3.20518090962585	3.47858058584771	1.84115914048936	3.80412125302554	2.16627837171772	2.81042033238901	2.92821212581594	2.60603766494314	2.5750041929852	2.69134351752158	2.93482146888088	3.31259519818748	2.58237150311491	3.29412107029865	2.16569642813096	3.00271806012245	2.15365472234842	2.2747881555173	3.32651578250256
ADAMDEC1	0.730712686714357	0.191208679855353	0.191208679855353	0.191208679855353	0.288992738479868	0.293677513151127	0.191208679855353	0.191208679855353	0.19564880291723	0.19564880291723	0.19564880291723	0.19564880291723	0.19564880291723	0.19564880291723	0.19564880291723	0.19564880291723	0.19564880291723	0.444979785374133	0.911290837338574	0.19564880291723	0.19564880291723	0.0347847544320542	0.626708819364651	0.341761150967369	0.341803858056028	0.282725767061298	0.448027506404303	-0.237617652576056	0.697134119690267	0.315969628619938	0.0687400102031445
ADAMTS1	2.31672485949094	2.52749650080345	1.577600985008	2.21543819455782	2.21787529238049	1.64483533618183	1.66626940945784	1.577600985008	3.00785869004669	2.40798890047965	3.18245037509667	2.88992132820991	4.80100124970786	2.34788002696081	1.98910816324749	2.06731224082421	2.56798836938852	2.99536071135332	2.35336405880332	3.9285976912723	2.67842872301587	3.27434902722674	2.84613348473679	3.72500597348826	2.26694335506739	2.5987351746465	3.44213937568175	2.52321561037119	2.22092084852433	2.12536282173844	2.53415584433703
ADAMTS10	0.805323192975962	0.255159813665873	0.265200018014541	0.408757405179462	0.341241084000018	0.406534956969109	0.339047519164502	0.265200018014541	0.944098348962479	0.421277652898961	0.929736836480678	0.320459109211835	0.626813400891256	0.424126158529804	0.567792104788895	0.325911074336287	0.324076024109232	0.341148698176488	0.524465868389474	0.79124011930925	0.416674908881939	0.556407474798991	0.629900737241214	0.81444838154311	0.413602730020008	0.493500512212747	0.408926612720113	0.329632841692395	0.934630733540406	0.40817521128839	0.608464944195031
ADAMTS12	0	0	0	0	0	0	0	0	0.241257224570821	0.126215154438157	0	0.063366984288508	0.0485783390104401	0.107793029258774	0.0204618266551493	0.0227334203615485	0	0.423277824152248	0	0.122528006004405	0.10377340413646	0	0	0	0	0	0	0	0	0	0
ADAMTS13	0.201981342547382	0.257955506647316	0.524809323265085	0.300749246688698	0.201981342547382	0.201981342547382	0.201981342547382	0.524809323265085	0.323331973778986	0.194633641519236	0.529424083941424	0.194633641519236	0.312472303876309	0.30277157220056	0.194633641519236	0.250246977874351	0.194633641519236	0.487959241461811	0.467314997829217	0.485154146492234	0.194633641519236	0.42322345253209	0.721359030613815	0.57652934042719	-0.0316051131885938	0.296673335493899	0.366290662978979	0.308817623087652	0.343729930166047	-0.0687729056911204	0.510922930223639
ADAMTS14	0	0	0	0.0351376084963574	0	0	0	0	0	0.0379612637367793	0	0	0	0	0	0	0	0	0	0	0	0	0	0	0	0	0	0	0	0	0
ADAMTS15	-0.000887124767871247	-0.000887124767871247	-0.000887124767871247	0.0352860278103363	-0.000887124767871247	-0.000887124767871247	-0.000887124767871247	-0.000887124767871247	0.0425952684971408	-0.0047747977413983	0.0818712952384454	0.205108263934018	0.683314597647668	-0.0047747977413983	-0.0047747977413983	-0.0047747977413983	-0.0047747977413983	-0.0047747977413983	-0.0047747977413983	-0.0047747977413983	0.105713973575698	0.173764187568327	0.0128145789196175	0.0128145789196175	0.0128145789196175	0.0128145789196175	0.478473944418545	0.0128145789196175	0.0128145789196175	0.0128145789196175	0.0128145789196175
ADAMTS16	0	0	0	0	0	0	0	0	0	0	0	0	0	0	0	0	0	0	0	0	0	0.770787454929631	0	0	0	0	1.10433707779688	0	0	0	0
ADAMTS16-DT	-0.0144837097812814	-0.0144837097812814	-0.0144837097812814	0.0368085190142336	-0.0144837097812814	-0.0144837097812814	-0.0144837097812814	-0.0144837097812814	0.120694888316623	0.416404134251426	-0.00857891174130108	-0.00857891174130108	-0.00857891174130108	-0.00857891174130108	-0.00857891174130108	0.101548394646792	-0.00857891174130108	0.0243619503115151	0.0293172476945333	0.0708191480549333	-0.00857891174130108	0.033732053222068	0.033732053222068	0.033732053222068	0.033732053222068	0.033732053222068	0.033732053222068	0.033732053222068	0.175047770962949	0.033732053222068	0.033732053222068
ADAMTS17	0.186186225034113	0.125803040252788	0.0490838209566762	0.223389668401117	0.0712170708749067	0.0490838209566762	0.915586593042779	0.0490838209566762	0.0490656706790526	0.0992759511090706	0.0490656706790526	0.421305848457887	0.0490656706790526	0.0490656706790526	0.0954495208615002	0.0751258148123154	0.484224781085869	1.26266826314041	0.0490656706790526	0.0490656706790526	0.0490656706790526	0.610567877682902	0.132536145270005	-0.0845896142866863	-0.0178889071271237	0.173110370820634	0.749026887373213	-0.0845896142866863	0.466210682403524	0.0647176417049576	0.0528430541144727
ADAMTS18	0.925187533452206	0.412819224999172	0.549815021236113	0.789580675447358	0.569698262984649	0.818023298684535	0.883338427308433	0.549815021236113	0.110863654479501	0.55484925934457	0.491473903389303	0.909303915162956	0.110863654479501	0.608690145339994	0.110863654479501	0.588719832843736	0.605684650328952	0.269889759102865	0.868234498483596	0.678312094905313	0.569561216339467	0.411214099367604	0.689553228341405	0.605353524746199	0.634345808496834	0.509479855108826	0.671379093010604	0.536893940723527	-0.169109608270155	0.775077714507046	0.434766146729297
ADAMTS19	0.076363085748573	0.00353450022118112	0.00353450022118112	0.0395891479020493	0.00353450022118112	0.258018029915286	0.0477203492333749	0.00353450022118112	0.258338787643124	0.0427777320017793	0.00382746617092483	0.00382746617092483	0.00382746617092483	0.0433608859110583	0.00382746617092483	0.345270930150478	0.00382746617092483	0.637878161569078	0.0562707093936119	0.00382746617092483	0.00382746617092483	0.000520098522418064	0.325145689481804	0.000520098522418064	0.104071939926119	0.000520098522418064	0.000520098522418064	0.000520098522418064	0.258164047639154	0.323517601788013	0.000520098522418064
ADAMTS19-AS1	0.0184975212263261	0.0184975212263261	0.0184975212263261	0.801873348148518	0.0184975212263261	0.0184975212263261	0.146742381383049	0.0184975212263261	0.0117241795171505	0.0117241795171505	0.0117241795171505	0.0117241795171505	0.0117241795171505	0.0117241795171505	0.0117241795171505	0.128110011841367	0.0117241795171505	0.203599037625808	0.0117241795171505	0.0117241795171505	0.0117241795171505	-0.0228942099018549	-0.0228942099018549	-0.0228942099018549	0.168471287684749	-0.0228942099018549	-0.0228942099018549	0.308379217317792	-0.0228942099018549	-0.0228942099018549	-0.0228942099018549
ADAMTS2	1.63591584433386	2.63629801344584	2.5396973817209	1.9863330636031	2.49017069389736	2.57424908661226	1.35423284198579	2.5396973817209	2.34971229881841	1.72946594100043	2.86674384601272	2.15394472528967	0.705788558266727	2.4203600895448	1.90281044134674	2.36910512156411	1.9559849985814	1.93486560866399	1.58902691786583	2.06430471651854	2.07089510505826	2.32869266327431	2.14479650432853	2.34178088063955	2.29759572366973	2.14567968078931	2.43641062030365	0.644153326396514	1.27567622139355	2.21487817404785	2.08350250298801
ADAMTS20	0.386307420997467	0.0561607457589326	0.0182451056870825	0.117690656044963	0.141784106752997	0.0182451056870825	0.0182451056870825	0.0182451056870825	0.0357158208739979	0.0357158208739979	0.0357158208739979	0.0357158208739979	0.0357158208739979	0.0357158208739979	0.0357158208739979	0.0357158208739979	0.0357158208739979	0.0787909653028941	0.0357158208739979	0.0357158208739979	0.0357158208739979	0.145820365516169	0.0217780095249279	-0.0440295429422425	0.113138845177574	-0.0440295429422425	0.259340525893072	-0.0440295429422425	-0.0440295429422425	0.081388541026813	-0.0440295429422425
ADAMTS3	-0.0565738786868696	-0.0268323000261217	-0.0565738786868696	-0.0565738786868696	0.0401073752945985	-0.0565738786868696	0.0968140611109857	-0.0565738786868696	-0.0408175505850096	-0.0119933725562208	-0.0408175505850096	-0.0408175505850096	0.832104871900588	0.383624381182514	-0.0408175505850096	0.667089368711236	0.48838498412089	0.0255926309472094	0.695386112454657	1.1278646787249	-0.0408175505850096	0.846603788603877	0.128073879239155	0.128073879239155	0.29839371915612	0.128073879239155	0.128073879239155	0.128073879239155	0.618663959551588	0.128073879239155	0.309362889955656
ADAMTS4	0.667993458408841	0.440722354058668	0.331113761886692	0.943281520891006	0.0607137903313197	0.631049324713046	0.357770682379619	0.331113761886692	0.800052154669496	0.526305433592875	0.021667930179901	0.504141475915447	2.09807211400246	0.432809480407385	0.762102192126601	0.436993637338459	1.19505730927901	1.14926838714612	2.19658572540201	1.74089365728561	0.653222730551875	0.850226601793018	0.421520635165832	0.553233465889241	0.829674184645581	1.31808909682413	1.08904422155749	0.654235417558098	1.47148704273914	0.830669186910404	1.04402155314603
ADAMTS5	0.410767361311366	0.763175246146227	0.653993960953664	0.531386663081655	1.07116892716632	0.420216697428923	1.02539874137189	0.653993960953664	0.74719286241569	1.16344914408052	0.318639327402139	0.715078472535817	0.401093942173819	1.08416045181006	0.502627510329644	0.928716859857386	0.930699397552182	0.806792987616071	1.17353926827572	1.06665924880949	0.96586394486059	1.12673885440131	0.389952323999878	0.554240405970449	0.920209447529156	0.873249293871442	0.972964781885996	0.862162629401534	0.799001212375674	1.17038671729151	0.855132529253725
ADAMTS6	-0.00782412245492253	0.0201318844667425	0.123944182514358	0.18925531267579	0.176337171181263	-0.0540307127065405	0.172492897054849	0.123944182514358	0.957839733366228	0.532363209565944	0.412663803158188	0.405215403916328	0.0531878694039376	-0.051489742519989	0.0362167081871143	-0.051489742519989	0.191657215487597	0.591591672795825	0.813343160882455	0.308143483724921	0.018725912097192	0.132503295144743	0.351317768078405	0.262402423028637	0.321397133577657	0.132503295144743	0.132503295144743	0.360225210673103	0.923388517939791	0.210592461971039	0.204161439196174
ADAMTS7	0.0615497426825527	-0.0002346122722468	-0.0002346122722468	-0.0002346122722468	-0.0002346122722468	-0.0002346122722468	0.1084304135563	-0.0002346122722468	0.00242219164325472	0.00242219164325472	0.00242219164325472	0.00242219164325472	0.00242219164325472	0.00242219164325472	0.00242219164325472	0.00242219164325472	0.00242219164325472	0.0409649811144689	0.00242219164325472	0.00242219164325472	0.0345008529503127	0.100540774585564	-0.0035457789830605	-0.0035457789830605	-0.0035457789830605	-0.0035457789830605	-0.0035457789830605	-0.0035457789830605	-0.0035457789830605	-0.0035457789830605	-0.0035457789830605
ADAMTS7P1	0	0	0	0	0	0	0	0	0	0	0	0	0	0	0	0	0	0	0	0	0	0	0	0	0	0	0	0	0	0	0
ADAMTS7P3	0	0	0	0	0	0	0	0	0	0	0	0	0	0	0	0	0	0	0	0	0	0	0	0	0	0	0	0	0	0	0
ADAMTS7P4	0.00440679262717143	0.00440679262717143	0.00440679262717143	0.0546572636845789	0.0517163248949377	0.00440679262717143	0.00440679262717143	0.00440679262717143	0.00558402212860779	0.112157155797508	0.00558402212860779	0.00558402212860779	0.00558402212860779	0.00558402212860779	0.00558402212860779	0.00558402212860779	0.00558402212860779	0.00558402212860779	0.00558402212860779	0.00558402212860779	0.00558402212860779	-0.00744269947550651	-0.00744269947550651	-0.00744269947550651	-0.00744269947550651	0.0697494822615024	-0.00744269947550651	0.120626666968012	-0.00744269947550651	-0.00744269947550651	-0.00744269947550651
ADAMTS8	0.325720346380944	0.384172432224334	0.067378497720856	0.196191959469971	0.180837185138568	0.488609892586384	0.253382983674941	0.067378497720856	0.855819924220738	-0.0368399262600221	-0.0835496516333706	0.709752438228173	1.05060068140231	0.580505581995289	0.790513697529823	0.134244071745208	-0.0835496516333706	0.652160324249	0.445374922599986	1.0490246132232	0.437762325225501	0.558722122186446	0.278021715810648	0.918961030866394	0.437701462273916	0.278021715810648	0.278021715810648	0.557499355613112	0.278021715810648	0.622112149653183	0.448109327120928
ADAMTS9	1.23694095342482	-0.237580159996971	-0.134445925163665	0.243476019560613	-0.113942530382324	0.00223599201853922	0.10684220824706	-0.134445925163665	1.52198939234571	0.994091494868862	0.407274441031379	0.818331285372349	3.22886338071772	-0.167726964801126	0.143501744636627	0.668780904121933	1.69216191187405	0.50923087546142	1.45774467001269	1.9878486700584	1.64261537903053	0.694434976626268	0.948952042220791	0.694434976626268	0.962906861920233	1.16318422686295	0.694434976626268	0.801588915124942	2.6233343936523	0.763586396337618	1.28214069495452
ADAMTS9-AS1	0.138454229585975	0.0156885238108464	-0.09142061481432	0.0276421194593525	-0.0223014430169548	-0.09142061481432	-0.00201530423153762	-0.09142061481432	0.00947914228848412	0.486409031369315	-0.0551896673148152	0.158380057710792	1.40393535165737	-0.0551896673148152	0.496297924380658	-0.0273693911459772	0.866461905984641	0.0936300198408609	0.332812319509412	0.428182230884558	0.200292217776868	0.405402680960003	0.212476791103261	0.212476791103261	0.212476791103261	0.327389529777789	0.212476791103261	0.571557092629719	0.355768206122808	0.212476791103261	0.327264535926149
ADAMTS9-AS2	0.339513897756292	-0.0485015165406887	0.0220367496283173	0.140210086430784	0.0762051092171197	-0.0975956797962528	-0.070231132428971	0.0220367496283173	1.3538275684246	0.592091132156326	0.572898456989825	-0.0644964919471888	1.7889211162708	0.0297370035460484	0.554563836452472	0.00775090905205844	0.210572633885037	0.289498810885018	1.14720087541183	0.236310673553108	0.505850749904629	0.362886998750613	0.39845183552002	0.219610601566197	0.299126925146669	0.963762172327351	0.219610601566197	1.04167913099758	0.422605885951316	0.397476373662214	0.868914051158038
ADAMTSL1	-0.00533586632051766	0.0349712227761179	0.0203296316856091	0.100096481202745	0.0453623897479008	-0.00533586632051766	0.0605901680870956	0.0203296316856091	0.377312372984512	0.170531961896254	0.353466603566296	-0.0305149310992773	0.134247703473595	0.00913675576050038	0.124089204440927	0.0483241387607523	0.00884497663080017	0.398750103671608	0.0971768957188413	-0.0305149310992773	0.149332652228949	0.0312775677469073	0.0312775677469073	0.0312775677469073	0.126507302712498	0.418466041735029	0.0312775677469073	0.0913055156750749	0.0756749206685186	0.0698803253574384	0.41812270052306
ADAMTSL2	1.46968517499286	0.943626932027976	0.946418812133369	0.997810709676857	0.829829038175885	1.36957435624333	0.758749681805284	0.946418812133369	0.766437669515825	1.47543769980982	0.817539056644801	0.847984302736832	0.916345336731494	0.853897284601332	0.923722505644908	0.855315234522796	0.75598949205246	1.62591992167668	0.773311786941287	1.37628295477037	1.09127540524799	1.58702436133132	1.0456735953571	0.660063216148889	1.16068818794316	1.27386973495218	1.56009051744785	0.835637154648397	0.732269239884742	1.18623827995121	1.08341726666344
ADAMTSL3	0.354789100926064	0.193831928611871	-0.136506832845444	0.46500327329061	0.449987984445071	-0.228822454659447	0.566719132660014	-0.136506832845444	2.04118377612236	1.71144071581189	1.18433215012253	0.364394757505635	2.22942869122435	0.50510074781757	0.871093206182121	0.0755531717493472	1.30435718748093	1.58613190334957	1.4227632852979	2.07772914206924	0.82639639422578	1.43856064377647	0.742245486569237	0.729905943288133	0.923378423732379	1.31444466032506	1.36077352250641	1.74759276996138	1.14553685066632	0.963175253239735	1.35882840200923
ADAMTSL4	0.0878792743144385	-0.0221434298206062	-0.0221434298206062	0.180846981157091	-0.0221434298206062	0.0322879242495594	0.0121548468408748	-0.0221434298206062	0.0556802572785936	-0.0162088670211927	0.143327569862901	0.069323950663653	0.322227002297801	-0.0162088670211927	0.0116915315906223	-0.0162088670211927	-0.0162088670211927	-0.0162088670211927	0.0635285961281411	0.347659120104438	0.369555505928853	0.057521840115597	0.057521840115597	0.057521840115597	0.057521840115597	0.171692084082297	0.057521840115597	0.057521840115597	0.057521840115597	0.057521840115597	0.275530924330382
ADAMTSL4-AS1	3.14884629691287	3.36855190840265	3.49897494525786	3.19127739838074	2.68687122953735	2.80460375443183	3.65347729414102	3.49897494525786	4.44641110561359	3.62905639187817	3.20115491756678	3.3748426172435	4.51318894059067	4.03370795216611	3.62164280587255	3.59707942991404	3.43867270601215	3.62225253925515	3.84082620620517	4.00028852882866	3.50115278580999	3.93060896649997	3.38657324837885	3.36756442524231	4.16489536291882	3.64897873910653	4.11993330937197	3.13555337631819	3.26439529629047	4.06658667840885	3.64805338377313
ADAMTSL5	0	0	0	0	0	0	0	0	0	0.727802543974856	0	0	0	0	0	0	0	0.190347671743019	0	0.159464881644772	0.0563911738129504	0	0	0	0	0	0	0	0	0	0
ADAP1	1.43139960050898	1.25960742357824	1.44893553648531	1.11958988698231	0.939188573649756	1.69871223630218	1.30790845713026	1.44893553648531	1.17953340164677	1.72070880798291	1.03364967122942	1.3037767763423	0.756480589742844	1.40814930359783	1.27744816169339	0.923434419556227	1.06923468039612	2.12067279893037	0.837837968615679	1.30191932082293	1.21848367751839	1.76847398612972	0.513288146737559	0.904218809275779	1.48646269060473	1.56970219956131	1.50471005423594	1.47612181902906	1.17701858934473	1.43393577657076	1.61919094695943
ADAP2	0.824266898942124	0.27618503462233	0.0169273034056681	0.472982349646896	-0.00539148988063828	0.12822174010955	0.303947346552162	0.0169273034056681	1.10700445285449	0.154019568077238	0.0184459347000825	0.615472982739868	0.785965306096927	0.241961633886753	0.564626164564314	0.395857680158813	0.279817146368511	0.817718168427317	0.459974276267943	-0.0410974947325928	0.271065893321472	0.653343050375153	0.140767516514533	0.304408850457614	0.446566657653463	0.140767516514533	0.140767516514533	0.651339339891102	0.690397033635015	0.631074653929905	0.315018931375172
ADAR	3.84010386588674	3.30784569703041	3.42800062927019	3.457029604435	3.00170394090116	3.45392016208242	3.0002643360915	3.42800062927019	3.79242874241739	3.82918603231313	3.51859364162623	3.05544394422637	3.60381089807975	3.25917646104091	2.95000492902816	3.58861987116401	2.70540317516777	4.31453136841309	3.4435126516817	3.26335898716245	3.43080863210842	3.59930057590911	2.56982372895865	2.99724989695803	3.40891031746133	3.55047067575062	3.51918174168658	3.80448022872223	3.95026837710625	3.43004078976051	3.58280338238126
ADARB1	3.42346516871815	3.19221396310576	2.94425422008169	3.16101925187552	2.90040640858981	2.61498030085851	2.57435508423644	2.94425422008169	3.14393272185731	2.64497356368461	2.63106996005388	2.82663747377461	2.18840520925383	3.23066597732185	1.80371098560822	3.27926412844733	2.6231849439959	2.63893528023526	2.80782370442464	2.41610666574132	2.2670016226828	2.28282621333808	2.21317287136475	2.57385699082593	2.67490504288802	2.9336453947436	2.53580544118007	3.10075231528851	2.97088601309741	2.70632466347686	2.97111163689974
ADARB2	1.03951099749523	0.596060677321097	0.246489455808833	1.29172227792107	0.199516379741849	0.607810338949981	0.76447768588825	0.246489455808833	0.985529257557494	0.433839392574359	0.260492149093651	0.317210731439765	1.5931932724758	0.565700184588823	0.592463012246911	0.48797308351533	0.0763692109909113	1.31838614142028	1.10582262318859	0.835999334739322	0.452152358510198	0.339822547643057	0.264390638120619	0.319531733105623	0.540484269346551	1.30239053180532	0.114026185927131	1.16554962778306	0.741516003172616	0.498842003475363	1.44880162798027
ADARB2-AS1	0.221639241801124	0.221639241801124	0.221639241801124	0.221639241801124	0.221639241801124	0.221639241801124	0.221639241801124	0.221639241801124	0.548354726462427	0.2021031071872	0.2021031071872	0.2021031071872	0.2021031071872	0.2021031071872	0.2021031071872	0.498479205126305	0.2021031071872	0.2021031071872	0.2021031071872	0.2021031071872	0.2021031071872	-0.208325290222494	-0.208325290222494	-0.208325290222494	0.540160959758301	1.13806944326965	-0.208325290222494	0.241980899862994	-0.208325290222494	0.611541600473427	1.13742468179425
ADAT1	2.12119746697648	1.5393304558609	1.59119335901398	1.65103602826492	1.38262605196043	2.00298737329324	1.480665269288	1.59119335901398	2.25403928624135	1.43658953739389	1.31679075585716	1.51719185768745	1.63720909134511	2.37052386421681	1.26142693305578	2.14956386024573	1.44136896900853	2.00028109256213	2.3807881014816	1.18654448365321	1.75315360563481	1.32106973666077	1.21438350171943	2.17661614409882	1.72266160757306	1.99839932949599	1.78775286402612	1.80637152055334	2.18302505324169	1.72211918939379	2.02749583242701
ADAT2	1.0398214239318	0.634809926236058	1.24830256434728	1.03157811577109	0.252493676183107	0.241992301367721	0.682279594631218	1.24830256434728	1.404363332939	0.919847458327659	1.12225982184742	0.58767377395492	0.473309328025296	1.25021400716228	0.479135358483468	0.960273759388965	0.514622342930093	1.97426998224536	0.602288502843965	0.534531156605238	0.669723231542559	0.915707882509386	1.16784419962438	0.0555969728155927	0.377414508980893	0.87240303190273	1.10992350801018	1.53238769480332	0.885560832769513	0.682931515328734	1.05416148734953
ADAT3	0	0	0	0	0	0	0	0	0	0	0	0	0	0	0	0	0	0	0	0	0	0	0	0	0	0	0	0	0	0	0
ADCK1	0.602614167862354	0.720504609354016	0.437168763046738	0.879041932498277	0.488852333980593	0.594540619369605	1.12259860746094	0.437168763046738	0.765876817827492	1.11700153574885	0.514121868782175	0.868564106357708	1.10462984189838	0.858433446798302	0.45371584123951	0.889734630435653	0.377468110312841	1.52129087558065	0.587584089501638	0.377468110312841	0.377468110312841	0.846944620709768	0.536585497334429	0.433412339022871	0.642036807125792	1.35007750982675	0.84153397229122	0.90890283972089	0.451414983544948	0.749494088756695	1.26826478748923
ADCK2	2.02216676334822	2.37437575344805	2.13620470199947	2.76094010996937	1.67298380381077	2.7115108209827	1.85665843272862	2.13620470199947	2.96546199584817	2.59552503423898	2.84295681831509	2.43101124390367	2.1296220672771	2.88368261437904	2.32021695071863	2.70987180374325	2.00166523841503	2.4369157841061	2.30758156120636	2.12301780461601	2.58061367635804	2.8710737745173	1.88451920368453	2.4011928002204	2.62629721794257	2.46718447348437	2.91464979678437	2.6050045663735	2.50017317832493	2.4958340719654	2.4386074269957
ADCK5	0.466454367539801	0.466454367539801	0.621535432298004	0.577683555828078	0.466454367539801	0.576321012291791	0.466454367539801	0.621535432298004	0.463230080261524	0.583232298275338	0.598670097871686	0.463230080261524	0.463230080261524	0.463230080261524	0.463230080261524	0.463230080261524	0.584119814244388	0.463230080261524	0.463230080261524	0.463230080261524	1.06349338358102	0.863743372377925	1.07003262099799	0.026450359379335	0.256381853264468	0.827803782987791	1.18692454519238	0.173004803800893	0.752146923770431	0.463849794517163	0.378474856229261
ADCY1	1.87933463522648	1.39639806322958	1.32740438870457	1.26208226841888	1.11947028276858	1.0547102033909	1.35522965322691	1.32740438870457	1.76050427709913	1.97734817613627	0.828329240987943	0.932993595150697	1.111661192071	1.08879870150791	0.43903831720344	1.79206345310616	0.955337285316292	2.38757615303682	0.826045852097335	1.02646280354376	0.951387930069651	1.06223060418209	1.07832418770898	0.517301790310266	0.80038002270638	1.60373653260466	1.00622774045639	1.51030948985271	2.3979681069703	0.81438351555092	1.68436417258043
ADCY10	0.284021003534332	0.0682395315308619	0.128501256562367	-0.0270227398732667	0.0792860126720708	-0.0270227398732667	-0.0270227398732667	0.128501256562367	0.198690476690719	-0.011947152264691	0.05877637022374	0.430311685476076	0.936293617938848	0.111071962639416	1.26305609078705	0.364834517673052	-0.011947152264691	0.0253654143267467	-0.011947152264691	0.0777423740662757	0.133930044959288	0.424523052612572	0.189903106337789	0.0621824646474472	0.363408751521743	0.382155822023024	0.0621824646474472	0.0621824646474472	0.654950534472728	0.0621824646474472	0.284818828619352
ADCY2	1.81672751570587	1.74893534295017	1.51916991546449	1.87856655489786	1.5011376441304	1.29397646231173	1.67572922360278	1.51916991546449	2.32074060406163	1.66704175745503	1.73211782541597	1.77935112977525	2.93368684241169	1.75228356772585	1.49329974857354	1.74532037430702	1.70256647704107	2.04787267103618	2.35224973436184	1.62833776097602	1.87663733500708	1.68470809209818	1.79213201087115	2.29031673996171	2.08932846989238	2.04216359868569	1.84039500974123	1.31652579025711	1.79189571829506	2.18800207482173	2.07827547042718
ADCY3	0.810596294329688	1.07277771761611	0.754360982337533	0.381200126932477	0.637830937347676	0.659595146492255	0.440445661150763	0.754360982337533	1.59363270424675	1.868548478512	0.894812897977541	0.504538230199282	0.924212211802166	0.5484694269466	0.812939078877805	0.678621200649928	0.463565437684272	1.27684151014482	1.35418620914965	1.56106646449813	1.50182470664442	1.21557540935903	0.380744494893073	0.545439377730549	0.85402091247541	1.09694340773797	1.61239614838881	1.64077619478864	1.67001627909827	0.82516819455097	0.965352370383939
ADCY4	-0.0322996944260458	-0.0765157166589281	-0.0163066465069462	-0.0547569863458516	-0.0360176853078975	0.30657365215066	-0.0498142624900257	-0.0163066465069462	0.495320108049667	0.214688051608919	-0.0512437922212436	0.136206775041368	0.570859748537507	-0.0512437922212436	-0.00834792375857188	0.145370036151928	0.25134431443225	0.348380671753943	0.175730637397812	0.699682462992548	0.173591087774071	0.362365111559712	0.190995338471802	0.286149771404636	0.190995338471802	0.190995338471802	0.190995338471802	0.190995338471802	0.190995338471802	0.190995338471802	0.190995338471802
ADCY5	2.7084167839124	1.8111068832762	2.04242988698856	1.76028149045971	1.62365395672276	1.84433215878796	1.66205025802616	2.04242988698856	2.314154624308	1.43203114230614	1.73465485916915	2.16946317247418	2.08384896932627	2.15878358317924	2.05012549277904	2.22782008995735	1.33775713883985	2.00423210029687	1.83551812139192	1.55726244410643	1.47745659515214	2.21067560724387	1.61030882593685	1.78617841042111	1.99475055746122	2.36039863201398	1.91060804606793	1.63050138802924	1.55744986580115	1.94945783995193	2.49731620604911
ADCY6	0.911609375633851	0.0739089373986748	0.00483409842158766	0.547362214032881	0.76746851533584	0.242274867363459	0.185235092859926	0.00483409842158766	0.118214300063043	0.610223862119358	0.61059681799504	0.237447331761949	0.430216487389065	0.163332092773565	-0.00590772812346951	0.229564356730641	0.720475784580659	0.451702702580778	0.350840819447511	0.838930425808626	0.257587439131635	0.193718093835212	0.222615531795039	0.579410406816576	0.202202200969054	0.719987557608246	0.43048973115593	0.295934467513432	0.0774680863049227	0.0774680863049227	0.881863634163874
ADCY6-DT	0.0144662885366424	0.0144662885366424	0.593641748352593	0.0144662885366424	0.0144662885366424	0.0144662885366424	0.0144662885366424	0.593641748352593	0.0160879147017733	0.0160879147017733	0.0160879147017733	0.0160879147017733	0.0160879147017733	0.0160879147017733	0.0160879147017733	0.489118832727625	0.0160879147017733	0.0160879147017733	1.35286349693368	0.0160879147017733	0.0160879147017733	-0.0380543830051556	-0.0380543830051556	1.7375206941785	-0.0380543830051556	-0.0380543830051556	-0.0380543830051556	-0.0380543830051556	-0.0380543830051556	-0.0380543830051556	-0.0380543830051556
ADCY7	0.197643767720585	0.146998601806184	0.412981265151565	0.162994893872859	0.182074626006066	0.354266215261369	0.00529984814845566	0.412981265151565	0.194667007182872	0.261619584618318	0.220260139007329	0.0290368481412912	0.382231102420844	0.134883884694104	0.125480016612681	0.0290368481412912	0.0999382513269857	0.226705980778129	0.412942376754865	0.130221597652603	0.0977212594022348	0.0347446315778868	0.505700376246238	0.371548216469	0.157923596837149	0.0907101764033967	-0.0499297032654464	0.0343541236286764	0.586066932581601	0.00468214536142925	0.0905656423569888
ADCY8	2.60785274512122	2.34194384828823	1.34615842161628	1.23491599527816	1.14858868332366	1.24310085237308	2.08930377442446	1.34615842161628	2.90404912401169	1.35411096029224	1.2797943634765	1.80719174526197	2.70894132708366	2.26601548053825	1.23852313063353	2.44700204055892	0.831383173560174	2.24027831164252	2.54264167940366	1.57894857609781	1.98483082878782	1.6092344665541	1.78669935525865	1.36465267421098	1.38593484528067	2.70969388833754	1.60264902498653	2.67415393449545	2.07857523094801	1.65895322017825	2.57610405953445
ADCY9	2.62447184312919	1.89192714675159	2.05531921261688	2.23959830385011	1.6421409529167	2.08146512140517	1.73851821429414	2.05531921261688	1.80102107200054	1.89596115120156	1.80534466292239	2.08188018002118	1.42262096693394	2.29892397428398	1.1061164938695	2.35964555523034	1.38151580630072	2.39268117820363	1.86115637901945	1.89652360206331	1.87053726910199	2.14662282503381	1.81085777757791	1.37649954340626	1.77770042162931	1.94733076311993	2.03497138473844	1.99208475123966	1.74045900796367	1.71198896439328	2.07505201185354
ADCYAP1	3.01784983876957	3.4039539986879	4.62961864078455	2.85038257583151	3.03883528730066	2.77539833455013	2.01915252607607	4.62961864078455	3.96566783185842	2.85642014687344	3.94187688772662	0.988719182177177	1.68985789835349	3.90334318332354	2.9997282789154	2.74581806969767	2.02074562846313	3.30343645663475	3.29655020135179	4.82154463390358	3.52762611872484	1.84201171566656	3.27554902738208	2.32732276890298	2.21397731132074	3.90263746461208	1.58254884305492	4.54602060863821	3.84203912712146	2.25054864364391	4.0845583810119
ADCYAP1R1	4.36326383303454	3.16981369775618	3.29027425556501	3.82306197841561	3.1692089074435	3.55167191672302	3.38001189848781	3.29027425556501	4.1458452769275	3.70063498580911	2.87723780945067	3.24784138892721	3.75996359389192	3.59222520579517	3.23991330161916	4.03791423301966	3.25136850500323	3.79463662648728	3.58172674627433	3.33017400395287	3.26827409631699	3.73729849460117	3.1401750591006	2.83552182047685	3.31608148626896	3.70423984561104	3.82047651197196	4.06380637770204	3.6614177533019	3.27474712828864	3.67790290457866
ADD1	3.3082772326902	3.10169616438862	3.18328906280837	3.13607438849378	2.76180453335829	3.32459749307403	2.72006344354943	3.18328906280837	3.32288189958742	2.94334087563709	2.82984360188341	3.17297116669625	3.56977803309179	3.33491422181777	2.59046792595171	3.37875685207972	2.86935366912495	3.14438412425882	3.21289710999912	2.99608050493803	2.89195036276676	3.18027035806098	2.84900613702308	2.91827727727916	3.32294845629773	3.11893052611249	3.15865661002289	3.24739220093464	3.23573548521793	3.25950489316073	3.1842350918027
ADD2	4.78609078383822	4.50184458066489	4.81988462614081	4.68996326707568	3.94233693488305	4.09166327117553	4.08681241814336	4.81988462614081	4.86865654434743	3.96414877585796	4.38147635542939	4.39556440779892	4.23887419684409	5.00371961417693	3.81847023475747	4.64639526293755	4.20919440648721	4.20874631663715	4.20771611121965	4.06013361679885	3.65869088000247	4.62882770683246	4.13888073477784	4.183027140064	3.92280012467634	4.3490642626855	4.54145070996585	4.34940494175382	4.13860353390708	3.91855991081214	4.3572200337053
ADD3	3.62995508098418	3.66809560865814	3.80343949396536	4.15216200627464	3.67509937644858	3.3614596012428	4.23897132046883	3.80343949396536	4.94023637968814	4.69252973798063	3.99204797481884	3.40561523542002	5.13889169109573	4.274615158988	3.72039100678397	3.95171387491007	3.59278563934671	4.62952296488655	4.90081792573229	3.95051285523933	3.95702361421613	4.23654026550521	4.40257593631865	4.06956965600876	4.24065693242435	3.67562930307659	4.44855608139975	4.24358443953069	4.67035338511288	4.19877478827438	3.78393962641258
ADD3-AS1	1.84594278867194	1.37858894844688	1.78510228576497	1.75320905395022	1.05405691372862	1.66761522773803	1.25987942855617	1.78510228576497	0.973392919134186	0.833027011997478	1.76728917755823	1.20998234222474	1.04178176621023	2.12344569447143	1.69005509120332	1.36632897305341	0.634337043215926	1.31320244008132	1.60132166509279	0.835902555243433	0.476533756867614	1.38873231595487	1.6031857022761	2.17999941478676	1.29402106708018	0.632227365679087	1.62310911876877	0.6639034923693	1.16758949306917	0.95114204346907	0.568409788704394
ADGB	0.274816847157788	0.295129877818921	0	0.120511727531024	0.215841157269721	0	0.665585897347503	0	1.53519171376072	0	0	0.280224495572035	0	0	0.0252304745946627	0.0818208596216255	0.080451410058545	0.915508178170317	0.291263009649616	0	0.593843997937305	0	0	0	0	0	0	0	0	0	0
ADGB-DT	0	0	0	0	0	0	0	0	0	0	0	0	0	0	0	0	0	0	0	0	0	0	0	0	0	0	0	0	0	0	0
ADGRA1	2.3224161051288	2.28373501134357	1.77250556467043	1.73935039013224	1.86560691410044	1.85077396858044	1.85089157397683	1.77250556467043	2.44915707012195	2.32079267337842	1.80975745569239	2.14735179929438	1.54853296878665	2.17218957105665	1.2255761270738	2.45783919644664	1.44350896370779	2.27971419930744	2.029069126317	1.84113847715814	1.58903351992016	2.00070025548109	1.54258887039419	1.91478854742954	2.07920768518109	2.22381170451804	1.99204527231778	2.03159865055132	2.25502878721407	2.03672835609836	2.14933213863467
ADGRA2	0.259281270993936	0.0606509452165407	-0.172178644282162	0.450231281387239	0.144204614321023	0.142455213201001	0.557950686685475	-0.172178644282162	1.28959288641929	1.32904730280113	1.25812141770038	0.731330376920954	1.08921418368117	0.458033777370478	1.21449813961308	0.320380296803632	0.0413673130508195	1.59370897332991	1.34952876408804	0.978020258658888	-0.132910709808165	0.579347388615485	0.771763555190163	0.579347388615485	0.665473614025647	0.671350792118685	1.79718421135002	0.733156490372456	0.89139057239121	0.579347388615485	0.974300189470646
ADGRA3	0.819217474002247	0.232765260830465	-0.152748369143298	0.652914743684551	0.594927255486416	0.440722230989785	1.06413552525181	-0.152748369143298	2.06436836241794	1.62349000942771	0.703995988535906	0.49190878434439	2.01530470500827	0.512452574708914	1.02211884434333	0.619438108556305	0.875878076625243	1.35120863612524	1.55436852640432	0.952771571544072	0.611800102739233	1.5114824214771	1.24201957409346	0.83166884205236	0.716840237044289	0.792014668301931	1.61009873181374	0.644661560668868	1.45120189123834	0.814116699666885	0.850642335988142
ADGRB1	1.52808600986691	1.38205437354439	0.822465195987091	0.96841129786045	0.806823807270002	1.02140414921879	0.957149929263212	0.822465195987091	0.994940679605697	1.18373282268481	1.14545165836926	0.807088201083865	1.07337999544623	0.982482147402667	0.801615780838496	0.812800099351396	0.846583147587946	1.09244303409017	0.894383544045254	0.907514871216854	1.17367809890378	1.55813898306557	0.598218490876065	0.85205843605943	0.942670861594734	1.33270302436082	1.44283569224826	0.996336658063217	1.05850653003512	0.993027693635137	1.14177234991189
ADGRB2	1.76496126124016	0.942430703410863	0.865753336042831	0.774419940693055	0.964249186428131	0.812768904710284	0.842414321599425	0.865753336042831	0.968036442778525	1.00887716146707	0.841785684008478	0.594572948871568	1.01691906944922	0.84984589518855	0.774033347851843	0.830749768532351	0.65413323710394	1.50509651301423	1.09141454296802	1.4903786063745	1.07060571586609	1.65313625993414	0.69987509713579	0.787377529841994	0.895665710389582	1.40054150341518	1.39193608973692	0.886397303010969	0.803060943503975	0.749662650293563	1.14471960524187
ADGRB3	2.98548939010282	3.34221553882883	3.29602445152275	3.32509841351732	3.07702920235747	3.02208023895982	2.99129168233624	3.29602445152275	3.31760348978988	2.91481001079147	3.22821282130445	3.29845025101093	3.19360905036431	3.63763195419491	2.0585176097015	3.90064593972262	2.57996906667254	3.62188246747223	3.13399267216884	2.77210649128873	3.25234729675817	3.19032860376093	2.86158298803165	3.09560780419831	2.82535657953414	3.01358553389489	3.02911077340492	3.0956876034495	3.75321011934766	3.0482854586973	3.28076999905491
ADGRD1	0.632869637610936	-0.00180459164935218	-0.009672861903334	0.224365687941574	0.00434939061957863	0.0217443463910224	0.220524237292125	-0.009672861903334	0.094721225815153	0.445829790641788	0.100407128177851	-0.0291376516917695	1.29738380618752	0.0678773994511907	0.199335311095754	0.0995160430142399	0.235126494896797	0.456097026145814	0.112832588260522	0.609077201971177	0.0624975131629359	0.106464898570401	1.28401570326614	0.106464898570401	0.227355124753503	0.106464898570401	0.106464898570401	0.164575823809636	0.14940700663454	0.246180508884611	0.173448712079501
ADGRD2	0.0201869075367094	0.0201869075367094	0.0819025843538657	0.0201869075367094	0.0201869075367094	0.0201869075367094	0.0201869075367094	0.0819025843538657	0.453655518315844	0.104997048011749	0.0117474246830415	0.0117474246830415	0.0117474246830415	0.0117474246830415	0.0117474246830415	0.0117474246830415	0.0117474246830415	0.0117474246830415	0.0117474246830415	0.0117474246830415	0.227992539390149	-0.0184348705242644	-0.0184348705242644	0.0589017652214706	-0.0184348705242644	0.20589518166797	0.378598994076379	-0.0184348705242644	-0.0184348705242644	-0.0184348705242644	0.138239230758166
ADGRE1	0	0	0	0	0	0	0	0	0.30267986787519	0	0	0	0.497667338568672	0.302979289896571	0	0	0.0568907184179756	0	0.0758076001749423	0	0	0	0	0	0	0	0	0	0	0	0
ADGRE2	0.0724703118700492	-0.0240177179395327	-0.0180540065257518	-0.0468025121130572	-0.00875619848274499	-0.0468025121130572	-0.0468025121130572	-0.0180540065257518	0.313771205391283	0.102443621847952	0.00244999730916182	-0.0225526864966724	1.27838428611632	-0.0225526864966724	-0.0225526864966724	0.0853186097652319	0.213718527104022	-0.0225526864966724	0.324844374645709	0.205701449200377	0.403353687823405	0.0979088697111804	0.0979088697111804	0.185458854759812	0.185467967989404	0.360330367124898	0.0979088697111804	0.255143311697398	0.321962613394964	0.294134852684206	0.0979088697111804
ADGRE3	0	0	0	0	0	0	0	0	0	0	0	0	0	0	0	0	0	0	0	0	0	0	0.226181928065741	0	0	0	0	0	0	0	0.207626464992878
ADGRE5	0.15879062058709	0.00739436184062936	0.0614629258246995	0.0357003954419464	0.0016348509029042	-0.0297028137894293	-0.0297028137894293	0.0614629258246995	0.457118455224657	0.434220743880564	0.0603362017942269	-0.0192921534824718	0.259374240634428	-0.0192921534824718	-0.0192921534824718	-0.0192921534824718	0.0517875944293706	0.174235906330227	0.0291216260840618	0.583574376060755	0.0821894151243194	0.298088103523105	0.071982666303745	0.071982666303745	0.071982666303745	0.207769456821008	0.071982666303745	0.297078812519912	0.071982666303745	0.21953214010222	0.071982666303745
ADGRF1	0	0	0	0	0	0	0	0	0	0	0	0	0	0	0	0	0.017372904000077	0	0	0	0	0	0	0	0	0	0	0	0	0	0
ADGRF2	-0.0156318296828188	0.34988820752095	0.024066390396833	0.498620595660959	0.261864493247279	0.11611912913878	0.356834929451352	0.024066390396833	0.0187802290872055	0.685157322022252	0.0496126394912398	-0.0182395647285053	-0.0182395647285053	0.534008586069265	-0.0182395647285053	0.906373568176031	-0.0182395647285053	0.0851656117287227	0.0229073045482067	-0.0182395647285053	-0.0182395647285053	0.0724011292385336	0.0724011292385336	0.0724011292385336	0.0724011292385336	0.38355847230266	0.0724011292385336	0.0724011292385336	0.0724011292385336	0.0724011292385336	0.552142791879037
ADGRF3	0.132968569892851	0	0	0.0668204250774573	0.0629666410907532	0	0.041639527795895	0	0.24133163960629	0	0.119733445541482	0.103519526523802	0	0	0.0983953328856042	0.0738753483942	0	0	0.409962060394768	0	0.103807623466096	0	0	0	0	0	0	0	0	0	0
ADGRF4	-0.0188146058074693	0.0920697098193216	-0.0188146058074693	-0.0188146058074693	-0.0188146058074693	-0.0188146058074693	0.258689542605542	-0.0188146058074693	-0.0130384172017661	-0.0130384172017661	0.108084792001466	-0.0130384172017661	-0.0130384172017661	0.0961206034402222	-0.0130384172017661	0.629509203034882	-0.0130384172017661	-0.0130384172017661	-0.0130384172017661	-0.0130384172017661	0.420830273448821	0.0543678930580065	0.0543678930580065	0.0543678930580065	0.0543678930580065	0.277711056970857	0.0543678930580065	0.0543678930580065	0.0543678930580065	0.0543678930580065	0.0543678930580065
ADGRF5	0.465851778887233	0.116923518620409	0.0823342693802078	0.311494404564362	0.758484421405536	0.193750638423071	0.699816716367621	0.0823342693802078	1.05518404557786	0.935617679409775	0.469425251015521	0.662805758352348	0.635810162810567	0.338936532198688	0.823586919053692	0.376350287000342	1.04632743986005	0.666559960209978	0.761031650243679	1.27662233631975	0.489515903203408	0.588611924454838	0.588611924454838	0.588611924454838	0.798290299212313	0.705337770155792	0.588611924454838	0.951507951643816	0.588611924454838	0.830647878944941	0.588611924454838
ADGRF5P1	0.243037146896311	0	0	0.236939223705277	0.118429031462481	0.506778845850183	0	0	0	0.135081452302506	0	0	0	0.84223434755847	0	0	0	0.518700728621138	0	0	0	0	0	0	0	0	0	0	0	0	0
ADGRG1	2.35007404168419	2.09521899399603	1.85544285773224	2.21897083933774	2.01005722251104	2.60467794026656	1.9286805862266	1.85544285773224	3.00905076053177	2.64564467823305	2.01560860428499	1.79525540869793	2.62808224458639	2.50719258241735	1.80429253186644	2.17595421863276	2.3476632128335	2.37763135349895	2.25465845802378	2.32420215005512	2.38266288457142	2.95300517338701	2.33248920954127	2.3238864414355	2.37521281222932	2.32944810169844	2.93277888436318	2.16114630867329	1.85994938935245	2.30271933895606	2.32175363203243
ADGRG2	0.0707878021383064	0.0773152654585362	-0.00890178475599092	0.0305928024536375	0.0282845981813706	-0.00890178475599092	-0.00890178475599092	-0.00890178475599092	0.0866218744811338	1.08982965217085	0.302136870391504	-0.0142779979536823	0.241263244985744	-0.0142779979536823	-0.0142779979536823	0.0078195282191974	-0.0142779979536823	0.172438289610121	-0.0142779979536823	0.308964570461776	0.70461498022102	0.0393949375720836	0.0393949375720836	0.142969518015027	0.142980061212281	0.625546536851813	0.0393949375720836	0.222268151170602	0.0393949375720836	0.0393949375720836	0.713213154733245
ADGRG3	0.107664123409126	0.107664123409126	0.107664123409126	0.107664123409126	0.107664123409126	0.107664123409126	0.107664123409126	0.107664123409126	0.0845672060038184	0.0845672060038184	0.0845672060038184	0.928106163689728	0.0845672060038184	0.0845672060038184	0.0845672060038184	0.181439642727529	0.0845672060038184	0.0845672060038184	0.0845672060038184	0.0845672060038184	0.0845672060038184	0.736760895507072	0.69017580806255	-0.101464757441593	0.202181295021776	-0.101464757441593	0.437104426170528	-0.101464757441593	-0.101464757441593	0.0335799262058396	-0.101464757441593
ADGRG4	0	0	0	0	0	0	0	0	0	0	0.0239525364443473	0	0	0.0214672878075647	0	0	0	0	0	0	0	0	0	0	0	0	0	0	0	0	0
ADGRG5	0.00542382460749937	0.00542382460749937	0.00542382460749937	0.0589613474836999	0.00542382460749937	0.00542382460749937	0.133988058303658	0.00542382460749937	0.0134138868267256	0.0134138868267256	0.0134138868267256	0.0134138868267256	0.0134138868267256	0.0134138868267256	0.0134138868267256	0.0134138868267256	0.0134138868267256	0.0134138868267256	0.0134138868267256	0.0134138868267256	0.0134138868267256	-0.0144194547873027	-0.0144194547873027	-0.0144194547873027	-0.0144194547873027	0.184380302699315	-0.0144194547873027	-0.0144194547873027	-0.0144194547873027	-0.0144194547873027	0.0585869587958715
ADGRG6	0	0.168617316672218	0.032676760819754	0.401017912370742	0.162762121758305	0	0.297815556022581	0.032676760819754	1.19989214322811	0.411003212041863	0.766917407574642	0.3153858564583	1.56458108668873	0.0254773324782961	1.22092349402612	0.272154195072164	0.120498175482827	0.92555545413999	0.988923463435542	0.314383186247224	0.26043905033531	0	0	0	0	0	0	0	0	0	0
ADGRG7	0	0	0	0	0	0	0	0	0	0	0	0	0	0	0	0	0	0	0	0.930080580252328	0	0	0	0	0	0	0	0	0	0	0
ADGRL1	3.00443947321298	2.13804265508438	2.18331478619892	2.30354367556266	2.40137616638458	2.65124911259746	2.53346792432372	2.18331478619892	1.98945117172387	2.67073715131467	2.34518234466621	2.6461892355055	1.92599836435737	2.43944317136024	3.01073746330808	2.6666474047256	2.31972407500011	3.02809496182518	2.06667381904168	2.19226596862994	2.37548498108993	3.07346418221002	2.2504994438857	2.32753172835146	2.15252318794155	2.60344335178287	2.83559899285655	2.55610689159432	2.4115690329936	2.15652397860956	2.63123850358979
ADGRL1-AS1	-0.176633666832741	0.263742372818489	-0.176633666832741	0.531199835749257	0.422611317660906	-0.176633666832741	-0.109821820501604	-0.176633666832741	2.40148688434289	0.573387018753508	0.223242515927836	0.407132614771402	0.387407902057082	-0.00252554040537145	-0.0125884429219804	-0.0581134825063251	0.27438558519654	2.02465445369061	1.10038239754028	1.0300037311831	0.78516179422849	1.06277349899111	0.662977368419571	0.419734404008667	0.419734404008667	0.419734404008667	1.38325714089342	0.419734404008667	0.419734404008667	0.419734404008667	0.830959708610207
ADGRL2	1.88719426927501	1.9265013060692	1.73806749879443	1.83242078174577	2.00326972873267	1.96184875258182	1.37350320148059	1.73806749879443	2.0476677651458	1.78040720862075	1.64585116187002	2.10928505776212	1.42694016079048	2.32178436817115	1.61664888958712	2.38961839277331	1.31629192286137	1.84326591037862	1.83672340902073	1.75250521534866	1.71501754537012	1.47442999114276	2.14354552835532	1.93870730840701	1.92500738006404	1.88755804353158	1.37461727701947	1.73628260281029	1.57506801410961	1.86135059158439	1.85537840649827
ADGRL3	2.8971541293463	3.11488253007184	2.93832386602493	2.89595543496711	2.68684173109713	2.5571899672353	2.64358012055356	2.93832386602493	3.21536658919874	3.09845723924522	2.97964713234395	2.90706089232276	2.55158149566328	3.20406465745747	2.08460888144375	3.28651372646567	2.03842678140406	3.00224973099395	2.5289666733979	2.58257223897961	2.58754619394583	2.22786725773378	3.08559654163956	2.7043868859919	2.73770166038791	2.65778892141187	2.37031355017829	2.92524270904272	3.09194780395349	2.90810062654932	2.7218965547068
ADGRL4	-0.0707955221679712	-0.0340939392935746	-0.132489751907753	0.0106718060605386	0.12037563425314	0.470599949924577	0.101634529754469	-0.132489751907753	1.31788782222766	0.570088581829437	0.082236332025981	0.41964645505091	0.321283105567444	0.223072881913895	0.399155733088538	0.0072785005481949	0.78911904611945	0.119703041049116	0.148061902009731	1.19142964544634	0.620200843647129	0.321838667780145	0.321838667780145	0.321838667780145	0.321838667780145	0.5743330272837	0.321838667780145	0.54231055461751	0.762883725944907	0.595207075731602	0.321838667780145
ADGRV1	1.29738462829709	1.28053597737272	1.68565965426047	1.58659857499228	1.423902067946	1.40926405575579	1.21232230573724	1.68565965426047	1.24663303250701	0.586639555102018	1.77057877065856	1.66062183432011	1.01447623032913	1.55227072214966	0.735843977837434	1.56414699696084	0.872199106419032	0.977874400273676	1.18220937287174	0.524801981029339	0.875037324853883	1.02120628277063	1.41089518950498	1.48355664541035	1.28324772180408	0.744659867658409	1.31993411021678	0.876399628533352	0.929820340442732	1.30666837385595	0.577995496515154
ADH1A	0	0	0	0	0	0	0	0	0	0	0	0	0	0	0	0	0	0	0	0	0	0	0	0	0	0	0	0	0	0	0
ADH1B	0.265657291676938	0.152838802988925	0.0994187139286091	0.0883868702482336	0.0172329653064702	0	0.572834343146655	0.0994187139286091	1.28868399013555	0.322024806934858	0.703385802201598	0.745971022893204	2.18127386877659	0	0.898728664389222	0.23632427464168	0.0395078378235078	0.889276555992079	0.433173954753073	1.0508251080994	0.87725784134869	0	0	0	0	0	0	0	0	0	0
ADH1C	0.577049831798227	0	0	0.225481415932873	0	0	0	0	0	0	0	0	0	0	1.10472780280336	0.351321580142673	0	0.589958175730456	0	0	0	0	0	0	0	0	0	0	0	0	0
ADH4	0	0	0	0	0	0	0	0	0	0	0	0	0	0	0	0.0862096319884638	0	0.41597067913437	0	0.412376677204778	0	0	0	0	0	0	0	0	0	0	0
ADH5	2.32405327467655	3.0641942354916	3.16489320133336	3.07178932556557	2.47561737828818	2.85234336256978	2.78870940342915	3.16489320133336	3.14467073162849	3.51197265118921	2.87028042329069	2.93188021546115	2.52588934413637	3.29834941083145	1.56590205322976	3.60097757067935	2.68325187916721	2.78095216342651	2.64926834235781	2.58350597133702	2.33999650983677	2.79104837125492	1.99547737437104	2.90879482328125	3.04541006474265	2.90968804544326	3.00328388982644	2.84266104129512	2.96163845741644	3.07892049838221	2.95475044695281
ADH5P2	0	0	0	0	0	0	0	0	0	0	0	0	0	0	0	0.179392739227148	0	0	0	0	0	0	0	0	0	0	0	0	0	0	0
ADH5P3	2.18900655647738	0	0	0	0	0	0.621511777868439	0	0	0	0	0	0	0	0	1.01094458756156	0	0	0	0	0	0	0	0	0	0	0	0	0	0	0
ADH5P5	0	0	0	0	0	0	0	0	0	0	0	0	0	0	0	0	0	0	0	0	0	0	0	0	0	0	0	0	0	0	0
ADH6	0.017533466021353	0.017533466021353	0.017533466021353	0.546641588328707	0.017533466021353	0.017533466021353	0.523792529578006	0.017533466021353	0.0326923341867818	0.0326923341867818	0.0326923341867818	0.0326923341867818	0.150687077599422	0.0326923341867818	0.0326923341867818	0.0326923341867818	0.0326923341867818	0.0326923341867818	0.0326923341867818	0.0326923341867818	0.0326923341867818	0.134677213162249	-0.048063742441237	-0.048063742441237	-0.048063742441237	-0.048063742441237	0.461399603678348	0.1338762843734	-0.048063742441237	-0.048063742441237	-0.048063742441237
ADH7	0	0	0	0	0	0	0	0	0	0	0	0	0	0	0	0	0	0	0	0	0	0	0	0	0	0	0.819094617793045	0	0	0	0
ADHFE1	0.269336206650943	1.07132647486802	0.427509826760402	1.67820486863711	0.979448766883838	0.531384565741959	0.640052317661567	0.427509826760402	1.42280966674932	1.46714281514169	0.633258059904102	0.263419205390133	1.71495395107451	0.734510903625234	0.737925977072781	0.894747548911455	0.598014741699415	1.20312137533523	1.32556422584115	0.7171330442921	1.00369712279163	1.44196344276663	0.580207791531108	1.0365722627875	0.592269610341361	1.11947731449027	1.6693494349252	0.946194167446675	0.600491473615373	0.576536043919415	1.45487799104678
ADI1	1.37104359244119	0.484211979407451	0.684399866807449	0.787601833034119	0.362253530132388	0.635841350295121	0.735011992653844	0.684399866807449	1.20406079633585	0.93241385219732	0.993961296660707	0.506285942190767	0.836914773961324	0.578669094034302	0.40015254278114	0.698983598503097	0.372398032762765	0.427470603759224	0.89597032380423	0.505576158618454	1.52451481300777	1.11262508893117	0.485648992912556	0.821839047174769	0.628973713149618	0.764970477329239	1.35805051996477	0.299847968131306	0.933943156419668	0.798726857465275	0.705671630722326
ADI1P3	0	0	0	0	0	0	0	0	0	0	0	0	0	0	0	0	0	0	0	0	0	0	0	0	0	0	0	0	0	0	0
ADIG	0	0	0	0	0	0	0	0	0	0	0	0	0	0	0	0	0	0	0	0	0	0	0	0.781306937110924	0	0	0	0	0	0	0
ADIPOQ	0	0	0	0	0.15085196263951	0	0.0518915580317884	0	0	0	0	0	0.0989040849263545	0.046445880382589	0	0	0	0	0	0	0.0874155436523055	0	0	0	0	0	0	0	0	0	0
ADIPOQ-AS1	0	0	0	0	0	0	0	0	0	0	0	0	0	0	0	0	0	0	0	0	0	0	0	0	0	0	0	0	0	0	0
ADIPOR1	3.8104251721371	3.6807420451775	3.53215606133508	3.92442888310427	3.16502585532085	3.62828643664621	3.65063171814476	3.53215606133508	4.37314244712586	3.89079242460329	3.58091412135764	3.96384447659801	3.44547089762598	4.30872339492181	2.567765095825	4.02868044879975	3.2345387420526	3.43955083879165	3.3044219825765	3.43350409527312	3.30364145010667	3.56178613234986	3.14476181615683	3.13373872346701	3.69648625227491	3.60848133619141	3.81481191185789	3.80034640121999	4.07146457020562	3.81603995113858	3.73548673890925
ADIPOR2	1.56781038504575	1.29825240353851	0.675185684197844	0.944466687949545	0.890841027185097	0.283207739572499	1.92853407624788	0.675185684197844	1.98789781794232	1.63119825483783	1.53419721856694	1.53124437933636	2.8710737076285	1.39527819030026	1.85431671570229	1.79645889705698	1.58104017234172	1.28329526942756	1.9379281369561	2.14621520046803	1.82889016985616	1.58259491660036	1.45534392795413	0.864323942690064	2.23415476181705	1.75720614394213	1.32102690745049	2.14383764708001	2.11796171803662	2.03394027042167	1.94803490398875
ADIRF	0	0	0	0	0	0	0	0	0	0	0	0	0	0	0	0	0	0	0	0	0	0	0	0	0	0	0	0	0	0	0
ADK	1.52300134225911	2.14870667878292	2.14711824433285	2.19526823459797	1.73713548224149	1.70835990072344	1.85316594886272	2.14711824433285	2.00847100608348	2.58958807188816	1.60432583982609	1.97856029807061	1.50174249681651	2.55318433198261	0.991791848135248	2.44263165819169	1.3922099849958	2.02980912605827	2.25483602180724	1.61937000084146	1.11488483154106	1.43402753854848	1.8102750552692	2.21997203135131	2.23510924420089	1.91982282085121	1.37789734158825	2.06114476191392	1.87675062973931	2.19684161684332	2.01985721019349
ADM	1.33875180518921	3.51080497815488	2.53393628364317	2.71589916070527	2.54378604705373	1.78816641844277	2.6656309879776	2.53393628364317	4.65344902130794	3.93559844093183	3.42221694684274	1.95126268843239	4.74806525097423	3.61422220662577	2.74640855262085	2.42766736347298	3.6441822905958	3.66587622798425	3.40161296845094	3.68770059812786	3.88999027980727	3.72965776290372	1.85807065750141	3.46171164353903	3.74978219891932	3.53864742915294	4.02229696877055	3.88310832358283	3.32188096477172	3.70510105287215	3.55573623001819
ADM2	0.0279611575375549	0.0279611575375549	0.0279611575375549	0.0279611575375549	0.0279611575375549	0.0279611575375549	0.0279611575375549	0.0279611575375549	0.207955765165474	0.022569643714967	0.022569643714967	0.022569643714967	0.022569643714967	0.022569643714967	0.022569643714967	0.022569643714967	0.022569643714967	0.022569643714967	0.022569643714967	0.022569643714967	0.022569643714967	-0.0261078176648882	-0.0261078176648882	-0.0261078176648882	0.325838836311794	-0.0261078176648882	-0.0261078176648882	-0.0261078176648882	-0.0261078176648882	0.239255203588337	-0.0261078176648882
ADM5	0	0	0	0	0	0	0	0	0	0	0	0	0	0	0	0	0	0	0	0	0	0	0	0	0	0	0	0	0	0	0
ADNP	2.58640792115277	2.64277078947919	2.74800480040921	2.58558113091039	2.37245659579555	2.49857821668834	2.40927535179824	2.74800480040921	3.53841035549365	2.44926088395114	2.78632991507593	2.57573065691868	2.841035683285	2.79007689033002	2.64489754066854	2.78419568557787	2.54788660612483	2.72338439276323	2.88001716144415	2.56661498772915	2.41406194506227	2.54462325056247	2.51943594907319	2.96694414118504	2.64309417284448	2.52285911514516	2.84840951786824	2.88521625249297	2.95780227731509	2.83368711740902	2.64052960629495
ADNP-AS1	-0.126951545981491	0.259889216737125	0.343300475232324	1.17240762476933	1.29844826011275	0.95473529829151	1.02647377880808	0.343300475232324	0.759169265750668	1.16490860326217	0.290395201269833	0.385676254857671	-0.128147622807721	0.856825450758522	1.70851351276073	0.256550200726001	0.9407633837677	0.738090345478937	0.69093309210764	0.995188243978044	0.0716670408006665	0.218411837377514	0.218411837377514	1.66580129609895	0.601845286983475	0.218411837377514	0.218411837377514	0.218411837377514	1.23074712331626	1.14826138377405	0.623118347823176
ADNP2	0.763757804478753	2.17901646029292	2.07697945510454	1.46969993391728	1.79696243791078	1.4105916267124	1.75427491447537	2.07697945510454	2.02563253628041	2.09572235056056	1.15389231882977	1.27732873064423	1.618958951209	1.95589652088093	1.30809279919752	2.02478938112023	1.28928213923488	2.08611708393137	1.4402977859277	1.44083554158052	1.71129116648665	1.68916143362565	1.33061119921755	0.56681896672537	2.1248380104116	1.59444386013562	1.66735883606756	1.95852289664446	1.75689440172913	2.16071031251797	1.8537632602432
ADO	1.72650033277658	2.72267519342663	1.98697134055997	2.06707573673444	2.04346751772136	1.75710316155528	2.25442959064231	1.98697134055997	3.04578525414028	2.46262278376002	2.36322836710659	2.60002563538321	2.28457062680793	2.96631987401839	2.11560761966255	2.61064302935114	2.32885111522059	2.59775413479789	3.00639816462032	2.000254428589	2.41616301519918	2.46604248822294	2.4067584826429	1.85464530971574	2.48319697346995	2.6047941969271	2.70674256454668	2.89148419602484	2.97897949103735	2.3264198236811	2.54943049239052
ADORA1	2.49693617454933	1.95165405785731	2.04187300393871	1.97372211514759	1.20855781639301	1.50413429832336	1.39455133729374	2.04187300393871	1.98783906880125	1.40020348862218	1.7127397873618	1.82955168380633	1.81941245447801	2.08816576510132	0.89317667757719	1.72232672947218	1.64476733731074	2.25853256332691	1.46505682024916	1.82608528587589	1.7347691818436	2.4454032464894	1.13821708323388	1.65980760937582	1.62347529391459	1.56975464945576	2.42098813830601	1.36124289210436	1.55391327024257	1.83694645998558	1.59005905822763
ADORA2A	0	0	0	0	0	0	0	0	0	0	0	0	0.205563252774198	0	0	0	0	0	0	0	0	0	0	0	0	0	0	0	0	0	0
ADORA2A-AS1	0.283392076305617	0.00503030990213238	0.00503030990213238	0.554746823459646	0.0525168886546077	0.00503030990213238	0.0667390452385988	0.00503030990213238	0.00929516762094513	0.00929516762094513	0.128954719592758	0.00929516762094513	0.00929516762094513	0.00929516762094513	0.153468294868156	0.00929516762094513	0.00929516762094513	0.00929516762094513	0.00929516762094513	0.00929516762094513	0.00929516762094513	-0.0144623137883836	-0.0144623137883836	-0.0144623137883836	-0.0144623137883836	-0.0144623137883836	-0.0144623137883836	0.379826459682612	-0.0144623137883836	-0.0144623137883836	-0.0144623137883836
ADORA2B	0.57593291091148	-0.0103429755563118	-0.0103429755563118	-0.0103429755563118	-0.0103429755563118	-0.0103429755563118	0.609176541201632	-0.0103429755563118	0.467142753626655	0.598286712636398	0.0804475589239323	-0.0105064159011872	-0.0105064159011872	-0.0105064159011872	0.133407888315312	0.148339845691437	0.0707026820892435	-0.0105064159011872	-0.0105064159011872	-0.0105064159011872	-0.0105064159011872	0.0321827017461659	0.0321827017461659	0.0321827017461659	0.679912766993265	0.0321827017461659	0.0321827017461659	0.0321827017461659	0.0321827017461659	0.0321827017461659	0.0321827017461659
ADORA3	0.225337057793761	-0.0206496396169189	-0.118894796954691	-0.150961842786422	-0.0333929471796638	-0.204889924518838	0.643363060017547	-0.118894796954691	2.29713853689095	2.06760015861502	-0.0794231742043419	1.15841195465588	2.28564462953107	0.0129719982175802	1.67269596235534	0.290231320334022	1.63093931586026	0.777983973445627	1.87723376662358	1.31022963560138	1.49648579101816	1.59673428743669	1.11518203213404	1.11518203213404	1.39638017511288	1.11518203213404	1.11518203213404	1.11518203213404	1.11518203213404	1.11518203213404	1.11518203213404
ADPGK	2.62723150697205	2.30812407646227	2.51772216634075	2.06190516628866	1.96817012958612	2.2098648488997	2.69714817184143	2.51772216634075	2.95818435727307	2.85076833366343	1.90418574662532	1.85233914350506	2.97061238186468	2.99625879305101	2.08279576565144	2.35438374895245	2.22421331956135	2.71899887599697	2.75929285859615	2.32080721014323	2.12362232128186	2.41612950395455	2.26485682828644	2.35171377437355	2.36549130441397	2.57319426098985	2.7157719824453	2.44987727527363	2.67188201301913	2.73981693236267	2.63965623600662
ADPGK-AS1	0.183757802740059	0.706390890881796	0.738963071910759	0.94001980851135	1.38524250063167	0.143876158440792	0.690384810939624	0.738963071910759	1.01672082093454	1.04866213293206	0.481930128467974	0.655084587244323	0.807651731259479	1.1010505466906	1.23086329306393	0.702848287998746	0.124653117292934	0.496343004001732	0.784399984561022	-0.0334292119110415	0.15488452035789	1.36377770410235	1.06620593565978	0.317550769045306	0.56375329636453	0.589216965361604	0.662964616028855	0.464095289072719	0.109438753328555	0.623393403780669	0.588787589260846
ADPRH	0.236668556617695	0.13428683875129	0.986628971840291	-0.0770906531487324	-0.151049435433613	0.173284216244994	0.907568264190933	0.986628971840291	1.40150060331102	1.70186281767543	0.299872397717811	0.580145806161668	1.60708478352191	0.638423323013445	0.906095491328593	0.552722403032105	0.952125306106495	1.54677952102341	1.12889467901871	0.768693300133684	0.649868408805279	1.31452870296282	0.672673206267624	0.817244521904173	0.672673206267624	1.29585874160909	0.672673206267624	1.13541715037071	0.672673206267624	0.672673206267624	1.19468065069376
ADPRHL1	0.942990087670671	0.802662170367478	0.81227518347638	0.831288735717723	0.525646991851861	0.589883430432456	0.809953045892202	0.81227518347638	0.455741620265846	1.41377157974379	0.369558802371164	0.852112452412105	0.661087459915147	0.932304023878704	0.437512406595557	0.828832477291683	0.533994608056038	1.11648688365645	0.633773013638912	0.544833150370398	0.486888584145994	1.08007816204876	0.122324464059535	0.431178246953893	0.802609667230753	0.629393916662075	1.29471397986714	0.730491781894783	0.851113482197665	0.765747431881897	0.876112301223577
ADPRM	1.08849479039617	1.75382958868634	2.50454568415805	1.19664108137159	0.952139465239033	2.31472242080267	1.66699228769344	2.50454568415805	2.83440113737178	2.11137428557753	2.07236444017796	1.83166040276972	1.6880106261451	1.86442862211512	0.712312235703269	2.51467248715025	2.30785019090871	1.39336539301456	2.3628482736349	2.1482503181765	1.83388223068938	2.12265153796539	1.2100530217649	1.24903602722167	2.37991612231855	1.85914989218983	2.46957686513067	2.38991967106391	1.93917063463015	2.09765164100434	2.14441142344415
ADPRS	2.59715012302679	2.77824144432604	2.86801298135098	2.910161911618	2.30431917396355	2.76171473341992	2.45327483565097	2.86801298135098	3.2216855852195	2.28098381868702	2.87815351468525	3.23119521229164	2.45845601743211	3.22705445242268	2.02654673466428	3.19156253332227	3.02865822782821	3.07999631031611	2.54847269614917	2.99434967888563	2.49912617567002	2.61804700725991	3.2805190340524	2.85182370424019	3.03745880136823	2.97160929651275	2.40247109432536	2.67759598585962	2.76117065570865	3.11874392278189	2.94232167522862
ADRA1A	2.66802738080668	2.24362076203532	2.47217763106604	2.18100745541803	2.21458872798764	2.210148697292	1.85874921263317	2.47217763106604	2.0332652213102	1.24213365337451	2.41242046991679	2.39799268607254	0.77160279763724	2.71921430219551	1.5564283993733	2.54388349743735	1.30377767515951	1.88703506683217	2.10270853208817	1.45184400968585	1.12083407169552	1.60313263044701	2.17146630114602	1.9813124026052	1.87959834424748	1.52082711418735	2.15151223151009	0.790819396184497	1.88464441894614	2.01309754804745	1.73831056925969
ADRA1B	1.9736098416536	1.8215427222795	1.43119378870453	1.59848072066873	1.74684344569476	1.58707831044948	1.52756148033572	1.43119378870453	2.01139779100421	1.96932905861918	1.15809457402988	1.72297135769806	0.80213895402937	2.22476672860884	0.29733165362523	1.86600667259825	1.36521080698155	2.21368324894742	1.24655613969855	1.78908863141701	2.4263736981924	2.42376545433859	0.506519870603422	1.0449266496897	1.68554864630398	2.17954602974312	1.92897994718552	2.44822423524996	0.845046512104276	1.43824959221074	2.09974512772472
ADRA1D	3.17882226784382	2.4326334246106	2.18708937891799	2.93888921273209	1.85258317456828	2.09979925392676	1.80929927178287	2.18708937891799	2.64336127010011	2.48987573943265	2.26180916930728	2.22947495929104	2.13930229920159	2.64672789773454	1.56042269028867	1.99321933183631	1.88002214709904	1.88425380438812	1.93790520940286	1.83010485471314	1.86086703048683	2.74008859172942	2.21988818721867	1.7922540213027	2.26493631125648	2.32125076183128	2.68549446120006	1.86270040983052	1.80669845237096	2.28192990061083	2.32588873127185
ADRA2A	2.63323869223195	1.96909281123991	2.13804768805129	1.89281273653809	1.70535223043793	1.92951170125052	1.7223268735534	2.13804768805129	2.17361813594913	2.22041468861462	1.85776553844632	1.49027779403246	1.36375209546834	2.3587576719313	0.840634763969527	1.68592689812155	1.87928941387875	1.93101298714837	1.26114715952384	2.00753823989192	1.75656435791059	2.25299571197762	1.82772598754931	2.13764714754924	1.81232743335597	1.24913290252751	2.03913172616024	2.12009083844532	1.67513604120417	1.75393153705883	1.16893948959917
ADRA2B	0	0	0	0.0524560209110736	0	0	0	0	0	0.0566324747943184	0.063995403717317	0	0	0	0.102056542998665	0	0	0.0662294106457376	0	0	0.334928201467497	0	0	0	0	0	0	0	0	0	0
ADRA2C	0.837148910458344	0.33946778767174	0.824838741054272	-0.140243954378984	0.203534512051028	0.661836613765692	0.606317274825828	0.824838741054272	0.762957930840803	0.743675322893196	1.06747328854985	0.311983567134512	1.64329902823886	1.50939376977529	0.289646661398081	0.596598377037658	0.526779818793993	0.797855518988524	1.7776793603863	1.59167811224612	1.30444428915085	1.0296980600312	0.292712162694685	1.33976191536023	1.542253276734	0.661572050648533	0.292712162694685	1.65095853309033	0.544561506531398	1.59445480510723	0.661237492780092
ADRB1	0.393060749575253	-0.0149958159751983	0.283185956365009	0.253060206892323	-0.0149958159751983	0.338329353917305	0.408322267220713	0.283185956365009	0.530017429653508	0.821644015417538	-0.013515521466456	-0.013515521466456	1.1332018389182	0.41664387180168	-0.013515521466456	-0.013515521466456	-0.013515521466456	0.062170300053366	0.623548731598534	-0.013515521466456	-0.013515521466456	0.0604556141241797	0.0604556141241797	0.0604556141241797	0.257825661618645	0.729795884324976	0.0604556141241797	0.0604556141241797	0.319322865533327	0.28805874464181	0.596897121594748
ADRB2	1.18549224601845	0.427678076938244	1.16794858177376	0.398206146376001	1.18647014045552	1.66988216819073	0.445936082802616	1.16794858177376	0.773781698607966	0.756040482129783	1.07678998103142	0.701610613134777	1.26676636712078	1.00449009350327	0.490440561437297	1.57829086447242	0.514599389248983	0.745646796318033	1.98440807732775	1.24920775095212	1.09607264903866	0.667752748001383	0.464328820954388	2.27045135526917	1.31892933862189	0.694663676849611	0.464328820954388	0.464328820954388	1.28593039469505	1.6062987968432	0.464328820954388
ADRB3	0.0403351079418664	0.0403351079418664	0.0403351079418664	0.149383756407459	0.0403351079418664	0.0403351079418664	0.0403351079418664	0.0403351079418664	0.0346091311137212	0.152273296513248	0.167438929070006	0.0346091311137212	0.0346091311137212	0.154005919650109	0.0346091311137212	0.0346091311137212	0.0346091311137212	0.0346091311137212	0.0346091311137212	0.0346091311137212	0.0346091311137212	-0.0407182006605888	-0.0407182006605888	-0.0407182006605888	0.280539977054271	-0.0407182006605888	0.521141374532152	-0.0407182006605888	-0.0407182006605888	0.103943089713157	-0.0407182006605888
ADRM1	3.06825818101097	2.73188451519245	3.03477308124608	3.03158777636651	2.37103036653914	3.4213556904958	2.19601430542282	3.03477308124608	3.10025765285173	3.24685940697936	2.81696806244266	2.76414886007861	2.35278661071031	3.14960249662945	2.38414658550153	2.89135666432083	2.68031453738717	3.3178783897488	2.59191649606434	3.26833291348099	2.55573285773188	3.32749149030841	2.2118559782493	2.53267880167169	3.22636763142778	3.13104480830115	3.30364732480745	2.91673226284464	2.85379302518716	3.13326228394603	2.95753269135299
ADSL	0.926938222385821	1.96731849166892	1.61696192774785	1.40606367558035	0.991619386120883	1.70391416378984	1.22504715034097	1.61696192774785	1.13212123837943	1.5379609454887	1.20015485167909	1.55575779670728	0.681925987547843	1.84995133630887	1.06922814383999	1.67116633168678	1.06915669336362	1.68865169689623	1.38504295363085	0.97911068845905	1.1934405670815	1.9967417285662	0.66904020895899	1.00085087617059	1.31808137203504	1.38293705445217	1.84921557583365	1.40166346077283	0.845982372836794	1.31158099413329	1.5571283464245
ADSS1	0.0343295453416183	0.0343295453416183	0.295801897210407	0.134633908539666	0.320548925752069	0.101449687761008	0.265449504023802	0.295801897210407	0.803933986641879	0.10434696306587	0.420447444539234	0.136303530747347	1.43915465837853	0.30072288056311	0.03102348328823	0.141737907505847	0.03102348328823	0.648492472588887	0.339856280717387	0.03102348328823	0.201355269796691	0.59032528531179	-0.0411206851711569	0.797913463243961	-0.0411206851711569	0.373530603567239	0.43896893056508	0.492025307430012	0.66290226161862	-0.0411206851711569	0.228945638121088
ADSS2	3.29040971790489	3.92035386219514	3.77060903730481	3.83434401557347	3.18527567863693	3.40639601317187	3.05781041693702	3.77060903730481	3.69482837304667	3.48508915474211	3.24326710716249	3.23637390101092	2.61388823466015	4.09648168805831	1.94668072384415	4.20268053896073	3.07091482212218	4.01927515419885	3.44170974377856	3.2885794016275	2.74314765610753	3.23760273771002	3.37590669517094	2.98888957931086	2.88121884869397	3.07806301384164	3.32126767375693	3.91267617669194	3.93160698521101	3.26197838396936	3.21464992551607
ADTRP	0.52530353462966	0.101780280982446	0	0	0.0863799409915462	0.0904919494225652	0.0573477574421533	0	0.0612358343912661	0	1.01730481995248	0.56362671852439	0	0.744973399231465	0	0	0	0	0	0	0	0	0	0	0	0	0	0	0	0	0
AEBP1	1.74135340176853	0.31043152122278	-0.178134154020224	1.60865346202288	0.62285203803295	1.26097275084189	2.22034750591689	-0.178134154020224	3.70463429892744	3.19736112306851	2.55154095091736	2.43440012694873	4.34681386738036	1.18660858919173	3.03565826014341	0.769392866953892	2.10362249134431	3.33775789247291	3.06688456250845	3.04738639380144	3.4459523736142	2.39286450952001	1.96369028842704	1.96369028842704	2.51087246601054	3.5914288049947	1.96369028842704	3.145664334984	2.84443454048034	2.25246643040596	3.43597738764288
AEBP2	1.45440366888076	2.08867477141077	1.58443516300186	1.81000348686356	1.28154127188101	1.3668763219677	1.92814803574948	1.58443516300186	2.73473741728851	2.19243325790474	1.19874789337788	1.313436849423	2.76303778265555	1.87640296741269	1.0339341763098	2.22648002379812	1.76302545199002	2.30448274244806	1.66154131564191	1.28188795575056	1.8822268461766	1.1279650884206	1.74128256474928	1.93778142918816	1.70659089252918	1.70224244918397	1.71705552610344	2.15567892029414	2.79211180951115	2.02530715902159	1.72653394383156
AEN	0.357667603950588	0.91459406294702	0.865341590389669	1.02030096286217	0.536695731483191	0.892686780700655	1.1140079167923	0.865341590389669	1.19378536107077	0.525256641229688	1.31177043918696	0.366841243055488	0.309343665040053	0.880693765000079	0.530351912663624	1.09530709280879	0.45381335281745	1.08674105571469	0.89086570355577	1.07937397796153	0.801428234441097	0.7632567149807	0.290239493789304	0.152356896196652	1.0404696031058	1.54778808991014	0.583181128436938	0.514256688758842	1.16429471008026	0.940545305256859	1.36873572541444
AFAP1	0.331993423925135	0.176493580394702	0.791800560464533	0.357818026212182	0.103765213550446	0.105667173954006	0.210106856128994	0.791800560464533	0.567141415980164	0.215874522270593	0.378813734595384	0.192523467958337	0.3730439808791	0.402045385262616	0.128405350054438	0.404948767109603	0.176242650475591	0.368517473979307	0.238127405782114	0.355685954065789	0.390706493476983	0.28105681309482	0.11130741116777	0.038185255949916	0.271694259341687	0.256915046776615	0.395118390510347	0.498902568617729	0.736291876867035	0.243619918881956	0.424864578493279
AFAP1-AS1	0.600471548207032	0.0235333098901588	-0.00854316397372441	0.0202301707867528	0.0185435987373084	0.0198710949978345	0.0267354066374008	-0.00854316397372441	0.0703253339821659	0.0121427677135241	-0.00353689982539937	0.0843089831033276	0.991517434539129	0.294229274516651	-0.00353689982539937	0.0283325581153495	-0.00353689982539937	-0.00353689982539937	0.0783705301037115	0.201077081327602	-0.00353689982539937	0.146910616228294	0.105880206550069	0.0314382493245629	0.155505786536348	0.0993684399045614	0.0314382493245629	0.146368897034204	0.0314382493245629	0.175468679242068	0.283836792298154
AFAP1L1	0.29526855379458	0.128897966057066	-0.0321410544382123	0.395860278433347	0.130461298830593	-0.00177464658620312	0.111070683667202	-0.0321410544382123	-0.0367037386181376	0.522670541924024	0.288959366557561	0.223167828269947	0.035667973367636	0.121869253928752	-0.00602806013371804	0.57270093470252	0.400389425319139	0.433096099332595	0.242313444325223	0.836431813406613	-0.0367037386181376	0.0830482882470865	0.177359541990376	0.679796340996005	0.485547661954284	0.169281491000804	0.0830482882470865	0.226902226192726	0.0830482882470865	0.539194462820297	0.0830482882470865
AFAP1L2	1.34204100630836	1.00817869436033	0.685159541142035	1.1947319063378	1.6175530405894	1.60557577697642	1.26627138877922	0.685159541142035	2.67805029114407	1.49793998336412	0.961174061248546	0.995103667754735	2.07415745338829	1.83136252712964	2.27535154562186	1.05522571292197	0.741797407933899	1.90694285578139	1.69288101495638	1.51555413082844	1.02919794353246	1.66277108328418	1.10907435525637	1.53512650017566	1.0453974882997	1.73537267828773	1.55591964783066	1.96567234495838	2.26087296455859	1.07818633366265	1.75967431141149
AFDN	3.50379144708652	3.49989432628453	3.67952972031571	3.71504239945107	3.48228184696912	3.5398166167653	3.20918978673317	3.67952972031571	3.91287674209232	3.5632744095256	3.63591692844783	3.98066831422757	3.06766416867948	3.80695027268372	3.34966984750081	4.04028753737488	3.10643920968964	3.6198397531542	3.29183615566898	3.53385076378547	3.4969993454111	3.57694227564355	3.74173713744198	3.37438207540826	3.56041314807035	3.34511108678303	3.49203356325777	3.45379659337964	3.65207935611674	3.62568315651792	3.37883509619623
AFF1	3.05289607158274	3.21679882108857	3.16834517014395	3.39032602811785	2.9074461632008	2.72916790921826	2.92764933826334	3.16834517014395	3.5237052598601	3.15620935983398	3.24598326807651	3.31633481832187	4.01207596564873	3.17012050487451	2.88400629178404	3.7634669814857	2.92790851552099	3.38459385637822	3.28485207452767	2.94131985493542	3.02939816400795	3.11887670523899	2.97461752119924	3.13208811142139	3.60968504838535	3.25075709758129	2.97350560795743	3.12298209203374	3.19000875187932	3.59989587730593	3.28102325138904
AFF2	1.10905645500512	1.93897775726207	1.36038310957466	1.37460046124566	1.42830913335781	0.904620184468203	1.37253751702988	1.36038310957466	2.34318730531016	2.35326596895257	1.42486254189298	1.60847869226108	1.08356136127006	1.95652357279696	1.27046210378576	2.31311577865228	1.27806735842874	2.03887275817016	1.50852844268792	1.61232946754905	1.74596633005653	1.77530512607121	1.2333723929261	1.32009898379051	1.33857332515935	1.66516224015581	1.75937854250741	2.16846499265175	2.24616199877901	1.46275957537058	1.81783527421983
AFF3	0.96040917145482	1.19529945174036	1.12442564787772	0.699319515656423	0.891562276338068	0.785495942729061	0.756648470244431	1.12442564787772	1.71359694855345	1.4373439699287	0.988029556772475	0.832533342467831	1.44658772865024	0.998323849384404	0.524670844665269	1.525117231173	1.03524617007914	2.53092253723082	0.794261275345562	1.45546322311697	1.14433128478619	1.2211983264127	0.602647655009427	1.04936479999096	1.0303404574062	1.17737368459281	1.36820408174208	1.85244465863635	2.02634536385566	1.07156494685487	1.24411700899391
AFF4	2.99024648411414	3.54121130354898	3.6425867563343	3.62392006729665	3.20787330571878	3.08941358706491	3.27922337089204	3.6425867563343	4.01664265389619	3.58348647836881	3.63392365675978	3.46506541125929	3.88209740996182	3.82419891903079	2.96820102342485	3.69516231572572	3.03305402022238	3.72443125497078	3.73918162776439	3.5417412597781	3.19903261933759	3.64692249645196	3.14505113372386	3.18915435942972	3.66919644056315	3.27071763469095	3.67981436773883	3.58571037470875	3.76553882594363	3.77959323656316	3.38474109245901
AFG1L	1.09772711348238	0.653819123602075	0.362645249030904	0.514681279206324	0.921767880532829	0.92762809574413	0.702154710926588	0.362645249030904	1.1277526389973	0.516060174225314	0.60984663219428	0.684243938984878	0.558682351438745	0.722773195980835	0.303250274229479	1.03678691477592	0.650147616377641	0.85490981743934	0.599776880273126	0.522907257161721	0.171250356190387	0.41192041320796	1.13184939128124	-0.00137904979879244	0.697880048416647	0.525944407516832	0.636722773347846	0.943582467675344	0.626671161438246	0.728183524723291	0.775171275464814
AFG3L1P	0.594482012047604	0.657951831856438	0.754683807864349	1.01757220100456	0.565141221480095	0.384677181907357	0.47287249336163	0.754683807864349	1.31343847980273	0.677927636964378	0.695373405491039	0.378474638845734	1.0615063338564	0.995698355616447	0.287323570776781	0.720606303708387	0.744223032981897	0.986992800540004	1.21674572757742	0.906746461261038	0.379016412712422	0.947154815428332	0.676152407181239	0.197147914439991	0.73706036748665	0.905701124070076	0.838344446180663	0.876157386501269	1.45175028088056	0.710394345853269	0.878143849291757
AFG3L2	2.69629666001508	2.83680383444358	2.61255805047389	2.54323622175498	2.27324857684623	2.83764914881092	2.20490166857608	2.61255805047389	2.26423252871292	1.65979496565619	2.08166641969754	2.52808801178359	2.60517046473834	2.88411962709724	1.16521440071421	3.1262469818955	2.02711252039186	2.38213221148357	1.93221755054878	1.86924413976772	2.07135275709042	2.42840290649596	1.57645975086951	1.87492094005037	2.446656445261	2.22446100240094	2.74462015598654	2.27021853047532	2.09435149519762	2.51450640558079	2.18039468875488
AFM	0	0	0	0	0	0	0	0	0	0	0	0	0	0	0	0	0	0	0	0	0	0	0	0	0	0	0	0	0	0	0
AFMID	1.27938310978595	1.83566777443424	2.15079633664676	1.75401589626958	1.06922488550042	1.94244483535119	1.66435181470116	2.15079633664676	2.03014258280929	1.31893009022772	1.58184460415203	1.74493216370067	1.8072638856793	1.5569376615048	1.6992645105876	2.16955215451792	1.66858063062752	1.46510437930989	1.68233408140418	0.529899361007357	1.32543900251913	1.27860644752344	1.73528286913938	2.15796350637307	1.68191922124408	2.1208722010866	0.900664087524818	0.944756770638601	1.65317478303638	1.63075293800033	2.20341727839401
AFP	0.00280157989362634	0.00280157989362634	0.00280157989362634	0.00280157989362634	0.00280157989362634	0.00280157989362634	0.00280157989362634	0.00280157989362634	0.00085770674712503	0.00085770674712503	0.00085770674712503	0.00085770674712503	0.165336736308639	0.00085770674712503	0.00085770674712503	0.00085770674712503	0.00085770674712503	0.00085770674712503	0.00085770674712503	0.00085770674712503	0.00085770674712503	-0.0015576101322919	-0.0015576101322919	0.133628432330118	-0.0015576101322919	-0.0015576101322919	-0.0015576101322919	-0.0015576101322919	-0.0015576101322919	-0.0015576101322919	-0.0015576101322919
AFTPH	2.90017171069488	3.82744779885068	3.36897580207956	3.53743668065275	3.20936957244523	2.58578275924761	2.93244101361299	3.36897580207956	3.68349180924027	3.52711524607883	3.34285282227569	3.46632357296085	3.55258887131909	4.05125682731783	2.8626635091606	4.01053211986325	2.76902189227277	3.55791426982914	3.61242060430368	2.91235835141216	2.7312418391451	3.3766798849652	2.70656792132303	2.920453875744	3.62152410583221	3.58613429460754	3.28372983418997	3.8343148126007	3.40922631267809	3.65109394684794	3.65158965106631
AFTPH-DT	0.430178016013964	0.905358620165841	0.653573421037429	0.420449950372814	0.400220968638224	0.235689263677899	0.966393196740435	0.653573421037429	1.83630461134939	-0.00151477080589379	0.805470494994201	0.324287707838238	0.254413052358585	0.872321867927578	-0.00151477080589379	0.938288562619027	0.334479009580993	0.267778728816353	1.79944522640744	1.3635843767043	0.848079114863221	0.621649610291601	1.77400815906047	0.654693827576622	1.35376489407643	0.232437323981046	-0.00286953490427722	0.619524661193981	0.798140196375468	1.23884548898339	-0.00286953490427722
AGA	1.41177479826539	2.04263618665318	1.58478788028105	1.29362356789187	1.50203540831286	1.88386094798608	1.40163049201878	1.58478788028105	3.27405873349056	1.4270803595634	1.14555568950572	0.491973129978804	1.32852827783395	2.2699719432834	0.227576290461315	2.12208214772524	1.54029581127138	1.90852462920498	2.75288362339637	1.45493355806817	2.31391942007927	1.30913213974848	2.05628435227092	2.79147977846198	1.90266181335787	0.439824407839886	1.23389201820552	2.17622029918455	1.84769355445273	2.05196700898373	0.790668331595174
AGAP1	3.0794142577688	2.66764436275858	2.81987817943679	2.67206193440526	2.54642304525783	2.39162124929144	2.12104257405153	2.81987817943679	3.11328637160104	2.70386987094577	2.37559021711309	2.58590365708094	2.65648522884148	2.90556031333967	2.20663286662028	3.10743981558979	2.31469626770364	3.28658312078257	2.50812293024334	2.26968385387574	2.48346046161381	2.53957045965697	2.29822605225623	1.99303096380088	2.80271933884449	2.62232628195473	2.80358663105454	3.14278104212853	2.9117773235484	2.77571056663212	2.59691107577618
AGAP1-IT1	0.386532959188075	1.0171910305625	-0.101450167376671	0.164807159792921	0.665320876321184	-0.101450167376671	-0.101450167376671	-0.101450167376671	-0.106315582094701	0.990869085571898	-0.106315582094701	-0.106315582094701	1.83438866866527	0.407477840204784	1.44083878445398	0.5964780435154	0.404458842071541	0.834092318642272	1.0743491322295	-0.106315582094701	-0.106315582094701	0.242321028722144	0.242321028722144	0.242321028722144	1.47171747466349	0.242321028722144	0.242321028722144	0.242321028722144	0.242321028722144	1.58084650137447	0.242321028722144
AGAP11	0	0	0	0	0	0	0	0	0	0	0	0	0	0	0	0	0	0	0.321645317187336	0	0	0	0	0	0	0	0	0	0	0	0
AGAP2	1.0973230691874	0.885944681475332	0.705718418671879	1.11998683839454	0.70485137467559	1.131498558644	1.07001685166727	0.705718418671879	1.42065646488062	2.19132604193965	0.913499108910032	0.58742307074638	0.569926698508093	1.08378220525538	1.72305793689427	1.19271729147744	0.630277071664946	1.88659939462302	0.95876648993098	0.752467385205292	1.37012780438004	1.39615199873176	0.791523984047588	0.368835074311885	0.594938106109487	1.9560366286935	1.10606653378538	1.89634590297785	1.74011367823649	0.612384547643797	1.68627694094486
AGAP2-AS1	0.0907381779849104	0.0907381779849104	0.0907381779849104	0.0907381779849104	0.0907381779849104	0.0907381779849104	0.939731334424986	0.0907381779849104	0.117828148755507	0.117828148755507	0.117828148755507	0.117828148755507	0.117828148755507	0.311361744365584	0.117828148755507	0.117828148755507	0.117828148755507	0.117828148755507	0.117828148755507	0.117828148755507	0.117828148755507	-0.13287766968946	0.329066879367602	0.415603398016068	0.101921425666739	0.115956365615414	-0.13287766968946	0.820711213404797	-0.13287766968946	0.134926863602502	-0.13287766968946
AGAP3	2.31329785277729	2.74275122049977	2.87583186154549	2.58707066636829	2.46715207604447	2.9894201602531	2.10782837914188	2.87583186154549	2.79169037375928	2.71877913932276	2.76157779172817	2.83192147905875	2.07917210536353	2.70522461805134	2.67411308096761	2.69806835223546	2.40986506386124	3.18735895622683	3.07648734516421	2.82800887445178	2.72466983006172	3.27236041321303	2.3962983906983	2.59755908700025	2.60674759278686	2.97756673560142	3.197600139851	2.6273512489769	2.32924063044606	2.60893967130273	2.82401856287543
AGAP4	0.0602444324868309	0.141698694912746	0.0602444324868309	0.0602444324868309	0.0602444324868309	0.0602444324868309	0.233476481759855	0.0602444324868309	0.0116305096071044	0.090609209942103	0.0116305096071044	0.58084315772545	0.330914075177857	0.238743280760628	0.0116305096071044	0.37407935916814	0.237183165167968	0.41948680683081	0.215635804765684	0.0116305096071044	0.681205353284872	0.170520406171084	0.102943470143658	-0.0319873230451947	-0.0319873230451947	0.571055165397769	0.511278156866248	0.564788804805052	0.447007206887154	-0.0319873230451947	0.197118593653443
AGAP5	0	0	0	0.120271146478809	0	0	0	0	0	0	0	0	0	0	0	0	0	0	0	0	0	0	0	0	0	0	0	0	0	0	0
AGAP6	0	0	0	0	0	0	0	0	0	0	0	0	0	0	0	0	0	0	0	0	0	0	0	0	0	0	0	0	0	0	0
AGAP9	0.686794255765897	0.371991021650568	0.152058674769011	0.674404822335743	0.152058674769011	0.152058674769011	0.152058674769011	0.152058674769011	0.282737880109131	0.97651285878742	0.148612639436986	0.89802298612863	0.148612639436986	0.148612639436986	0.148612639436986	0.148612639436986	0.148612639436986	0.504183739714393	0.148612639436986	0.148612639436986	0.357350550288932	0.783552999316489	-0.00318636200272437	0.105670838655645	0.105697294591991	0.707913184211857	-0.194318146151356	0.57572380671753	0.534111295563472	-0.00417873621156878	0.762500819969987
AGBL1	-0.00862886022163967	0.0214303122207355	-0.0168383333404335	0.0753700876974807	0.0010059315495007	-0.0351296720740941	-0.0351296720740941	-0.0168383333404335	0.544471361229295	0.133126877847512	0.0397327471856628	-0.0222204085504268	-0.0222204085504268	0.22672499444151	-0.0222204085504268	0.475929358620858	0.192094921927083	-0.00575608119295737	0.0153181786447948	-0.0222204085504268	0.00494760563823882	0.0873348142317237	0.0873348142317237	0.144842321381106	0.0873348142317237	0.0873348142317237	0.0873348142317237	0.0873348142317237	0.0873348142317237	0.218153001568345	0.0873348142317237
AGBL1-AS1	0	0	0	0.078421936476316	0	0	0	0	0	0	0	0	0	0	0	0	0	0	0.468907731969146	0	0	0	0	0	0	0	0	0	0	0	0
AGBL2	0.195233394165109	-0.0879263523124787	-0.0879263523124787	-0.0561138464231298	-0.0879263523124787	-0.0879263523124787	0.184671293943422	-0.0879263523124787	1.3747291817352	0.401089546377115	-0.0551743030920173	0.208438149777997	0.152131775028336	-0.0551743030920173	0.243942748551751	-0.0551743030920173	-0.0205471358605992	0.0959697282933037	-0.0551743030920173	0.523686768282631	0.99914416493271	0.215828694214283	0.377333549452671	0.215828694214283	0.215828694214283	0.496404629508741	0.215828694214283	0.215828694214283	0.215828694214283	0.215828694214283	0.215828694214283
AGBL3	0.0138742348928264	0.116891183142379	0.163750331636738	0.380229219546248	0.0878988098592877	-0.0842445412125996	0.182675311291157	0.163750331636738	0.287866407160561	0.475026320661716	0.705006613773021	0.146412084032065	0.323201956895287	0.19722426939175	0.156460895474758	0.240498949736845	0.131328834194153	1.14283650419647	0.413079595082004	0.20658496640079	0.418957688289234	0.213935114565663	0.213935114565663	0.471752978474174	0.616306370280239	0.403790491575481	0.213935114565663	0.213935114565663	0.213935114565663	0.419807711833519	0.487854962848625
AGBL4	1.1902149444336	0.709526883229383	0.765875271929298	0.38606392946476	0.125765799611103	-0.035809701613529	0.73472736036649	0.765875271929298	0.908562187922107	1.09150848409049	-0.093796863212419	0.434260229688957	0.174802623547884	1.41788195115601	0.496588368225466	1.20052872815422	0.372364541657036	1.3942583901279	0.595411343705881	0.376243913110893	0.50676340884327	0.216705226682065	0.292862680340524	0.910546798821977	0.634051361202363	0.973228465188554	0.216705226682065	0.216705226682065	1.40833549878621	0.2924330291439	1.34341769887104
AGBL4-AS1	0	0	0	0	0	0	0	0	0	0	0	0	0	0	0	0	0	0	0	0	0	0	0	0	0	0	0	0	0	0	0
AGBL4-IT1	0.0646399398057666	0.0646399398057666	0.0646399398057666	0.0646399398057666	0.421422244123121	0.0646399398057666	0.0646399398057666	0.0646399398057666	0.035467088452445	0.437459417746977	0.035467088452445	0.035467088452445	0.035467088452445	0.035467088452445	0.410699420288065	0.446091652505835	0.035467088452445	0.035467088452445	0.035467088452445	0.035467088452445	2.35603611111282	1.28604163085747	0.640664513610667	-0.0541098139007516	-0.0541098139007516	-0.0541098139007516	-0.0541098139007516	-0.0541098139007516	1.34361020258348	-0.0541098139007516	-0.0541098139007516
AGBL5	1.92713755560831	1.31087500206026	1.35459667189844	1.31530147270132	1.05191886457735	0.836885680395659	0.704682318168842	1.35459667189844	2.29408128941352	1.88485385917445	1.1919021661267	1.08029702988645	1.47650856242149	1.36630937811887	0.643639573018041	1.61837742199689	1.22424915924832	1.24427299328568	1.08215663295594	0.959176585154228	1.57658231023076	0.876415821045033	1.14716914562828	0.726783381084921	1.26829140728394	1.77642029471473	1.14468380919909	1.90240330712617	1.53457234114163	1.19241744082382	1.6535811283379
AGBL5-AS1	0	0	0	0	0	0	0	0	0	0	0	0	0	0	0	0	0	0	0	0	0	0	0	0	0	0	0	0	0	0	0
AGER	0.00518335906377998	0.00518335906377998	0.00518335906377998	0.00518335906377998	0.139685313416611	0.00518335906377998	0.00518335906377998	0.00518335906377998	0.0111986107339405	0.0111986107339405	0.0111986107339405	0.0111986107339405	0.0111986107339405	0.0111986107339405	0.0111986107339405	0.0111986107339405	0.0111986107339405	0.0111986107339405	0.0111986107339405	0.0111986107339405	0.0111986107339405	-0.0122101579756396	-0.0122101579756396	-0.0122101579756396	-0.0122101579756396	-0.0122101579756396	-0.0122101579756396	-0.0122101579756396	0.209427192717168	-0.0122101579756396	-0.0122101579756396
AGFG1	2.47854221278891	2.3480401378632	2.31223914637205	2.51135491436386	2.23532699737759	1.97059916244176	2.51683545051097	2.31223914637205	2.8087141526303	2.51022150915892	2.48366426892696	2.64508315478506	3.01768000487963	2.79244852831884	1.84369015742091	2.84847714906892	2.22689215184786	2.46107843064125	2.68919354263287	2.1972175858208	2.02456690355349	2.55696952611972	1.95668811843444	2.58900454284767	2.59776861193369	2.34777679053282	2.81839983865883	2.48924354082597	2.83062370139335	2.62560555455756	2.47281226653276
AGFG2	3.298084132263	2.54001796954943	2.61690810145804	2.52359648071232	2.31690570237652	2.18728970119705	2.55583106406905	2.61690810145804	2.67473055619924	2.0285780962053	2.94733205174224	2.47038714221537	3.43690550461036	2.31504083517683	2.6835138131647	2.87638676582687	2.28200149086016	2.91215553566632	2.60024862552636	1.90063786812314	1.85748573805102	2.60981974334766	2.60035196895063	2.00057885289625	2.60908838948442	2.98341624110508	2.67719385660795	2.04191891532367	2.58968122432675	2.6477647406135	2.94052372454196
AGGF1	2.2856159667162	2.87307850150631	2.88612078807687	2.49140452219554	2.27772616905419	2.28113039933834	2.34981013366482	2.88612078807687	2.71829978088166	2.97997051734187	2.35895917060249	2.35566828285773	2.66816798490227	3.37848526294535	1.86737359061953	2.89535786775623	2.69284007419477	2.5623836789052	2.77806187201027	2.614881467507	2.18182476418117	2.25375693377246	2.08465480605916	3.02965176434564	2.6845150951832	2.6681358675542	2.36858268699676	2.75860568832692	2.92125413560782	2.65439151206191	2.78616229034879
AGGF1P4	0	0	0	0	0	0	0	0	0	0	0	0	0	0	0	0	0	0	0	0	0	0	0	0	0	0	0	0	0	0	0
AGGF1P6	0	0	0	0	0	0	0	0	0	0	0	0	0	0	0	0	0	0	0	0	0	0	0	0	0	0	0	0	0	0	0
AGGF1P7	0	0	0	0	0	0	0	0	0	0	0	0	0	0	0	0	0	0	0	0	0	0	0	0	0	0	0	0	0	0	0
AGGF1P8	0	0	0	0	0	0	0	0	0	0	0	0	0	0	0	0	0	0	0	0	0	0	0	0	0	0	0	0	0	0	0
AGGF1P9	0	0	0	0	0	0	0	0	0	0	0	0	0	0	0	0	0	0	0	0	0	0	0	0.512819660834708	0.512862865455455	0	0	0	0	0	0
AGK	0.68780458648701	1.26764234283556	1.08090804954284	0.930525959739997	0.612771271120703	0.457894477381962	0.658655069774514	1.08090804954284	1.23325862849635	0.199967301277582	0.859953192610626	0.890770568883752	1.18668083984375	0.960990370149618	0.949704230016028	1.22387831371749	0.388243320594154	0.399529203734694	0.82940206260014	0.981758576285236	0.394067662021682	0.581687988301973	0.808728487544981	0.650329616219996	0.715368018623611	0.789966727196424	0.581687988301973	0.581687988301973	0.914101984649221	0.998327488685087	0.91121819208015
AGKP1	1.145069978282	1.57143670894307	-0.0151950035006606	0.117520522368171	0.406982904170247	0.332204175518979	-0.0151950035006606	-0.0151950035006606	-0.0332578977992059	0.438298945670426	1.00069638535562	-0.0332578977992059	1.31174067962642	-0.0332578977992059	-0.0332578977992059	-0.0332578977992059	0.11052667469099	0.272348150713763	0.311348375069198	-0.0332578977992059	-0.0332578977992059	0.138164801322941	0.138164801322941	0.138164801322941	0.138164801322941	0.138164801322941	0.138164801322941	0.92247631618859	0.138164801322941	0.138164801322941	0.138164801322941
AGKP2	0	0	0	0.146459346655487	0	0	0	0	0	0	0	0.404057660596149	0	0	0	0	0	0	0	0	0	0	0	0	0	0	0	0	0	0	0
AGL	1.36062134588636	2.58464900665956	2.70380970481292	2.48173787124704	2.16898249063536	2.20236888505724	2.15123749839667	2.70380970481292	2.8259522536247	2.82804200195029	2.48822029256428	1.95288492967967	2.45852298118973	2.95251142168982	2.33521064274057	2.9343235784901	2.03921433213331	2.71546453642628	1.99405417862746	1.76367690637499	1.99706085514496	1.8618294996898	1.76133342723448	2.05953384909714	2.70856423349144	2.51766951395976	2.14713005348877	2.67298347274906	2.75109924214976	2.85127360975611	2.47659332102846
AGMAT	0.179295046633588	1.12083963348825	1.32326225573461	0.718118077582547	0.314033072158557	0.56015790584427	0.572672196059964	1.32326225573461	1.03690433292034	0.572718389736684	1.24193820131704	1.97546482342071	0.161080744531297	1.01357873881353	0.36876382848622	1.53789977946778	0.386325116748572	0.754885984726305	1.0008785014337	0.378419830000632	0.819040164129422	1.01093408735388	0.0556576159628337	-0.240077109207148	1.13928531794195	1.18388109268072	1.15902834342744	0.657714443882412	1.71391477677696	1.09696426086456	1.04059298948134
AGMO	-0.0294755843908039	-0.0294755843908039	0.437081504588421	-0.0294755843908039	-0.0294755843908039	-0.0294755843908039	0.567671683567768	0.437081504588421	0.241552169049437	-0.0316883713500972	0.104387557150086	0.140337509637337	-0.0316883713500972	0.434423867462614	-0.0316883713500972	-0.0316883713500972	-0.0316883713500972	0.906302686056512	0.0517021716992334	-0.0316883713500972	0.85062943065725	0.062136417988668	0.062136417988668	0.062136417988668	0.062136417988668	0.062136417988668	1.06516135958082	0.062136417988668	0.062136417988668	0.062136417988668	0.206754086186765
AGO1	2.09848540024183	1.38051342411403	0.629126795348898	1.53872427712899	1.32999673702084	1.29685208957689	1.32219390157233	0.629126795348898	2.31323091419782	1.99484997939139	1.0215276159467	1.11527365434523	2.21272135524768	1.18456523605046	1.88173612123701	1.51306365100395	0.646532755504984	2.04908543579884	1.68041783551288	1.54764418102857	1.48884655849568	1.91707934461989	0.754898839283289	1.2403700447866	0.96733630052822	1.70607421734684	1.85799962330318	1.80231198258619	2.25892853224916	1.00348382002717	1.9027585716632
AGO2	1.71689805866216	1.5796664126371	1.25267264958177	1.32298434384719	1.4953991798729	0.793393825855144	1.60219023544716	1.25267264958177	2.50005187062998	1.96998773233201	1.3857744430762	1.92846209248457	3.17825708565475	1.56146100996978	1.83897426779722	1.90704273698872	1.30489469683134	2.19210274494734	2.15813414941113	1.89402968489599	1.47995501045005	1.70488864214498	1.6330456954594	1.94929663860036	1.92962516497395	1.74555273372798	1.62927753409182	2.31353685621559	2.37834430205545	1.95528700637067	1.75700808579213
AGO3	1.42476199202546	1.39952472127821	1.1910295823807	1.75048051342295	1.2491722613822	1.24218806933595	1.41548034254146	1.1910295823807	2.21802786151124	1.78925109398134	1.44914924185849	1.95998711553674	1.96768404214488	1.36264109418938	1.44174911108156	1.82982123562638	1.52265251263395	1.14064679440885	1.85627933118345	1.50784176251235	1.51106711451776	1.48245637457242	1.26537134060467	1.424187293532	1.58121076499423	1.83853845185215	1.4392307013314	1.82625482242047	1.93593420531456	1.68452423884715	1.83763105261326
AGO4	0.860949415281535	0.845018705041105	1.04112099695297	1.10247395971724	1.09716800624758	1.0757536218592	1.23514177183756	1.04112099695297	1.90884524611638	1.59362090554484	0.8278973987685	1.65759653446491	2.25162808479074	1.04583008117427	0.426629412633432	0.963738849952801	1.70281733299298	1.33388016804654	0.94684938290406	1.00556990158746	0.615398723940719	0.574158142090287	1.20365385283357	0.763339756217977	0.988640299952943	1.33022245962653	1.26545565058762	1.63791757817739	1.85311709884107	1.17245926268157	1.55674970738577
AGPAT1	0.0599174793286769	0.0599174793286769	0.0599174793286769	0.0599174793286769	0.0599174793286769	0.0599174793286769	0.0599174793286769	0.0599174793286769	0.0507728227923269	0.0507728227923269	0.0507728227923269	0.0507728227923269	0.256162819424288	0.0507728227923269	0.0507728227923269	0.148845587390767	0.0507728227923269	0.0507728227923269	0.0507728227923269	0.0507728227923269	0.0507728227923269	-0.0558412336401343	-0.0558412336401343	-0.0558412336401343	-0.0558412336401343	0.478195406708916	-0.0558412336401343	0.121561397355633	-0.0558412336401343	-0.0558412336401343	0.527777505772941
AGPAT2	1.06166457526595	0.936660093574764	0.977305910065765	0.920346701939985	0.911968402794991	0.772598884352874	0.952355717048916	0.977305910065765	1.71671842673192	0.722867872556463	0.722867872556463	0.722867872556463	1.32447958029951	1.2819030661224	0.722867872556463	0.722867872556463	0.722867872556463	1.47508894915933	0.722867872556463	1.46890645236368	1.37200937589332	1.46714288677876	0.165328935773996	0.378448983388733	1.44574690536421	1.16772615103928	1.08409329172821	1.50711671314873	1.90356762064453	1.37952872594148	1.13975781854755
AGPAT3	2.60706927322068	2.2170648794489	1.95492294581364	2.31900892107105	1.71355939649687	2.11132636548414	1.69476420910619	1.95492294581364	2.26356251421962	1.94433867418719	1.87843856114518	1.76020742038721	2.48291557673576	2.57350798779327	1.45961485913388	2.15785475582385	1.91265283431829	2.15083694255865	2.0698169615142	2.21470097471545	1.65266652263072	1.99876565718182	1.63466740686336	1.81382913768787	1.99657582302026	2.4424093959187	2.09880843929965	2.15079355306829	2.40569000397725	1.94547223440119	2.40070821435851
AGPAT4	1.58452930958625	1.49712865968746	1.63051341581841	1.85553515644087	1.84916954778246	1.76761114974052	1.94339974549275	1.63051341581841	2.33691171897656	2.25608046549218	1.76649370206672	1.20089782819025	2.33325993316199	1.81646827536882	1.0191237279492	1.85151906073401	1.43804430458116	2.75609036635391	2.29033603958047	1.6001517766793	2.15556827154697	1.97002348459786	2.05452807442695	2.22312438406679	1.56820366757569	1.46986819007227	1.79912002224361	2.08666381023339	2.29906377533876	1.43458508558839	1.41976873226045
AGPAT5	2.65079239522029	3.45917345089652	3.27908072580784	2.97733498086214	2.99432200114432	3.38814058239524	2.70531192486094	3.27908072580784	3.31919923734489	3.35227172895184	3.19517956904045	2.87703974371787	2.85729271403026	3.62914892821646	2.1073920079931	3.42566577054263	2.7937145666733	2.87096318290543	3.03578574954907	2.79610217343935	3.09380414192005	3.01882980135712	3.09572912852879	2.9352444192401	3.24949094581542	2.55533839546519	3.30515893115954	3.37325343314338	2.96179559020482	3.34057239895117	2.59072304272232
AGPAT5P1	0	0	0	0	0	0	0	0	0	0	0	0	0	0	0	0	0	0	0	0	0	0	0	0	0	0	0	0	0	0	0
AGPS	2.8955477733231	3.35175654182465	3.18773331801779	3.28114606198868	2.8527052539624	2.98101443953432	2.58835731340443	3.18773331801779	3.33507985797639	2.39720114540105	2.90963212541164	2.73000649020632	2.76415000458148	3.4695056238056	2.2897519463673	3.57759058436151	2.62735276380639	2.23951149913136	2.73251506587165	2.70480770419907	1.8398374121764	2.53664520010709	2.83076492083506	3.08197085905963	3.04852482429805	2.66678427693284	2.31395063098736	2.54276001003954	2.29213295736277	3.09304104399993	2.8003463785664
AGR2	0.00292735201140293	0.118598465512477	0.00292735201140293	0.00292735201140293	0.00292735201140293	0.00292735201140293	0.00292735201140293	0.00292735201140293	0.007716044187499	0.007716044187499	0.007716044187499	0.007716044187499	0.007716044187499	0.007716044187499	0.007716044187499	0.007716044187499	0.007716044187499	0.007716044187499	0.007716044187499	0.007716044187499	0.007716044187499	-0.00864831489768506	-0.00864831489768506	-0.00864831489768506	-0.00864831489768506	-0.00864831489768506	-0.00864831489768506	-0.00864831489768506	-0.00864831489768506	0.146000204054506	-0.00864831489768506
AGR3	0	0	0	0	0	0	0	0	0.204812386958994	0	0	0	0	0	0	0	0	0.198432618967781	0	0	0	0	0	0	0	0	0	0	0	0	0
AGRN	1.8560539648887	0.399842372277535	0.678722664940481	0.707038589128585	0.825379253650887	0.64077192763664	0.798069743091102	0.678722664940481	0.702399049569993	0.342981817606461	0.798432059209199	0.979133558390519	0.886342598946931	0.881081444336239	0.696956609493287	0.627569627824131	0.584386319471502	0.518773077239185	0.710289745696548	0.854854022469478	0.479702301139053	1.09910590649855	1.06508429604849	1.26961737562755	0.274577990655946	0.818602357544736	1.07505613136405	0.159706797291961	0.361200182253038	0.331021292129234	0.749383138426915
AGRP	0	0	0	0	0	0	0	0	0	0	0	0	0	0	0	0	0	0	0	0	0	0	0	0.801248473268371	0	0	0	0	0	0	0
AGT	3.51318487005344	4.01760859323016	3.46169339124043	4.36958298820917	3.31078744833503	4.1335462991935	4.49477419774612	3.46169339124043	6.06900406966127	5.06514508758807	4.43969286510106	3.47563486746245	5.20954347581703	4.59995761256026	4.22012638270351	3.99393824397009	4.24084873615549	5.14340810175334	4.71837492464613	4.33512726055244	4.84977730981706	5.08443907355519	4.1429611807631	4.94414102684728	4.64729814630422	4.72764076273391	4.9631072720306	3.52182208892052	4.21021482272914	4.82164927300656	4.6058694244468
AGTPBP1	4.15832800235195	5.27180494489911	5.08861270979178	4.89947571636893	4.48987341983644	4.50485924290034	4.4843895070624	5.08861270979178	4.87680912515277	4.41763204802204	4.57306222924724	4.73106987035996	4.39874749967641	5.38311023463713	3.62559627516964	5.4145985290008	4.18693559822822	4.23653973803184	4.64640025793073	4.12012699537664	4.25030726621261	4.70868374146433	4.25709553325276	4.37966686172583	4.99047413691154	4.28120766460386	4.66856692144883	4.24043861027204	4.22913929365268	5.05052763974536	4.38876429857851
AGTR1	0.0113868196725866	0.104062406542351	0.430813352083423	0.515318797702812	0.0113868196725866	0.0113868196725866	0.208491139063264	0.430813352083423	0.505079810910248	0.0268561302280023	0.476999436539796	0.0268561302280023	0.0268561302280023	0.435666775177524	0.0268561302280023	0.0268561302280023	0.0268561302280023	0.0268561302280023	0.0268561302280023	0.486746023756293	0.275925910192051	-0.0528231519605752	0.424288553657687	-0.0528231519605752	-0.0528231519605752	0.161921372570994	-0.0528231519605752	1.2995974053098	0.0903302222319558	0.0728382742294558	-0.0528231519605752
AGTR2	-0.000523165478672351	-0.000523165478672351	0.110322700387441	0.153386325534021	-0.000523165478672351	-0.000523165478672351	-0.000523165478672351	0.110322700387441	0.00669760001277239	0.00669760001277239	0.00669760001277239	0.00669760001277239	0.00669760001277239	0.00669760001277239	0.00669760001277239	0.00669760001277239	0.00669760001277239	0.00669760001277239	0.00669760001277239	0.00669760001277239	0.00669760001277239	-0.00940780131827058	-0.00940780131827058	-0.00940780131827058	0.140342418702477	-0.00940780131827058	-0.00940780131827058	-0.00940780131827058	-0.00940780131827058	-0.00940780131827058	-0.00940780131827058
AGTRAP	0.694588585268146	0.712329642268234	0.770742644584749	0.582951227151779	0.468902862085769	0.960942925151035	0.851697797890044	0.770742644584749	1.0972556987261	0.595319412074037	0.472316201731312	0.472316201731312	1.31362622727189	0.597119322985608	0.586093331081997	0.472316201731312	0.816212591049632	0.746420393642985	0.472316201731312	0.472316201731312	1.23403556133297	0.79623548464436	1.18484466728749	1.11474076802721	0.629993363959776	1.28159794379082	0.124924355602306	0.747167356968301	-0.0514934599283801	0.778740341693846	1.26815897578076
AGXT	0	0	0	0	0	0	0	0	0	0	0	0	0	0	0	0	0	0	0	0	0	0	0	0	0	0	0	0	0	0	0
AGXT2	0	0	0	0	0	0	0	0	0	0	0	0	0	0	0	0	0	0	0	0	0	0	0	0	0.143927219052463	0	0	0	0	0.166464201063238	0
AHCTF1	1.25546031258643	1.74813352172259	1.57654978275276	1.64561197839516	1.6742978334655	1.28605828926211	1.81819873626799	1.57654978275276	2.05635929962328	2.05617185512786	1.86257597088395	1.74442089725938	2.66381955663015	1.94700372609175	1.98420221042402	1.84594849558079	1.74957840727615	1.58640709765045	2.11312738431293	1.83271724442695	1.48807555082449	2.18444153197004	1.73646512398246	2.00104293744637	1.60435340097573	1.5307874509761	2.07379049895448	1.84802413072539	1.96719696361291	1.83802494771426	1.77623326355309
AHCY	3.82632890732556	4.12199150233516	4.37383606399513	4.10770301319531	3.44299182687525	4.52446683743924	3.55551827787272	4.37383606399513	4.21286071776509	3.95909666159932	4.02225309012242	4.23465670048654	3.12440626814412	4.72032070593294	3.15620984280773	4.23396268603225	4.10618093247936	3.87932228974136	3.77943041692464	3.94348441200717	4.21949569193403	4.35795556307771	4.10681477027803	3.86697458257684	4.04319893719649	4.06289796160167	4.20037064027658	3.51714709786693	3.38162710361133	3.98066984910357	3.84201614566229
AHCYL1	4.24981212922094	4.27862766783146	4.17910322140993	4.5797542653251	4.06800426965571	4.14397128240182	4.94535570483998	4.17910322140993	5.80141110417349	5.15221869655212	4.59490367823113	4.09173071044712	6.42879828727656	4.79793729957217	4.55244443037511	4.90398602133735	4.30716515504187	5.32492201260714	5.66000371425337	4.87329312454025	4.87853515077997	5.11407604326859	4.10193736728184	4.16577058327928	5.18043294079976	5.21627875178918	5.14169509587534	5.18904816408214	5.49448863914263	5.16355005322544	5.27180445941126
AHCYL2	2.97145881663814	3.25236116858292	3.21447525465359	3.12356176394656	2.93026222274267	3.15699902226368	2.89348954707574	3.21447525465359	3.63025746364617	3.30642711901335	3.30158002888009	3.22890196276367	3.23364121223143	3.4388020057383	2.70765355225598	3.62720865827413	2.51124228187818	3.56706900543056	3.15657171295008	2.81563331290535	2.40496839268388	3.0924213565595	2.89644583879169	2.71767506892559	3.29386299662304	3.08217033490326	2.91353903727476	3.67880884104037	2.87659505132753	3.24343674638078	3.38246408938781
AHCYP2	0	0	0	0	0	0	0	0	0	0	0	0	0	0	0	0	0	0	0	0	0	0	0	0	0	0	0	0	0	0	0
AHCYP3	0	0	0	0	0	0	0	0	0	0	0	0	0	0	0	0	0	0	0	0	0	0	0	0	0	0	0	0	0	0	0
AHCYP4	0	0	0	0	0	0	0	0	0	0	0	0	0	0	0	0	0	0	0	0	0	0	0	0	0	0	0	0	0	0	0
AHCYP5	0	0	0	0	0	0	0	0	0	0	0	0	0	0	0	0	0	0	0	0	0	0	0	0	0	0	0	0	0	0	0
AHCYP7	0	0	0	0	0	0	0	0	0	0	0	0	0	0	0.265136671782041	0	0	0	0	0	0	0	0	0	0	0	0	0	0	0	0
AHDC1	0.880724668811258	0.878041677243703	1.01069063636076	1.25472780059891	0.805693183260744	1.17182257139396	0.996199436142143	1.01069063636076	1.81101467517679	1.68831289603346	1.14977933597354	1.35640621978643	1.92570992325673	1.16342572116753	0.707508733563913	1.34655025914348	0.480969715921463	1.07411252880993	0.86176039772785	1.40967913817467	1.54404939167564	1.5859327438148	1.18376714200448	1.24400357472079	0.583669756286824	1.50328125016189	1.70434429174859	1.6634071586008	1.23598759815018	0.711148309891595	1.52551222778416
AHI1	3.20336161098371	3.65791293992338	3.47426811549267	3.2698533197689	3.09654623763753	3.52465343281149	3.49741166288824	3.47426811549267	3.62084045905382	3.71841166258526	3.12106785076124	3.11462290287338	3.4439234708362	3.8771492984625	2.51773518549621	3.63777389257556	2.85768045572307	3.78625123652513	3.5938405406124	3.08085421455445	3.53166454343574	3.52573906326198	3.02791563543914	3.1115685147806	3.10150270676119	3.62788224274905	3.70823911310216	3.19391709098917	3.93271531284741	3.10574149207013	3.67935333059593
AHI1-DT	0.88169668994355	0.283571685096897	-0.0165323559224465	0.550126293670486	0.104099067461041	0.56734774307996	0.207854964309099	-0.0165323559224465	0.834933778413867	0.253213480857317	0.193871729479396	0.0660709329772016	0.162844042678424	0.186079233531903	0.296086113084236	0.388111404155412	0.208704166143084	0.784574446387908	0.440447184814569	0.340076077050058	0.0924390641120693	0.523979992389839	0.102743283797882	0.0561208509231404	0.305086145873913	0.500869297072133	0.764369658407938	0.128275375046193	0.109447514641101	0.146699574481433	0.472686978226785
AHNAK	1.46082589684341	0.25881438832965	0.857525488676034	2.09292832276211	1.18939698021822	0.829361620458992	2.18457394832202	0.857525488676034	3.44381669501016	2.74577657174287	2.38489630539707	2.13325679919926	3.75764596468699	1.00963832365752	2.79844873952087	1.05089134865923	2.12219465732178	3.03804344920971	2.9197362633593	2.59546679129637	2.58333052757071	2.41067558152571	2.2020375568177	2.02431594609096	2.31318232914729	2.3315028056319	2.02431594609096	2.87004468456637	2.44112624580661	2.24169712220217	2.52124589581006
AHNAK2	5.62483819035892	5.92965034674903	6.01226676645	6.1098551587501	5.56401629356281	6.1108558035022	5.25871696438944	6.01226676645	5.72267014631714	4.97953755357938	6.02793586850331	6.00155534965359	4.91582312982588	6.16287185360548	4.77145083479196	5.91057350873405	5.25193245472146	5.73230753270483	5.61293558865857	5.53925283484943	5.45973254651987	5.71569132352795	5.63108829824996	5.57072758350102	5.02020597454369	5.17453264159856	5.82174565741739	5.3977702966717	5.55610047767807	4.96714216254872	5.13597507506394
AHR	0.710762471256103	1.01477092131473	1.56675918426848	0.854518182199594	0.99625930130231	0.935701479426233	1.10156809048592	1.56675918426848	1.92177646195619	1.91432270751086	0.747741782054712	1.11263246795365	2.09955146632835	1.68037678381581	1.03832723208755	1.50927560394806	1.29077590333419	1.50117503957167	1.5771665801634	1.37243203236203	1.09739655188934	1.34063858534721	1.32381719312805	1.30187799025965	1.65329422533715	1.61626233203592	1.29467718034688	1.1693640377396	1.14952582515465	1.8480632309107	1.69992401713838
AHRR	0.00580292772933188	0.00580292772933188	0.00580292772933188	0.0552306430493652	0.0970744079052482	0.00580292772933188	0.0663309738466522	0.00580292772933188	0.00160510195524877	0.15481764053586	0.173904985294354	0.00160510195524877	0.00160510195524877	0.00160510195524877	0.00160510195524877	0.056319306335726	0.00160510195524877	0.380770596432975	0.00160510195524877	0.00160510195524877	0.00160510195524877	-0.0027313533586444	-0.0027313533586444	-0.0027313533586444	0.0985400607685741	0.200394394677421	-0.0027313533586444	-0.0027313533586444	-0.0027313533586444	-0.0027313533586444	0.285063998885318
AHSA1	4.71766758420885	5.14290253777021	5.29238772796682	5.11542819864738	4.38489685483577	5.29241440631723	4.3852566170431	5.29238772796682	4.61702714481853	4.49626148488535	4.61917782664756	5.07239666966636	4.25134115163331	5.30732704785588	4.188430002954	5.36635106930518	3.95366728498836	4.79276551072087	4.61078885479772	4.81370526051875	4.17896025571616	4.76403415739732	4.31209537794636	4.53117532411311	4.92043897157369	4.74730339373323	4.8131025967745	4.23366384159496	4.52280766461319	4.93969048982605	4.80999516690099
AHSA2P	0.963966576203343	0.584543427651714	0.603062479369379	1.28788388282961	0.924939877197405	0.476261440899879	1.32780729119243	0.603062479369379	2.25743135188686	2.05832769324069	1.23170853379579	0.854559915225834	2.23143947456246	0.646934954418874	1.14440099655107	1.26629866500658	0.481627043872129	2.19427839490588	1.21790666688518	0.75422695469271	1.19973851239234	1.41698844385461	0.930368150440001	1.62764681198982	0.902974561970282	1.53867190463539	1.03400898155068	1.80606178601647	1.41819295692303	1.10730667368253	1.6255887461658
AHSG	0.178921975158239	0.490587771212348	0.728190377443225	0.250206378674275	0.0874413388483145	0.00363147350368304	0.111977577548614	0.728190377443225	1.26116972636077	0.00712445581267626	0.384595984323602	0.00712445581267626	0.00712445581267626	0.00712445581267626	0.00712445581267626	0.277451942100962	0.00712445581267626	0.00712445581267626	0.750935720590458	0.00712445581267626	0.100714545028476	-0.000869642084747685	-0.000869642084747685	0.54355494315843	0.880784240643955	-0.000869642084747685	-0.000869642084747685	-0.000869642084747685	-0.000869642084747685	0.610564071264813	-0.000869642084747685
AHSP	0	0	0	0	0	0	0	0	0	0	0	0	0	0	0	0	0	0	0	0	0	0	0	0	0	0	0	0	0	0	0
AICDA	0.147274772611662	0.00160644878713817	0.00160644878713817	0.00160644878713817	0.00160644878713817	0.00160644878713817	0.00160644878713817	0.00160644878713817	0.0984811973802632	0.00323632456327569	0.00323632456327569	0.00323632456327569	0.00323632456327569	0.00323632456327569	0.00323632456327569	0.00323632456327569	0.00323632456327569	0.00323632456327569	0.00323632456327569	0.00323632456327569	0.00323632456327569	-0.00475509868061373	-0.00475509868061373	-0.00475509868061373	0.134751365757856	-0.00475509868061373	-0.00475509868061373	-0.00475509868061373	-0.00475509868061373	-0.00475509868061373	-0.00475509868061373
AIDA	1.20534211593736	1.03418450391731	1.2770087296487	1.02595338680524	1.00531159654237	0.858900751124742	1.14943949703842	1.2770087296487	1.25757086549281	1.61403452691247	1.18200304339015	1.00548390224512	1.18818196861287	1.2433154322155	0.804030883706435	1.5801919087924	0.802782041737908	1.23094267898326	1.84203914527069	0.859335710271805	0.863408541254009	0.88506714659979	0.929871695941695	1.44603889193084	1.18621468717266	1.3830470452667	0.563775108339051	1.28686705213484	1.48792626326188	1.28429012972639	1.49152063107761
AIDAP2	0.323229569285715	-0.0926896055462785	-0.146758929507358	0.111868502013344	-0.0159257343361645	-0.0987983679090042	0.0208924964476133	-0.146758929507358	0.679616685891306	0.60581416309369	0.325383567934757	0.461636463396526	0.548915958148121	0.0460340103756445	0.323172288796695	0.291944813268971	-0.105028606832742	0.297888723853456	0.431332837253947	0.460074202561574	1.34439727899046	0.357003647080367	0.357003647080367	0.357003647080367	0.357003647080367	0.357003647080367	0.357003647080367	0.357003647080367	0.817540619951006	0.357003647080367	0.357003647080367
AIF1	-0.278821809576632	-0.278821809576632	-0.0876881139373599	0.0885747815189585	-0.147443749182933	-0.278821809576632	0.857442370107304	-0.0876881139373599	1.97863284234985	1.1789710657596	0.320900310630985	-0.222245052901388	1.8028637155412	0.452447321273241	0.327526549926126	-0.222245052901388	1.06843123028783	0.878513147358291	1.73046077120211	0.811084296206447	1.12408323669984	0.654635994258867	0.654635994258867	2.02331575578221	0.654635994258867	0.654635994258867	0.654635994258867	0.654635994258867	0.654635994258867	0.654635994258867	0.654635994258867
AIF1L	1.57823152520192	1.0957967404127	1.25310523550593	1.82348538915974	1.5271861985297	1.77884246958934	2.10187052544421	1.25310523550593	3.40068472688282	2.88082916591416	1.75606022006241	1.44185495900642	3.37961010939237	1.74350000022972	2.36555825934935	1.50520669298454	1.98884641429064	2.83120728089083	2.82343753378337	2.68156824656164	3.01272097526531	2.06277282561252	1.71241357957194	1.71241357957194	2.35529137047415	2.10740299144862	2.8651921493147	2.60966679076008	3.17534744211302	2.55237958171046	1.82688369399479
AIFM1	3.0255089572722	3.1907221201586	3.03403028330092	3.05624160218355	2.25523735319468	2.36403770196656	2.79522449183654	3.03403028330092	3.01710337356697	2.97691090189074	2.41549012174394	2.65439159942731	3.32115274675933	3.6156195578766	1.54974553107205	3.36992027190137	3.06941561711769	3.02986336983342	2.50061937882235	3.046194683628	2.49160613271658	2.89794379812186	2.41968935249631	2.22304323432411	2.93893394868395	3.37992589065815	3.00768629717462	2.80656478314466	2.75848770272428	3.01798565419969	3.32002771673789
AIFM1P1	0	0	0	0	0	0	0	0	0	0	0	0	0	0	0	0	0	0	0	0	0	0	0	0	0	0	0	0	0	0	0
AIFM2	0.87266850844202	0.610955480362072	1.02822259777354	0.393653171684018	0.38874706390894	0.508484580304511	0.461206232871319	1.02822259777354	0.647343545460745	1.42422392027215	0.666795362356225	0.430063580551002	1.20500965176354	0.63325391458491	0.875754308734289	0.636190102031617	0.517260630021675	0.503807533330048	0.478140805544493	1.07641053423837	0.43042877135723	1.02490208449695	0.104956084231741	0.266946517349901	0.769871888605347	1.24108256266335	0.931622293734336	0.834070359665294	0.791763729753415	0.825068765497007	0.947151366524735
AIFM3	1.38780352787963	1.20513090096235	1.5965347336448	1.40076063497386	1.23263224843757	1.12658722648605	1.20576835161914	1.5965347336448	1.29052346745724	0.984655251263146	1.3686240292166	1.01872666119388	1.80945477367964	1.55069255868604	1.14795006987782	1.07163331017128	1.17863104379878	1.69579802818044	1.10792287320189	1.23231688561834	1.0580292993573	1.96012251085066	1.01722136188296	1.46532388545792	1.55163917833284	1.45767742283839	1.58267103880731	0.968012555911641	1.08317475870646	1.42266799417192	1.47584361971435
AIG1	3.06144484745688	3.63041858690375	3.597430513837	3.38850393873541	3.02274535802527	3.75532266029288	3.02803151805463	3.597430513837	3.37889930487397	3.05820791278475	2.69896006904745	2.97799805718376	2.48601388080225	3.66549140512261	1.94135529142382	3.597768155264	2.6998463326427	3.13064255089777	3.23055536450453	2.86139756166462	3.17601625831513	3.04721234281545	2.99859087917843	2.79284819170399	3.06347246043512	2.59525156603858	3.17856856713572	2.81624071709751	3.54072106189677	3.19089157194712	2.62582829863378
AIG1P1	0	0	0	0	0	0	0	0	0	0	0	0	2.36944887505425	0	0	0	0	0	0	0	0	0	0	0	0	0	0	0	0	0	0
AIM2	0.802034380715583	1.09388352187189	0.419449907373483	0.272527852295861	0.62552668947364	2.02362106520614	0.401519597252736	0.419449907373483	1.35052881600219	1.62018351414412	0.262667465324025	0.262667465324025	1.96972900670564	0.664836648038554	0.262667465324025	0.894327449095765	0.262667465324025	1.09789530063206	2.93011275043806	0.565307461372898	0.262667465324025	1.6005922317402	0.714174795757086	-0.436752480142128	0.416485769604855	0.739666690993945	1.54001767764779	1.35462693889326	2.14221242757741	0.50485719374067	1.07273104536592
AIMP1	2.14776802623926	2.97069326507822	3.44266558591705	3.05632978637952	3.12431307570061	3.38839301948315	2.81614869894901	3.44266558591705	3.68162491833671	3.13711421804517	3.24333042322663	2.82259019959688	2.84360556300502	3.4923675959529	3.161796796264	3.38781143416966	2.65032244589538	3.44252884793446	3.65916031863848	3.07092815098408	3.21605673200488	3.31247619014839	2.46109309141718	2.92804155498044	3.03747094533723	3.40186991444692	3.34250983463827	3.18016427279946	3.39924949760222	3.16393262029962	3.55997867211404
AIMP1P1	1.41489980429084	-0.0307230284965983	-0.0307230284965983	0.526270717410361	-0.0307230284965983	-0.0307230284965983	0.911342058084869	-0.0307230284965983	-0.0313125969490688	-0.0313125969490688	2.2347090476905	-0.0313125969490688	1.44095865693705	0.158620105861267	-0.0313125969490688	-0.0313125969490688	0.313385142677768	-0.0313125969490688	0.407335955895307	-0.0313125969490688	-0.0313125969490688	0.144877295354398	0.848476454408921	0.144877295354398	0.144877295354398	0.144877295354398	0.144877295354398	0.144877295354398	0.925308198635544	0.144877295354398	0.144877295354398
AIMP2	2.30865583162188	1.45176347026023	1.02169467553136	1.21855242792754	0.712214334680268	0.245488999567177	1.20493360011044	1.02169467553136	1.59342887580543	1.37634446741654	0.504939770241129	1.09900912581576	2.69797053086969	1.51460013664504	0.972799367823167	1.4634296477495	1.59282616247515	1.12867167601973	1.39155264034982	0.260246398992067	0.263468023205953	1.4105676295448	2.01849659482653	0.453441998118882	0.846424506044761	2.18838545355126	0.453441998118882	0.822388543847432	0.453441998118882	0.706854164045072	2.31882914584788
AIP	1.8867297447719	1.9466645398514	1.73472345802889	2.0827031356357	1.33036124891316	2.12093744060926	1.55586196083846	1.73472345802889	1.60691119778388	2.34590150823288	1.46822324080968	1.71822375390133	1.10829654639267	2.69927325672784	1.36855628331036	1.51092499807038	1.50156232968344	1.84487228552524	1.16657095542182	2.36095093311447	1.91708488468465	2.57726605836618	1.57013431855538	1.82474448767809	1.33704269033033	2.42350023688546	2.43104188962466	1.23315038146124	1.69950626335003	1.40381693574729	2.23675379418502
AIPL1	0.132412888640121	0.027746433170607	0.027746433170607	0.027746433170607	0.027746433170607	0.027746433170607	0.027746433170607	0.027746433170607	0.0247728007959729	0.0247728007959729	0.788441267647891	0.0247728007959729	0.0247728007959729	0.0247728007959729	0.0247728007959729	0.0247728007959729	0.0247728007959729	0.0247728007959729	0.0247728007959729	0.0247728007959729	0.0247728007959729	-0.0391915588974789	0.428318129015106	-0.0391915588974789	0.286406530902043	-0.0391915588974789	-0.0391915588974789	-0.0391915588974789	-0.0391915588974789	0.22461740146645	0.091541537883524
AIRE	0.132731426785573	0.132731426785573	0.132731426785573	0.132731426785573	0.132731426785573	0.132731426785573	0.132731426785573	0.132731426785573	0.440399385185058	0.379073550651794	0.138222373264958	0.426520650149941	0.346444977972904	0.059773118402811	0.301481492923117	0.263939776207195	0.129665361793017	0.059773118402811	0.241064108181136	0.059773118402811	0.631452736855152	0.270587989569932	0.226053314896486	-0.0922928432440752	0.186898487623335	0.488908917643739	0.563206191268246	-0.0922928432440752	0.936031878422402	0.00218283542608	0.25969494591318
AIRN	0.488323292316772	0.088299092036932	0.310200503893714	0.960488633303095	0.088299092036932	0.474370231017418	0.156805087847372	0.310200503893714	0.120969181783459	0.120969181783459	0.120969181783459	0.120969181783459	0.120969181783459	0.450746796205514	0.176784597036385	0.298297878450831	0.120969181783459	0.120969181783459	0.950513119810285	0.120969181783459	0.179942345045272	0.602778652420005	0.556868267164017	-0.063625331433843	0.0980693907594211	0.113435492870234	0.313321678653806	-0.160061347765807	0.865536623060916	0.0485389503279851	0.0328547374680866
AJAP1	2.70202006210293	2.00231590890515	2.39386634444871	2.29008233535242	1.87990937024235	2.27325229260159	1.76265311543746	2.39386634444871	1.78650144068027	2.1385524122705	2.38643193134676	2.03415986144976	2.19437528936012	2.07991088070548	1.84793608594867	2.44249099873295	1.67367227435407	2.08360200653787	2.12293721226658	1.34303409859903	2.06634042397026	2.15627446184626	1.87222671069378	2.15715933418667	2.25114070225593	2.06599963193955	1.45681911784088	1.95206087514308	1.92250042853161	2.14014180818506	2.00208738355874
AJM1	0.665235622205392	0.277951304023784	0.277951304023784	0.277951304023784	0.277951304023784	0.594905979006582	0.277951304023784	0.277951304023784	0.292136457317518	0.292136457317518	0.457706494495511	0.292136457317518	0.454356252167629	0.368407537345294	0.292136457317518	0.292136457317518	0.292136457317518	0.380086707436466	0.292136457317518	0.292136457317518	0.435550342831811	0.542695664605492	0.341577213901888	0.57863369947312	0.554045014392882	0.725121604412913	0.124638820119367	0.438160829732474	-0.296663224546767	0.297103213288148	0.475494333644487
AJUBA	-0.0349627868433626	-0.0349627868433626	-0.0349627868433626	0.462673977302878	0.274666323498482	-0.0349627868433626	0.00151989246884254	-0.0349627868433626	0.245593282865388	0.00512856841341586	-0.027024361099544	0.291130217041049	-0.027024361099544	0.125407657883493	0.0592344782380296	-0.027024361099544	-0.027024361099544	0.507261222604344	0.733322532740768	-0.027024361099544	0.0639840546601307	0.106963979039089	0.106963979039089	0.106963979039089	0.106963979039089	0.106963979039089	0.106963979039089	0.334160133613515	0.106963979039089	0.106963979039089	0.106963979039089
AK1	2.03990347350339	1.72907955148417	1.81484369181789	1.56276165692174	1.70857795235844	1.68190417950359	1.57045453101292	1.81484369181789	1.37531911564136	2.29892907363364	1.11003834335446	1.96865336688558	1.4749802192259	1.58588779953657	1.38025196861255	1.8493613379173	1.28845052979086	1.71190879568304	1.30849709733607	0.717710474047429	1.52619408819974	2.04310440120036	1.113857602929	1.07770124522212	1.63104232714131	1.93954099861659	1.79948041302245	1.69695549267249	1.58608136863204	1.57563019447099	1.61815950631513
AK2	2.23468623457829	2.18392657738979	2.35037964460183	2.41772306643325	1.52707398155985	1.83643596515059	1.93682064312811	2.35037964460183	2.96882886884173	2.24687300445358	2.5517955639586	2.59026254912496	3.42405560046828	2.90115537804691	1.92773822170249	2.49142723579278	2.1365988321204	2.08641901756686	2.45842301897422	2.49006486603383	2.10089004297674	2.2413512463573	2.13456813107916	2.64866895510777	2.88939821739201	2.63250544499925	2.63459649720072	1.77338102371506	2.18922525959694	2.9748734610273	2.67627256922833
AK2P1	0.406519975066857	0.206886496320244	0.274012328156759	0.574820486472291	0.371710504152856	0.176237249496471	-0.0916619926591147	0.274012328156759	0.716240255118867	0.769354134574829	0.227221849155391	-0.0967329574806837	1.1053143549465	0.197503220437874	0.17361301116308	0.622733750988099	0.195578544529652	0.237257348888504	0.280434571033197	-0.0967329574806837	0.187357740069798	1.01206735922474	0.790452708618768	0.176399455932636	0.176399455932636	0.176399455932636	0.176399455932636	0.176399455932636	0.176399455932636	0.176399455932636	0.176399455932636
AK3	1.96961339476608	2.7885322752911	2.78280438246327	3.03714964934506	2.74523620357712	2.50261306703448	2.8208314023656	2.78280438246327	3.42557725443214	3.28031654608808	3.07481296643348	2.6643054055944	3.32746460412653	3.4112277866541	2.79682361982938	3.4969117276016	2.57105560565956	3.07674955021667	3.17046919460987	2.8259796229318	2.47766542743769	2.97768125041681	2.60389930662276	2.79821766306985	3.35017105279891	3.00752705650696	2.93190073906113	3.39717517162199	3.21734460203318	3.31425855051628	3.15101231451348
AK3P3	0.549173707493431	0.349037975253755	0.0476073410806042	0.321276066184616	1.36630847264509	0.0476073410806042	0.993763978549442	0.0476073410806042	3.55129556916972	0.329010347692268	0.0358106121138229	0.730881600627239	0.0358106121138229	1.3826899952199	0.0358106121138229	1.05815764487042	0.0358106121138229	0.372846577152403	0.694350963736556	0.0358106121138229	1.25458176355891	-0.0323716253434809	-0.0323716253434809	-0.0323716253434809	0.896473259070127	1.38924987821661	-0.0323716253434809	-0.0323716253434809	1.55746391908861	1.4523325696608	1.90989499331447
AK3P4	0	0	0	0	0	0	0	0	0	0	0	0	0	0	0	0	0	0	0	0	0	0	0	0	0	0	0	0	0	0	0
AK4	1.15885123179018	1.43968866114336	2.00808144238677	1.90925232357181	1.6087396414322	0.943283280749698	2.00764207912704	2.00808144238677	3.20528872306583	2.60845880974648	1.96123774144657	1.40641330673766	3.42097353193566	1.73778913930977	2.30915455145023	1.97836884526759	1.84997718417552	1.98735066742795	2.61995329091486	2.17170168023419	2.01479938953873	2.01061392108528	2.44736249444604	1.64946372698414	2.67102608509623	2.56144348257207	1.27280626014206	2.3423448940462	1.65633446019986	2.45872737170338	2.63445556101165
AK4P5	0	0	0	0	0	0	0	0	0	0	0	0	0	0	0	0	0	0	0	0	0	0	0	0	0	0	0	0	0	0	0
AK5	2.58772066907669	3.43384923330692	3.24960959634124	3.23914166581138	2.79864622154812	3.24008740035218	2.95431955007696	3.24960959634124	3.41431186509063	3.64348510109	2.90201974847858	2.96404861934657	2.7020847450944	3.71897784404903	2.05014487082531	3.91773701273289	2.29654214097945	3.63633514177432	2.9617867191612	3.16211513071281	2.81144457290473	3.06014541827592	2.97756060133336	2.78785049708791	2.73785647514272	2.84483866953827	3.29306750107047	3.37851052859355	3.78959708695683	2.86209039468701	2.85076280858096
AK6	0.0658045996786091	1.65944504786098	0.873229261829551	0.911502599087946	1.27880163935814	1.03880576834332	0.786727328945176	0.873229261829551	0.970062105286279	0.841775886203788	0.351676435960849	1.45804284571788	1.03226020766676	1.80668675867165	0.402875747652066	1.67027572587493	0.965760724802172	0.750977838061451	1.25589089650028	1.14087930526891	0.426459537839984	0.632410029823311	1.12940360742263	1.30936493452126	1.0416778436437	1.2699886263092	0.255590171079015	0.255590171079015	0.937030786195668	1.32396361422259	1.56063041507486
AK6P1	0	0	0	0	0	0	0	0	0	0	0	0	0	0	0	0	0	0	0	0	0	0	0	0	0	0	0	0	0	0	0
AK6P2	0	0	0	0	0	0	0	0	0	0	0	0	0	0	0	0	0	0	0	0	0	0	0	0	0	0	0	0	0	0	0
AK7	1.22095958799582	1.45452292593609	1.39727217181888	1.73586235537651	1.27366197645621	1.03938558718883	1.54535770515875	1.39727217181888	2.08954610332551	1.45536054381721	1.08052867751001	1.46466892996357	1.5103532633912	1.76298898683812	0.192643947138303	2.27327512906699	1.27455123492194	2.2644301979607	1.64809782313263	0.988345521139906	0.780294305477824	1.08119648814388	1.79638363158149	0.663201255602409	1.49543187976711	1.46732546086087	1.52866739029168	1.92078279149786	1.37935926962894	1.66030463832433	1.30260796217478
AK8	0.526183279100465	0.672186269784841	0.496526488169846	0.457852365215841	0.183247068156899	0.328361722073725	0.205259050952881	0.496526488169846	0.21464968709421	0.605493552921532	0.111708117646442	0.111708117646442	0.292946588359785	0.198229933874297	0.111708117646442	0.355730736321397	0.19760720082512	2.22485283085319	0.511641767598408	0.111708117646442	0.111708117646442	0.743435125197792	-0.168853607763883	-0.168853607763883	0.248270701616464	1.18744357295717	-0.168853607763883	0.485801581289987	0.474822011456541	0.173153486347867	1.14924375540787
AK9	2.42774726264184	2.91502010930322	2.75345346857185	2.76288496308599	2.23071969020916	2.76867790105296	2.43845723560891	2.75345346857185	3.11594114013849	2.41977502261002	2.93336833448692	2.1534281804137	1.90532814447095	3.13704270012268	1.84301161047835	3.03059517858442	2.20141483930613	3.29763582940776	2.72364117779545	1.7210720914522	2.84826398612929	2.34573881790961	2.19661293480586	1.87749662982261	2.36662622186299	2.74780895480064	2.22414842686415	2.79627551694853	2.92209646642631	2.67057338388278	2.83787772426235
AKAIN1	1.98718749709139	2.08752887202687	2.0871126902961	2.24239778374145	2.22410709182962	2.12750569085667	1.07389540838121	2.0871126902961	1.90850584141507	1.57864792771129	2.18877455084587	1.10469366991492	0.553581254823455	2.97840017884253	0.553581254823455	2.67951042901533	1.58341129900857	2.03426232533231	2.04121143386277	1.29057615295403	1.20467165482996	1.35669207781837	1.85128107555314	0.811943007625892	2.03124717674454	1.86470233131803	1.76949786740644	1.58159503412925	2.43828337388145	1.73569616705453	1.69010675211953
AKAP1	2.78742207602173	2.0459051546995	2.4990839535713	2.28087717082395	2.15060734564762	2.75860979852187	2.30503926514174	2.4990839535713	2.51787972468687	2.00642009925285	3.08845226826689	2.33471968407289	3.33909834710139	2.15643271838019	2.15821911987392	2.6066119275499	2.53494596842386	3.0020979730395	2.35595327308355	2.43050256433453	2.28681282399745	2.54656345311659	1.8257146326442	2.5779735106019	2.2755901714547	2.74095642962751	2.41651826242411	2.96745553039424	3.07229846907891	2.20357727292422	2.74844746352251
AKAP10	2.29551429450865	2.81180912278635	2.38266783742713	2.62574797472533	2.23286462009815	2.39259767902384	2.55414518046582	2.38266783742713	3.08285058416452	2.04645034845549	2.721175255199	2.7905970038625	2.76905167345921	2.68704064084953	1.83579922351822	3.01680099468436	2.05246664828715	2.67076023066042	1.95628510235797	2.26408912686326	1.97169672385105	2.3633267107258	2.3518973208929	2.29558643547159	2.04176678253414	2.64721384275862	2.48555714888285	2.88827345754375	2.77323903350694	2.16053952224675	2.82683599006383
AKAP11	4.31743139289374	4.73061475824465	4.88864877993653	4.73208045687058	4.49414139849633	4.2588940547145	4.22401722344488	4.88864877993653	5.0738745407314	4.38030637363196	4.27544710064367	4.53760396160601	4.64275805761844	5.05311930160593	3.34608807355344	5.1928050663978	4.05215655499561	4.47810601105617	4.61341286213608	4.22615671842585	3.8838910143992	4.11612627362753	4.25389266819758	4.47301531183503	4.47449624351712	4.05670193442706	4.02256119050612	4.69282847030217	5.00794549483655	4.50189200598949	4.25755563776655
AKAP12	6.24770664200967	6.40490014759432	6.41032873223268	6.33188283273135	5.98940179031402	6.09954726575414	5.7077142276184	6.41032873223268	6.2315302782984	5.62443812309078	6.25329007499401	6.3531451116076	5.79630881857612	6.67812094040114	5.18481198070552	6.57987460763505	5.92340670541959	5.9359923034112	5.99597464528115	6.02433148377299	5.58987887807833	5.89065054118867	5.87071719025953	6.26474571021926	6.04876318682556	5.88147964136882	5.94567016169052	5.84774413767371	6.09544711871672	6.11693999600789	5.93036491668996
AKAP13	1.93134797980966	1.64327317216288	1.42713795165504	1.77728336527401	1.43939600004255	0.826945926121365	1.4017453132473	1.42713795165504	2.25691459202858	2.27163744091503	1.31104992672847	1.64897863819878	2.8209859084871	1.84949271175467	0.761669342332874	1.81257677537958	1.18917574062583	1.98629662876361	1.93018011483396	1.91656954091976	1.73313783517283	1.44524135451219	1.37668848195767	1.31082415504948	1.7190697816763	2.12372335891792	1.40835113135114	2.13546577280871	2.06736084882105	1.84302288316212	2.14786347822581
AKAP14	0.15346082031593	0.408681149161207	0.469697197184648	0.38396153482514	0.15346082031593	0.15346082031593	0.15346082031593	0.469697197184648	0.150672869380414	0.150672869380414	0.150672869380414	0.150672869380414	0.150672869380414	1.3777880069278	0.150672869380414	0.404353470161839	0.150672869380414	0.150672869380414	0.150672869380414	0.150672869380414	0.600780867655685	-0.182135572006424	0.142509762530395	-0.182135572006424	0.10257749641645	1.15055089216656	-0.182135572006424	0.545682189721515	-0.182135572006424	0.766169938009054	1.09476687863129
AKAP17A	1.43163706427011	2.19947033959145	1.48695984083893	2.0594274172479	1.63366682205155	2.25841239103245	1.67340675682255	1.48695984083893	2.70484691119865	2.56586432398116	2.24704552302836	2.18373310113158	1.94562277392857	2.09216055373451	1.9304701789171	2.01472708090781	1.43281475918969	2.6660737630156	2.36007171114884	2.19696425123472	2.35277196019334	2.41534793916276	1.91155337894757	1.379983459207	2.05805175140017	2.39040996004142	2.58101488047364	2.43642222428877	2.19507473748524	2.19613413669585	2.20627753582104
AKAP3	0.41528154805794	0.187896708564881	9.4258137663783e-05	0.600305854323265	0.255604453452222	0.696191162326907	0.378913190241243	9.4258137663783e-05	1.03054853128799	0.339296274996768	2.6650285836094e-05	0.586795811629131	2.6650285836094e-05	0.786867836591757	0.115581215061967	0.242614286607243	2.6650285836094e-05	0.543076929980543	0.240738553879214	0.177161749369285	0.062624717853417	0.21881805843715	0.000685145456670755	0.000685145456670755	0.626744703879975	0.657254612936792	0.000685145456670755	0.388975642001658	0.000685145456670755	0.928513192425424	0.247673594101707
AKAP4	0	0	0	0	0	0	0	0	0	0	0	0	0	0	0	0	0	0	0	0	0	0	0	0	0	0	0	0	0	0	0
AKAP5	0.711012238563639	1.22634950581624	1.85851278074786	1.28199860081018	1.05365446083676	1.02487796701954	0.470634642786412	1.85851278074786	1.32780098452193	0.902593841108606	0.910985747005183	0.775528430763833	0.836963467485355	1.12837097527445	0.840194221570685	1.88566799554788	1.39961326887437	0.822080120232548	1.40106110036079	1.13762023569181	0.747830022537133	0.455745752540436	1.01584316547736	0.791207329153497	1.35944626857703	1.29352511059265	0.663133361100691	1.0147715426975	1.92910052585361	1.29737613427105	0.936327038549842
AKAP6	4.67922007144917	4.92791462416652	4.94944921173674	4.95548564885596	4.77980399594099	5.0877770858797	4.37400911211456	4.94944921173674	4.67444035676378	4.53427281824668	4.96456011100703	4.88177978894851	4.10936992182078	4.99342716042338	4.17881452103479	5.07497813736985	4.19502009178845	4.65820966766009	4.52841488340498	4.25898606376244	4.23203994881959	4.4221331504604	4.16485914179062	4.72673013436258	4.66136375678836	4.31175506062345	4.50157051715641	4.61591308937698	4.48952792654634	4.76498041558778	4.3305254569088
AKAP7	1.52111797892942	1.46605432406504	1.35859506036764	1.61236297089913	1.39494316114253	1.74112770472119	1.66950312788368	1.35859506036764	2.0974835571115	2.14976756980081	0.939995298066066	1.71540830776687	1.6880295390507	1.19122526811799	1.0599596522203	1.44866996354595	0.665874862900009	1.67098844990355	1.95362551436435	1.05125338659032	0.682075600852057	0.931784531175251	1.5983709371248	0.95136475377647	1.40911270073838	1.15290736672073	1.40234892213025	1.93197766013332	2.11909311782259	1.30120018596286	1.39947562413437
AKAP8	2.20212476583315	1.85690521408437	2.15447333897443	2.5604465805556	1.80938325463626	1.9853449594958	1.6261136914245	2.15447333897443	1.79942623300755	2.12570525681232	1.85843036981887	1.36227665696513	3.14783365284034	2.48356644007863	1.81621590432729	2.32651745732628	1.6035022542138	2.47717263612645	2.42915903102074	2.05735216985029	2.25918358688891	2.26594202574346	1.47184723195496	1.55391496917752	2.1274673484886	2.51726235571598	2.54614604190547	1.9802357590946	2.25030275456069	2.23760486694129	2.38108563198455
AKAP8L	1.96119791901774	1.0610976465847	1.52888537300429	1.13469646500523	0.82029808908312	1.53730659448799	0.953741573789978	1.52888537300429	1.43992483044093	1.06584395875327	1.00535940848599	1.87273906118737	1.91684755636003	1.82718213292673	1.85784231936017	1.91765137647854	1.49529269193679	1.93637617782057	1.69955061355531	1.08453279447958	1.14233435739942	1.1997964233394	1.51710360117216	2.13625757440267	1.43789267972608	1.47069129112942	0.75952736697246	1.30555261180361	1.93380555212115	1.69454660440531	1.47014138038251
AKAP8P1	0	0	0	0	0	0	0	0	0	0	0	0	0	0	0	0	0	0	0	0	0	0	0	0	0	0	0	0	0	0	0
AKAP9	3.08832123535862	3.8673182498145	3.61777029256971	3.65153636118888	3.34883775440606	3.40517974444182	3.34181934979177	3.61777029256971	4.04129374047638	3.61475466318235	3.63518328293185	3.53581060124138	3.43889772535787	3.9410014529263	2.82569508926618	4.07070605720687	2.88527818810185	3.94424852787121	3.53415581102896	3.45604275739587	3.27735753870907	3.34416434798509	3.30000321241223	3.08524419797575	3.38730631565633	3.43517188826759	3.52516434587156	3.75947031518671	4.28500955913055	3.4070656989692	3.4790983902592
AKIP1	1.58197384226665	1.12189350658703	1.28705020908846	1.27173672180127	1.37593860709092	1.13514343601556	1.47176025808899	1.28705020908846	2.09224256132985	1.01764695753363	1.0996918749963	1.6918769929755	2.12602824472517	1.92027789278014	0.546154088163275	1.3173504442453	0.789545844334759	2.37578690187649	2.08600171117964	0.830885062299598	1.32034497845779	2.104268550199	0.175041599196295	0.737889459168314	1.68081770060798	1.87296689181932	1.65711097209662	1.65896841929365	1.73531415420024	1.84269313054088	1.5941432019467
AKIRIN1	4.07760384075312	5.02364163630641	4.93024738684129	4.67391304864637	4.49305315353697	4.54056380776	4.16559854714183	4.93024738684129	4.9875426065136	4.40319831093124	4.36859652622468	4.70759199354586	4.33261182198597	5.32240364496402	3.52126980040893	5.26060376162041	4.19161416101519	4.68692841501342	4.6130097919293	4.41918680295148	3.94029805109324	4.71717688911205	4.01707754465566	4.09518690371634	4.99988488780186	4.36359196473301	4.63313706956341	4.46257617670613	4.26441031353692	5.0665785214626	4.49218275615442
AKIRIN1P1	0	0	0	0	0	0	0	0	0	0	0	0	0	0	0	0	0	0	0	0	0	0	0	0	0	0	0	0	0	0	0
AKIRIN2	3.14932681563862	3.76039204972985	3.89280157989252	3.28431361413588	3.11351130572474	3.39647553222517	2.75257875206012	3.89280157989252	4.34597044222059	4.1132614818949	3.68849460192595	3.3703453307568	3.41937859548008	4.32517512064504	2.89665425768969	4.19572912723256	3.36264719543601	3.768478331103	3.69613499427867	3.45866095630548	3.62311185685929	3.78976578871502	2.93585414286824	3.58940352492666	4.05189174320339	3.56561723133534	3.82305629042607	3.96199134263329	3.86905549342735	4.22848674849798	3.47537825061607
AKNA	0.183866180316256	0.0376431350649978	-0.0228397950669704	0.0661138814831292	-0.0228397950669704	0.0132499775343323	0.0435988466425204	-0.0228397950669704	0.487224139769074	0.332567851808727	0.257511063316719	0.0914145345701921	1.56960460042045	0.020432035255197	0.422391726181339	0.04045976530985	0.0583797923142237	0.334719168659312	0.323132543890441	0.476522376471749	0.817852406469053	0.484277316002876	0.0687111892843223	0.0687111892843223	0.223481633211106	0.535272108335787	0.607688392843597	0.337531353696599	0.97957656039169	0.0687111892843223	0.457861770953023
AKNAD1	0.0160038792019528	0.111546023443995	0.0774114401683094	0.836165793263039	0.0160038792019528	0.141025280240617	0.216760056072683	0.0774114401683094	0.0893372766555004	0.0320512791730863	0.0320512791730863	0.0320512791730863	0.0320512791730863	0.0800428617933508	0.0757188511974323	0.0320512791730863	0.0320512791730863	0.285181182935367	0.0320512791730863	0.0320512791730863	0.0320512791730863	-0.047996192982089	-0.047996192982089	0.127320486988185	0.0444254938210453	-0.047996192982089	-0.047996192982089	0.558328106792635	-0.047996192982089	0.153696863910748	-0.047996192982089
AKR1A1	1.23405036507012	2.1290473493124	1.61400370821434	2.09382847381047	1.2293139467016	1.39422691043896	1.36747840209662	1.61400370821434	2.15946588919548	2.09964594628287	1.40405207828314	1.46093608110434	0.888890528438847	2.14943895319753	1.3966768852111	1.95583988628726	0.865053454665726	1.86178935849933	2.10684192971511	1.23967051455772	1.49536112872832	1.90352091070241	1.07608721731018	0.78454625416544	1.82730433440044	2.19693491200203	1.86664385499094	1.62817700978297	1.76966832496864	1.86552558880357	2.18364609475962
AKR1B1	3.61649272176787	4.21561831132394	3.86385929859357	3.87201475223457	3.27864263238777	3.98792236462428	3.46188040774692	3.86385929859357	4.17085872644927	4.31243004692006	4.34651941289538	3.86901077707019	3.85086868413036	4.54080705304501	3.32089359703942	4.31878409238484	3.44773370089009	3.97369248506321	3.83592418480707	3.64069712082655	3.57898453093456	4.2714925522705	3.25606661886224	3.82375545144266	4.2457368629588	4.05892965275341	4.236163821941	3.91258863165797	3.9761173105816	4.30698998542149	4.03055974416348
AKR1B10	0.0930093114050261	0.688573361437921	0.0930093114050261	0.248897533467601	0.240070973347287	0.247021393063338	0.0930093114050261	0.0930093114050261	0.305598548395909	0.10362486734003	0.10362486734003	0.548063809007299	0.10362486734003	0.10362486734003	0.10362486734003	0.568799707299469	0.10362486734003	0.10362486734003	0.10362486734003	0.10362486734003	0.267667712520143	-0.124368273180265	-0.124368273180265	0.554601389136224	0.356887336726203	0.250498362687333	-0.124368273180265	0.73332655446259	-0.124368273180265	0.105315239486696	0.584050814598055
AKR1B10P2	0	0	0	0	0	0	0	0	0	0	0	0	0	0	0	0	0	0	0	0	0	0	0	0	0	0	0	0	0	0	0
AKR1B15	0.0407700638576701	0.0407700638576701	0.0407700638576701	0.0407700638576701	0.0407700638576701	0.0407700638576701	0.0407700638576701	0.0407700638576701	0.0140312278591964	0.0140312278591964	0.0140312278591964	0.249996912981341	0.19715971896086	0.0140312278591964	0.0140312278591964	0.0140312278591964	0.0140312278591964	0.0140312278591964	0.874362074480941	0.0140312278591964	0.0140312278591964	0.462216451413263	-0.0275694787450548	-0.0275694787450548	-0.0275694787450548	-0.0275694787450548	0.817556849549406	-0.0275694787450548	-0.0275694787450548	-0.0275694787450548	-0.0275694787450548
AKR1B1P1	0	0	0	0	0.178835250739932	0	0	0	0	0	0	0	0	0.205961492503552	0	0	0	0	0.266495397801753	0	0	0	0	0	0	0	0	0	0	0	0
AKR1C1	1.15401514006456	1.69053438385159	1.4322346501935	1.51414368165437	1.07848344860287	0.918580800184172	1.48989507300762	1.4322346501935	1.75561729228751	1.29920601793912	1.69034949568302	1.48606179360048	1.20100397739084	2.06867944553642	1.15454994471763	1.71142125051058	1.32565112110001	1.41042383392741	1.37402591019819	1.12609121986973	1.29744462009632	1.54399898898659	1.13000592555167	1.28745124829396	1.88433321960262	1.46511267921091	1.669224479296	1.46156857494367	1.53985163192888	1.8640651344946	1.41597936481533
AKR1C2	0.751127487920148	0.625484546647296	1.88842403856359	1.48174807410008	1.01250819833713	1.00295824966852	0.758894731808451	1.88842403856359	1.64991786135204	1.62612792509211	1.50351049917222	1.43690123900992	0.640085373037972	1.82558152938719	1.17502302519825	1.32043494176436	1.36243986503725	1.70261000310657	0.723024401452775	1.2027334307085	0.961433874692363	1.50363411701088	0.85625039793242	0.696103725340894	1.43212034605898	1.16476216205734	2.01159330117263	1.49949194201409	1.46706148856759	1.75556314333166	1.20195843332992
AKR1C3	0.188328125433826	-0.0272174152656299	0.259473931519909	-0.0272174152656299	0.258904735551431	-0.0272174152656299	0.106528727752256	0.259473931519909	1.09236324613798	0.56099316268409	0.0825254182504435	0.264903169064849	0.649828977216624	-0.0508651314952586	0.293754428851985	-0.0508651314952586	0.274810486730162	0.209999285035796	0.106829875173646	0.263881643123327	0.218715292084525	0.0755758611663809	0.429010295241424	0.192369353920895	0.294344916906171	0.86662176321016	0.0755758611663809	0.0755758611663809	0.0755758611663809	0.0755758611663809	0.698866724870356
AKR1C4	0	0	0	0	0	0	0	0	0	0	0	0	0	0	0	0	0	0	0	0	0	0	0	0	0	0	0	0	0	0	0
AKR1C7P	0	0	0	0	0	0	0	0	0	0	0	0	0	0	0	0	0	0	0	0	0	0	0	0	0	0	0	0	0	0	0
AKR1C8	0.67021341082597	0.00902535169947034	0.00902535169947034	0.00902535169947034	0.00902535169947034	0.00902535169947034	0.00902535169947034	0.00902535169947034	0.00444416697272459	0.00444416697272459	0.00444416697272459	0.00444416697272459	0.00444416697272459	0.00444416697272459	0.00444416697272459	0.00444416697272459	0.00444416697272459	0.00444416697272459	0.00444416697272459	0.399168368690453	0.00444416697272459	-0.00357666243997522	0.311216842163439	-0.00357666243997522	-0.00357666243997522	-0.00357666243997522	-0.00357666243997522	-0.00357666243997522	-0.00357666243997522	-0.00357666243997522	-0.00357666243997522
AKR1D1	0.006896093050093	0.006896093050093	0.006896093050093	0.006896093050093	0.006896093050093	0.0773692489422187	0.006896093050093	0.006896093050093	0.182554777284698	0.00272433635774187	0.00272433635774187	0.00272433635774187	0.00272433635774187	0.00272433635774187	0.00272433635774187	0.00272433635774187	0.00272433635774187	0.00272433635774187	0.20151308311784	0.00272433635774187	0.00272433635774187	-0.00536409724560848	0.135604834053144	-0.00536409724560848	-0.00536409724560848	-0.00536409724560848	-0.00536409724560848	0.205149661665048	-0.00536409724560848	-0.00536409724560848	-0.00536409724560848
AKR1E2	0.765341690296956	0.0778061295747874	1.33820677507484	0.687902513714262	1.10432899767667	0.551885204193323	0.810331963950008	1.33820677507484	0.824935498285958	0.0864810268339522	0.530399479069685	0.0864810268339522	0.0864810268339522	0.574408844723357	0.870603331982146	0.0864810268339522	0.860906059298415	0.443667075965241	0.601894198643962	0.0864810268339522	0.476604359200088	1.17600666937273	-0.130318843959912	0.163826665267986	0.60186165694678	-0.130318843959912	0.91088764487487	0.343586229604106	1.04024330756835	0.522192775684457	-0.130318843959912
AKR7A2	2.40911283484254	2.39653326244723	2.58048751303074	2.52022266673346	2.16160114267921	3.00196308494209	1.75005020930268	2.58048751303074	2.80058786046531	2.44329452463056	2.63599520437468	2.1139297627881	2.01928270849396	2.79814808205267	2.33249111292185	2.55530482845873	1.91512036796869	1.81962722719792	2.01413281353203	1.7581677285047	2.32300753698768	2.50796275865096	2.17777330981761	2.47861339047244	2.92136298457261	2.23963033566095	2.42410768083093	2.18575934851744	1.9867210440493	2.84674452394398	2.13958225398841
AKR7A3	0.073928758992997	0.073928758992997	0.073928758992997	0.073928758992997	0.073928758992997	0.073928758992997	0.073928758992997	0.073928758992997	0.0468611044080168	0.0468611044080168	0.0468611044080168	0.0468611044080168	0.0468611044080168	0.424699081352361	0.0468611044080168	0.0468611044080168	0.0468611044080168	1.04341499767752	0.0468611044080168	0.0468611044080168	0.560409687713214	-0.0682898095434303	0.517210811797896	-0.0682898095434303	0.237147751103645	-0.0682898095434303	-0.0682898095434303	0.718509335561687	-0.0682898095434303	0.514809155687606	0.254524438632344
AKR7L	-0.081354744721521	0.616346769587342	0.17844528357856	0.697997192077049	0.753532757964499	0.863396468544955	0.148411946569249	0.17844528357856	1.45430656752926	1.59197879060839	0.67188162340663	0.7649377303665	1.92272187041417	0.194115816388354	0.0570095080415219	0.359204019528248	-0.0738196436390871	0.805734448075368	0.811170073932357	0.43156380277374	0.518447689232421	0.217701744854678	0.794573967742217	0.851123229103054	1.06194776158919	1.35912249758126	0.217701744854678	0.217701744854678	0.478993179500024	0.447713354526328	1.2797369870199
AKT1	1.51500850288771	0.793504683903525	0.825411775984323	0.548815282790516	0.59711004094866	0.641774631445684	0.834767628567418	0.825411775984323	0.732210522157652	1.13911417381441	0.743127930596146	0.640357862853898	0.971270075490833	0.687039202604202	0.731089243637693	0.690394175970476	0.447632839194181	0.909168625383114	0.642351206855067	0.943015195706041	0.60759446196909	0.906144472084657	0.841771989412797	0.50258514138933	0.642545952048482	0.961479636566293	1.39632112628132	0.657148369982079	0.518219692736982	0.62803375415462	1.01887879901054
AKT1S1	2.45965842423368	1.50274753232555	1.89110262895044	2.11917962596129	1.53162807579399	1.70475342381279	1.07825867891514	1.89110262895044	1.73109172833546	1.72821906650929	1.88296212876975	2.08975998639798	1.77317361826439	1.74210565359132	1.43020443659896	1.68755720151267	1.57698540418806	1.78538979335968	1.73512910675288	1.59740384006768	1.08094883568883	2.35692290928416	1.67115065576487	2.09605097483517	1.64141891935018	1.87158474176424	1.95531795737248	1.22335030499735	0.988935193116213	1.55814058709598	1.88686986156589
AKT2	0.983811163590943	0.540914164670653	0.623083013761922	0.933011332156085	0.499352801903434	0.980299446134712	0.847713520729668	0.623083013761922	1.2789685107385	1.27675449447095	0.992422274272514	0.810278016397734	1.71036170801135	1.06468423671794	1.21628083290558	0.791047016267974	0.869656078551299	1.46568200896366	1.28194517734005	0.925099377568558	1.24342213835664	1.18404897831236	0.810288003619727	0.829343524036888	1.10488525131092	1.37880441971609	0.782649713216209	1.12645162246568	1.42047726013921	1.0740705023327	1.40258708671145
AKT3	0.549697743100368	1.18676540365193	1.19003426693915	1.14072733716877	0.770993042611094	1.21880037129053	0.947356478835272	1.19003426693915	1.15104420656232	1.07829474921024	0.811745000830647	0.807370937281176	0.954614002534299	1.34664169411414	0.713984978419312	1.33809584014975	0.519372212717814	0.783344907413157	1.34770674485055	0.670856981355743	0.726832655125681	0.788930487605915	0.858653952826364	1.01175759111591	0.905232185432542	0.913132500968171	0.788930487605915	0.788930487605915	1.08156819088966	0.788930487605915	0.852477230134169
AKT3-IT1	0	0	0	0	0	0	0	0	0	0	0	0	0	0	0	0	0	0	0	0	0	0	0	0	0	0	0	0	0	0	0
AKTIP	2.15049365232615	3.12171140872624	3.15287146818195	2.88552865158996	2.60399268906903	2.54943029787391	2.11898067958337	3.15287146818195	3.31205232838607	2.76371874787738	2.22500384302077	2.38610260562874	2.69619260020122	3.57480041776711	1.98608296533603	3.44659217811018	2.35518252287112	2.75801132293588	2.73356106075605	2.5299922439844	2.08382922896956	1.90440216158703	2.39096426221518	2.89979240730168	3.08833166160238	2.76856200551908	1.92146478932842	2.89888919544127	3.18732174197476	3.01519266652687	2.73587779292687
ALAD	3.41164326684428	3.13693599497401	3.05824468656315	3.1814492982245	2.96743160246762	3.19355779093513	3.21361869943216	3.05824468656315	3.36835787771401	3.65581947846779	2.85808978974186	3.25286519233531	3.91617789562365	3.49197408667875	2.58985704192679	3.45264444346834	2.78222585229238	3.92925636919065	3.52895859752184	2.98870722292244	2.54693288099219	3.12176481735558	2.45167489604124	3.25597923117261	3.49706365939872	3.44244394201201	3.16074734214216	3.04362654136517	3.37245875316266	3.55161878067425	3.40613353397428
ALAS1	3.50941542309764	3.57226455389039	3.42241885326702	3.28655435098166	2.72756745253858	3.79401479462908	2.56945726776112	3.42241885326702	3.30956750071725	3.37104250493979	2.89258860597961	3.43106953412284	2.54299075455034	4.03737472719211	1.9125553479574	3.62816618572491	3.02205702385286	4.05168442325776	3.41631475135982	3.26384651321873	2.50285692532758	2.81691662579651	2.51503123606415	3.09499620914944	3.66124548145847	3.49247820860521	3.1724981457501	2.91442480053965	3.59338935865682	3.52603062743361	3.48447792453956
ALAS2	0.00130119280062858	0.00130119280062858	0.00130119280062858	0.10396410188033	0.00130119280062858	0.1956176907885	0.00130119280062858	0.00130119280062858	0.00334160801050194	0.00334160801050194	0.00334160801050194	0.00334160801050194	0.00334160801050194	0.00334160801050194	0.00334160801050194	0.00334160801050194	0.00334160801050194	0.00334160801050194	0.00334160801050194	0.00334160801050194	0.209859883088883	-0.00484950589118822	-0.00484950589118822	0.210850952184349	-0.00484950589118822	-0.00484950589118822	-0.00484950589118822	-0.00484950589118822	-0.00484950589118822	-0.00484950589118822	-0.00484950589118822
ALB	0.0241810001172927	0.151598769877106	0.0241810001172927	1.38334445060168	0.0241810001172927	0.0241810001172927	0.0241810001172927	0.0241810001172927	0.178090439682975	0.093092234566106	0.101348484070025	0.0294381789501548	0.0294381789501548	0.0940348937165839	0.0294381789501548	0.156067577377913	0.0294381789501548	0.103852667717355	0.267164571679017	0.0294381789501548	0.0915728548954365	-0.0470971807087133	-0.0470971807087133	-0.0470971807087133	-0.0470971807087133	0.775404606860634	-0.0470971807087133	-0.0470971807087133	-0.0470971807087133	-0.0470971807087133	0.455841160470492
ALCAM	3.6098622670657	4.50917062274657	3.6713648879362	3.99414052377565	3.60933366922262	3.9277524731103	3.84074493196645	3.6713648879362	4.71195313336393	4.35827926364996	3.75420803684518	3.43466419409479	3.64327279850339	4.46058246777757	2.86613010668277	4.79354979963549	3.35093040236798	4.24190511909426	4.09626219920603	3.86364501506597	3.68626391107791	4.32788588576263	3.38936756690123	2.85138413726458	3.9013758668862	3.822475381952	4.10849218158723	4.62285518324772	4.25704784486837	3.98727007875421	3.97182384555132
ALDH16A1	0.60033799122185	0.488853641361695	0.345244355493125	0.593695399985654	0.579972375616701	0.532940390364657	0.5027562975517	0.345244355493125	0.285098216822053	0.670344572638454	0.515149457812666	0.285098216822053	0.285098216822053	0.426439572963051	0.795816490302903	0.895223928737778	0.886410306039687	0.728978348245934	0.556341523434796	0.961300272395156	0.605141730927228	0.388349105342861	0.366778564263628	0.501063210542576	0.828526706772831	1.24264805263139	-0.332698608680107	0.754412130060518	0.464271051563643	1.04263892234234	1.25060055045635
ALDH18A1	2.58533723589019	2.09360450653741	2.33703483131139	1.83241773045066	1.60147034260312	1.92399616319034	2.10389789989661	2.33703483131139	2.77777911262967	2.01434813753544	1.88189708026411	2.02096096532706	2.82286263893744	1.81210909686873	0.991101195810825	2.27737100425514	2.40016016810644	2.33492382096823	2.11543019369389	1.83571391510333	2.31424921211766	2.30157782166306	1.55225813572579	1.77578776093597	2.34180414656675	2.39396743679917	2.29373001982114	1.97673197203234	2.18963311623912	2.12758221222999	2.5135217699024
ALDH1A1	1.80104694022416	0.772286623833326	0.873615817840325	2.52892750215282	1.73288161856777	1.15590966765878	2.62279125113536	0.873615817840325	3.60041163980456	3.46915434078365	2.53311711204577	1.53373758451769	4.14319226734084	2.18203619722919	2.5810291243633	1.98125459830625	2.29322816613997	3.39512750944433	3.82494545007994	2.94109566661406	2.71717900024155	2.68587129825223	1.55391974474207	2.5866756491996	2.40920780474299	2.22807581928471	3.49191511073562	3.49424252147107	3.34026280338163	2.50358116581767	2.85586096681845
ALDH1A2	0.25986416100699	0.0463161110065826	0.100805663311867	0.00953425459321794	0.0405730704305752	0.250571176139105	0.0500057702062389	0.100805663311867	0.232629013939027	0.156326360194889	0.59674268467077	-0.0447712880115886	0.106835680661978	-0.0447712880115886	-0.0447712880115886	0.421220090618682	0.248756780642557	0.356687693290451	0.00332938345429176	1.14073119380919	0.211391744791929	0.0213539752241035	0.0213539752241035	0.0213539752241035	0.072247854158191	0.335205844455744	0.0213539752241035	0.0213539752241035	1.31069108795747	0.185766006044005	0.435677806010538
ALDH1A3	2.73921738605514	2.98886701914391	2.45769212257338	2.40328982368647	2.2441591612721	2.74633944759232	1.42283848985965	2.45769212257338	2.78231368077589	2.86730655922891	3.09954114382571	2.83159061468637	2.32666390236954	2.97519194801592	1.99571132586419	3.08051427730215	1.92247703626832	2.33939150740247	2.66842584698154	1.98027284655005	1.71898064761891	2.94506265594396	1.59941132996717	2.28595848749328	2.86105344341683	2.36453932642723	3.08475680989469	2.45687493013463	2.11902638605576	3.00069768917971	2.43624581637195
ALDH1A3-AS1	1.24391039953053	0.263832487405436	0.46876560259066	0.15653706559511	0.0436988117596884	0.429857196874578	0.775607981096959	0.46876560259066	0.239805847878704	0.0565311032525547	0.659791549096438	0.370895700145422	0.438221535316763	0.151235538049218	-0.0716699114766908	0.336041259156661	0.273674082308965	0.403537562994403	0.542471783914304	0.317466104118412	0.650909212702849	0.183286053722466	0.183286053722466	0.329563715841634	0.259126851562925	0.183286053722466	0.183286053722466	0.953336961816916	0.460199426289957	0.183286053722466	0.183286053722466
ALDH1B1	3.36370911345925	2.84087521920165	3.31225934971676	2.74247332417495	2.53759406383153	2.83623314749397	1.8151332417269	3.31225934971676	2.39382138269923	2.29752471555212	2.89567016781965	1.88291975283176	2.50570180479033	3.04202326127988	1.0636740403958	2.81080585119785	2.03819212429092	2.20085806585525	3.01521258912875	2.68158471405038	2.7408961164365	2.08375761569755	2.63785331506845	2.00702629298417	2.85793995524218	2.56638630474144	2.44386024924489	1.32772090746106	2.82719378323088	2.74492759936205	2.66409473124874
ALDH1L1	0.595960806490147	0.244276869652487	0.128527996327094	0.131924107650756	0.200821172537058	0.22528859788182	0.367308141828384	0.128527996327094	0.35554049707428	0.106021227521934	0.355124738812457	0.597817111096432	0.907532331801815	0.229268418851085	0.298119610122147	0.432374696683261	0.127588727386406	0.574842928114499	0.268025784888468	0.412485088275975	0.240291956263771	0.0444683754190816	0.205313096501646	0.621059196033588	0.745724161542485	0.479830507130182	-0.0608948796148543	-0.00645552117084885	0.31343862792745	0.791573620489386	0.695937858340889
ALDH1L1-AS1	0	0	0	0	0	0	0	0	0	0	0	0	0	0	0	0	0	0	0	0	0	0	0.973688166003565	0	0	0	0	0	0	0	0
ALDH1L1-AS2	0.33045859889662	0.636481757519807	0.118883438544827	0.589803308215631	0.118883438544827	0.118883438544827	0.368697236454156	0.118883438544827	0.258612248692388	0.119942361207018	0.119942361207018	0.119942361207018	0.119942361207018	0.34479436279993	0.119942361207018	0.448935118680926	1.07349759123053	0.790476835764216	0.119942361207018	0.119942361207018	0.119942361207018	-0.153290666181102	-0.153290666181102	-0.153290666181102	-0.0207441710409035	0.81773949982626	0.434713173975294	-0.153290666181102	1.76761447343549	0.123450642035999	0.495245287279352
ALDH1L2	2.2189079686191	2.29291964194905	2.32323683212449	2.61358126428011	2.66341456869927	2.07801825705216	1.97808216795767	2.32323683212449	2.66991547999215	2.11901518440228	2.57038961457113	2.58642134004793	2.22289022848088	2.82358761613685	1.52081563076376	2.66609382502369	2.0441882677843	1.66103132651594	2.37317659979452	2.26693631568565	1.56765679133868	2.4973425532461	2.27357454274296	2.53549059095918	2.15009276523506	2.10924654760303	2.45682239865346	1.77622301972955	1.76389359994781	2.26812526887128	2.10823016204147
ALDH2	3.63508613263661	4.60729530141252	4.61777300778002	4.29288549397617	4.03296557727752	4.60545225625581	3.94921260057458	4.61777300778002	4.77239201762593	4.5390785937098	4.52774867080352	4.0831925166296	4.16954122263517	4.87657416387033	3.84691532443146	4.83034185688231	4.33346661105194	4.06455382862004	4.45453789962398	3.88346952993944	4.29815687292078	4.43826770479965	4.23851083809965	4.51254677756422	4.53616078607424	4.56387563268801	4.43861105603775	3.86637978036321	4.01738334211554	4.53274009485745	4.585100845897
ALDH3A1	0.0520794900063143	0.0520794900063143	0.0520794900063143	0.0520794900063143	0.0520794900063143	0.0520794900063143	0.0520794900063143	0.0520794900063143	0.0425142824930843	0.0425142824930843	0.0425142824930843	0.28375982810244	0.0425142824930843	0.13062989334051	0.0425142824930843	0.0425142824930843	0.0425142824930843	0.0425142824930843	0.0425142824930843	0.0425142824930843	0.0425142824930843	-0.0477465595902136	0.158764082151046	-0.0477465595902136	0.387808662442827	-0.0477465595902136	-0.0477465595902136	0.36286861460454	-0.0477465595902136	0.0630222165031997	-0.0477465595902136
ALDH3A2	2.69520598174574	3.54298412952873	3.33809364498311	3.19298308229537	2.79288361526495	2.7830971270457	2.58010203756836	3.33809364498311	3.35338982728583	2.900840759222	3.15947092207049	3.45186277248258	2.97823313218913	3.61726034910053	1.99159790601739	3.59209534217212	2.63235893074138	2.43444906644966	2.99749234443965	2.53842028076135	2.9544103685019	3.07118418582516	2.52105695947671	2.95821466186026	3.46502632636818	2.74598579448701	3.01667070102551	2.71587091954285	2.97534356775917	3.53382268025644	2.87325287971837
ALDH3B1	0.869955221035317	0.202982092232921	0.27612602848514	0.0840124204163544	0.0807987540240774	0.416880533488341	0.219074218917534	0.27612602848514	0.200483683449209	0.736873393792667	0.189749044234223	0.0288298810970946	0.790305485070562	0.118621607883591	0.93343921750415	0.060019296279126	0.0594846585957594	0.41231417962463	0.109164294602661	0.193465884249873	0.194472129247562	0.510407291227296	0.680632110475481	0.28990644677284	0.136057879781396	0.147799743632474	-0.0439503393364095	0.123238591990367	0.293718755228151	0.337569029453732	0.514465804409028
ALDH3B2	0	0	0	0	0	0	0	0	0	0	0	0	0	0	0	0	0	0	0	0	0	0	0	0	0	0	0	0	0	0	0
ALDH4A1	1.86590330735461	1.45868292510973	1.51992157365147	1.97319700721425	1.38586022380492	1.38870519774522	1.45819843627729	1.51992157365147	2.18742558515681	2.15695803376846	1.40312550116013	1.58322236747031	1.95206456528968	1.89046434144419	1.08746682721735	1.35300605783077	1.70168953685558	1.85949861907632	2.07210156516833	1.58048021048726	1.18460322854315	1.95382302373465	1.58342893489205	1.55107619838769	1.83296699681299	1.93171053984975	1.66163905343306	1.66394853639928	1.07674134189619	1.95417644345919	1.83454972562644
ALDH5A1	2.00578236416304	2.53009973511165	2.38704767638872	2.55795378504078	1.97663934372693	2.52201795845744	1.97245747084792	2.38704767638872	3.25319491527787	2.76714989983819	1.72266396513017	2.55390123954369	2.8016583100067	2.95302206231726	1.63181851010951	2.86932423232999	1.92721977100171	3.2735151906258	2.6641827672941	2.22827735547154	2.63285901638011	2.64544266124855	2.01605783184237	2.05628032135031	2.28039209660206	2.73845525997014	2.4054864651157	3.25426778950127	2.97247038532559	2.34386060320849	2.92077010592907
ALDH6A1	2.07542794364654	2.00061242460646	1.87261325545364	2.25175905140202	1.70374487524212	2.23120329829317	2.86289139501688	1.87261325545364	3.44162226346404	2.87623866688363	2.13714449603493	2.2098727108643	3.136220321547	2.23162696417265	2.33226171676513	2.74657345637271	1.65421371108164	3.11498200784275	3.03069278329595	2.15107011489342	1.83741239975741	2.47783062015939	1.88846134300204	1.75559282068137	2.61867069189259	2.80517056341072	2.60725490876456	2.64814648707924	2.81919910015526	2.68440383036275	2.89633070499737
ALDH7A1	0.707379767566311	0.6412219032919	0.988254350785506	1.08706719043241	0.402575964370109	0.872297576321041	1.54967765545998	0.988254350785506	2.08230186135629	1.78348072804977	1.05103752320493	0.365776868421938	1.81866207162932	0.998092841573061	0.955294553919217	1.099152817103	1.12133435578829	1.66296819228092	1.82283555481683	1.39441299983678	1.06042853815671	1.71626419780023	0.691195939636814	0.78528030373717	1.10419670526064	1.38558615563394	1.71067792613116	1.32598558554559	1.91829124623911	0.992854141060201	1.30400597089964
ALDH7A1P1	1.68833026122432	0.0498366199120533	0.0498366199120533	0.805493368411985	0.0498366199120533	0.159359886489315	0.498535785559361	0.0498366199120533	0.0176128025329209	0.1369657253676	0.151854567409629	0.0176128025329209	0.0176128025329209	0.0176128025329209	0.0176128025329209	0.0176128025329209	0.0176128025329209	0.0176128025329209	0.427945763695928	0.0176128025329209	0.0176128025329209	-0.0320347744593063	-0.0320347744593063	-0.0320347744593063	-0.0320347744593063	0.403449912643159	-0.0320347744593063	-0.0320347744593063	-0.0320347744593063	-0.0320347744593063	0.403033209507847
ALDH7A1P2	0	0	0	0	0	0	0	0	0	0	0	0	0	0	0	0	0	0	0	0	0	0	0	0	0	0	0	0	0	0	0
ALDH8A1	0.696936062220473	0.662510991524929	1.63614583526613	0.992057626206011	0.91546184466436	0.352921007253524	1.10999675850225	1.63614583526613	0.761562195843353	0.401502697468154	0.412562784929435	0.315670910910323	1.03381662024272	1.17584505365789	1.69845350814512	0.992116492287075	0.482707042050528	0.948415447853732	0.315670910910323	1.18954794871602	0.315670910910323	1.34070618848091	0.972396788438338	0.579421063563405	0.486699706973579	0.291402920758812	1.823521283642	1.2742683572261	0.541800168451767	0.17893780883825	0.618318547072295
ALDH9A1	3.13540325156235	3.84354264336578	3.45345511860774	3.59538129665188	3.44333357645911	3.14859082249322	3.42072117875261	3.45345511860774	4.16312630793088	3.50856230903371	3.95302322010422	3.52548905676558	4.54518769675814	4.4784355817962	2.69466303064426	4.74970200213875	3.24329615572532	3.89344044542427	3.93837801928439	3.2786677692418	2.98968901606751	3.71548884096172	3.14463907099711	4.19001386593563	4.06428075375926	3.70071710593312	3.75910956560625	3.17350717043764	3.71240072390064	4.29353663267338	3.7597384607791
ALDOA	2.07389518502586	0.692977509748667	1.14964507053511	1.36088784050416	0.52198626901833	1.27864294862279	0.450724512734098	1.14964507053511	1.31828667633531	0.641792256517197	1.00507101808781	1.35807415357134	1.47610747822842	0.808535475365109	0.579120787109175	0.611420143697637	0.785431371122177	1.16048329826415	0.765464318602416	1.02221739941124	1.2485208955656	1.35502140211979	1.18671891354458	0.992777981903025	0.408367693311344	1.16311049609304	1.68089394845999	1.04787151218259	0.637572609961725	0.360816694182518	0.778980713795066
ALDOB	0.340088802193933	0.22739179100602	0.22739179100602	0.283557836353355	0.632602943199295	0.22739179100602	0.22739179100602	0.22739179100602	0.989872981735754	0.321301705972585	0.203103910187781	1.13769941051597	0.203103910187781	0.323014202166316	0.203103910187781	0.897041704797832	0.853209239486485	0.203103910187781	0.360524856293007	0.371075418352268	0.262295739356115	0.730903266008124	0.635608740311927	-0.305421343542915	0.775191965696911	0.38098645613899	0.585509669877316	0.505910879031957	0.554392862498613	0.798671214593025	0.436221469770556
ALDOC	6.27898775192682	5.73711215887775	5.81658795571249	5.53382499535347	5.17939496714525	5.64028994683501	4.92657014672157	5.81658795571249	6.13173074230029	5.42902066069675	5.99772509495508	5.95738178685397	5.27847728355154	6.24236832601763	4.40523584344386	6.05686974210232	5.23385604626831	5.68116948320168	5.46254931707899	5.34129110693505	5.00104025703483	4.6337320366739	6.07730325352751	6.17253742812777	5.6268802134865	5.99342248200926	4.47066767894477	5.20481161006352	5.88672927655798	5.61307966024369	5.96958794141094
ALG1	1.21604456706875	0.491524640899174	0.431220739067268	0.168189314830426	0.244345173489996	0.322569729417173	0.519807384726619	0.431220739067268	0.182395095908841	0.71481579738662	0.533160902117578	0.182395095908841	0.790433634778587	0.391799132581163	0.223418634606344	0.313862549666285	0.227155718964727	0.618859262178122	0.242210561144218	0.182395095908841	0.225749527220197	0.383809235082415	-0.00194101320432555	0.292914212841207	0.197204800139882	0.366778165390855	0.451688843522066	0.452961235931117	1.0666653024175	0.13650466401668	0.561066802779761
ALG10	0.125753243126371	0.239098275307395	0.510720833914008	0.122882345059742	0.476072591488077	0.0715498382933447	0.203815740316665	0.510720833914008	1.0101605211927	0.425416282171305	0.283190603231115	0.892199505986337	-0.00909752413751702	0.808017417990682	0.470413244904113	0.622678481727605	0.254041039151941	0.530951795002704	0.769207850246229	-0.00909752413751702	0.150982746251028	0.00964134083792151	1.09490571191864	0.00964134083792151	0.212926816078829	0.596711833834965	0.53604653506592	0.590332099190393	0.62960820671682	0.422975458348065	0.596239605288039
ALG10B	0.142323607211326	0.177432385259933	0.856401575675569	0.617722336942799	0.51511162313369	0.330730833066685	0.542480265382403	0.856401575675569	0.662356587269293	0.78266287474653	0.610159155760157	0.329491304021903	1.08261006288516	0.554873306323643	0.264940907327162	0.665940500344663	0.165386705998611	0.468125920121471	0.587369314938125	0.375088520540723	0.480619965970864	0.0710500528687404	0.387779226055244	0.796261904239162	0.504702453821438	0.795102772056177	0.0710500528687404	0.478783383641956	0.927205645775914	0.477503125860108	0.811719532680282
ALG11	0.471648041872463	0.229713795651205	0.202969528790402	0.495786172402576	0.121481959764457	0.0785450746545726	0.119193963158065	0.202969528790402	0.160919167421073	0.868503491977673	0.00541368202390086	-0.0168635653004536	0.698573371922253	0.0608704520019159	0.0877067914579206	0.372223291184719	0.232163033840329	0.479564467687069	0.869714223703433	0.326370905232103	0.28525110433509	0.310946338194746	0.637797381841037	0.0352104551613235	0.297500814614871	0.0810167863345384	0.86673477182155	0.561363800216091	0.244454998633094	0.132237066404389	0.124370597222535
ALG12	0.543403789347414	0.105674031098781	0.0698588123204195	0.258174707076523	0.413715161248432	0.177453968725632	0.0617070221672241	0.0698588123204195	0.116042461132689	0.0959412706738601	-0.00114666115368137	0.48150558584602	0.10618049664082	-0.00114666115368137	0.0886355496488508	0.145240766474907	-0.00114666115368137	0.635612876120825	0.588024828872818	0.375970147552134	0.482678063479691	-0.011312310649668	-0.011312310649668	-0.011312310649668	0.141616700385671	0.695367406362379	-0.011312310649668	0.595784903346503	0.47541004536601	0.081938966266143	0.397272974100211
ALG13	1.748145430646	1.52775379566173	1.72209463113465	1.47908014674392	1.86082045842055	1.43614905929007	1.91478716528744	1.72209463113465	2.52747671364719	2.16655544289891	2.37468866839204	1.16625307142394	2.8067864838351	1.69442230306511	1.44110094233793	1.89265645031204	2.04364622024579	2.79378604127367	2.40359085228657	1.03475267381668	1.12693083863546	1.66108198295995	1.71806299766335	2.03799596356319	1.58313195882905	1.68456011444625	1.72969015009163	2.29175354944001	2.95921087766659	1.83042771873746	1.89437379633538
ALG14	1.25882496988922	1.79443181467164	1.50258411619282	1.19265080825514	1.22505795826103	1.27553908026309	0.816074706503138	1.50258411619282	1.5279605649008	1.44719524820328	1.27334276180359	1.56182330039686	1.13765911932219	1.73510257734923	0.796389818824147	1.79964443038205	1.60406583764713	1.47302219088204	1.32404790131581	1.06071696057541	1.70136736059849	1.32347963021201	1.01915732192174	1.69542275215805	1.48816826871146	1.63459356224481	1.5632787732412	1.17418424301877	1.58308857370741	1.50356031198439	1.62700068250876
ALG14-AS1	-0.0580886201300682	-0.0580886201300682	-0.0580886201300682	-0.0580886201300682	-0.0580886201300682	-0.0580886201300682	-0.0580886201300682	-0.0580886201300682	0.161610295373317	1.62965985670149	-0.0318437627675566	-0.0318437627675566	0.879275151982981	-0.0318437627675566	-0.0318437627675566	-0.0318437627675566	-0.0318437627675566	-0.0318437627675566	0.353498658958754	-0.0318437627675566	-0.0318437627675566	0.129824803908207	0.129824803908207	0.129824803908207	0.684668157030331	0.129824803908207	0.129824803908207	0.129824803908207	0.129824803908207	0.129824803908207	0.129824803908207
ALG1L10P	0.0734477148859648	0.0734477148859648	0.0734477148859648	0.0734477148859648	0.0734477148859648	1.07930100723616	0.0734477148859648	0.0734477148859648	0.11802424175265	0.11802424175265	0.11802424175265	0.11802424175265	0.11802424175265	0.11802424175265	0.11802424175265	0.11802424175265	0.11802424175265	0.11802424175265	0.11802424175265	0.11802424175265	0.11802424175265	-0.125450914181912	-0.125450914181912	-0.125450914181912	-0.125450914181912	-0.125450914181912	-0.125450914181912	-0.125450914181912	1.14092875829342	-0.125450914181912	1.01175754354173
ALG1L11P	0	0	0	0	0	0	0	0	0	0	0	0	0	0	0	0	0	0	0	0	0	0	0	0	0	0	0	0	0	0	0
ALG1L2	0.241596766357416	0.138290828267499	0	0	0	0	0	0	0.421660872112253	0	0	0	0	0	0	0	0	0.515997234199118	0	0	0	0	0	0	0	0	0	0	0	0	0
ALG1L3P	0	0.458195435124786	0	0	0	0	0	0	0	0	0	0	0	0	0	0	0	0	0	0	0	0	0	0	0	0	0	0	0	0	0
ALG1L5P	0	0	0	0	0	0	0	0	0	0	0	0	0	0	0	0	0	0	0	0	0	0	0	0	0	0	0	0	0	0	0
ALG1L8P	0	0	0	0	0	0	0	0	0	0	0	0	0	0	0	0	0	0	0	0	0	0	0	0	0	0	0	0	0	0	0
ALG1L9P	0.412940774350696	-0.0117411522235007	0.119316453980951	0.0271277881046061	-0.0117411522235007	0.00763760504092445	0.0813114945537389	0.119316453980951	0.458488728429163	0.330544403919122	0.10398947228803	0.0499549749755283	0.276543913909833	-0.0107154920343601	-0.0107154920343601	0.0323196340625568	0.091831262140539	0.492148222316528	0.409389532075345	0.0497369158194951	0.308381558439668	0.0363838193377362	0.336449629632058	0.0943561280005815	0.0363838193377362	0.447635128212139	0.360675363996347	0.140851094356126	0.185715134575246	0.0363838193377362	0.211413785868552
ALG2	2.9598813245617	3.49960537335868	3.16916467768838	3.0635600288748	2.94173815237187	3.07591655980333	2.96966623329163	3.16916467768838	3.24437377422593	3.23303985796896	3.21457284194489	3.32752714581768	2.96767067985982	3.26856979777549	2.6667994487535	3.50877048435877	2.35914261865517	2.49856163650627	3.26031164779673	2.97941676352366	3.22120643247874	2.74420441678765	2.68611844024803	3.23772564095034	3.268643824435	3.01395608130074	3.01648905946334	3.14393270899096	3.32711116549267	3.41372408599312	3.03635630531505
ALG3	2.38644115244376	1.6477989261408	1.81798161750804	2.09153524095214	1.50829443674323	2.37342170574344	1.79297379540299	1.81798161750804	2.35726340893662	1.89359217446144	2.21484313007645	1.60634555460775	2.54945542988626	2.25927261298016	1.79218594871797	1.8084625503874	1.5514727712956	1.95721467107941	2.00175628688788	1.67650530522018	1.50295101656353	2.48968485811375	1.25780307287205	1.90394437779445	2.27195858487276	2.14234047245036	2.21882811152848	1.96931824338715	1.71197265944717	2.19140339940508	2.11504485443971
ALG3P1	0.00204942259909733	0.00204942259909733	0.249615935967309	0.00204942259909733	0.00204942259909733	0.00204942259909733	0.00204942259909733	0.249615935967309	0.00477344464162882	0.00477344464162882	0.00477344464162882	0.00477344464162882	0.00477344464162882	0.00477344464162882	0.00477344464162882	0.00477344464162882	0.00477344464162882	0.416430796188984	0.00477344464162882	0.00477344464162882	0.00477344464162882	-0.0066795320246625	-0.0066795320246625	-0.0066795320246625	-0.0066795320246625	0.377885404975512	-0.0066795320246625	-0.0066795320246625	-0.0066795320246625	-0.0066795320246625	-0.0066795320246625
ALG5	1.73836930151307	2.53200421612029	2.38291395765586	2.1993784197076	2.17623645474022	2.41656411132967	2.09837001711219	2.38291395765586	2.7610582542582	2.44212409059884	2.77568034343918	2.4299647113298	2.68062332430546	2.98011233200422	1.20075921330534	2.51914247376639	1.71282575879644	2.10914202693603	2.31682434731355	2.3568712752097	2.11541837762949	2.11915786219513	1.59530830979119	2.34272689799891	2.50727961293367	2.69833133315858	2.49875507534301	2.57899221869451	2.62675865220257	2.21928690766462	2.55227787297667
ALG6	0.73831097862125	1.42157746216878	1.52289397834299	1.09489882453148	1.11674858675303	1.13493588015142	1.24266189439118	1.52289397834299	1.94540063647453	1.77656698213329	0.844395459161577	0.910967825675197	1.0366153993311	1.7294295284602	0.955542382762547	1.93846584687375	0.704552651435427	2.07516969555075	1.17524484580201	1.27137216984724	0.87124321282389	1.38471777941487	1.81410131886076	1.74460326452363	1.33453055853987	0.419114911876265	1.36621674788857	0.770022905013676	1.96266589768661	1.499910869767	1.05941122906585
ALG8	2.67097524626471	2.91780041353352	2.76731460895268	2.88605367739069	2.36087292168164	2.71102211268423	2.61588555388678	2.76731460895268	3.5962197953985	2.74129520467784	2.83714923715042	2.42659459032622	3.13433257374467	2.99817180001317	1.7148712289227	3.52482172756053	2.67857408969633	2.61881696683275	2.62640721952203	2.29278462226499	2.29325667755779	2.91834975484326	2.53083702733508	1.79328943940429	2.96696698858913	2.38863437239288	3.19114257955195	2.45329366096051	3.47126728902758	2.95244852332008	2.35546025466368
ALG9	2.02868084809831	2.09649772353046	2.32864763096237	2.37716554577641	1.80846150578869	1.70431114595012	1.63233520102681	2.32864763096237	1.55993909034106	1.24450235897369	2.27429246283972	1.90701858658675	1.2428843837546	2.04977157482396	0.246937062554814	2.33789002550035	1.76109630527793	1.93678493043999	1.66429523790123	1.70895561734157	1.46254300097977	1.37368048845234	1.8422338260425	0.782870389616174	1.67022067311841	1.87276306518408	1.28102870533758	1.86310145079067	2.01248785195778	1.81801987160847	2.02501204600481
ALK	0.145308454952851	0.395014358895135	0.218256434131119	0.765139664069875	0.455616637565407	0.208713486752944	0.116600526169919	0.218256434131119	0.554216227083469	0.835798276570895	0.611747315773822	0.0120540180526502	0.250649911705077	0.686266467750001	0.213096648901413	0.829738344747431	0.161439937383132	1.19156433536182	0.569485180934883	0.222570132654492	0.256137005058802	0.134135551017016	0.312495681454317	0.189650058797328	0.613070043099512	0.246463572684443	0.247086297936214	1.50616622777195	0.966820801733348	0.521119933282875	0.204039053515261
ALKAL1	0.14290606634744	0.14290606634744	0.14290606634744	0.14290606634744	0.14290606634744	0.14290606634744	0.14290606634744	0.14290606634744	0.952868961992164	0.119119780398447	0.119119780398447	0.119119780398447	0.119119780398447	0.119119780398447	0.119119780398447	0.119119780398447	0.119119780398447	0.119119780398447	0.119119780398447	0.119119780398447	0.119119780398447	-0.133897217545143	-0.133897217545143	-0.133897217545143	-0.133897217545143	0.164199464196717	-0.133897217545143	1.0369537746579	1.25105881804835	0.185915371977593	-0.133897217545143
ALKAL2	0.0651045227264466	0.385746968322883	0.211866929045839	0.0651045227264466	0.626244202067853	0.0651045227264466	0.0651045227264466	0.211866929045839	0.0417216521025147	1.42712419322196	0.0417216521025147	0.346129150367034	0.643716854319785	0.0417216521025147	0.147246782615709	0.158491182824367	0.859471689249627	0.0417216521025147	0.651904381247694	0.345142623341926	0.840800341211379	-0.0612977488144375	0.891033348893301	0.478094339375921	0.886070296773288	0.632356640487114	-0.0612977488144375	0.309795360104548	-0.0612977488144375	0.386103565798303	0.838086379623764
ALKBH1	1.12280982886214	2.0394308380835	1.19170023303864	1.74020268623253	1.07197555302094	1.01866473941211	2.16009651975024	1.19170023303864	2.49635031264148	1.95451299899856	1.59170642359985	2.00997128690679	1.79765980274844	1.94297475983509	0.922310787533939	2.3593223182779	1.22657345850958	2.03435055737763	2.21120659601257	1.46273407337491	0.594239651764627	1.32418857608857	1.13651654807019	1.95973771395537	2.03139832076798	1.86799815458665	1.27595769112981	1.66605810115291	2.23504684568358	1.86388223666401	2.02685127694715
ALKBH2	1.23821580894852	1.10290140813128	1.05849188834443	1.11343414584524	0.690253707435913	1.10757342353231	1.07732918866702	1.05849188834443	1.17291927264976	0.944746023318	0.910945114745299	0.51153013879033	1.31508604541183	1.67451927386284	0.604998769113621	1.02475057352031	1.46073950470058	1.34824932961636	1.37059346012895	1.34201108361959	0.935872631630661	1.04390567871024	1.48819103330143	0.906966715425301	1.13935351761023	1.594937092289	1.1913710228754	0.736753817437394	1.06376137119336	1.12101483038436	1.74933829736986
ALKBH3	2.51019514537956	3.17676553577866	3.84083122817521	3.21025037506636	2.55389663157964	3.06665443538671	2.6530044521759	3.84083122817521	3.23940446883612	1.74873082149642	3.56314315287852	3.0174829765198	1.73391105290564	3.55570201835174	2.06219656977435	3.72844557386615	2.64506426573919	2.5416336273038	2.74704444441428	2.11515961948486	2.94740130112621	2.12904416485763	2.6955304572932	2.23554025333988	2.82136464902343	3.22509527231873	2.10566068159927	2.84753221344411	3.48751606596456	2.92014058757064	3.1146240157103
ALKBH3-AS1	-0.00614263356209463	0.0844757358240164	0.301428165923012	-0.00614263356209463	0.142045275786191	0.0743771330557877	0.414065109679599	0.301428165923012	0.196212268068577	0.16310374852774	0.0935561659197663	-0.00557580839565297	1.16992200908244	-0.00557580839565297	1.52774106277417	0.243327332338565	0.239482965314533	0.672892874098772	0.478340637092104	-0.00557580839565297	-0.00557580839565297	0.687601927511281	0.930787412731994	0.440587393151757	0.0370043306796307	0.46382898335576	0.0370043306796307	0.0370043306796307	0.0370043306796307	0.0370043306796307	0.757544253103019
ALKBH4	0.448762253887016	1.00727148650564	0.830587941382132	0.887835222258366	0.448762253887016	0.548886707981116	1.26950755080508	0.830587941382132	0.704079836693958	0.453390216842392	0.791109930151298	0.453390216842392	0.684014838880055	1.20821540228541	0.554507947814561	0.932202669726613	0.453390216842392	0.453390216842392	0.847388796069731	1.63547870589491	0.749086745406038	0.731477551575521	0.565699058489209	0.921642003093081	0.111858191502435	1.28354660400822	0.757244079197285	0.895171752919448	1.31084663615442	0.397602982353375	1.29978832854373
ALKBH5	4.02561610282282	3.5044608683538	3.02299690868278	3.67268482695602	2.85835959604409	3.04501219412094	2.94968247934436	3.02299690868278	4.06357116292872	3.40305466266148	3.2675085313246	3.40087776003781	4.0061398959833	3.69340815430242	2.3157208772833	3.71756620157955	3.92030775118676	3.59522251730036	3.49954726897166	3.38120444582444	3.09313994132622	3.72135315245748	2.6196284260502	3.09998378212461	3.8049990376188	3.76992252684875	3.73574246218674	3.47876718003461	3.35119457289433	3.84925918707114	3.75479101113732
ALKBH6	0.943982588012076	1.25204943636281	1.340663444551	1.31858590682263	0.878967621212659	1.2273608211323	0.76136814502406	1.340663444551	1.57133390178169	2.20677383041363	1.1065029267788	1.13636464075487	1.28541715940302	0.99303311125882	1.63394047354301	1.75660849441169	1.12937571055027	1.26765802815502	1.26547955073553	0.97227802072372	1.36278719719671	1.82734688914082	1.00788281835104	1.00747390888873	1.14712472798275	1.66062697751344	1.45606371053003	1.60319709361929	1.53739877866215	1.18367930290434	1.72512721111172
ALKBH7	2.98618267542248	1.45677438932484	1.71605727096849	1.42229661792656	1.07377941160545	1.55786379133745	1.30068343347961	1.71605727096849	2.29821597580675	1.46927143173535	1.09648367511874	1.09648367511874	1.50365049742361	1.30110490311882	1.58462516331086	1.76117784151474	1.87017726322226	1.33017891028849	1.57676234795585	1.09648367511874	1.09648367511874	0.807606310832028	1.60425703758782	1.20233944417884	2.28926318289394	2.01675237378906	0.995695290515713	1.46826933628547	1.88761183761777	2.07610116274454	1.9472913281356
ALKBH8	1.14175194004567	1.70506864112335	1.6399821351564	1.70858719896503	1.18002260790488	1.11432931138851	1.28373756422437	1.6399821351564	2.01879394018889	1.67349461176755	0.957049210897318	1.26878005805137	1.08257086175937	1.77165255034559	0.9257962216293	2.34812509759531	0.911600705465331	2.19024888082561	2.00028775860393	0.866315254146035	1.77804999592695	1.6164009514629	1.46907454203262	0.839608759519736	1.41798029265082	1.60620417022986	1.3794940436805	1.12261787895803	2.60220743842673	1.46476507957496	1.72478515219626
ALLC	0.0458386920789093	0.0458386920789093	0.0458386920789093	0.0458386920789093	0.0458386920789093	0.238395935499194	0.0458386920789093	0.0458386920789093	0.584270411565004	0.0276083704042038	0.0276083704042038	0.0276083704042038	0.0276083704042038	0.0276083704042038	0.469110218398763	0.0276083704042038	0.137329116674415	0.0276083704042038	0.17321825666166	0.0276083704042038	0.0276083704042038	-0.0415102717110754	-0.0415102717110754	0.111614713387181	0.344341504776675	0.622071494074427	-0.0415102717110754	0.219517310917483	-0.0415102717110754	0.1346694016388	-0.0415102717110754
ALMS1	1.74143769162078	1.28757387311724	1.57293226032624	1.55516420260427	1.63906318281132	1.20884154609306	1.57490759840659	1.57293226032624	2.54546215713287	2.07135269839208	1.88131479891404	1.64552587382431	2.45751931414821	1.80593905086442	0.967447968887191	1.86327602430693	1.27760919245852	1.86419641265564	2.03001743051486	1.60794464758147	1.4179063588933	1.33172037841736	2.31120198506643	2.32439063801017	1.59037832355755	2.01131774853433	1.18071814265433	1.86016720681605	1.44477714716935	1.51470060260048	1.79680949265935
ALMS1-IT1	0.954483469058629	0.0536560912045512	0.0939765231528651	0.168539317233095	0.847291713815993	1.45492546656517	0.853781384902249	0.0939765231528651	0.495902493739098	2.00758316271955	0.0668507143967783	1.04153490049633	0.556052374412862	0.0491067194479994	-0.0385883340030754	0.315493454733701	-0.118753239736028	0.718238216556171	0.920956345881599	-0.118753239736028	1.21742439495039	0.457612709944855	0.457612709944855	0.457612709944855	0.457612709944855	0.457612709944855	0.457612709944855	0.457612709944855	0.457612709944855	0.457612709944855	0.816538957578753
ALOX12	0.941272077548406	0.638693524608659	0.225427260780342	-0.0272469719704968	0.131062851458099	0.696644792151361	-0.0129082764632504	0.225427260780342	0.442048557764173	0.0542140863806217	-0.00179960918375632	0.401140905755376	2.30913306328518	0.117520055483144	1.54081061795471	0.177229466139775	0.0551770757835877	0.145122874699876	0.537182151422358	-0.0809071991546984	0.3151211534309	0.313151410412917	0.313151410412917	0.313151410412917	0.798342156022376	0.313151410412917	0.313151410412917	0.313151410412917	0.313151410412917	0.865208967514382	0.313151410412917
ALOX12-AS1	0.944839986937285	0.178166365661079	0.346889702530627	0.200417347023584	0.195276535914225	0.68658892604025	0.544123737322325	0.346889702530627	0.776986555814408	1.09216719033523	0.722169276101862	0.200038312243152	1.63358598707769	0.203994628199342	0.72108558330537	0.59402427920331	0.263629487309024	0.950932688681097	0.711895101320958	0.744350594671697	0.105518635497627	0.316314836639692	0.93676284259714	0.709394184569847	0.439695492204772	1.17946263873796	0.264918464353068	0.404581441619529	1.17487642261351	0.410599142701566	0.876217610768477
ALOX12B	0.204310493691115	0.477637172213326	0.204310493691115	0.204310493691115	0.287215991138167	0.372478388532434	0.667930768529535	0.204310493691115	0.16902400139575	0.512012002949173	0.276145267086009	0.16902400139575	1.26582930914857	1.47731083065181	0.16902400139575	0.793515322677254	0.16902400139575	0.279844460320598	0.16902400139575	0.427181021014826	0.16902400139575	0.770931497669698	-0.0588927941244421	-0.230454493188329	0.321026790174221	1.11976290361813	0.425400093161294	0.0233500004429099	0.942293605698647	0.463231749039605	1.02944717410371
ALOX15	0.114173921669485	0	0	0	0	0	0	0	0	0	0	0	0	0	0	0	0	0	0	0	0	0	0	0	0	0	0	0	0	0	0
ALOX15B	-0.0567584258940927	0.131185220307054	-0.0567584258940927	-0.0567584258940927	-9.96898300008207e-05	0.0584935298277157	0.0848433960650836	-0.0567584258940927	1.29308693524163	0.0249814112345355	-0.0399079666942796	-0.0399079666942796	1.01195898626988	0.0259384167940732	0.020079269976043	0.0265817118159281	0.0254628830281093	0.232335282787055	0.0470196888316093	0.528580579634528	0.531416567933745	0.132056663554149	0.132056663554149	0.132056663554149	0.90095368845344	0.132056663554149	0.132056663554149	0.132056663554149	0.398068607138701	0.365968775230433	0.132056663554149
ALOX15P2	0	0	0	0.0997821538232633	0	0.0985773919585332	0	0	0	0	0	0	0	0	0	0.110130277316939	0	0	0.4797018263806	0	0	0	0	0	0	0	0	0	0	0	0
ALOX5	0.741104250288201	0	0	0.148502671211556	0.0956549769592232	0	0	0	0.247673159861117	0.253617200642194	0	0	1.11543361187904	0.0569636987730653	0.426791694306024	0.111917977113749	0	0.240111318873983	0.210915608847472	0	0	0	0	0	0	0	0	0	0	0	0
ALOX5AP	1.07396084725032	-0.200216719332051	0.979650035208449	0.0952217413760778	1.5928462853934	0.0919784164012837	0.787055859325892	0.979650035208449	2.72063312463266	1.69946133577707	-0.060970519979404	2.61598971714109	2.83435365322304	0.127619163418624	1.38621737664369	0.298887759105834	0.615977880752669	0.35383184942479	1.90239876066518	1.53625077858077	1.5827426650352	0.500680615534566	0.500680615534566	0.500680615534566	1.71884435582903	2.23893507817459	0.500680615534566	0.992975609978876	2.36348481352817	1.45609739072148	2.03048939327141
ALOXE3	0.48018143448429	0.939634793297229	0.293204802637239	0.178489712816175	0.174580071864833	0.11118130806421	0.11118130806421	0.293204802637239	0.893711396782464	0.369809968817403	1.11110401798991	0.100655784837288	0.100655784837288	0.310464246236326	0.100655784837288	0.436636992000788	0.243190465923201	0.604356010393202	0.100655784837288	0.100655784837288	0.171586724132336	0.0488258371908263	-0.140864049827438	-0.140864049827438	0.596907880506816	0.670804440867694	-0.140864049827438	0.42660371449886	1.07132926682709	0.576933829845116	0.670251035057586
ALPG	0	0	0	0	0	0	0	0	0	0	0	0	0	0	0	0	0	0	0	0	0	0	0	0	0	0	0	0	0	0	0
ALPI	0.00539716070789507	0.00539716070789507	0.00539716070789507	0.0977265208247881	0.00539716070789507	0.00539716070789507	0.00539716070789507	0.00539716070789507	0.00972538052101911	0.00972538052101911	0.00972538052101911	0.00972538052101911	0.00972538052101911	0.00972538052101911	0.00972538052101911	0.00972538052101911	0.00972538052101911	0.00972538052101911	0.00972538052101911	0.00972538052101911	0.00972538052101911	0.180573317181199	-0.010423727864855	-0.010423727864855	-0.010423727864855	-0.010423727864855	-0.010423727864855	-0.010423727864855	-0.010423727864855	-0.010423727864855	-0.010423727864855
ALPK1	0.355383947244767	0.414872595096042	0.0606228486044071	0.294193214579571	0.0497055949380058	-0.0195145858493241	0.317367536666701	0.0606228486044071	1.16822823950057	1.07399904975285	0.475830792094668	0.032009928885368	1.73937940005509	0.509693948680332	0.635372775479592	0.498519544067267	0.424936543016447	0.718550006249965	0.995522902548779	0.449489356824897	0.815574691963965	0.787204538472255	0.552972017523712	0.655626184283162	0.808174880330338	0.82848863161397	0.4819108152914	0.4819108152914	0.563142279472978	0.908856513605981	0.776689014212284
ALPK2	0.0419360418537219	0.022976646946534	0.0289997193205375	0	0	0	0	0.0289997193205375	0	0	0.0252161729559564	0	0	0	0	0	0	0	0	0	0	0	0	0	0	0	0	0	0	0	0
ALPK3	1.15949683976526	0.197157451480096	0.411341456636548	0.587739282914353	0.328110424913868	-0.108915458354465	0.369544867105354	0.411341456636548	1.59667339228595	0.993497048813737	0.4485180035264	0.461037719231131	1.10310019053446	0.104994528466942	0.0104197546070102	0.741116715570865	0.288365788106309	1.13067310566658	0.91139958273042	0.756570225329259	0.828293964172072	0.49081052173855	0.308407074707364	0.361043299016263	0.666115798163175	0.56188873550972	0.308407074707364	1.391898538858	1.19909299534426	0.795393308134445	0.725228870609005
ALPL	0.84794445787541	0.0932003597253295	0.0121313013998792	0.153413390150302	0.0121313013998792	0.215535266321395	0.0121313013998792	0.0121313013998792	0.521241819832214	0.328296419662721	0.228460822245892	-0.0192580461156924	0.148398896928852	-0.0192580461156924	0.359681899623101	-0.0192580461156924	1.25981255835561	1.02597726098757	0.35329380548386	0.999773121733446	0.26060894707741	0.290787471735351	0.0297947874388992	0.0297947874388992	0.514635138712675	0.970341573791827	0.0297947874388992	0.0297947874388992	0.227766681527135	0.827513932922476	1.07386101788288
ALPP	-0.00278746628779875	-0.00278746628779875	-0.00278746628779875	-0.00278746628779875	0.0691161556584192	-0.00278746628779875	-0.00278746628779875	-0.00278746628779875	-0.00574048389315074	-0.00574048389315074	-0.00574048389315074	-0.00574048389315074	-0.00574048389315074	0.0778035439601891	-0.00574048389315074	-0.00574048389315074	0.154504008415017	-0.00574048389315074	0.104493031465886	-0.00574048389315074	0.0746369808872156	0.00844223457685692	0.00844223457685692	0.00844223457685692	0.00844223457685692	0.173181321813674	0.00844223457685692	0.00844223457685692	0.00844223457685692	0.00844223457685692	0.00844223457685692
ALS2	2.17825405950118	2.6448662600239	2.24050209564178	2.29011796477325	2.31584022416918	1.90546252453368	1.8660673658854	2.24050209564178	2.51688592155664	1.97344754032068	2.10120456221764	2.43313115955089	2.21702792831571	2.83561338975787	1.36913744637829	2.88084809777348	1.39368971194605	2.11895193436398	2.40530620702065	2.17387985591252	1.83900785421425	2.20738102531639	1.91184487476045	1.74925030306612	2.46121790236173	2.1179467133574	2.31481270240816	1.79642900726958	2.57666056013653	2.42544212391036	2.06233638730797
ALS2CL	0.638803408510649	0.231159765933392	0.170190233282277	0.15683358636489	0.12406766579267	0.249518496262839	0.12406766579267	0.170190233282277	0.475542539888797	0.55224038839161	0.0924902668129036	0.0924902668129036	0.243766857244818	0.264246677326863	0.307673879749875	0.164260094384451	0.0924902668129036	0.734361313786825	0.438280939381924	0.0924902668129036	0.288863944417004	1.12874457194617	0.469137068030712	0.133756911729762	-0.0815709616126825	0.115985779127581	0.810216537584426	0.0873455035939413	0.241487666438637	-0.0744104066295442	0.210008400337012
ALX1	0	0	0	0	0	0	0	0	0	0	0	0	0	0	0	0	0	0	0	0	0	0	0.732917255638034	0	0	0	0	0	0	0	0
ALX3	0	0	0	0	0	0	0	0	0	0	0	0	0	0	0	0	0	0	0	0	0	0	0	0	0	0	0	0	0	0	0
ALX4	-0.0260184968827747	-0.0260184968827747	-0.0260184968827747	-0.0260184968827747	-0.0260184968827747	-0.0260184968827747	-0.0260184968827747	-0.0260184968827747	0.0259727189671448	0.753579510739577	-0.0158316999565932	-0.0158316999565932	0.930375279478602	-0.0158316999565932	-0.0158316999565932	-0.0158316999565932	-0.0158316999565932	0.063292580263469	0.030621451557594	-0.0158316999565932	-0.0158316999565932	0.0587248446951546	0.0587248446951546	0.610453497581946	0.0587248446951546	0.0587248446951546	0.0587248446951546	0.0587248446951546	0.0587248446951546	0.0587248446951546	0.0587248446951546
ALYREF	1.29212540413374	1.8578106771885	1.63010879260947	1.45085692995305	1.6288392289967	1.52008538475594	1.98436499797245	1.63010879260947	1.88410724287296	1.62118291262512	1.34142069045782	1.67359003896795	2.05845435043691	2.63651377863588	1.57578358783317	1.89177384572482	2.44339274324011	1.55134277972895	1.95923169554206	1.67138421177807	1.60707211737153	2.46261503258412	1.28510485336728	1.58756218248069	2.01074299819208	2.09520814680348	2.36185726528087	1.99909967669289	2.03116012742503	1.85095831161349	2.02165153968263
AMACR	0.734300555865432	1.21054695878208	0.943848065530339	0.836599938095344	0.534337305221315	0.801660689207735	0.602007574740757	0.943848065530339	0.918578843357668	0.898816138999871	0.877835427950711	0.991986860601391	0.525446056264833	0.61205436404639	0.258681652848321	0.688737963334759	0.364683602955687	1.02736179588824	0.495805651416336	1.20441737821884	0.884491057745908	1.02325202685582	0.457784785371575	0.549070953935119	0.99354014070045	0.993472322958261	0.545119690761233	1.02031833368535	0.132167382356794	1.04605624365472	0.9713886139997
AMBN	0.00022476362603694	0.00022476362603694	0.166714712386451	0.00022476362603694	0.00022476362603694	0.00022476362603694	0.00022476362603694	0.166714712386451	0.00907015745454855	0.00907015745454855	0.00907015745454855	0.00907015745454855	0.00907015745454855	0.00907015745454855	0.00907015745454855	0.00907015745454855	0.00907015745454855	0.00907015745454855	0.00907015745454855	0.00907015745454855	0.00907015745454855	-0.0117191283169798	-0.0117191283169798	-0.0117191283169798	0.182798157155066	-0.0117191283169798	-0.0117191283169798	-0.0117191283169798	-0.0117191283169798	-0.0117191283169798	-0.0117191283169798
AMBP	1.00340750448215	0	0	0.273677383831651	0	0	0	0	0	0	0	0	0	0	0	0	0	0.125227546837077	0	0	0.286829807576381	0	0	0	0	0	0	0	0	0	0
AMBRA1	1.66497166274435	1.68034964257256	1.78440992208299	1.54983406145515	1.34808192642961	2.26730184343968	1.15390922748124	1.78440992208299	1.68592409521822	1.68345147166885	1.32659711869879	1.5784870122196	1.92093359349467	1.35009302017325	1.31016790576747	1.75900519971409	1.31990717830408	2.04921634824897	1.77576139815829	1.18777447750532	1.76292318242963	1.93005888750587	1.79345235474945	1.49720614974911	1.44192490867545	1.57058345458473	1.73437059429206	1.7465785684887	1.09288542829207	1.5176104936067	1.69599142058161
AMD1	2.38027563933835	2.97690564302552	2.51493342920314	2.48365123308905	2.41256628436498	2.51901077906601	2.48103540454376	2.51493342920314	3.2015103510235	3.29329743125293	2.6756254320431	2.71222593198382	2.93544031963582	2.97860853772412	2.39343297203493	3.00903008760171	2.52893559644621	3.03083754724591	2.99925784892235	2.72529288755927	2.34511354507391	2.65775996677729	2.48455348481947	2.75811825295326	2.83852512630785	2.80395736688233	2.683828478712	2.74377131208044	3.44765870311681	3.02135705012744	2.73255740994971
AMD1P1	0.0496084737134018	0.0496084737134018	0.0496084737134018	0.615904178643225	0.0496084737134018	0.0496084737134018	0.0496084737134018	0.0496084737134018	0.075530257766206	0.075530257766206	0.075530257766206	0.075530257766206	0.075530257766206	0.075530257766206	0.075530257766206	0.075530257766206	0.075530257766206	0.075530257766206	0.075530257766206	0.075530257766206	0.075530257766206	-0.0792820273944106	-0.0792820273944106	-0.0792820273944106	0.773404422598945	-0.0792820273944106	-0.0792820273944106	-0.0792820273944106	0.596525865293641	-0.0792820273944106	-0.0792820273944106
AMDHD1	0.184026356350969	0.50275489657946	1.13958845996388	0.702390931934463	0.395746035926017	0.644624290514391	0.530579892348517	1.13958845996388	1.19943049823245	0.197307032994997	0.197307032994997	0.431674647439213	1.26001323191358	0.699473164656826	0.197307032994997	0.960947305488829	0.439271478099654	0.197307032994997	0.416637651089393	0.430892151686208	0.197307032994997	0.204568983369647	1.1981368917143	0.682958434741584	0.558552424141464	0.723231918817655	0.446869410479281	-0.307654382792791	0.651018538352641	0.489995441981028	0.779509493850323
AMDHD2	0.356072584426847	0.210847243409872	0.210847243409872	0.210847243409872	0.210847243409872	0.282145998938944	0.29924095915119	0.210847243409872	0.200811876407678	0.200811876407678	0.200811876407678	0.200811876407678	0.369087948548012	0.279940356837351	0.200811876407678	0.200811876407678	0.200811876407678	0.200811876407678	0.305626360518422	0.609096656943033	0.276905829601614	0.754649728912965	-0.207876082875999	0.189745213867637	0.792768680416583	0.427567544295928	0.464522831049741	0.166458637574801	-0.207876082875999	0.0528180152355019	0.427105848011479
AMELX	1.78094206347684	0.0680026952080445	0.0680026952080445	0.297725683342961	0.0680026952080445	0.0680026952080445	0.0680026952080445	0.0680026952080445	0.0731961293414599	0.0731961293414599	0.0731961293414599	0.675997998272503	0.0731961293414599	0.0731961293414599	0.0731961293414599	0.325337770139468	0.0731961293414599	0.0731961293414599	1.15937624739816	0.0731961293414599	0.314295439477822	1.00663970430949	-0.115714108503326	-0.115714108503326	0.655412120430091	-0.115714108503326	-0.115714108503326	0.615400975926953	-0.115714108503326	0.737690198491137	-0.115714108503326
AMELY	0	0	0	0	0	0	0	0	0	0	0	0	0	0	0	0	0	0	0	0	0	0	0	0	0	0	0	0	0	0	0
AMER1	2.52768831584416	2.25254509553797	2.09927065705068	2.31376552214747	1.98786871762999	2.38697682599613	1.93705118582533	2.09927065705068	2.34039165110294	1.70108208908089	2.19607588364345	2.04862349237945	1.73529041550364	2.41244815787687	0.726089666451795	2.44026884959891	1.60985459502141	1.29823627033646	2.18260409671366	1.32679134162064	1.73767204779612	2.16201585106433	0.910152305335507	1.78302587351128	1.97005536751204	1.60064768453965	1.86764434878453	2.19417309364784	1.8505298004556	2.00619135305636	1.58058818896527
AMER2	1.38525826374214	0.428273980162339	0.235339677067751	1.32934326517734	0.968683375591252	0.805837422469434	1.77632720888063	0.235339677067751	2.39432573701468	2.24735102333553	1.45710690430883	0.631144076731728	2.59406345753856	1.44611935638605	1.44877652618518	0.997631840411249	0.899178549491725	2.32085353281765	2.09865690180434	1.54216364535344	1.63371722103667	1.61092226783556	0.909226328710195	0.909226328710195	1.6993938209433	1.37325877326231	1.78780055882182	2.04180491548377	2.68405153644616	1.51667317778165	1.25556743829972
AMER3	2.05748980594148	2.13506498396308	2.8526860308696	2.3652972929043	2.32410250117053	2.84964355084899	1.81791802148336	2.8526860308696	2.37140006016996	1.94065305711369	1.49933776092665	2.63107740454185	1.77537701669958	2.57509521309566	1.04524162759246	2.36199277228142	2.38309329302541	2.96239232088103	2.07378634193345	2.47598646591641	2.14596111663988	2.41681491500004	1.34271605417019	1.81395273484979	2.40536113919296	1.95263053717543	1.701583092109	2.68219616101821	3.00304559714709	2.19425624740322	1.99904924056799
AMFR	2.62413952558619	3.06520359298925	2.834482478339	2.4806059694958	2.79910493981261	2.36707198306095	2.50712231318671	2.834482478339	3.14685532568571	2.96237962592984	2.98155352806619	2.27085973507221	2.85111159247486	3.40473924823472	2.27282568005712	3.54923519041285	2.52607217544125	2.9481818975064	3.23257135845206	2.50772756259335	2.38412266571498	2.46940842984347	2.43343693959867	2.78876514091843	3.20342299320022	3.33382927126947	2.68165859841356	3.27463617462947	2.94538373501547	3.2281355038767	3.33866377730085
AMH	0	0	0	0	0	0	0	0	0	0	0	0	0	0	0	0	0	0	0	0	0	0	0.245554997958209	0	0	0.565326426375152	0	0	0.277232870369649	0	0
AMHR2	0	0	0	0	0	0	0	0	0	0	0	0	0	0	0	0	0	0	0	0	0	0	0	0	0	0	0	0	0	0	0
AMIGO1	4.02125700139255	3.78445740932718	3.82242687972814	3.8646374927449	3.41305854966887	3.61421065060731	3.35168599439514	3.82242687972814	4.13274596371057	3.64161760351245	3.56050251089287	3.46149239969782	3.16299909272419	3.98207399588685	2.58865855169403	4.21575337557061	3.01337572788278	3.81867108776684	3.51423480528497	3.39453576704437	3.4223585075598	3.49816592833706	3.00154944948485	3.02696633891267	3.70502956595895	3.86797934754655	3.41878907261215	3.6106367610873	3.84509379864682	3.54471718935492	3.87067300562469
AMIGO2	0.184155243613766	1.03884853874468	0.113291543507314	-0.057520927136412	0.00184680778881496	-0.057520927136412	1.29062841047355	0.113291543507314	1.28728065423242	1.09334344840839	0.971667715984788	0.912730034548514	1.35073897898244	0.826215075598996	0.159568179745406	0.894749209685139	0.334475332215232	0.55003832366238	1.14831145335538	1.13955801637142	1.36024558964199	0.206917872735022	0.604184077728002	0.206917872735022	0.969013437874468	0.64516166894481	1.21186001614354	1.3753441105612	2.16338955050666	1.00246213463605	0.64478743094408
AMIGO3	0	0	0	0	0	0	0	0	0	0	0	0	0	0	0	0	0	0	0	0	0	0	0	0	0	0	0	0	0	0	0
AMMECR1	0.0588561673326377	0.100172301901191	0.0836477892871127	0.120361404172743	0.619217376453171	-0.0102781291772008	0.350578500596274	0.0836477892871127	0.559344793901191	0.650593279418507	0.129559945565488	0.25878817308392	0.592233740533048	0.0449278886393137	0.101615799350878	0.301421328115323	0.0443950737832021	0.516956066348947	0.908780915337222	0.257849565678116	0.14056436268916	0.299878661581576	0.356137292028498	0.0485951541169706	0.124208142410776	0.748464023618009	0.0485951541169706	0.400202781744704	0.686311563072987	0.0485951541169706	0.588430283809592
AMMECR1L	1.59691959238139	1.4786071771791	1.00001681107634	1.15960413986454	0.721766789545237	0.892542764893239	0.761593999298555	1.00001681107634	0.854447260506868	2.69166878547976	0.76213435443581	1.07185686327612	2.30864146324933	1.47768267771144	1.71871037340777	1.74480691747532	0.72557550002566	1.30712946629666	1.86070573891027	1.48803459580212	1.3710424213449	0.780084501172197	2.01447222672845	1.40304559379398	1.44677870001305	1.84574026321714	0.533331610530023	2.1065333573747	1.61784339750969	1.33518316899661	1.73763157650498
AMMECR1LP1	0	0	0	0	0	0	0.255618544692719	0	0	1.26995454937887	0	0	0.759409004039895	0	0	0.422139254767562	0	0.918124487915479	0	0	0	0	0	0	0	0	0	0	0	0	0
AMN	0.111496254889929	0.111496254889929	0.111496254889929	0.111496254889929	0.111496254889929	0.111496254889929	0.111496254889929	0.111496254889929	0.104827006733865	0.104827006733865	0.104827006733865	0.328240868153741	0.104827006733865	0.104827006733865	0.104827006733865	0.104827006733865	0.104827006733865	0.104827006733865	0.104827006733865	0.104827006733865	0.104827006733865	0.442028440780424	-0.105872241544455	0.38896187494744	0.125672827654231	0.204186167750369	0.317871468213964	-0.105872241544455	-0.105872241544455	0.0813444774450281	0.0672984554043793
AMN1	2.11333733849377	2.9656750303307	3.01283165953996	2.49796416530959	2.28925822488826	2.78204652437859	2.30269642913437	3.01283165953996	2.39443896601397	1.95806879899878	2.14496884314914	2.65916954973967	1.29970449187956	3.1607025972615	0.108373959643467	3.14998315685137	0.88410914131244	1.22666386587176	2.56785845009946	1.60023459167971	2.15801923948747	1.56952775522044	0.740330569734612	2.17763915640805	1.89157282251199	2.04363920681834	1.90694389207472	1.5655725398801	2.30459567201458	2.25043184124163	2.47176945834049
AMOT	1.78975725685081	1.19224974749954	1.41864310046316	1.50629037635686	1.40238628163374	1.36445168388986	1.83264960692439	1.41864310046316	3.02096311402316	2.50434754434157	1.59917729005538	1.36429113621537	3.07027932728537	1.26017343917171	1.55261938339578	1.60890081443262	1.243079817835	2.54059463590862	2.27489215527629	1.61386119812715	1.68457988170893	1.59684214441987	1.92670885208947	1.08704750148913	1.5089408481609	2.27461136418984	1.51828746396049	2.09655293056276	2.65218337263259	1.65437603109353	2.47590746704935
AMOTL1	1.8331582347847	1.0418792943862	1.67815112645324	1.75570886003349	1.54513743835493	1.06484967852375	1.58453936229473	1.67815112645324	1.98304527299436	2.43048883685394	1.37411200336161	0.925430727130924	2.35525240813279	1.42725403495476	1.705284966099	1.37358341341625	1.44383553590327	1.9637234098798	1.82601941832015	1.92298098366658	1.68478639938705	1.80962634935814	1.02016783756303	1.73771727476412	1.51274941949317	1.57171672084739	1.57327914147513	2.52292040360917	1.62315037907399	1.53421797848524	1.89642147626335
AMOTL2	1.29805151913349	1.04314805175238	1.01257698152966	1.31324791529258	0.84815126253866	1.01760133859927	1.20079156906173	1.01257698152966	1.12410681875273	1.73745675899452	1.50577311534309	0.354340121893785	1.76283670984668	0.682368211715217	0.858142929834346	1.25878608191506	0.263316090433036	1.60097154660524	1.84303286471008	0.789348944419936	1.26358353185195	0.863925872157554	1.11823613833416	0.547894466471827	1.00656422372109	1.35882083518657	0.906518821282091	1.81378325242922	1.92207323112277	1.01594516589999	1.11830473479841
AMPD1	0	0	0	0	0	0	0	0	0	0	0	0	0	0	0	0	0	0	0	0	0	0	0	0	0	0	0	0	0	0	0
AMPD2	2.52398269650953	2.20139792749694	2.12885936513513	2.13163676868782	2.03206904439652	2.47951747632269	1.83145454374536	2.12885936513513	2.27139560148314	2.14352393042012	2.31168233222229	2.33084043847877	1.33828846617896	2.11276346490341	1.54089330419497	2.06331766216006	1.7417067057803	2.19439394623371	1.96919111655156	1.72692705545545	2.16515193742423	2.1895025218578	1.64576246969413	2.01548640834251	2.24255066194107	2.41783879171129	1.94544996869117	1.89213403324761	2.00201689943779	2.25410381287096	2.39085155320477
AMPD3	1.71574094132205	0.89524788314374	1.25359910890691	0.518520364787417	2.67934730785249	0.900361910224537	1.30740060576696	1.25359910890691	2.23229991137854	2.3455236323412	1.95162873969563	1.17562225960828	2.08797087742657	0.902803195561231	0.696038985486939	1.62886750759704	0.819282901246723	2.99734568992422	1.27399922433338	1.42205404548262	1.70645069243788	1.79439070203988	0.684713407697406	0.459866102526877	1.1801094874228	2.17219663656283	1.89961998013062	2.39092729651028	2.14898298367005	1.13737814055343	2.0562260890293
AMPH	3.38788155045605	3.47587419219586	3.2482428751063	3.68798953180188	3.14634024217646	3.13876642966538	3.0422620093508	3.2482428751063	3.50745053032792	2.99942448771757	3.04865515616798	3.34061214014289	2.69445974875047	3.49526375743317	1.95552585431469	3.78037632813429	2.54402913736446	3.44545244841846	2.93578664793613	3.06197067064005	2.71038063599974	3.02987488550177	2.21363820268377	2.66530798080496	3.07866713493025	3.34324424812912	3.13873502822534	3.53413073710471	3.29423148856032	3.10288109565671	3.28885096844964
AMT	0.00681420557350089	0.00681420557350089	0.00681420557350089	0.232726959308261	0.374008028352593	0.00681420557350089	0.00681420557350089	0.00681420557350089	0.330909891939899	0.00741032902015502	0.092377273297757	0.00741032902015502	0.16763602930838	0.00741032902015502	0.0427959589881066	0.0466942375278236	0.00741032902015502	0.0523013064960024	0.00741032902015502	0.00741032902015502	0.00741032902015502	-0.0102187464908696	0.195268805809623	-0.0102187464908696	-0.0102187464908696	0.260087173531162	-0.0102187464908696	-0.0102187464908696	-0.0102187464908696	-0.0102187464908696	0.178410796143241
AMTN	2.2476601674955	1.56613097542718	1.41394673688901	0.930438720815334	0.727025841132487	1.0986951495305	1.94618214803404	1.41394673688901	2.18826733441025	0.960514646124904	1.35874674312208	0.741958687635967	0.741958687635967	1.96422668689609	0.741958687635967	1.5771666481315	0.741958687635967	1.88716324893922	0.741958687635967	0.741958687635967	2.55014218566321	1.53643243568902	1.18787165067946	0.124825598150235	0.882914691373174	2.17458923113294	1.4603408292495	1.65699946685074	2.05074001528636	0.759891685852034	2.18242010754736
AMY1A	0.151460223372761	0	0	0	0	0	0	0	0	0	0	0	0	0	0	0	0	0	0	0	0	0	0	0	0	0	0	0	0	0	0
AMY1B	0	0	0	0	0	0	0	0	0	0	0	0	0	0	0	0	0	0	0	0	0	0.396267689682922	0	0.232764288166312	0	0	0	0	0	0	0
AMY1C	0	0	0	0	0	0	0	0	0	0	0	0	0	0	0	0	0	0	0	0	0	0	0	0	0	0	0	0	0	0	0
AMY2A	0	0	0	0	0	0	0	0	0	0	0	0	0	0	0	0	0	0	0	0	0	0.468734207015022	0	0.279364099239224	0	0	0	0	0	0	0
AMY2B	0.696364081538103	0.609412216728916	0.918807619673698	0.756552662773901	0.594919565112391	0.656361579470003	1.06266336746319	0.918807619673698	1.38786357551254	1.51685608811253	0.755074041762667	0.569019979504235	1.14046548347163	0.916948082012903	0.645249331980648	0.740239120173138	0.368833343488535	1.10161744619399	1.29418569960229	0.690018888617344	1.03248020072662	1.22540691773191	0.920645712350174	0.531969225455294	0.587192235159389	1.10369919409858	1.64438626152917	0.603371950854651	1.2126386828683	0.627345106687324	1.01174128291842
AMYP1	0	0	0	0	0	0	0	0	0	0	0	0	0	0	0	0	0	0	0.25105519458655	0	0	0	0	0	0	0	0	0	0	0	0
AMZ1	0.367021601303781	0.0975458649399229	0.0424624724940875	0.000376693373715098	0.253444661455585	0.70070960256548	0.263928664037044	0.0424624724940875	0.210297588890744	0.353188619397756	-0.00607774819375995	-0.00607774819375995	0.63327990790369	0.682720173421669	0.187316746576555	0.38458986204648	0.568786182381458	0.832722997672499	0.0794610110995235	0.169618271626217	-0.00607774819375995	0.260678941019758	0.0195488308937996	0.157825939626542	0.0914719039549254	0.166900470441802	0.403120654309501	0.731376538716046	0.777413142556658	0.0195488308937996	0.401986233582845
AMZ2	3.58959411533669	3.64873072890748	3.82468059875807	3.30106114768132	3.26506426654469	3.85032332347009	3.27781621903076	3.82468059875807	4.48341750722642	3.91846731813808	3.73584975084262	3.76352253550896	3.87436902693592	4.02553287438045	3.13768760698711	4.00549372874918	2.85603815570136	3.78579329310735	3.75484547310824	3.2283000728298	3.6266404543624	3.63036991521544	3.19343745188605	3.13522231502535	3.9425410753441	3.98195847791858	3.7544681201594	3.73078760157494	3.78788136683439	3.94151126423889	3.86549140371638
AMZ2P2	0.0147872048313033	0.0147872048313033	0.0147872048313033	0.0147872048313033	0.0147872048313033	0.0147872048313033	0.0147872048313033	0.0147872048313033	0.243991868927154	0.00883392401851447	0.00883392401851447	0.00883392401851447	1.10550549153809	0.00883392401851447	0.00883392401851447	0.00883392401851447	0.00883392401851447	0.00883392401851447	0.00883392401851447	0.00883392401851447	0.00883392401851447	-0.0103203448372098	-0.0103203448372098	-0.0103203448372098	-0.0103203448372098	0.689682418750604	-0.0103203448372098	-0.0103203448372098	-0.0103203448372098	-0.0103203448372098	0.40804040104439
ANAPC1	0.898276530569278	0.910472444254884	0.925917319312398	0.952374969186582	0.782182167357779	0.834448254818119	0.787217045446219	0.925917319312398	1.12504952390981	0.552723832095238	0.736791476682736	0.890205219566035	1.12593456889023	1.00896309592328	0.677630659106155	1.25398948699894	0.614871620741238	1.04141589202557	0.973225222513853	0.603861341594278	0.634321350870381	0.826225283208813	0.658607585550303	0.992950055585402	0.892422781957324	0.655670864059842	0.847746666606708	0.874067008311246	1.00899720498862	0.89401421187619	0.754440730104058
ANAPC10	0.7766805831801	1.20291108540504	1.04157926426762	1.14471102403435	0.876953884213831	1.1621425122984	0.747060824865514	1.04157926426762	1.59743018976313	1.36177493732349	1.46385255249944	1.16126708380543	1.40524311211074	1.30480547807378	0.648846094648837	1.53715383020183	0.81989181070324	1.29250641294119	0.881044844139643	0.807470154619665	0.659897647884224	1.01730087228146	0.690687161263655	1.12916395559286	1.11562360342732	1.364805415076	0.855566171957902	1.48481878887758	1.40141939472253	1.54785318954212	1.5147635993181
ANAPC11	1.55254388354419	1.76581118907772	1.89682704242361	1.97211396939977	1.56749122067163	1.61423421739599	1.31021475171219	1.89682704242361	2.20509913279529	2.70861018235951	1.44366547248647	1.63672546797405	2.12289825840307	2.17876524487753	1.70435339044232	2.09403387386217	1.26946646586787	2.16454080648059	1.86113822924256	1.85824490121907	1.92708468828742	2.00578637919833	1.65475038534069	2.16914051796383	2.37690506228671	2.20507824061485	1.84832002151009	1.56575722441852	2.0326876521101	2.36051298795513	2.17233344626272
ANAPC13	3.63489488245107	4.01723811914562	4.20663456997927	3.96938671165131	3.65047392153454	3.97258959227818	3.32916449967096	4.20663456997927	4.3729105991203	3.51984610632464	3.79098503856531	3.24399182941436	3.37943624449375	4.27990831322302	2.48102620294092	4.65861346028666	3.43602458693583	3.64057794210198	3.8285577163443	3.4240817188046	3.57204536816362	4.13730320452792	3.16556203259847	3.03211948629274	3.82535259182687	3.73504052961667	4.23382496940481	3.71445669101474	3.66343031804321	3.87584062024298	3.82208265890481
ANAPC15	0.537326433961961	0.569599631917156	0.0826641027383326	0.248296258482453	0.442700410633657	0.246324889587491	0.187084758959203	0.0826641027383326	0.370334302243848	0.396314065794214	0.061545534788426	0.061545534788426	0.061545534788426	0.24237798308538	0.061545534788426	0.789836064510359	0.154476227864706	0.061545534788426	1.4354778579952	0.862072933885496	0.314688715708579	0.144629161394986	0.955519812183995	0.98045264122292	-0.0969435834725584	0.281475769308985	-0.0969435834725584	0.143620677695546	1.07629313991841	-0.0969435834725584	0.455160617266241
ANAPC15P2	0	0	0	0	0	0	0	0	0	0	0	0	0	0	0	0	0	0	0	0	0	0	0	0	0	0	0	0	0	0	0
ANAPC16	2.05530196676512	1.75278587962494	1.85338553453479	1.82451054779605	1.65284403659679	1.97346103738065	1.90683090811247	1.85338553453479	2.67082124153257	2.6689601100403	1.3901641198706	1.61113809734439	2.61910296877704	1.85848209183934	2.06703667508375	1.72426693656184	1.71253051422318	2.47141115798947	2.08479909056604	1.65621886628209	2.01833801380496	2.14329871058256	1.90322496260839	1.37576132063084	2.15103602466409	2.11382773237958	2.15041098154142	2.21347265749561	2.42932125230785	2.29900543938911	2.31630226106733
ANAPC1P2	0	0	0	0	0	0	0	0	0	0	0	0	0	0	0	0	0	0	0	0	0	0	0	0	0	0	0	0	0	0	0
ANAPC1P3	0	0	0	0	0	0	0	0	0	0	0	0	0	0	0	0	0	0	0	0	0	0	0	0	0	0	0	0	0	0	0
ANAPC1P4	0	0	0	0	0	0	0	0	0	0	0	0	0	0	0	0	0	0	0	0	0	0	0	0	0	0	0	0	0	0	0
ANAPC1P5	0	0	0	0	0	0	0	0	0	0	0	0	0	0	0	0	0	0	0	0	0	0	0	0	0	0	0	0	0	0	0
ANAPC2	0.363621010781459	0.372822983321134	0.251591303654827	0.41231529378262	0.303796304466744	0.410378535264478	0.726470478570483	0.251591303654827	0.32315139515465	0.529274671068302	0.318323673659814	0.419227462376024	0.25055288037123	0.311353918960325	0.305867854867159	0.482782149551718	0.25055288037123	0.513923752775807	0.617431672973207	0.418635258559796	0.309011538297728	0.728034433595746	0.558095363041527	0.95352978373508	0.0689455302062655	0.350473414624867	0.739087193508958	0.0481770308499428	0.297249728358711	0.203141979080764	0.284984449907313
ANAPC4	1.7194232578846	2.12540654800081	1.87038647444402	1.57330877551146	1.51283878107276	1.76398584287049	1.77002093126199	1.87038647444402	2.32679927311698	2.45300450576932	2.07512601122767	1.66056162044249	1.38509087899452	2.53355904899671	1.29546105145266	2.09737823681701	1.97552293172047	1.71483070817319	1.4768569263458	1.46289259634527	1.64942826562436	1.79239732499705	1.52769023321605	1.69722086252901	1.83159850919619	2.03466080215038	1.95036238678393	1.77080511513533	2.12357918535162	1.85566165866903	2.21670015158488
ANAPC5	1.94062364105479	1.43895485902221	1.44397316237046	1.89422609880743	1.65732450423986	1.46331140507047	1.5763543381588	1.44397316237046	2.09199999064392	1.96883806733079	1.34325022929863	1.51899765023627	2.75936217430689	1.4497215590937	1.20207946389836	1.99569961237512	1.31570917048162	2.24233837115251	2.00746619985919	2.29427613437194	1.1094642808233	1.91138323734879	1.06412970749698	1.4825112171186	1.97171336885355	1.94105538989321	1.82790210729797	1.71922662604729	2.42639292400129	2.01580914633029	1.96606724492733
ANAPC7	2.41912483480722	2.27375495911895	2.58196553687599	2.38493925516685	1.73021086329889	2.27606857482133	2.05593565039414	2.58196553687599	2.78195846192715	2.26578827083916	2.07624161974715	1.97757922409633	2.11907899172899	2.78622353356362	2.17957691563764	2.89383246853998	1.92136994805668	2.2468284054493	2.05831212648748	2.4699656431007	2.21732185166805	2.27346249646689	1.99953627442039	2.53403287410614	2.35131823747911	2.32390583826026	2.40249042813119	2.4852288081857	2.43780329195767	2.34740462488063	2.31655216512352
ANCV1RP	0	0	0	0	0	0	0	0	0	0	0	0	0	0	0	0	0	0	0	0	0	0	0	0	0	0	0	0	0	0	0
ANG	0.105088251834101	0.105088251834101	0.105088251834101	0.105088251834101	0.105088251834101	0.105088251834101	0.284262363330624	0.105088251834101	0.0844502073044465	2.34106387552487	0.0844502073044465	0.0844502073044465	0.0844502073044465	0.245684405243144	0.0844502073044465	0.0844502073044465	0.0844502073044465	0.0844502073044465	0.0844502073044465	0.0844502073044465	0.239769059054054	-0.126311341260134	-0.126311341260134	-0.126311341260134	1.33224079075086	0.569250604472416	-0.126311341260134	-0.126311341260134	-0.126311341260134	0.881720934974492	0.710552431289012
ANGEL1	2.0801623396067	2.00032560617691	1.83365856750909	2.04495789776699	1.70348840822768	1.43160259722172	0.980246966185281	1.83365856750909	2.03342880741418	2.23540595797232	1.95582100166329	1.64925053167157	2.46716126303208	2.2281280785228	0.753186415456578	2.47751865953665	2.21816448989921	1.90218145365905	2.30483768915526	1.88770569733579	0.808567427785106	1.50445782838014	1.57763953966161	1.66224081472717	2.34924656134601	2.27581988879257	1.95350317825533	1.9563224522817	1.70194488017039	2.09873800812064	2.16991342964301
ANGEL2	1.40024035047632	1.50308690420255	0.54871386547504	1.38745552010998	0.988095544268234	0.676750621544103	1.4921218000183	0.54871386547504	1.60946337265216	1.84058774749462	1.44901950464753	0.929932383136185	1.66938979795512	0.863801729221741	0.696348185813735	1.08917400460624	0.843311434763735	1.38791708300018	1.57243920697618	1.38544802570043	0.72450181157069	0.911914450438664	0.702835763703013	0.463391362850477	1.28627593038231	1.84907952329044	1.10840369644162	1.44594989740281	1.49037410327592	1.44316067469938	1.72037881894835
ANGPT1	1.57815055674581	0.684686798243429	1.22368288577712	0.70542573775926	0.517715766422122	0.885086787727387	0.840282962377298	1.22368288577712	2.2995439557416	1.04042207132964	1.82084500063727	1.50506680556109	1.96264330975444	1.39802117135793	0.646494058641573	1.7069695814393	0.606154206604424	1.51412150784077	1.78449525528341	1.8273931312095	0.686899284092695	1.91021871178979	2.03098262003989	1.24830917205109	1.00290769045007	1.01598189653122	1.56047432750685	1.70006876176286	1.70780154785288	1.040213799136	1.0473666712308
ANGPT2	0.73807263403827	1.2955387974792	0.246739890018485	0.369596992115808	0.771960957743601	0.87015309906564	1.07197576449932	0.246739890018485	0.391271323256116	1.23468038608353	0.79259783300684	1.02988450601703	2.34532279764666	0.825796271523494	1.48234521156244	0.960811280608715	2.52354469491623	0.636616119358177	1.28051733554653	2.26812515945975	0.668953285594318	1.18205380317078	0.567419902814197	0.455479652826422	1.13792307588808	1.22249029341569	1.94803345229817	1.52246437428504	1.70338665245905	1.00984528676013	1.34928478915787
ANGPT4	0.0199892645661872	0.08946164822451	0.190016799405076	0.25521234283598	0.607097047493714	0.14071594606978	0.0199892645661872	0.190016799405076	0.193329822774428	0.287356001553948	0.252185396627824	0.390536299571648	0.0344081277014356	0.0344081277014356	0.156333410996412	0.10343445233843	0.0344081277014356	0.0344081277014356	0.0344081277014356	0.0344081277014356	0.493813189227448	-0.0556063942508244	0.0401290911427382	0.851529087425999	-0.0556063942508244	0.53056999257983	-0.0556063942508244	-0.0556063942508244	-0.0556063942508244	-0.0556063942508244	0.489880565772957
ANGPTL1	0.435286533252167	0.120298704449503	0.0211695997415393	0.131664478378431	-0.13061714029216	-0.0348260723209286	0.636110536054041	0.0211695997415393	1.54905389864942	0.423158016547807	1.14116125165299	0.441157430147121	1.59355002931955	0.221694762659563	0.473498157380065	0.263081107663109	0.486543633186873	0.311066365019935	0.320366373762936	0.523877284277039	0.412469715727522	1.14331947494935	0.433187416620608	1.18298373338805	0.433187416620608	0.433187416620608	0.433187416620608	0.433187416620608	0.433187416620608	0.433187416620608	0.433187416620608
ANGPTL2	0.305595819594576	0.393495691982181	-0.318488048750082	0.0708140189131102	0.110460325739243	-0.067987315091929	-0.0157618740179466	-0.318488048750082	1.64105965954307	2.00037648415786	0.660430871586435	0.154503289458435	2.11621683204693	-0.0256889029975772	-0.0417117861176929	0.414355825625147	0.820809637672488	1.15859224115771	1.44375217766435	0.414538530308878	1.32918068037321	0.808380257922355	0.808380257922355	0.808380257922355	0.808380257922355	0.808380257922355	0.808380257922355	0.808380257922355	0.808380257922355	1.24695541769293	0.808380257922355
ANGPTL3	-0.0175228883893155	-0.0175228883893155	0.0745437519552368	0.557117688823452	0.312671482006938	0.276178215172768	0.208895877513205	0.0745437519552368	0.134528637317628	0.812791112977188	0.123979931572324	0.332383028605097	0.584006177175292	-0.0314027175131357	-0.0314027175131357	0.174622962263518	-0.0314027175131357	0.27008939114033	0.966893925630618	0.331227283097302	-0.0314027175131357	0.0432813104576319	0.0432813104576319	0.0432813104576319	0.388195429383728	0.0432813104576319	0.0432813104576319	0.824111049012807	0.836199507968338	0.324144254467877	0.0432813104576319
ANGPTL4	1.71267925662922	0.966629040924281	0.775887989294426	0.819539885637902	1.23211859039984	1.10402404524448	1.68191747370516	0.775887989294426	1.34894714798857	1.87113368813137	1.39092368536965	1.18719025388294	2.62588530487254	1.74617178349042	1.60535382759779	1.02805525553269	2.24326003056786	1.97054446889539	1.20940136080896	2.48706583673539	2.12580697041932	2.02347505743797	0.94733145073008	1.99265444102198	2.44999449047333	1.88901743304299	1.97272198894029	1.38115468194365	1.78900285910593	1.91293963394042	1.73545576708866
ANGPTL5	-0.113734824115066	-0.0333109704300055	-0.113734824115066	0.146049096478429	-0.113734824115066	-0.113734824115066	-0.113734824115066	-0.113734824115066	0.690747418117958	-0.0666129572753606	2.26478599291787	-0.0666129572753606	0.463977082421501	0.429113035824408	0.00555359620669554	0.0866772506178188	-0.0666129572753606	-0.0666129572753606	0.790703620366377	0.579998786172758	-0.0666129572753606	0.260992792378853	0.260992792378853	0.795824647954064	0.556082735679606	0.260992792378853	0.260992792378853	0.260992792378853	0.260992792378853	0.260992792378853	0.260992792378853
ANGPTL6	0.0443409253543628	0.0443409253543628	0.0443409253543628	0.0443409253543628	0.0443409253543628	0.0443409253543628	0.0443409253543628	0.0443409253543628	0.0234227504294935	0.982191235999052	0.0234227504294935	0.0234227504294935	0.0234227504294935	0.0234227504294935	0.0234227504294935	0.0234227504294935	0.0234227504294935	0.0234227504294935	0.0234227504294935	0.0234227504294935	0.0234227504294935	-0.0367383507737897	0.160868517200178	1.0272101470707	-0.0367383507737897	-0.0367383507737897	-0.0367383507737897	-0.0367383507737897	-0.0367383507737897	-0.0367383507737897	-0.0367383507737897
ANGPTL7	1.37298260636011	0	0	0.993451381956186	0.0808202719178488	0	0.688764279199318	0	1.31110343505131	0.573606037454355	0	0	1.97884730091228	0	0	0.260760243039092	0	0.860987443442093	1.5423497820631	0.612174306316484	0.757723855515289	0	0	0	0	0	0	0	0	0	0
ANGPTL8	-0.00413045584182344	-0.00413045584182344	-0.00413045584182344	0.146028367992908	-0.00413045584182344	-0.00413045584182344	0.177659858781049	-0.00413045584182344	-0.00403335069509966	0.296408184968572	-0.00403335069509966	-0.00403335069509966	-0.00403335069509966	0.53316601217782	-0.00403335069509966	-0.00403335069509966	-0.00403335069509966	-0.00403335069509966	-0.00403335069509966	-0.00403335069509966	-0.00403335069509966	0.0141952137352959	0.0141952137352959	0.0141952137352959	0.404044107264352	0.0141952137352959	0.0141952137352959	0.0141952137352959	0.0141952137352959	0.0141952137352959	0.0141952137352959
ANHX	-0.00111522387911017	-0.00111522387911017	0.566482963839963	-0.00111522387911017	-0.00111522387911017	-0.00111522387911017	-0.00111522387911017	0.566482963839963	0.0353125529712433	0.0353125529712433	0.0353125529712433	0.0353125529712433	0.0353125529712433	0.0353125529712433	0.0353125529712433	0.0353125529712433	0.0353125529712433	0.0353125529712433	0.0353125529712433	0.0353125529712433	0.0353125529712433	-0.0431055916413774	-0.0431055916413774	-0.0431055916413774	-0.0431055916413774	-0.0431055916413774	0.693604842738008	-0.0431055916413774	-0.0431055916413774	-0.0431055916413774	-0.0431055916413774
ANK1	2.90873094276932	2.3524702831069	1.53588922875996	2.30387147426999	1.99841525864469	1.72185918943965	1.55834343108566	1.53588922875996	1.77600783129883	2.98522149324072	1.73948065943622	1.26595096725804	1.76495688716353	2.07720655289905	0.758952082935682	2.82762716280319	0.918365129324292	2.72299928117521	1.59484192686987	1.51634625127123	1.19068646405122	1.77950849530668	1.19802320903821	0.979670102901355	1.40087116181034	2.1848148865105	1.98362870488277	2.39381428841746	2.54640211407935	1.32786828914604	2.19411150062963
ANK2	5.67290058836246	5.87572584155983	5.7867434690431	5.81690797372755	5.444521820885	5.75468002214879	5.27049744175004	5.7867434690431	5.62597421082935	5.19372035518729	5.67213708697082	5.63625013450167	5.03415155456885	5.77686211613952	4.32674861382762	6.05137445322824	5.00091330642662	5.58295922354065	5.35111350272277	5.19140017045504	4.96778126140204	5.14547087310859	4.93804556942321	5.10462311395621	5.30383308673454	5.24112964039651	5.25614173662668	5.59330151820538	5.70622841567995	5.38867049036675	5.30437788621126
ANK2-AS1	1.56165352145346	0.585760707232239	0.304759554742532	1.96300856456186	0.588329054429907	1.74408038508993	1.53854913701362	0.304759554742532	0.305977895952778	0.366924584172975	0.757367491929003	0.305977895952778	0.552133025908546	0.367827180823569	0.560446435373645	0.842089300663896	0.305977895952778	0.305977895952778	0.46332661048199	1.34596054312324	0.573377613705292	0.543153809143852	0.969889570511692	0.809082933246674	-0.304957414817097	0.860040487949302	0.131583427892783	1.04216696185045	0.63431761619165	0.175896328597367	0.819199789403635
ANK3	4.25190902849206	4.73591361666601	4.5986362495773	4.55660230923638	4.44333196827525	4.47678872910443	4.04987717738209	4.5986362495773	4.39625690967453	4.06718614676268	4.5101635244697	4.66800620143098	3.66533720651945	4.82118682304686	3.36495368787562	4.98765089644895	3.98175323000781	4.20824675502744	4.30200562892633	3.96058242036107	3.86066458296493	4.29909086282486	3.71154248640258	3.87553529829266	4.41379259488007	3.91128593390553	4.27693404866537	4.38766972025867	4.59208823234713	4.38958407399979	3.97463961189194
ANKAR	0.717160938815852	0.553001343383326	0.52093945363732	0.558949302928933	0.666804591138601	0.297222741689558	0.601843408681737	0.52093945363732	1.26932831169939	1.37192754350295	1.0290202959383	0.881770032455427	1.37733233283614	0.48158746134854	0.695923647640082	1.27382180654622	1.10369613994501	0.28113448780035	1.20275610184174	1.27064917235655	0.869146584149024	0.569033542447908	1.44707270730828	1.25429219734827	1.15535808653232	0.673877459408425	0.736917075900907	0.964304166944762	0.952585794016804	1.20790052331653	0.848075584983687
ANKDD1A	1.34539190784013	1.8377331492756	2.2327588075422	2.52866230088857	2.15720577435891	2.21709133650687	2.00664105599692	2.2327588075422	3.15021683174745	2.76735190062581	2.37821638111724	2.38304375771647	2.86100570156277	2.47608060776811	1.80290609549852	2.08240923452873	1.97060616958869	2.57533370005777	2.93002195856303	2.12712790762472	2.35134187070697	2.47872475763643	2.22478680502656	2.05513756111338	2.0552352348576	2.89174783420347	2.36823313469117	2.56815839155476	2.6512501047282	2.19930370169003	2.71232395172197
ANKDD1B	0.748500641984769	0.475197196068395	0.342804823508586	0.905519446158319	1.09535295942532	0.189634121269742	0.500756716214445	0.342804823508586	1.54971171705805	0.50299798857798	0.54065851163742	0.346677867155404	0.308246487168985	1.21132589509185	0.607454740324265	0.603366675962132	0.872171958436083	0.702645292754288	0.258823130557181	0.625695395340465	0.236414759941053	0.823648693790026	0.662643540172615	0.44987684289386	0.297072890233974	0.324701299043312	0.573030945943727	0.964662231341437	1.6676623936056	0.229384563968527	0.65135664089358
ANKEF1	1.48112167675698	2.38053381515002	1.66256958362291	1.63173500573987	1.5961055640897	1.67297941565954	1.2848014892385	1.66256958362291	1.75335556417057	1.57186439565554	1.2755449605375	1.90119594865604	1.55442126638987	2.56432046550016	1.42598329711382	2.47205001779108	0.899641839170656	1.18961890962323	1.03134349384825	1.43635975139329	1.21595810611113	1.8097528460267	0.827217222426116	1.23133892320694	1.60572371333482	1.32306488851537	1.89931673137265	1.26658153099479	2.45408058900707	1.60528745262629	1.50464280901862
ANKFN1	0.00810350923650458	0.018666667967744	-0.125867404722676	-0.0158736192523646	0.186797021487966	-0.125867404722676	0.226665757612788	-0.125867404722676	0.741789402920137	0.333797599071559	0.228482018210213	0.225682893316755	1.16039042977529	-0.058239527807266	0.0665334549693256	-0.0835889689327353	-0.0101297080094753	1.14028144583868	1.06477554772077	0.113796443202315	0.371279933056805	0.311754200103789	0.311754200103789	0.311754200103789	0.311754200103789	0.608418817889359	0.311754200103789	0.311754200103789	0.311754200103789	0.311754200103789	0.608117421533402
ANKFY1	1.84900577025033	1.36297694401395	1.6467290110491	1.45121495325445	1.66106206840653	1.44463178461962	1.68380308574806	1.6467290110491	2.03563850601007	1.83449619637993	1.67625098984677	1.73117108722663	2.23719431679361	1.55501940767564	1.18430306273162	1.82978252489998	1.43959507719279	1.8686280038233	2.08196211320026	1.67326701851428	1.34782137760449	1.62341029659349	1.34096923857707	1.98676537717987	1.82800527302305	1.78783276248751	1.52886275881972	1.72059231926508	1.87694246244593	1.65200014829263	1.69899056188845
ANKH	3.6834663781117	3.32586084703315	3.10211304562304	3.17585215414835	3.0546308921284	2.97865379151808	3.05869264469333	3.10211304562304	3.54895208418468	2.91531016318254	3.05806335252949	3.21281708544467	3.54245425769775	3.66850746454058	2.47323986433439	3.59186352209449	2.97796670821267	3.2998109018056	3.06350405152431	2.98380629642155	2.78974576105356	2.9107086913897	2.94917632373773	3.11893478296826	3.17948839784831	3.38528980936976	2.723964455382	3.38489522414917	3.4459085862213	3.18967296670689	3.37371981660242
ANKHD1	0.0937278614969732	0.224443667397212	0.197700816066852	0.393523670765368	0.068866228329881	-0.0148369537469757	0.245970892490127	0.197700816066852	0.580834981889679	0.233402772112106	-0.0150668877280663	0.0958211768433582	0.386036446413165	0.220677686765592	0.00326283135936453	0.0448730461558469	0.0245864076372542	0.216324037092408	0.22638060531189	0.329025580407268	0.0233399312339116	0.0364849964973332	0.0364849964973332	0.215153962978021	0.0845962057735625	0.0364849964973332	0.0364849964973332	0.275422435847448	0.496625010213359	0.287161021134051	0.226457432627791
ANKHD1-EIF4EBP3	0.0137218866950603	0.0850346176663017	0.00339100559738527	0.0127963803635118	0.137463360495693	-0.0196920637535569	0.244691410029188	0.00339100559738527	0.107123187596879	0.220932525164867	0.168562056937671	0.662733336374003	-0.0151666138775663	-0.0151666138775663	-0.0151666138775663	0.0383026359175785	0.179538564791423	0.0844527495794895	0.200610331365643	0.254338209119615	-0.0151666138775663	0.0517859075387576	0.0517859075387576	0.161864239690463	0.108234809746304	0.0517859075387576	0.0517859075387576	0.332748110759484	0.0517859075387576	0.346588351546808	0.112082545482672
ANKIB1	2.92255953554491	3.08467609608882	2.85964626073298	2.9829372614544	2.85445117561399	2.82692602555272	2.60430110954693	2.85964626073298	3.52069126319942	3.25657610211723	2.80834904682044	2.97100460040475	3.25343427970756	3.22877827284277	2.39188053254093	3.29443519048173	2.32846620389129	3.32436485594332	3.57254469460201	2.68574619325953	2.71735676087958	2.6833171150986	2.58041046950524	3.09446345500255	3.35275687170232	2.76320351224874	2.89265043842339	3.46459646506097	2.85229350987944	3.47158066879672	2.94701066718097
ANKK1	0	0	0	0	0	0	0	0	0.26348818069376	0.0793419276672607	0	0	0.312363789741911	0	0	0	0	0	0	0	0	0	0	0	0	0	0	0	0	0	0
ANKLE1	1.03920020144553	-0.0411862936405018	-0.0411862936405018	-0.0411862936405018	0.0491897893384483	-0.0411862936405018	-0.0411862936405018	-0.0411862936405018	-0.0306754211705569	-0.0306754211705569	0.323916537745539	0.116233095507797	0.568611454745232	-0.0306754211705569	0.0183731180555062	0.295355787214167	0.022798134653268	1.5870003185368	0.0405538874207262	-0.0306754211705569	-0.0306754211705569	0.125560860891895	0.125560860891895	0.125560860891895	0.125560860891895	0.125560860891895	0.125560860891895	0.125560860891895	0.775598838217366	0.125560860891895	0.125560860891895
ANKLE2	1.44553738181434	1.87492720436598	1.81229934763127	1.56451720674404	1.40870441189995	1.94449067857348	1.09604943377783	1.81229934763127	1.80105539996356	1.73536011967932	1.60838853575198	1.88182993576439	1.53633226440088	2.20314062906726	0.98394523218261	1.95257917519447	0.785350467296129	1.58335769852428	1.56549122362518	1.42633655319306	1.15571147957247	1.560084990662	1.05178462415357	1.73350192161502	1.88130064629935	1.60909285726923	1.67489127533417	1.27530742434896	1.37168049927711	1.84824159349112	1.61983850293224
ANKMY1	0.252904758910713	0.115057268153175	0.0294856031151848	0.195369657030288	0.0365585037800784	0.0550603870954398	0.129365406985875	0.0294856031151848	1.07164144428117	0.165112291403246	-0.00849972518914949	0.0222534184619084	0.458571648565601	0.590837860247286	0.86043747162702	0.059035660316487	0.0575762396808491	0.40366466940314	0.187583018510742	0.15965579153056	0.0549345622914402	0.0962490087807321	0.160378031118267	0.0962490087807321	0.29994409254725	0.646307254918888	0.0962490087807321	0.446045596836948	0.238054713707727	0.22013396195957	0.645819866490688
ANKMY2	2.52040016302282	3.55765606001768	3.45639988218221	3.12380554227816	2.9783473464015	2.98606879797836	2.92278486062194	3.45639988218221	3.49897492889757	3.0024962672479	3.02284628559245	2.8628943001105	2.25551461316705	3.70775481738332	2.09534224035285	3.95120593231638	2.42499684051236	3.50982201046989	3.04565220962711	2.77063038045915	2.60390021077908	3.08110487246512	2.99717581608744	2.97393945816637	3.15692530032767	2.80646101779826	2.96006437689296	2.85384151681549	3.24750364969453	3.14501523075101	2.96181233341508
ANKRA2	1.28228317095988	1.92576209538114	2.2282558482362	1.632003126744	1.43041701776558	1.52035381266962	2.0970217201393	2.2282558482362	2.28472369839155	2.39481666374739	1.70383754302199	1.82345136222812	2.27862091759017	2.23096670887344	0.578769115136747	2.37565281889057	1.16505932555041	1.88635041831364	2.22245675357713	1.68528608073315	1.67416418458774	1.74110808039607	1.03365338103335	1.80550465429938	1.96865708197502	1.96240702690047	1.3376838145269	2.29525531695696	2.36089619779697	2.06328736261987	2.15011981115497
ANKRD1	0.295592177594475	0.691281748853513	0.953408510212983	0.295592177594475	0.295592177594475	0.295592177594475	0.295592177594475	0.953408510212983	1.06032724712742	1.36520830596603	1.02238236559571	0.290072056847611	0.290072056847611	0.759001957762384	0.290072056847611	0.402877857922388	0.290072056847611	0.290072056847611	0.436788197034944	0.812738384720368	0.397632478637859	0.999903970214321	0.152900982828463	-0.0682448256628144	0.590001824639135	0.840217563170986	0.90134651104017	0.679577540063949	1.00081386105859	0.604473663162806	0.550010068117454
ANKRD10	2.23555775856458	1.66041063623767	1.10165691841497	2.09423914660209	1.81501719220675	1.63180111331292	2.28024129863997	1.10165691841497	3.22979515139765	3.42845929165475	1.95680872915008	1.74373851397037	3.32874574111686	2.01720630439823	2.07281970378924	2.66522667064582	1.73079574019424	2.93694592376202	2.68979902463571	2.10024985064763	2.36722355469986	2.62874135262468	2.05089169130773	1.75543102372832	2.13712992489322	2.78188770478391	2.33496633192765	2.72816112649554	3.23985693904684	2.29709251882878	2.91681618358118
ANKRD11	3.19833390326352	2.77161397989747	2.92070913612438	3.04523770238871	2.56467800671122	3.07173536556465	2.62903950892473	2.92070913612438	3.29710225540544	2.93885241462815	2.89848797280073	3.23488252671266	3.0703426726142	3.09242734062275	2.43654110005138	3.12355544738542	2.6528942135869	3.38198479917829	2.87590602089709	2.92877747344776	2.81232173908082	3.02491610737354	2.90367085322983	2.41804822503213	2.77817333942644	2.98314715889816	3.20910717021153	3.15906108191994	3.2672296431791	2.68133198583416	2.8726493735462
ANKRD11P1	0	0	0	0.0286528146534827	0.0532327382843386	0	0	0	0	0	0.0350473244558828	0.0877864043505864	0	0	0	0	0	0	0	0	0	0	0	0	0	0	0	0	0	0	0
ANKRD12	3.1556366133296	3.68093930127097	3.74358969197035	3.82383426042246	3.34313665549185	3.3357634414391	3.43588494764419	3.74358969197035	4.04841832842253	3.61005109391659	3.53872174602905	3.50631724733606	3.71022640211118	3.94252296336104	3.07370136700869	4.05246894167812	3.21744251710667	3.81182726350693	3.96724845741792	3.5609862534468	3.19533431877228	3.55913764992036	3.46494197788512	3.45937019000012	3.73397998384659	3.46109530355904	3.56321992395738	3.38036572787374	4.03838632649158	3.79102774993833	3.53033487802107
ANKRD13A	2.00944520181202	1.37526898917087	1.27781588591431	1.19232054532462	0.90625886339587	1.50589106120246	1.94907028710664	1.27781588591431	1.47430811106735	2.60472817525161	0.760645763457157	1.10289783966987	2.30072666995833	1.22060945574556	1.46659630555553	1.37733329082786	1.19628249224327	1.93356706423954	1.80052607119438	0.78218344949814	1.26443731825302	1.6799112102835	0.73898682781517	1.48265899645678	0.834327970591428	1.85947860279321	1.71920982941862	1.67616082410017	2.06776535867639	0.921060501771656	1.70347259779861
ANKRD13B	1.4947054292828	1.02894299530901	1.18760582882454	1.05139915538551	0.945331290239062	1.34319047149859	0.77134057484796	1.18760582882454	0.850836252625222	0.665683273698843	1.56292009617762	0.619080349386822	0.652304309143298	0.946869958302113	1.43596600724382	0.545682116846648	0.348484985855759	1.16983927177644	1.22324265699737	0.618195480298501	0.802440896828171	1.43895975515041	1.42217478666989	1.156639668028	0.648975599153551	0.663758404395885	0.565106327483856	0.849830416686835	1.05345039821272	0.722805254251534	0.723941993783751
ANKRD13C	1.37523790808955	2.25299821489879	2.46070452294565	2.2520621361511	1.727352623823	1.70669921249525	1.90939530958599	2.46070452294565	2.81562906118017	2.29254910905646	2.15244357844307	1.71201630939413	2.45619327095264	2.7724991089034	0.82470572000345	2.68934318858962	1.57378740402671	2.41957255169308	2.73509814191355	2.32827845539215	2.14810449321424	2.1781021492483	1.560010927923	1.38447345735841	2.63018980750813	2.28612836696472	1.81172137152497	2.48231812398862	3.02929715624755	2.49528049269852	2.25181602367101
ANKRD13D	1.7843913157046	1.58602621432593	1.2579245640592	1.58714149530481	1.58537710651847	1.98400679117067	1.29051075876003	1.2579245640592	1.77310641909529	1.6502531078055	1.73170690798281	2.19788253172663	1.40253275444638	1.2535019671794	2.21764482771381	1.20943539332409	1.34155936487435	2.04464765978272	1.67306782905278	1.70969032563066	2.51892199666679	2.36407876381482	1.59152324664321	1.81704056037663	1.79130481508621	2.08198269820515	2.06871807143806	1.49495349157311	1.20592053171917	1.62404184498951	1.92528257043734
ANKRD16	0.689768660711104	0.597034785899603	0.409202631148517	0.732049898872886	0.968001111718626	0.310313471956385	0.477216631647601	0.409202631148517	0.633293017292431	1.57787526883423	0.801093047772476	0.68890346010968	0.465370306549371	0.52048020462326	0.30220463976964	0.38052798223433	0.379209325624407	0.30220463976964	0.58509772778623	1.3010471509086	0.376823640602626	0.915833382116623	0.172630933494473	-0.0766461910622727	0.993299698342796	0.665003376361751	0.82379714184746	0.794272165580852	1.14251376571876	0.673545830700248	0.664312773434419
ANKRD17	3.99877485362707	4.22328332628289	4.01191288693049	4.00160011042426	3.77988631162229	4.00706995086388	3.48226381670507	4.01191288693049	4.16223478765105	3.82886240973529	4.0796416517066	4.28770635696974	4.05183925049395	4.27498841214406	3.15417062740984	4.50909794653681	3.31788747770856	4.08804141465446	3.95677438264364	3.7671850094837	3.52237062959479	3.82503926625811	3.48477014206996	3.3533259143435	3.88444343348154	4.07473773681843	3.87002290164505	4.07742392918505	4.34929435896199	3.95420505382339	4.17713803222446
ANKRD18A	1.87375370271195	1.48301588711504	1.33186822839983	1.69372842792286	1.73311121043497	0.878446944938796	1.73062472168716	1.33186822839983	1.15856784445695	1.57878150757037	1.42725642930348	1.55749699816665	1.62798386439137	1.59043902427154	0.920504558791405	2.0874125830779	1.18837593454308	1.78670021288169	1.85294430481042	1.45888147057469	1.38233339820892	1.55710469756969	1.56528317300071	1.93874600830954	1.11930439741299	1.05942479760593	1.75986674513062	1.49272609846747	1.87724206520503	1.33208251691953	1.50836497237332
ANKRD18B	0.553515712481515	0.352398548478742	0.146897176315841	0.065820433308272	0.454579911261726	0.515141650502982	0.230283796968866	0.146897176315841	0.837840037896156	1.07495169838776	0.156285420339364	-0.0387763128367649	0.116976268256291	0.620067409780273	0.71789670535905	0.923714468465542	0.340069484862111	0.528443826832464	0.565178581405976	0.0658088738018188	0.0992918196786959	0.0948601514686264	0.595899295931484	0.342023832604267	0.342047130739466	0.430300510159074	0.0948601514686264	0.707015969145373	1.03963072265345	0.593624279172033	0.190943284024347
ANKRD18DP	0	0.0624658154521815	0	0.0561091473674593	0	0	0	0	0	0.060567748419913	0	0	0	0	0	0	0	0	0	0	0	0	0	0	0	0	0	0	0	0	0
ANKRD18EP	0.30920747401039	1.96652459914046	1.67537992052683	1.21966114323225	1.46332975337562	1.30655195275528	1.0709419087915	1.67537992052683	1.65932932957288	1.95823345591674	1.05029282019237	1.36801968081568	0.70147148639607	1.82204488108617	0.937304040742858	1.97359478361258	1.26001734368525	1.39387574103748	1.40707303388403	1.21652648242338	0.620375328678744	1.09925391206229	1.09925391206229	1.09925391206229	1.09925391206229	1.09925391206229	2.10431741363335	1.49125701544067	1.09925391206229	1.09925391206229	1.09925391206229
ANKRD2	0.909053862768435	1.31095667280475	0.596823089142725	1.14606601975107	0.8850502521998	1.02496107195972	0.596823089142725	0.596823089142725	1.55392520767203	1.81201305201698	1.17419033510485	1.57308382224182	0.527772196324554	1.52087505575602	0.831520990489784	1.43852352188282	0.702773519046851	1.42692508617689	0.757951676784039	0.978124017501877	0.697531944159178	1.37370441033286	0.324206787536059	0.632804018881915	1.5227167577982	1.78093599292447	1.40214032923678	0.762043772650617	1.52169641379835	1.461432274582	1.59982456617093
ANKRD20A1	-0.0136556760220647	0.0216789361696941	0.154181810661724	0.0180366032514322	0.0451872292718832	-0.0136556760220647	0.0626919894271246	0.154181810661724	0.213175195570428	0.146584998694587	-0.0144779909184849	-0.0144779909184849	-0.0144779909184849	0.0202823696363973	0.0171370892975475	0.209727800514411	0.0858158017979041	0.206122383518525	0.0759044663601187	-0.0144779909184849	-0.0144779909184849	0.291687879818934	0.0288241775460511	0.0288241775460511	0.0288241775460511	0.113121604876333	0.0288241775460511	0.0288241775460511	0.0288241775460511	0.0288241775460511	0.0288241775460511
ANKRD20A17P	0.0125598402834771	0.0125598402834771	0.0125598402834771	0.0125598402834771	0.0125598402834771	0.0125598402834771	0.0125598402834771	0.0125598402834771	0.00661796330006487	0.00661796330006487	0.00661796330006487	0.00661796330006487	0.00661796330006487	0.00661796330006487	0.00661796330006487	0.237490065210203	0.00661796330006487	0.00661796330006487	0.00661796330006487	0.00661796330006487	0.00661796330006487	-0.0104681092954809	-0.0104681092954809	-0.0104681092954809	-0.0104681092954809	-0.0104681092954809	-0.0104681092954809	-0.0104681092954809	0.313396662204366	-0.0104681092954809	-0.0104681092954809
ANKRD20A18P	0	0	0	0	0	0	0	0	0	0	0	0	0	0	0	0	0	0	0	0	0	0	0	0	0	0	0	0	0.985754760724881	0	0
ANKRD20A8P	0.307665089338843	0.119581807613283	0.0878175711692567	0.129227260959643	0.355887963279603	0.0319417296003744	0.187972014971327	0.0878175711692567	-0.0210336548697826	0.00730285463593694	0.0724656368699579	0.134631197612403	-0.0210336548697826	0.0630349339181437	0.0799487757145131	0.306208295235836	0.212039387522813	0.637985066670851	0.517877368723481	0.269543590777787	0.205312450001045	0.041722169122308	0.041722169122308	0.041722169122308	0.041722169122308	0.384606630267924	0.041722169122308	0.425683807681215	0.398870316387648	0.041722169122308	0.335858801552227
ANKRD22	-0.0122149020836236	-0.0122149020836236	-0.0122149020836236	-0.0122149020836236	-0.0122149020836236	-0.0122149020836236	-0.0122149020836236	-0.0122149020836236	0.219040315070918	0.30456594766797	-0.00965326788071386	-0.00965326788071386	0.762748438857817	0.1395514298766	-0.00965326788071386	-0.00965326788071386	-0.00965326788071386	-0.00965326788071386	0.059569782907231	-0.00965326788071386	0.21943219379344	0.0318979909279347	0.0318979909279347	0.0318979909279347	0.296074148009919	0.182101524925609	0.0318979909279347	0.0318979909279347	0.0318979909279347	0.457238890547361	0.0318979909279347
ANKRD23	0.513146490002331	0.357173745571901	0.357173745571901	0.357173745571901	0.357173745571901	0.507110010770223	0.357173745571901	0.357173745571901	0.632813262267106	0.429324906307309	0.34548236868893	0.34548236868893	0.34548236868893	0.34548236868893	0.34548236868893	0.431411506068026	0.429952593213091	0.34548236868893	0.458138879624629	0.578210488933796	0.34548236868893	0.92544540243508	0.313313892972905	0.446853413007288	0.285737666413064	0.633312731644658	1.0574689008598	0.41077726590262	-0.343347801819203	0.222768042431148	0.609400187163091
ANKRD24	1.39380319856546	0.469102812099917	0.638734901431905	0.351836025348523	0.392140411628562	0.764686109315716	0.374625427754031	0.638734901431905	1.07225337797528	0.340751219038084	0.921747156865248	0.657801131647422	0.751203063665689	0.899900230789187	0.42804946703939	0.833815100490734	0.896033232148052	0.477564714992796	0.573286491363635	0.529782745890025	0.912637149073089	0.683260822234784	0.734471872596068	0.945672789615864	0.449708682140005	1.1904405049907	0.445565231414107	0.295505061451635	1.17363292187005	0.444899230911646	1.14400442041828
ANKRD26	2.1326056298765	2.99145227186594	2.80429733683656	2.52542095813303	2.65802514441763	2.42033284503657	2.50706124175214	2.80429733683656	3.31927114884204	2.72634346304848	2.76708630085635	2.4876089244461	2.62415388392302	3.3095209991191	2.10681380989608	3.27517404033156	1.99344629250965	3.15434349879745	2.73026955644734	2.57258456485448	2.53558700141763	2.90054134180974	2.71854237640553	2.06603200582919	2.4286475507827	2.70446747125107	3.11164422440817	2.79553266377103	3.32893114304207	2.41312183054881	2.70874702923087
ANKRD26P3	-0.00746915676594515	-0.00746915676594515	0.266208456877397	-0.00746915676594515	0.454180897161495	0.398727744294218	0.388114477790601	0.266208456877397	0.0526264656950254	0.197923602487355	-0.0167916235808755	-0.0167916235808755	-0.0167916235808755	-0.0167916235808755	1.32122007855582	0.472398028445243	-0.0167916235808755	0.905737945455331	0.265997559808227	-0.0167916235808755	0.285841692701528	0.010538640778105	0.010538640778105	0.010538640778105	0.010538640778105	0.486454294486183	0.010538640778105	0.010538640778105	1.31256470930397	0.010538640778105	0.595302007016573
ANKRD26P4	0.367206381301923	-0.00683847653309333	-0.00683847653309333	0.191630663993975	-0.00683847653309333	-0.00683847653309333	0.427037519763731	-0.00683847653309333	1.511663795315	0.200535947196587	-0.0126304861961888	-0.0126304861961888	0.412670946263242	-0.0126304861961888	-0.0126304861961888	-0.0126304861961888	-0.0126304861961888	-0.0126304861961888	-0.0126304861961888	-0.0126304861961888	1.27399643986448	0.0363984660342953	0.0363984660342953	0.0363984660342953	0.0363984660342953	1.21427953672138	0.0363984660342953	0.0363984660342953	0.0363984660342953	0.0363984660342953	0.806959184274679
ANKRD27	2.09633642829321	2.70359703334002	2.3979887797627	2.05276125694181	2.04227080042671	2.52480959652394	1.90810530936417	2.3979887797627	2.11951965494337	1.79406717905274	2.3518741265835	2.41829123913103	2.06981412839091	2.62992942624636	1.46655015414452	2.56450452601692	2.00674252998713	1.62906030190555	1.95771399786775	2.01814509320975	1.56825146794204	1.84035058374197	1.74882117715597	2.43665861776438	2.39773731928083	1.8655992240274	2.15942544323797	1.46465872815026	2.22348116451025	2.3672162724499	1.96404900434597
[truncated: 35,032 more rows]
