# Supplementary material for: Isoginkgetin antagonizes ALS pathologies in its animal and patient iPSC models via PINK1-Parkin-dependent mitophagy
Source: EMBO Mol Med. 2025 Oct 15;17(11):3139–73. doi: 10.1038/s44321-025-00323-2 (PMC12603167; doi:10.1038/s44321-025-00323-2)
Supplement: Supplementary file 8 — Source data Fig. 4 [file 44321_2025_323_MOESM8_ESM.zip › Figure 4/4A-B/ALS_vivoMNs_ALSvsCTRLhallmark_gsea.csv]

	ID	Description	setSize	enrichmentScore	NES	pvalue	p.adjust	qvalue	rank	leading_edge	core_enrichment
HALLMARK_EPITHELIAL_MESENCHYMAL_TRANSITION	HALLMARK_EPITHELIAL_MESENCHYMAL_TRANSITION	HALLMARK_EPITHELIAL_MESENCHYMAL_TRANSITION	110	0.53454993747002	1.9797944975549	3.68579240600932e-10	1.84289620300466e-08	1.08633881440275e-08	1254	tags=68%, list=32%, signal=48%	IL15/COL3A1/ITGB3/PLAUR/EMP3/MFAP5/THBS1/IGFBP4/COL4A1/SERPINE1/CXCL12/PRRX1/TNC/SFRP4/FMOD/TPM2/MYL9/FN1/BGN/IGFBP2/TGM2/FSTL1/FBLN2/COL1A2/NID2/FBN2/PDGFRB/VIM/MMP14/MGP/TNFAIP3/CD44/LOXL2/CCN1/ACTA2/CAPG/VCAM1/LAMA2/WIPF1/FLNA/SNAI2/TGFBI/ABI3BP/FAS/TGFB1/COL4A2/DCN/EFEMP2/VCAN/IGFBP3/COL1A1/MXRA5/COL8A2/THBS2/FBLN1/INHBA/FBLN5/LAMA1/VEGFA/NOTCH2/TPM4/BDNF/COL5A1/COL6A3/COL11A1/SPARC/MSX1/ECM2…
HALLMARK_INFLAMMATORY_RESPONSE	HALLMARK_INFLAMMATORY_RESPONSE	HALLMARK_INFLAMMATORY_RESPONSE	77	0.57023739942276	2.05822063198436	1.28318426527083e-09	3.20796066317708e-08	1.89100839092544e-08	1080	tags=68%, list=28%, signal=50%	HAS2/NMI/CCL2/IL15/MSR1/TNFRSF1B/ITGB3/F3/PLAUR/OSMR/EMP3/GPC3/SERPINE1/PIK3R5/PDPN/CD14/TNFSF10/IL18R1/LYN/MMP14/KCNA3/IFITM1/BST2/GPR183/APLNR/CSF3R/SLC7A2/OLR1/IL18/C3AR1/CLEC5A/TLR2/CMKLR1/C5AR1/IL4R/CDKN1A/ICAM1/LPAR1/SLC31A2/RGS1/INHBA/PTAFR/AXL/IL1R1/ABCA1/EDN1/GCH1/CYBB/RGS16/ADM/BEST1/TLR1
HALLMARK_ALLOGRAFT_REJECTION	HALLMARK_ALLOGRAFT_REJECTION	HALLMARK_ALLOGRAFT_REJECTION	55	0.605743697173645	2.10836656400602	6.30978595057792e-09	1.05163099176299e-07	6.19908795144497e-08	748	tags=64%, list=19%, signal=52%	CCL2/IL15/MAP4K1/SRGN/HLA-E/LY75/ITGB2/GBP2/CD4/HLA-DQA1/CTSS/GPR65/CARTPT/HLA-DRA/CD74/LYN/ELF4/PTPN6/CAPG/CCR1/PTPRC/ITGAL/FLNA/CD86/IL18/TLR6/FAS/TGFB1/IGSF6/FYB1/STAT4/TLR2/IL4R/ICAM1/CCND2
HALLMARK_KRAS_SIGNALING_UP	HALLMARK_KRAS_SIGNALING_UP	HALLMARK_KRAS_SIGNALING_UP	71	0.539164831607498	1.93637536658004	1.42412746927874e-07	1.78015933659843e-06	1.04935708262644e-06	830	tags=54%, list=21%, signal=43%	SERPINA3/CD37/MAP4K1/TNFRSF1B/PLAUR/FCER1G/F13A1/PRRX1/ITGB2/GYPC/CFH/CTSS/EMP1/APOD/TNFAIP3/BMP2/LAPTM5/CXCR4/IKZF1/PECAM1/MPZL2/ADAM8/TRAF1/PTGS2/C3AR1/PRDM1/ENG/CMKLR1/LAT2/TFPI/ADGRA2/ADGRL4/IGFBP3/BIRC3/SEMA3B/CCND2/CSF2RA/INHBA
HALLMARK_INTERFERON_GAMMA_RESPONSE	HALLMARK_INTERFERON_GAMMA_RESPONSE	HALLMARK_INTERFERON_GAMMA_RESPONSE	83	0.515393815688976	1.87435253436076	2.99252449515255e-07	2.99252449515255e-06	1.76401443924782e-06	1181	tags=63%, list=30%, signal=45%	NMI/HLA-DRB1/CCL2/IL15/PLA2G4A/IFITM2/CASP1/CFH/HLA-DQA1/IFITM3/DDX60/TNFSF10/CD74/NOD1/IRF5/C1R/TNFAIP3/PLSCR1/SERPING1/PTPN6/APOL6/BST2/VCAM1/VAMP8/CD86/PTGS2/FAS/STAT4/CMKLR1/BTG1/IL4R/OAS3/SAMD9L/CDKN1A/ICAM1/PARP14/XAF1/IFIH1/FGL2/SOCS3/CIITA/TRIM25/GCH1/MYD88/OAS2/GBP4/CD38/NLRC5/SSPN/TXNIP/IFI44L/HLA-B
HALLMARK_MYC_TARGETS_V1	HALLMARK_MYC_TARGETS_V1	HALLMARK_MYC_TARGETS_V1	46	-0.367243007091714	-2.39049501192665	1.28929961981169e-06	1.07441634984307e-05	6.33340164118022e-06	1977	tags=96%, list=51%, signal=48%	MCM6/RPS2/HNRNPA1/PRDX4/USP1/IFRD1/DEK/RPL34/SRSF7/PABPC1/RACK1/SERBP1/FBL/RPS5/RPLP0/RPS3/RPL18/RPL22/SRSF1/SNRPA/SMARCC1/PABPC4/SF3A1/FAM120A/SNRPG/UBA2/CLNS1A/HNRNPU/HNRNPA2B1/HNRNPA3/KPNB1/NAP1L1/CUL1/HSP90AB1/CCT3/PSMD1/ABCE1/NOP56/PWP1/CCT7/CCT4/EIF3B/XRCC6/POLD2
HALLMARK_COMPLEMENT	HALLMARK_COMPLEMENT	HALLMARK_COMPLEMENT	68	0.521779456931803	1.86233360949539	1.91272172273062e-06	1.36622980195045e-05	8.05356514833947e-06	1029	tags=54%, list=27%, signal=41%	LTF/F3/PLEK/PLAUR/CP/PLA2G4A/KCNIP3/FCER1G/SERPINE1/PIK3R5/CASP1/APOC1/CFH/FN1/CTSS/LYN/MMP14/C1R/TNFAIP3/CTSH/PLSCR1/SERPING1/C1QC/SH2B3/OLR1/C3/COL4A2/LGALS3/CEBPB/MAFF/ERAP2/CPM/CPQ/GNAI2/HPCAL4/PRKCD/GNB4
HALLMARK_IL6_JAK_STAT3_SIGNALING	HALLMARK_IL6_JAK_STAT3_SIGNALING	HALLMARK_IL6_JAK_STAT3_SIGNALING	32	0.620799734243552	2.02251324134287	4.41763371831271e-06	2.76102107394545e-05	1.62754926464153e-05	1111	tags=81%, list=29%, signal=58%	TNFRSF1B/ITGB3/OSMR/CD9/PIK3R5/CD14/ACVRL1/IL18R1/CD44/HMOX1/CCR1/CSF3R/FAS/TGFB1/PDGFC/TLR2/IL4R/A2M/CSF2RA/TNFRSF1A/SOCS3/IL1R1/IL13RA1/MYD88/IL17RA/CD38
HALLMARK_TNFA_SIGNALING_VIA_NFKB	HALLMARK_TNFA_SIGNALING_VIA_NFKB	HALLMARK_TNFA_SIGNALING_VIA_NFKB	90	0.473971965427957	1.73340015347698	1.66488019026624e-05	9.24933439036797e-05	5.45223921958533e-05	1502	tags=70%, list=39%, signal=44%	CCL2/F3/PLEK/PLAUR/TNFAIP8/SERPINE1/TNC/B4GALT1/EGR2/CCND1/BTG3/FOSB/BCL2A1/TNFAIP3/CEBPD/CD44/BMP2/CCN1/TGIF1/GPR183/TRAF1/OLR1/IL18/PTGS2/LITAF/TLR2/BTG1/ZFP36/KLF2/BIRC3/CDKN1A/EGR1/DRAM1/ICAM1/JAG1/CEBPB/INHBA/MAFF/IFIH1/FOS/SOCS3/ABCA1/VEGFA/ACKR3/NR4A1/EDN1/GCH1/HES1/KLF4/STAT5A/BTG2/MARCKS/NR4A3/GADD45B/SMAD3/NAMPT/CSF1/BCL3/IRF1/MAP3K8/SAT1/RELA/NFKBIA
HALLMARK_OXIDATIVE_PHOSPHORYLATION	HALLMARK_OXIDATIVE_PHOSPHORYLATION	HALLMARK_OXIDATIVE_PHOSPHORYLATION	26	-0.441721673760728	-2.30761915031357	2.0561227349617e-05	9.59060703676461e-05	5.65341046377703e-05	1496	tags=92%, list=39%, signal=57%	DECR1/MPC1/ALDH6A1/MRPS30/ACAA2/HADHA/NDUFS1/ATP6V1H/UQCRC2/PDHB/NDUFA8/ATP5F1A/IMMT/TOMM22/ATP5F1B/PDP1/NDUFS2/MRPL35/CS/LRPPRC/DLD/UQCRC1/AFG3L2/PMPCA
HALLMARK_COAGULATION	HALLMARK_COAGULATION	HALLMARK_COAGULATION	38	0.575043152411297	1.91327814481444	2.10993354808821e-05	9.59060703676461e-05	5.65341046377703e-05	921	tags=61%, list=24%, signal=47%	ITGB3/F3/PLEK/THBS1/ANXA1/CD9/SERPINE1/APOC1/CFH/PROS1/FN1/MMP14/C1R/CTSH/SERPING1/PECAM1/OLR1/C3/A2M/GSN/MAFF/CFI/CPQ
HALLMARK_INTERFERON_ALPHA_RESPONSE	HALLMARK_INTERFERON_ALPHA_RESPONSE	HALLMARK_INTERFERON_ALPHA_RESPONSE	41	0.513699858176679	1.72000760957296	0.000738458108290891	0.00307690878454538	0.0018137567572057	1385	tags=71%, list=36%, signal=46%	NMI/IL15/IFITM2/CASP1/GBP2/IFITM3/DDX60/CD74/PLSCR1/IFITM1/LPAR6/BST2/MOV10/IL4R/SAMD9L/TRIM5/PARP14/PROCR/IFIH1/UBA7/TRIM25/ELF1/GBP4/TXNIP/IFI44L/PARP9/DHX58/CSF1/OGFR
HALLMARK_HYPOXIA	HALLMARK_HYPOXIA	HALLMARK_HYPOXIA	75	0.428501694669899	1.54473461929806	0.00129907763944963	0.00499645245942165	0.00294527723923803	1776	tags=75%, list=46%, signal=41%	STC1/F3/PLAUR/CP/GPC3/SERPINE1/BGN/HK2/TGM2/TNFAIP3/CCN1/CXCR4/HMOX1/SLC2A5/PLIN2/TGFBI/DCN/BTG1/ZFP36/SLC6A6/IGFBP3/GPC4/CDKN1A/SRPX/CITED2/DDIT4/PCK1/MAFF/FOS/VEGFA/ACKR3/TGFB3/COL5A1/ADM/ETS1/CSRP2/HOXB9/ANGPTL4/PYGM/DTNA/NDRG1/SLC2A1/P4HA1/CCNG2/BCL2/MXI1/SCARB1/VHL/LOX/TIPARP/MT1E/PRKCA/BHLHE40/SDC2/FOSL2/PPP1R3C
HALLMARK_IL2_STAT5_SIGNALING	HALLMARK_IL2_STAT5_SIGNALING	HALLMARK_IL2_STAT5_SIGNALING	72	0.438548051336477	1.57521791656421	0.00165082925254817	0.0058958187591006	0.00347543000536456	1550	tags=65%, list=40%, signal=40%	TNFRSF1B/TLR7/HK2/TGM2/SLC1A5/IFITM3/GPR65/TNFSF10/EMP1/DHRS3/IL18R1/CD44/BMP2/PLSCR1/BATF3/CAPG/CD86/PLAGL1/TRAF1/PLIN2/MYO1E/IL4R/CAPN3/AHNAK/CCND2/HOPX/MAFF/FGL2/GLIPR2/RGS16/GBP4/ITGA6/P2RX4/IL10RA/NT5E/GADD45B/CSF1/CYFIP1/NDRG1/P4HA1/ABCB1/MAP3K8/ST3GAL4/CA2/DRC1/BCL2/WLS
HALLMARK_APOPTOSIS	HALLMARK_APOPTOSIS	HALLMARK_APOPTOSIS	66	0.42993285175541	1.52943794421539	0.00328089074234978	0.0104491342256094	0.0061594896487803	1498	tags=59%, list=39%, signal=37%	ANXA1/CASP1/CD14/BGN/IFITM3/CDK2/CCND1/BTG3/PDGFRB/TNFSF10/EMP1/CD44/BMP2/HMOX1/PMAIP1/IL18/FAS/DCN/LGALS3/ERBB2/BIRC3/CDKN1A/CCND2/GSN/DIABLO/GCH1/BCL2L11/CD38/TGFBR3/TXNIP/TGFB2/BTG2/GADD45B/NEDD9/ROCK1/IRF1/SAT1/CASP2/RELA
HALLMARK_CHOLESTEROL_HOMEOSTASIS	HALLMARK_CHOLESTEROL_HOMEOSTASIS	HALLMARK_CHOLESTEROL_HOMEOSTASIS	20	0.581246212620655	1.74606910322467	0.00334372295219502	0.0104491342256094	0.0061594896487803	743	tags=55%, list=19%, signal=45%	PLAUR/GSTM2/CD9/S100A11/PLSCR1/CXCL16/LPL/LGALS3/NIBAN1/JAG1/SEMA3B
HALLMARK_ANGIOGENESIS	HALLMARK_ANGIOGENESIS	HALLMARK_ANGIOGENESIS	17	0.581764112829856	1.70183649005448	0.00619635134261341	0.0182245627723924	0.0107429001605681	1042	tags=65%, list=27%, signal=48%	STC1/COL3A1/FSTL1/OLR1/LPL/VCAN/JAG1/CCND2/KCNJ8/VEGFA/MSX1
HALLMARK_APICAL_SURFACE	HALLMARK_APICAL_SURFACE	HALLMARK_APICAL_SURFACE	16	0.572076728701922	1.65430291748908	0.00860651800010498	0.023906994444736	0.0140925440937391	866	tags=56%, list=22%, signal=44%	PLAUR/B4GALT1/LYN/ATP8B1/RHCG/MDGA1/SRPX/SULF2/MAL
HALLMARK_UV_RESPONSE_DN	HALLMARK_UV_RESPONSE_DN	HALLMARK_UV_RESPONSE_DN	62	0.413849879597784	1.46054444933808	0.0113293578298882	0.0298140995523373	0.0175746271045357	1154	tags=45%, list=30%, signal=32%	HAS2/COL3A1/ITGB3/F3/SERPINE1/KIT/COL1A2/PDGFRB/CCN1/LTBP1/SNAI2/RBPMS/RUNX1/TGFBR2/TFPI/ERBB2/LPAR1/COL1A1/CITED2/IGFBP5/EFEMP1/FBLN5/ID1/NOTCH2/BDNF/COL11A1/TGFBR3/DAB2
HALLMARK_APICAL_JUNCTION	HALLMARK_APICAL_JUNCTION	HALLMARK_APICAL_JUNCTION	64	0.402676645554692	1.42570200954228	0.0125298028785111	0.0313245071962778	0.018464972663069	1357	tags=50%, list=35%, signal=33%	RRAS/NECTIN2/B4GALT1/MYL9/CLDN5/ITGB4/PECAM1/ACTN1/FLNC/MPZL2/PTPRC/VCAM1/CD86/THBS3/TRAF1/TGFBI/FYB1/CD34/VCAN/ICAM1/CLDN11/LDLRAP1/EPB41L2/GNAI2/SYK/SPEG/AMIGO2/NECTIN3/CDH11/FSCN1/LIMA1/CTNND1
HALLMARK_MYOGENESIS	HALLMARK_MYOGENESIS	HALLMARK_MYOGENESIS	67	0.389905677644077	1.38918353472215	0.0209190864230425	0.0498073486262916	0.0293601212954982	1067	tags=43%, list=27%, signal=32%	GJA5/MYH11/COL3A1/SOD3/COL15A1/TPM2/AEBP1/APOD/MYL3/ITGB4/LAMA2/APLNR/TGFB1/CNN3/COL4A2/IGFBP3/CDKN1A/COL1A1/GSN/PTGIS/CRYAB/WWTR1/PLXNB2/EFS/COX7A1/SPEG/COL6A3/SPARC/NOTCH1
HALLMARK_ESTROGEN_RESPONSE_LATE	HALLMARK_ESTROGEN_RESPONSE_LATE	HALLMARK_ESTROGEN_RESPONSE_LATE	57	0.401370563520751	1.40422718545918	0.0291750503018109	0.0663069325041156	0.0390861917918997	849	tags=37%, list=22%, signal=29%	LTF/SFN/SERPINA3/IGFBP4/CD9/CXCL12/CCND1/BTG3/CD44/NAB2/PTPN6/FOXC1/ANXA9/MYOF/ZFP36/PAPSS2/SEMA3B/IMPA2/DHRS2/EMP2/FOS
HALLMARK_P53_PATHWAY	HALLMARK_P53_PATHWAY	HALLMARK_P53_PATHWAY	66	0.371349262521988	1.32103339007144	0.0590590590590591	0.125628140703518	0.0740544829410209	2015	tags=73%, list=52%, signal=36%	SFN/EPHA2/CASP1/BMP2/ITGB4/ZFP36L1/HMOX1/VAMP8/FAS/TGFB1/TM4SF1/BTG1/STOM/MAPKAPK3/CDKN1A/DRAM1/CCND2/PPM1D/DDIT4/PROCR/FOS/PLXNB2/RGS16/NOTCH1/KLF4/SP1/TXNIP/BTG2/H2AJ/GM2A/NDRG1/SAT1/CD82/EPS8L2/FGF13/KIF13B/IRAG2/SLC7A11/RALGDS/ZBTB16/CD81/PTPRE/RPL36/RPS12/TP53/TOB1/ABHD4/COQ8A
HALLMARK_UV_RESPONSE_UP	HALLMARK_UV_RESPONSE_UP	HALLMARK_UV_RESPONSE_UP	54	0.381925544523724	1.32633789176565	0.0603015075376884	0.125628140703518	0.0740544829410209	1608	tags=54%, list=41%, signal=32%	HYAL2/RAB27A/IGFBP2/CDK2/BTG3/LYN/FOSB/MMP14/BMP2/HMOX1/BTG1/ICAM1/FOS/NR4A1/GCH1/PRKCD/MSX1/BCL2L11/BTG2/HLA-F/ABCB1/HSPA2/IRF1/NFKBIA/CA2/JUNB/MGAT1/NPTX2/PDLIM3
HALLMARK_NOTCH_SIGNALING	HALLMARK_NOTCH_SIGNALING	HALLMARK_NOTCH_SIGNALING	13	0.506053158575728	1.40172596941915	0.0705622932745314	0.141124586549063	0.0831892299657634	1105	tags=62%, list=28%, signal=44%	CCND1/JAG1/NOTCH3/LFNG/NOTCH2/NOTCH1/HES1/TCF7L2
HALLMARK_REACTIVE_OXYGEN_SPECIES_PATHWAY	HALLMARK_REACTIVE_OXYGEN_SPECIES_PATHWAY	HALLMARK_REACTIVE_OXYGEN_SPECIES_PATHWAY	15	-0.299715541763641	-1.2809577505458	0.0784236941134923	0.15015015015015	0.0885095621937727	2724	tags=100%, list=70%, signal=30%	MGST1/MBP/JUNB/NQO1/PDLIM1/PRDX4/G6PD/STK25/MSRA/GPX3/CDKN2D/NDUFS2/GLRX2/PFKP
HALLMARK_ESTROGEN_RESPONSE_EARLY	HALLMARK_ESTROGEN_RESPONSE_EARLY	HALLMARK_ESTROGEN_RESPONSE_EARLY	69	0.358455099094316	1.28282866190141	0.0810810810810811	0.15015015015015	0.0885095621937727	1701	tags=58%, list=44%, signal=33%	SFN/MLPH/KRT8/IGFBP4/CXCL12/B4GALT1/TGM2/CCND1/DHRS3/BCL11B/CD44/FOXC1/PMAIP1/SLC7A2/OLFML3/ANXA9/MYOF/PAPSS2/SEMA3B/DHRS2/FOS/ELOVL2/ELF1/PGR/ZNF185/HES1/KLF4/WWC1/GJA1/SLC2A1/MINDY1/BCL2/SCARB1/NHERF1/PDLIM3/TIPARP/LRIG1/CBFA2T3/BHLHE40/RHOBTB3
HALLMARK_ADIPOGENESIS	HALLMARK_ADIPOGENESIS	HALLMARK_ADIPOGENESIS	59	0.365861576294078	1.28579230378135	0.0853413654618474	0.152395295467585	0.0898330162756289	1664	tags=56%, list=43%, signal=32%	LIPE/COL4A1/COL15A1/APOE/SLC1A5/CAVIN2/PLIN2/LPL/C3/STOM/RAB34/OMD/UCP2/ACADL/SQOR/ABCA1/SLC27A1/ARAF/SLC19A1/CD302/VEGFB/PHLDB1/SSPN/STAT5A/ANGPTL4/ENPP2/CCNG2/ADIPOR2/SCARB1/MTARC2/RREB1/SLC66A3/LAMA4
HALLMARK_GLYCOLYSIS	HALLMARK_GLYCOLYSIS	HALLMARK_GLYCOLYSIS	54	0.366968877192147	1.27439689200576	0.106532663316583	0.183677005718246	0.108272761265493	1574	tags=56%, list=41%, signal=33%	STC1/GPC3/B4GALT1/HK2/PYGL/CD44/CXCR4/TGFBI/DCN/VCAN/PGLS/IGFBP3/GPC4/CITED2/DDIT4/SLC16A3/VEGFA/IL13RA1/COL5A1/GMPPA/DSC2/CHST6/ANGPTL4/NT5E/SOX9/P4HA1/PAXIP1/PLOD2/LHPP/MXI1
HALLMARK_PROTEIN_SECRETION	HALLMARK_PROTEIN_SECRETION	HALLMARK_PROTEIN_SECRETION	22	-0.231088082901554	-1.13219668223599	0.171710211407585	0.286183685679308	0.168697751558329	2991	tags=100%, list=77%, signal=23%	SSPN/TOM1L1/CLN5/VAMP3/CTSC/SGMS1/STX16/ARFGAP3/LMAN1/ADAM10/GALC/TMED10/ATP6V1H/AP2B1/CLTC/ARFGEF2/USO1/KIF1B/STAM/AP1G1/ARFGEF1
HALLMARK_XENOBIOTIC_METABOLISM	HALLMARK_XENOBIOTIC_METABOLISM	HALLMARK_XENOBIOTIC_METABOLISM	44	0.355292739269358	1.20362365272341	0.199798183652876	0.322255134923993	0.189960921639407	1191	tags=45%, list=31%, signal=32%	EPHA2/IGFBP4/SERPINE1/APOE/PROS1/SLC1A5/HMOX1/SLC12A4/FAS/SLC6A6/PAPSS2/TNFRSF1A/FBLN1/GSTM4/IL1R1/GCH1/NDRG2/PTGDS/TGFB2/CYP2J2
HALLMARK_ANDROGEN_RESPONSE	HALLMARK_ANDROGEN_RESPONSE	HALLMARK_ANDROGEN_RESPONSE	33	0.366623798360184	1.1963897433736	0.214067278287462	0.326088111971653	0.192220360741185	504	tags=24%, list=13%, signal=21%	KRT8/TNFAIP8/AZGP1/B4GALT1/CCND1/STEAP4/ACTN1/IQGAP2
HALLMARK_E2F_TARGETS	HALLMARK_E2F_TARGETS	HALLMARK_E2F_TARGETS	32	-0.189471517638267	-1.03307987886931	0.215218153901291	0.326088111971653	0.192220360741185	2293	tags=91%, list=59%, signal=37%	POLE/HMGB2/DCLRE1B/MCM6/TP53/PRDX4/STMN1/USP1/RAD1/TMPO/DEK/NUP107/CDC25B/DDX39A/POLD3/SRSF1/AK2/EED/DNMT1/PNN/CBX5/NAP1L1/CIT/NOP56/HMGB3/JPT1/PMS2/XRCC6/POLD2
HALLMARK_MYC_TARGETS_V2	HALLMARK_MYC_TARGETS_V2	HALLMARK_MYC_TARGETS_V2	9	-0.351116004730371	-1.19428619012726	0.235294117647059	0.346020761245675	0.203970132944819	440	tags=56%, list=11%, signal=49%	RRP12/FARSA/PPAN/NOC4L/SORD
HALLMARK_TGF_BETA_SIGNALING	HALLMARK_TGF_BETA_SIGNALING	HALLMARK_TGF_BETA_SIGNALING	27	0.360741832061619	1.13667296254626	0.30259067357513	0.432272390821614	0.254813198800109	956	tags=37%, list=25%, signal=28%	ID3/THBS1/SERPINE1/BMP2/TGIF1/TGFB1/ENG/WWTR1/ID1/LTBP2
HALLMARK_PI3K_AKT_MTOR_SIGNALING	HALLMARK_PI3K_AKT_MTOR_SIGNALING	HALLMARK_PI3K_AKT_MTOR_SIGNALING	24	0.351374392840873	1.08860401021544	0.369134515119917	0.51268682655544	0.302215392495838	794	tags=29%, list=20%, signal=23%	SFN/CDK2/NOD1/CXCR4/SLA/CDKN1A/TNFRSF1A
HALLMARK_BILE_ACID_METABOLISM	HALLMARK_BILE_ACID_METABOLISM	HALLMARK_BILE_ACID_METABOLISM	22	0.332052537863868	1.02128415998857	0.450939457202505	0.60937764486825	0.359212085396021	927	tags=36%, list=24%, signal=28%	LIPE/CH25H/ACSL5/RBP1/BMP6/ALDH1A1/ABCA1/BBOX1
HALLMARK_FATTY_ACID_METABOLISM	HALLMARK_FATTY_ACID_METABOLISM	HALLMARK_FATTY_ACID_METABOLISM	34	0.295037661689053	0.969136254928992	0.561991869918699	0.732228476130915	0.43162941750875	1711	tags=50%, list=44%, signal=28%	AOC3/ACOT2/ACSL5/GPD1/ACADL/ALDH1A1/SUCLG2/GAD2/GLUL/BMPR1B/TP53INP2/CA2/ADIPOR2/NCAPH2/HSD17B7/PPARA/ACSS1
HALLMARK_KRAS_SIGNALING_DN	HALLMARK_KRAS_SIGNALING_DN	HALLMARK_KRAS_SIGNALING_DN	34	0.29002387841681	0.952667038369758	0.571138211382114	0.732228476130915	0.43162941750875	1257	tags=44%, list=32%, signal=30%	IGFBP2/C5/KCNMB1/TENT5C/LFNG/SIDT1/EDN1/SOX10/FGF16/EFHD1/TGFB2/IFI44L/BTG2/KLHDC8A/BMPR1B
HALLMARK_MTORC1_SIGNALING	HALLMARK_MTORC1_SIGNALING	HALLMARK_MTORC1_SIGNALING	53	0.267031823492059	0.924493212847872	0.635175879396985	0.781125458313407	0.46045290174264	2287	tags=68%, list=59%, signal=28%	STC1/CD9/ITGB2/HK2/SLC1A5/CXCR4/SLA/NIBAN1/SLC6A6/CDKN1A/DDIT4/IGFBP5/FGL2/BTG2/SERPINH1/NAMPT/SLC2A1/P4HA1/PLOD2/ADIPOR2/NHERF1/SLC7A11/BHLHE40/PSAT1/AK4/NFKBIB/G6PD/FADS2/IFRD1/XBP1/PFKL/SERP1/TCEA1/DDX39A/SCD/CTSC
HALLMARK_WNT_BETA_CATENIN_SIGNALING	HALLMARK_WNT_BETA_CATENIN_SIGNALING	HALLMARK_WNT_BETA_CATENIN_SIGNALING	15	0.318581586969643	0.905849389389529	0.640522875816993	0.781125458313407	0.46045290174264	1415	tags=47%, list=36%, signal=30%	AXIN2/JAG1/CCND2/NOTCH1/MAML1/DVL2/HEY2
HALLMARK_HEME_METABOLISM	HALLMARK_HEME_METABOLISM	HALLMARK_HEME_METABOLISM	47	0.251020568864989	0.857088939970012	0.741935483870968	0.883256528417819	0.520656479909451	1681	tags=45%, list=43%, signal=26%	SLC22A4/GYPC/BCAM/TAL1/C3/PGLS/EPOR/UCP2/TENT5C/BTG2/IGSF3/KHNYN/SLC2A1/LRP10/CA2/SLC6A9/MXI1/SMOX/SLC7A11/KAT2B/SLC6A8
HALLMARK_HEDGEHOG_SIGNALING	HALLMARK_HEDGEHOG_SIGNALING	HALLMARK_HEDGEHOG_SIGNALING	9	0.319596322017738	0.796928914680308	0.773851590106007	0.899827430355822	0.530424590525537	2083	tags=67%, list=54%, signal=31%	NKX6-1/VEGFA/HEY2/PML/MYH9/AMOT
HALLMARK_UNFOLDED_PROTEIN_RESPONSE	HALLMARK_UNFOLDED_PROTEIN_RESPONSE	HALLMARK_UNFOLDED_PROTEIN_RESPONSE	25	0.250722387825192	0.779434250059042	0.792275574112735	0.900313152400835	0.530710910888913	1096	tags=24%, list=28%, signal=17%	CCL2/EXOSC4/CEBPB/DDIT4/VEGFA/FKBP14
HALLMARK_MITOTIC_SPINDLE	HALLMARK_MITOTIC_SPINDLE	HALLMARK_MITOTIC_SPINDLE	64	0.213595896959019	0.756249717698364	0.879638916750251	0.962824986226618	0.567559991880954	1904	tags=45%, list=49%, signal=23%	ARHGAP10/FLNA/CDC42EP1/MYO1E/GSN/PLEKHG2/ARHGEF2/EPB41L2/CDC42EP4/NOTCH2/BCL2L11/LLGL1/MARCKS/WASF2/PREX1/NEDD9/FSCN1/ROCK1/ARAP3/DOCK2/MAP3K11/PALLD/SYNPO/MYO9B/SHROOM1/FGD6/FLNB/TAOK2/MYH9
HALLMARK_PEROXISOME	HALLMARK_PEROXISOME	HALLMARK_PEROXISOME	20	0.221304816734763	0.664801756132141	0.889123548046463	0.962824986226618	0.567559991880954	845	tags=20%, list=22%, signal=16%	DHRS3/SLC25A19/ACSL5/ALDH1A1
HALLMARK_PANCREAS_BETA_CELLS	HALLMARK_PANCREAS_BETA_CELLS	HALLMARK_PANCREAS_BETA_CELLS	7	0.284109691685466	0.663047611307004	0.905055487053021	0.962824986226618	0.567559991880954	1449	tags=43%, list=37%, signal=27%	FOXO1/NKX6-1/MAFB
HALLMARK_DNA_REPAIR	HALLMARK_DNA_REPAIR	HALLMARK_DNA_REPAIR	23	0.197912972053749	0.611413341251559	0.933194154488518	0.972077244258873	0.573013954510493	558	tags=13%, list=14%, signal=11%	VPS37B/BCAM/RAD52
HALLMARK_G2M_CHECKPOINT	HALLMARK_G2M_CHECKPOINT	HALLMARK_G2M_CHECKPOINT	39	0.155220450937333	0.516810999764531	0.982758620689655	0.989595375722543	0.583340432004868	2221	tags=54%, list=57%, signal=23%	CCND1/TGFB1/NOTCH2/MARCKS/SMAD3/BCL3/RBL1/POLE/PML/MEIS2/MCM6/STMN1/MT2A/DMD/TMPO/MAP3K20/ABL1/FOXN3/ODF2/CDC25B/DDX39A
HALLMARK_SPERMATOGENESIS	HALLMARK_SPERMATOGENESIS	HALLMARK_SPERMATOGENESIS	10	0.177188518189096	0.456333602775239	0.989595375722543	0.989595375722543	0.583340432004868	1455	tags=30%, list=37%, signal=19%	SLC2A5/CAMK4/HSPA2
