# Supplementary material for: Isoginkgetin antagonizes ALS pathologies in its animal and patient iPSC models via PINK1-Parkin-dependent mitophagy
Source: EMBO Mol Med. 2025 Oct 15;17(11):3139–73. doi: 10.1038/s44321-025-00323-2 (PMC12603167; doi:10.1038/s44321-025-00323-2)
Supplement: Supplementary file 8 — Source data Fig. 4 [file 44321_2025_323_MOESM8_ESM.zip › Figure 4/4D/MTCO2-LAMP2 Pearson correlation coefficient.xlsx]

## Sheet: DLP
ALS			Pearson‘s Rr	average a	average b			#1	#2	#3
64321711036224_.pic	64331711036224_.pic	-	0.515033	24.7238	29.5393		ALS	0.56541	0.626563	0.582435
64321711036224_.pic	64331711036224_.pic	-	0.112854	19.7195	37.8972		Health Ctrl	0.724754	0.776443	0.679277
64321711036224_.pic	64331711036224_.pic	-	0.489078	34.6344	39.6799
64321711036224_.pic	64331711036224_.pic	-	0.529399	25.0239	35.6014
64321711036224_.pic	64331711036224_.pic	-	0.442109	17.0152	28.5645
64361711036285_.pic	64371711036286_.pic	-	0.544504	25.3634	26.9959
64361711036285_.pic	64371711036286_.pic	-	0.57532	54.0428	48.6176
64361711036285_.pic	64371711036286_.pic	-	0.782573	31.6655	29.2539
64361711036285_.pic	64371711036286_.pic	-	0.824227	34.6944	30.9193
64371711036286_.pic	64361711036285_.pic	-	0.839003	42.8757	49.7653
			0.56541
64421711036328_.pic	64431711036328_.pic	-	0.583947	27.3032	32.1207
64421711036328_.pic	64431711036328_.pic	-	0.475689	20.1374	19.6269
64421711036328_.pic	64431711036328_.pic	-	0.554556	37.0635	43.04
64421711036328_.pic	64431711036328_.pic	-	0.485189	33.0347	30.9835
64421711036328_.pic	64431711036328_.pic	-	0.554798	19.7942	21.6285
64421711036328_.pic	64431711036328_.pic	-	0.825104	27.0433	24.8182
64511711036458_.pic	64531711036458_.pic	-	0.875738	31.2899	36.459
64511711036458_.pic	64531711036458_.pic	-	0.893423	49.4289	52.6154
64511711036458_.pic	64531711036458_.pic	-	0.595306	15.9877	28.1273
64511711036458_.pic	64531711036458_.pic	-	0.421876	14.4306	36.831
			0.626563
64571711036506_.pic	64581711036506_.pic	-	0.595297	16.9086	39.9814
64571711036506_.pic	64581711036506_.pic	-	0.333118	10.8832	30.3276
64571711036506_.pic	64581711036506_.pic	-	0.333118	10.8832	30.3276
64571711036506_.pic	64581711036506_.pic	-	0.819823	39.0953	38.1104
64571711036506_.pic	64581711036506_.pic	-	0.743124	26.275	40.5789
ALS MTCO2	ALS LAMP2	-	0.509713	53.1407	26.4927
ALS MTCO2	ALS LAMP2	-	0.764571	76.9512	82.9806
ALS MTCO2	ALS LAMP2	-	0.342401	62.6201	70.5213
ALS MTCO2	ALS LAMP2	-	0.573949	122.129	41.2135
ALS MTCO2	ALS LAMP2	-	0.809234	129.941	91.8858
			0.582435
Health Ctrl
Health MTOC2	Health LAMP2	-	0.778743	108.896	74.3587
Health MTOC2	Health LAMP2	-	0.801247	123.244	108.787
Health MTOC2	Health LAMP2	-	0.609046	97.5815	63.957
Health MTOC2	Health LAMP2	-	0.551144	134.911	66.2934
Health MTOC2	Health LAMP2	-	0.854922	181.178	141.491
64051711035810_.pic	64061711035810_.pic	-	0.78062	15.8761	12.82
64051711035810_.pic	64061711035810_.pic	-	0.858894	54.9684	40.509
64051711035810_.pic	64061711035810_.pic	-	0.772599	68.4061	45.596
64051711035810_.pic	64061711035810_.pic	-	0.695158	20.1836	23.5769
64051711035810_.pic	64061711035810_.pic	-	0.545169	18.8873	28.7995
			0.724754
64121711035908_.pic	64131711035908_.pic	-	0.833152	62.4133	54.1986
64121711035908_.pic	64131711035908_.pic	-	0.82397	77.186	61.763
64121711035908_.pic	64131711035908_.pic	-	0.739101	43.5808	37.9429
64121711035908_.pic	64131711035908_.pic	-	0.730083	30.6695	29.4895
64121711035908_.pic	64131711035908_.pic	-	0.722647	29.86	28.9105
64181711036006_.pic	64171711036006_.pic	-	0.731413	52.0992	79.4188
64181711036006_.pic	64171711036006_.pic	-	0.747976	55.7613	103.886
64181711036006_.pic	64171711036006_.pic	-	0.872515	52.3503	73.164
64181711036006_.pic	64171711036006_.pic	-	0.868085	44.2179	48.7267
64181711036006_.pic	64171711036006_.pic	-	0.695484	31.7758	38.4275
			0.776443
64231711036079_.pic	64221711036079_.pic	-	0.78076	28.4653	35.7742
64231711036079_.pic	64221711036079_.pic	-	0.369109	20.0221	14.1969
64231711036079_.pic	64221711036079_.pic	-	0.740655	29.5182	52.1738
64231711036079_.pic	64221711036079_.pic	-	0.732702	16.8829	29.3558
64231711036079_.pic	64221711036079_.pic	-	0.828941	22.1225	28.0555
64271711036174_.pic	64281711036175_.pic	-	0.76171	32.8399	35.3947
64271711036174_.pic	64281711036175_.pic	-	0.82442	44.7719	29.759
64271711036174_.pic	64281711036175_.pic	-	0.657946	16.4951	20.8456
64271711036174_.pic	64281711036175_.pic	-	0.581609	36.606	38.6184
64271711036174_.pic	64281711036175_.pic	-	0.514917	23.9264	29.1346
			0.679277
