# Supplementary material for: Isoginkgetin antagonizes ALS pathologies in its animal and patient iPSC models via PINK1-Parkin-dependent mitophagy
Source: EMBO Mol Med. 2025 Oct 15;17(11):3139–73. doi: 10.1038/s44321-025-00323-2 (PMC12603167; doi:10.1038/s44321-025-00323-2)
Supplement: Supplementary file 8 — Source data Fig. 4 [file 44321_2025_323_MOESM8_ESM.zip › Figure 4/4F/pub human sample.xlsx]

## Sheet: DLP
ALS	AERA	MEAN
1	0.0276	12.685	0	54			#1	#2	#3
2	0.0394	7.076	0	83		ALS	6.9748	4.3952	5.5888
3	0.0592	8.221	0	72		Health	7.8418	8.7399	9.153
4	0.0331	6.906	0	81
5	0.0596	9.518	0	82
6	0.0847	7.338	0	57
7	0.0209	3.923	0	14
8	0.0182	3.341	0	37
9	0.0555	4.479	0	75
10	0.0683	6.261	0	54
		6.9748
1	0.042	3.621	0	82
2	0.023	2.63	0	35
3	0.03	3.301	0	47
4	0.037	5.568	0	32
5	0.022	4.424	0	31
6	0.046	4.763	0	85
7	0.054	3.924	0	85
8	0.017	6.12	0	75
9	0.036	5.353	0	85
10	0.013	4.248	0	41
		4.3952
1	0.03	7.361	0	85
2	0.026	6.915	0	85
3	0.022	6.224	0	85
4	0.044	5.271	0	85
5	0.029	7.604	0	85
6	0.035	3.735	0	45
7	0.042	4.716	0	85
8	0.031	4.625	0	58
9	0.03	4.256	0	46
10	0.027	5.181	0	85
		5.5888
Health
1	0.038	7.719	0	85
2	0.022	6.792	0	79
3	0.041	5.747	0	76
4	0.029	7.216	0	66
5	0.023	12.85	0	61
6	0.025	5.719	0	85
7	0.029	7.478	0	85
8	0.017	5.941	0	85
9	0.021	8.35	0	85
10	0.027	10.606	0	85
		7.8418
1	0.027	8.094	0	85
2	0.004	9.168	0	85
3	0.01	11.85	0	85
4	0.016	8.011	0	85
5	0.011	7.995	0	85
6	0.016	9.137	0	85
7	0.029	6.573	0	85
8	0.008	7.985	0	85
9	0.034	8.813	0	85
10	0.017	9.773	0	85
		8.7399
1	0.013	8.289	0	85
2	0.009	10.361	0	85
3	0.028	6.988	0	85
4	0.012	9.091	0	85
5	0.019	8.607	0	85
6	0.016	9.876	0	85
7	0.012	10.065	0	85
8	0.017	11.676	0	85
9	0.021	7.808	0	85
10	0.03	8.769	0	85
		9.153
