# Supplementary material for: Isoginkgetin antagonizes ALS pathologies in its animal and patient iPSC models via PINK1-Parkin-dependent mitophagy
Source: EMBO Mol Med. 2025 Oct 15;17(11):3139–73. doi: 10.1038/s44321-025-00323-2 (PMC12603167; doi:10.1038/s44321-025-00323-2)
Supplement: Supplementary file 8 — Source data Fig. 4 [file 44321_2025_323_MOESM8_ESM.zip › Figure 4/4I/MITOPHAGY.xlsx]

## Sheet: Sheet1
			Pearson‘s Rr	average-a	average-b					Pearson‘s Rr	average-a	average-b					Pearson‘s Rr	average-a	average-b					Pearson‘s Rr	average-a	average-b					Pearson‘s Rr	average-a	average-b					Pearson‘s Rr	average-a	average-b
UCH1-LAMP2	UCH1-MTCO2	-	0.193998	4.92341	25.8561		UC-H2-2-LAMP2	UC-H2-2-MTCO2	-	0.13247	1.16664	55.4983		UC-12-1-LAMP2	UC-12-1-MTCO2	-	0.252425	1.87129	9.08195		c9-7-LAMP2	c9-7-MTCO2	-	0.0727465	3.45071	80.697		SOD1-5-LAMP2	SOD1-5-MTCO2	-	0.138524	1.75673	55.9285		TDP-43-5-LAMP2	TDP-43-5-MTCO2	-	0.123846	1.47033	69.7524
UCH1-LAMP2	UCH1-MTCO2	-	0.26489	7.73758	37.6535		UC-H2-1-LAMP2	UC-H2-1-MTCO2	-	0.135539	3.5563	29.6168		UC-12-1-LAMP2	UC-12-1-MTCO2	-	0.350052	7.45417	41.0212		c9-7-LAMP2	c9-7-MTCO2	-	0.082922	0.666332	3.11919		SOD1-5-LAMP2	SOD1-5-MTCO2	-	0.123188	1.75738	38.132		TDP-43-5-LAMP2	TDP-43-5-MTCO2	-	0.157887	1.39418	68.9912
UCH1-LAMP2	UCH1-MTCO2	-	0.234204	5.54464	37.1561		UC-H2-1-LAMP2	UC-H2-1-MTCO2	-	0.323891	2.41569	26.4572		UC-12-1-LAMP2	UC-12-1-MTCO2	-	0.405959	17.3429	65.502		c9-8-LAMP2	c9-8-MTCO2	-	0.0495761	0.70691	7.33416		SOD1-5-LAMP2	SOD1-5-MTCO2	-	0.230315	1.79592	32.9608		TDP-43-5-LAMP2	TDP-43-5-MTCO2	-	0.254755	2.49569	79.6712
UCH1-LAMP2	UCH1-MTCO2	-	0.177144	4.62968	35.64		UC-H2-1-LAMP2	UC-H2-1-MTCO2	-	0.316128	2.24142	28.0795		UC-12-1-LAMP2	UC-12-1-MTCO2	-	0.251811	7.74517	39.9349		c9-8-LAMP2	c9-8-MTCO2	-	0.291523	5.95254	59.6502		SOD1-6-LAMP2	SOD1-6-MTCO2	-	0.171721	2.66809	35.011		TDP-43-5-LAMP2	TDP-43-5-MTCO2	-	0.0950675	1.82306	65.1441
UCH1-LAMP2	UCH1-MTCO2	-	0.21114	5.61938	7.95694		UC-H2-1-LAMP2	UC-H2-1-MTCO2	-	0.142434	2.94111	25.4975		UC-12-2-MTCO2	UC-12-2-LAMP2	-	0.201695	40.0348	7.8922		c9-8-LAMP2	c9-8-MTCO2	-	0.0580342	2.58208	79.9715		SOD1-6-LAMP2	SOD1-6-MTCO2	-	0.163214	8.18946	57.628		TDP-43-5-LAMP2	TDP-43-5-MTCO2	-	0.0743992	0.0546498	24.2225
UCH1-LAMP2	UCH1-MTCO2	-	0.228637	5.14237	58.6946		UC-H2-1-LAMP2	UC-H2-1-MTCO2	-	0.185025	1.66091	47.4046		UC-12-2-MTCO2	UC-12-2-LAMP2	-	0.191823	99.568	15.38		c9-8-LAMP2	c9-8-MTCO2	-	0.0911828	0.358423	25.392		SOD1-7-LAMP2	SOD1-7-MTCO2	-	0.0404132	1.8538	59.1546		TDP-43-5-LAMP2	TDP-43-5-MTCO2	-	0.138566	3.64899	96.4961
UCH1-LAMP2	UCH1-MTCO2	-	0.244493	3.82721	49.1993		UC-H2-2-LAMP2	UC-H2-2-MTCO2	-	0.383823	3.22283	26.7002		UC-12-2-MTCO2	UC-12-2-LAMP2	-	0.151447	13.0872	1.15069		c9-8-LAMP2	c9-8-MTCO2	-	0.103137	0.423742	81.2898		SOD1-7-LAMP2	SOD1-7-MTCO2	-	0.031014	0.096337	42.8901		TDP-43-6-LAMP2	TDP-43-6-MTCO2	-	0.0635185	0.910473	30.6374
UCH1-LAMP2	UCH1-MTCO2	-	0.123631	11.8349	49.6317		UC-H2-2-LAMP2	UC-H2-2-MTCO2	-	0.108588	0.560767	10.9674		UC-12-3-LAMP2	UC-12-3-MTCO2	-	0.377953	19.9594	74.3921		c9-8-LAMP2	c9-8-MTCO2	-	0.0846434	0.660457	130.108		SOD1-7-LAMP2	SOD1-7-MTCO2	-	0.0504376	0.655469	35.5445		TDP-43-6-LAMP2	TDP-43-6-MTCO2	-	0.139889	0.911136	56.2831
UCH1-LAMP2-2	UCH1-MTCO2-2	-	0.206256	7.97979	60.3787		UC-H2-2-LAMP2	UC-H2-2-MTCO2	-	0.345529	4.54956	41.268		UC-12-3-LAMP2	UC-12-3-MTCO2	-	0.199877	10.5372	52.0465		c9-9-LAMP2	c9-9-MTCO2	-	0.166665	1.99858	75.713		SOD1-7-LAMP2	SOD1-7-MTCO2	-	0.165194	0.405489	70.4175		TDP-43-6-LAMP2	TDP-43-6-MTCO2	-	0.110048	0.35029	33.9596
UCH1-LAMP2	UCH1-MTCO2	-	0.13658	2.29174	31.7463		UC-H2-2-LAMP2	UC-H2-2-MTCO2	-	0.308295	0.563062	11.0517		UC-12-3-LAMP2	UC-12-3-MTCO2	-	0.30376	6.09163	34.9525		c9-9-LAMP2	c9-9-MTCO2	-	0.0769925	0.0398588	5.70357		SOD1-7-LAMP2	SOD1-7-MTCO2	-	0.150116	1.97354	52.8501		TDP-43-6-LAMP2	TDP-43-6-MTCO2	-	0.127595	1.29342	47.7405
			0.202097							0.238172							0.26868							0.107742							0.126414							0.128557
UCH1-LAMP2-3	UCH1-MTCO2-3	-	0.218882	24.2137	67.2304		UC-H2-3-LAMP2	UC-H2-3-MTCO2	-	0.327486	2.65308	22.0124		UC-12-1-LAMP2	UC-12-1-MTCO2	-	0.206904	3.0258	29.7073		C9-4-LAMP2	C9-4-MTCO2	-	0.127896	1.28205	72.1936		SOD1-3-LAMP2	SOD1-3-MTCO2	-	0.0847508	0.275316	22.3718		TDP-43-3-LAMP2	TDP-43-3-MTCO2	-	0.131948	0.306533	34.5354
UCH1-LAMP2-3	UCH1-MTCO2-3	-	0.307274	9.85462	39.7547		UC-H2-3-LAMP2	UC-H2-3-MTCO2	-	0.156765	1.05391	17.3678		UC-12-1-LAMP2	UC-12-1-MTCO2	-	0.178136	8.24436	16.0979		C9-4-LAMP2	C9-4-MTCO2	-	0.0850205	2.43902	57.9561		SOD1-3-LAMP2	SOD1-3-MTCO2	-	0.220344	1.63427	43.9924		TDP-43-3-LAMP2	TDP-43-3-MTCO2	-	0.0890763	0.260504	45.1201
UCH1-LAMP2-3	UCH1-MTCO2-3	-	0.18807	7.67948	62.7575		UC-H2-3-LAMP2	UC-H2-3-MTCO2	-	0.109634	0.583505	18.2624		UC-12-1-LAMP2	UC-12-1-MTCO2	-	0.322788	2.2001	13.7955		C9-4-LAMP2	C9-4-MTCO2	-	0.0328073	2.03414	14.1062		SOD1-3-LAMP2	SOD1-3-MTCO2	-	0.107163	3.05889	37.7142		TDP-43-3-LAMP2	TDP-43-3-MTCO2	-	0.135661	0.105383	37.2806
UCH1-LAMP2-3	UCH1-MTCO2-3	-	0.326623	6.49661	34.6556		UC-H2-3-LAMP2	UC-H2-3-MTCO2	-	0.364777	6.85208	31.582		UC-12-1-LAMP2	UC-12-1-MTCO2	-	0.278085	1.83967	7.68478		c9-5-LAMP2	c9-5-MTCO2	-	0.135564	1.6303	67.9898		SOD1-3-LAMP2	SOD1-3-MTCO2	-	0.158264	0.934089	27.3704		TDP-43-3-LAMP2	TDP-43-3-MTCO2	-	0.113838	0.104096	32.8188
UCH1-LAMP2-3	UCH1-MTCO2-3	-	0.22659	7.14934	36.4454		UC-H2-3-LAMP2	UC-H2-3-MTCO2	-	0.140039	0.625556	17.2581		UC-12-2-LAMP2	UC-12-2-MITO	-	0.166531	4.83203	20.845		c9-5-LAMP2	c9-5-MTCO2	-	0.134733	0.224061	6.01227		SOD1-3-LAMP2	SOD1-3-MTCO2	-	0.220344	1.63427	43.9924		TDP-43-3-LAMP2	TDP-43-3-MTCO2	-	0.202007	0.521311	48.247
UCH1-LAMP2-3	UCH1-MTCO2-3	-	0.104957	5.25079	28.7478		UC-H2-4-LAMP2	UC-H2-4-MTCO2	-	0.37016	12.0658	50.336		UC-12-2-LAMP2	UC-12-2-MITO	-	0.280568	5.66463	16.7232		c9-5-LAMP2	c9-5-MTCO2	-	0.101312	0.173684	34.9924		SOD1-4-LAMP2	SOD1-4-MTCO2	-	0.152258	0.0913504	11.997		TDP-43-3-LAMP2	TDP-43-3-MTCO2	-	0.139212	0.108184	34.2003
UCH1-LAMP2-3	UCH1-MTCO2-3	-	0.353537	10.8445	35.2851		UC-H2-4-LAMP2	UC-H2-4-MTCO2	-	0.432801	28.5162	56.472		UC-12-2-LAMP2	UC-12-2-MITO	-	0.316752	3.23958	12.2662		c9-5-LAMP2	c9-5-MTCO2	-	0.237245	1.57192	36.2193		SOD1-4-LAMP2	SOD1-4-MTCO2	-	0.306625	1.03314	20.9655		TDP-43-3-LAMP2	TDP-43-3-MTCO2	-	0.110784	0.111274	34.1415
UCH1-LAMP2-4	UCH1-MTCO2-4	-	0.211118	6.15918	33.3944		UC-H2-4-LAMP2	UC-H2-4-MTCO2	-	0.274629	6.28846	56.5602		UC-12-3-LAMP2	UC-12-3-MITO	-	0.223149	5.12081	10.0369		c9-6-LAMP2	c9-6-MTCO2	-	0.142422	0.326783	4.69791		SOD1-3-LAMP2	SOD1-3-MTCO2	-	0.145672	0.19225	15.7504		TDP-43-4-LAMP2	TDP-43-4-MTCO2	-	0.0768819	0.0175667	61.9148
UCH1-LAMP2-4	UCH1-MTCO2-4	-	0.155014	4.47025	35.3314		UC-H2-4-LAMP2	UC-H2-4-MTCO2	-	0.233472	4.89747	38.602		UC-12-3-LAMP2	UC-12-3-MITO	-	0.157525	7.74796	18.3465		c9-6-LAMP2	c9-6-MTCO2	-	0.0631321	0.61529	40.1381		SOD1-4-LAMP2	SOD1-4-MTCO2	-	0.284997	0.889828	20.8324		TDP-43-4-LAMP2	TDP-43-4-MTCO2	-	0.328561	2.79798	32.1103
UCH1-LAMP2-4	UCH1-MTCO2-4	-	0.325516	1.2162	21.5727		UC-H2-4-LAMP2	UC-H2-4-MTCO2	-	0.194598	3.85155	27.8918		UC-12-3-LAMP2	UC-12-3-MITO	-	0.208315	5.87999	4.57627		c9-6-LAMP2	c9-6-MTCO2	-	0.181187	1.65726	36.5777		SOD1-4-LAMP2	SOD1-4-MTCO2	-	0.271166	2.12411	29.3502		TDP-43-4-LAMP2	TDP-43-4-MTCO2	-	0.307163	3.18556	41.2489
			0.241758							0.260436							0.233875							0.124132							0.195158							0.163513
UCH1-LAMP2-5	UCH1-MTCO2-5	-	0.312633	2.97597	8.60715		UC-H2-5-LAMP2	UC-H2-5-MTCO2	-	0.258766	0.794894	7.45256		UC-12-4-LAMP2	UC-12-4-MITO	-	0.21386	3.30149	25.8406		C9-1-LAMP2	C9-1-MTCO2	-	0.0970004	0.125773	39.7326		SOD1-1-LAMP2	SOD1-1-MTCO2	-	0.225833	1.70301	39.8806		TDP-43-1-LAMP2	TDP-43-1-MTCO2	-	0.0887508	0.921409	11.4789
UCH1-LAMP2-5	UCH1-MTCO2-5	-	0.436794	12.2462	46.7176		UC-H2-5-LAMP2	UC-H2-5-MTCO2	-	0.407298	11.0282	37.9105		UC-12-4-LAMP2	UC-12-4-MITO	-	0.259057	6.14293	27.2398		C9-1-LAMP2	C9-1-MTCO2	-	0.153969	1.0267	58.2529		SOD1-1-LAMP2	SOD1-1-MTCO2	-	0.302733	1.49852	48.6798		TDP-43-1-LAMP2	TDP-43-1-MTCO2	-	0.263268	4.6621	51.1718
UCH1-LAMP2-5	UCH1-MTCO2-5	-	0.280825	14.1056	32.3916		UC-H2-5-LAMP2	UC-H2-5-MTCO2	-	0.461244	14.3799	58.7907		UC-12-4-LAMP2	UC-12-4-MITO	-	0.176709	5.52575	36.7022		c9-2-LAMP2	c9-2-MTCO2	-	0.170406	3.0245	46.1003		SOD1-1-LAMP2	SOD1-1-MTCO2	-	0.268967	0.909524	31.9219		TDP-43-1-LAMP2	TDP-43-1-MTCO2	-	0.102897	2.24157	54.3856
UCH1-LAMP2-5	UCH1-MTCO2-5	-	0.29609	7.98585	26.2865		UC-H2-5-LAMP2	UC-H2-5-MTCO2	-	0.549629	7.75058	39.6394		UC-12-5-LAMP2	UC-12-5-MTCO2	-	0.112681	1.32976	7.37659		c9-2-LAMP2	c9-2-MTCO2	-	0.208187	3.27746	38.547		SOD1-1-LAMP2	SOD1-1-MTCO2	-	0.264065	2.39381	76.9835		TDP-43-1-LAMP2	TDP-43-1-MTCO2	-	0.204633	1.72666	49.996
UCH1-LAMP2-5	UCH1-MTCO2-5	-	0.316067	10.7514	28.5091		UC-H2-5-LAMP2	UC-H2-5-MTCO2	-	0.320671	6.89388	42.2346		UC-12-5-LAMP2	UC-12-5-MTCO2	-	0.101576	2.14863	26.3254		c9-2-LAMP2	c9-2-MTCO2	-	0.199774	2.00875	35.7459		SOD1-1-LAMP2	SOD1-1-MTCO2	-	0.383172	2.02913	36.7296		TDP-43-1-LAMP2	TDP-43-1-MTCO2	-	0.101524	1.17821	38.0387
UCH1-LAMP2-5	UCH1-MTCO2-5	-	0.278814	4.5999	21.3482		UC-H2-5-LAMP2	UC-H2-5-MTCO2	-	0.33258	8.50971	51.53		UC-12-6-LAMP2	UC-12-6-MITO	-	0.233011	3.15889	49.4293		c9-2-LAMP2	c9-2-MTCO2	-	0.0889967	1.49823	26.3243		SOD1-1-LAMP2	SOD1-1-MTCO2	-	0.169808	2.14265	70.4311		TDP-43-1-LAMP2	TDP-43-1-MTCO2	-	0.1943	2.74079	52.0117
UCH1-LAMP2-6	UCH1-MTCO2-6	-	0.403393	6.39403	23.1832		UC-H2-5-LAMP2	UC-H2-5-MTCO2	-	0.320791	6.59798	54.036		UC-12-6-LAMP2	UC-12-6-MITO	-	0.147329	2.64	37.9204		c9-2-LAMP2	c9-2-MTCO2	-	0.0823665	3.81148	53.4975		SOD1-1-LAMP2	SOD1-1-MTCO2	-	0.170803	1.0389	20.1903		TDP-43-1-LAMP2	TDP-43-1-MTCO2	-	0.182101	0.751221	32.0313
UCH1-LAMP2-6	UCH1-MTCO2-6	-	0.347007	11.123	32.7092		UC-H2-6-MTCO2	UC-H2-6-LAMP2	-	0.311228	81.4823	22.9791		UC-12-6-LAMP2	UC-12-6-MITO	-	0.120475	2.01584	61.1893		c9-3-LAMP2	c9-3-MTCO2	-	0.196966	7.25408	85.0538		SOD1-2-LAMP2	SOD1-2-MTCO2	-	0.117861	2.6686	76.1869		TDP-43-2-LAMP2	TDP-43-2-MTCO2	-	0.116202	0.503147	45.5778
UCH1-LAMP2-6	UCH1-MTCO2-6	-	0.459124	6.88708	10.1102		UC-H2-6-MTCO2	UC-H2-6-LAMP2	-	0.351147	28.9886	5.95207		UC-12-4-LAMP2	UC-12-4-MITO	-	0.207039	7.85112	42.117		c9-3-LAMP2	c9-3-MTCO2	-	0.187152	1.19263	44.5141		SOD1-2-LAMP2	SOD1-2-MTCO2	-	0.17009	2.44164	58.5581		TDP-43-2-LAMP2	TDP-43-2-MTCO2	-	0.147615	1.00286	45.5007
UCH1-LAMP2-6	UCH1-MTCO2-6	-	0.300511	8.13149	19.8295		UC-H2-6-MTCO2	UC-H2-6-LAMP2	-	0.217982	47.7811	8.99087		UC-12-4-LAMP2	UC-12-4-MITO	-	0.161368	5.77604	68.0931		c9-3-LAMP2	c9-3-MTCO2	-	0.220019	1.43939	45.5369		SOD1-2-LAMP2	SOD1-2-MTCO2	-	0.17009	2.44164	58.5581		TDP-43-2-LAMP2	TDP-43-2-MTCO2	-	0.095044	1.05365	36.2641
			0.343126							0.353134							0.17331							0.160484							0.224342							0.149634
UC-H1#1	0.202097	C9#1	0.107742
UC-H1#2	0.241758	C9#2	0.124132
UC-H1#3	0.343126	C9#3	0.160484
UC-H2#1	0.238172	SOD1#1	0.126414
UC-H2#2	0.260436	SOD1#2	0.195158
UC-H2#3	0.353134	SOD1#3	0.224342
UC-12#1	0.26868	TDP-43#1	0.128557
UC-12#2	0.233875	TDP-43#2	0.163513
UC-12#3	0.17331	TDP-43#3	0.149634

## Sheet: Sheet2
			Pearson‘s Rr	average-a	average-b					Pearson‘s Rr	average-a	average-b					Pearson‘s Rr	average-a	average-b					Pearson‘s Rr	average-a	average-b					Pearson‘s Rr	average-a	average-b					Pearson‘s Rr	average-a	average-b
UCH1-LAMP2	UCH1-MTCO2	-	0.193998	4.92341	25.8561		UC-H2-2-LAMP2	UC-H2-2-MTCO2	-	0.13247	1.16664	55.4983		UC-12-1-LAMP2	UC-12-1-MTCO2	-	0.252425	1.87129	9.08195		c9-7-LAMP2	c9-7-MTCO2	-	0.0727465	3.45071	80.697		SOD1-5-LAMP2	SOD1-5-MTCO2	-	0.138524	1.75673	55.9285		TDP-43-5-LAMP2	TDP-43-5-MTCO2	-	0.123846	1.47033	69.7524
UCH1-LAMP2	UCH1-MTCO2	-	0.26489	7.73758	37.6535		UC-H2-1-LAMP2	UC-H2-1-MTCO2	-	0.135539	3.5563	29.6168		UC-12-1-LAMP2	UC-12-1-MTCO2	-	0.350052	7.45417	41.0212		c9-7-LAMP2	c9-7-MTCO2	-	0.082922	0.666332	3.11919		SOD1-5-LAMP2	SOD1-5-MTCO2	-	0.123188	1.75738	38.132		TDP-43-5-LAMP2	TDP-43-5-MTCO2	-	0.157887	1.39418	68.9912
UCH1-LAMP2	UCH1-MTCO2	-	0.234204	5.54464	37.1561		UC-H2-1-LAMP2	UC-H2-1-MTCO2	-	0.323891	2.41569	26.4572		UC-12-1-LAMP2	UC-12-1-MTCO2	-	0.405959	17.3429	65.502		c9-8-LAMP2	c9-8-MTCO2	-	0.0495761	0.70691	7.33416		SOD1-5-LAMP2	SOD1-5-MTCO2	-	0.230315	1.79592	32.9608		TDP-43-5-LAMP2	TDP-43-5-MTCO2	-	0.254755	2.49569	79.6712
UCH1-LAMP2	UCH1-MTCO2	-	0.177144	4.62968	35.64		UC-H2-1-LAMP2	UC-H2-1-MTCO2	-	0.316128	2.24142	28.0795		UC-12-1-LAMP2	UC-12-1-MTCO2	-	0.251811	7.74517	39.9349		c9-8-LAMP2	c9-8-MTCO2	-	0.291523	5.95254	59.6502		SOD1-6-LAMP2	SOD1-6-MTCO2	-	0.171721	2.66809	35.011		TDP-43-5-LAMP2	TDP-43-5-MTCO2	-	0.0950675	1.82306	65.1441
UCH1-LAMP2	UCH1-MTCO2	-	0.21114	5.61938	7.95694		UC-H2-1-LAMP2	UC-H2-1-MTCO2	-	0.142434	2.94111	25.4975		UC-12-2-MTCO2	UC-12-2-LAMP2	-	0.201695	40.0348	7.8922		c9-8-LAMP2	c9-8-MTCO2	-	0.0580342	2.58208	79.9715		SOD1-6-LAMP2	SOD1-6-MTCO2	-	0.163214	8.18946	57.628		TDP-43-5-LAMP2	TDP-43-5-MTCO2	-	0.0743992	0.0546498	24.2225
UCH1-LAMP2	UCH1-MTCO2	-	0.228637	5.14237	58.6946		UC-H2-1-LAMP2	UC-H2-1-MTCO2	-	0.185025	1.66091	47.4046		UC-12-2-MTCO2	UC-12-2-LAMP2	-	0.191823	99.568	15.38		c9-8-LAMP2	c9-8-MTCO2	-	0.0911828	0.358423	25.392		SOD1-7-LAMP2	SOD1-7-MTCO2	-	0.0404132	1.8538	59.1546		TDP-43-5-LAMP2	TDP-43-5-MTCO2	-	0.138566	3.64899	96.4961
UCH1-LAMP2	UCH1-MTCO2	-	0.244493	3.82721	49.1993		UC-H2-2-LAMP2	UC-H2-2-MTCO2	-	0.383823	3.22283	26.7002		UC-12-2-MTCO2	UC-12-2-LAMP2	-	0.151447	13.0872	1.15069		c9-8-LAMP2	c9-8-MTCO2	-	0.103137	0.423742	81.2898		SOD1-7-LAMP2	SOD1-7-MTCO2	-	0.031014	0.096337	42.8901		TDP-43-6-LAMP2	TDP-43-6-MTCO2	-	0.0635185	0.910473	30.6374
UCH1-LAMP2	UCH1-MTCO2	-	0.123631	11.8349	49.6317		UC-H2-2-LAMP2	UC-H2-2-MTCO2	-	0.108588	0.560767	10.9674		UC-12-3-LAMP2	UC-12-3-MTCO2	-	0.377953	19.9594	74.3921		c9-8-LAMP2	c9-8-MTCO2	-	0.0846434	0.660457	130.108		SOD1-7-LAMP2	SOD1-7-MTCO2	-	0.0504376	0.655469	35.5445		TDP-43-6-LAMP2	TDP-43-6-MTCO2	-	0.139889	0.911136	56.2831
UCH1-LAMP2-2	UCH1-MTCO2-2	-	0.206256	7.97979	60.3787		UC-H2-2-LAMP2	UC-H2-2-MTCO2	-	0.345529	4.54956	41.268		UC-12-3-LAMP2	UC-12-3-MTCO2	-	0.199877	10.5372	52.0465		c9-9-LAMP2	c9-9-MTCO2	-	0.166665	1.99858	75.713		SOD1-7-LAMP2	SOD1-7-MTCO2	-	0.165194	0.405489	70.4175		TDP-43-6-LAMP2	TDP-43-6-MTCO2	-	0.110048	0.35029	33.9596
UCH1-LAMP2	UCH1-MTCO2	-	0.13658	2.29174	31.7463		UC-H2-2-LAMP2	UC-H2-2-MTCO2	-	0.308295	0.563062	11.0517		UC-12-3-LAMP2	UC-12-3-MTCO2	-	0.30376	6.09163	34.9525		c9-9-LAMP2	c9-9-MTCO2	-	0.0769925	0.0398588	5.70357		SOD1-7-LAMP2	SOD1-7-MTCO2	-	0.150116	1.97354	52.8501		TDP-43-6-LAMP2	TDP-43-6-MTCO2	-	0.127595	1.29342	47.7405
			0.202097							0.238172							0.26868							0.107742							0.126414							0.128557
UCH1-LAMP2-3	UCH1-MTCO2-3	-	0.218882	24.2137	67.2304		UC-H2-3-LAMP2	UC-H2-3-MTCO2	-	0.327486	2.65308	22.0124		UC-12-1-LAMP2	UC-12-1-MTCO2	-	0.206904	3.0258	29.7073		C9-4-LAMP2	C9-4-MTCO2	-	0.127896	1.28205	72.1936		SOD1-3-LAMP2	SOD1-3-MTCO2	-	0.0847508	0.275316	22.3718		TDP-43-3-LAMP2	TDP-43-3-MTCO2	-	0.131948	0.306533	34.5354
UCH1-LAMP2-3	UCH1-MTCO2-3	-	0.307274	9.85462	39.7547		UC-H2-3-LAMP2	UC-H2-3-MTCO2	-	0.156765	1.05391	17.3678		UC-12-1-LAMP2	UC-12-1-MTCO2	-	0.178136	8.24436	16.0979		C9-4-LAMP2	C9-4-MTCO2	-	0.0850205	2.43902	57.9561		SOD1-3-LAMP2	SOD1-3-MTCO2	-	0.220344	1.63427	43.9924		TDP-43-3-LAMP2	TDP-43-3-MTCO2	-	0.0890763	0.260504	45.1201
UCH1-LAMP2-3	UCH1-MTCO2-3	-	0.18807	7.67948	62.7575		UC-H2-3-LAMP2	UC-H2-3-MTCO2	-	0.109634	0.583505	18.2624		UC-12-1-LAMP2	UC-12-1-MTCO2	-	0.322788	2.2001	13.7955		C9-4-LAMP2	C9-4-MTCO2	-	0.0328073	2.03414	14.1062		SOD1-3-LAMP2	SOD1-3-MTCO2	-	0.107163	3.05889	37.7142		TDP-43-3-LAMP2	TDP-43-3-MTCO2	-	0.135661	0.105383	37.2806
UCH1-LAMP2-3	UCH1-MTCO2-3	-	0.326623	6.49661	34.6556		UC-H2-3-LAMP2	UC-H2-3-MTCO2	-	0.364777	6.85208	31.582		UC-12-1-LAMP2	UC-12-1-MTCO2	-	0.278085	1.83967	7.68478		c9-5-LAMP2	c9-5-MTCO2	-	0.135564	1.6303	67.9898		SOD1-3-LAMP2	SOD1-3-MTCO2	-	0.158264	0.934089	27.3704		TDP-43-3-LAMP2	TDP-43-3-MTCO2	-	0.113838	0.104096	32.8188
UCH1-LAMP2-3	UCH1-MTCO2-3	-	0.22659	7.14934	36.4454		UC-H2-3-LAMP2	UC-H2-3-MTCO2	-	0.140039	0.625556	17.2581		UC-12-2-LAMP2	UC-12-2-MITO	-	0.166531	4.83203	20.845		c9-5-LAMP2	c9-5-MTCO2	-	0.134733	0.224061	6.01227		SOD1-3-LAMP2	SOD1-3-MTCO2	-	0.220344	1.63427	43.9924		TDP-43-3-LAMP2	TDP-43-3-MTCO2	-	0.202007	0.521311	48.247
UCH1-LAMP2-3	UCH1-MTCO2-3	-	0.104957	5.25079	28.7478		UC-H2-4-LAMP2	UC-H2-4-MTCO2	-	0.37016	12.0658	50.336		UC-12-2-LAMP2	UC-12-2-MITO	-	0.280568	5.66463	16.7232		c9-5-LAMP2	c9-5-MTCO2	-	0.101312	0.173684	34.9924		SOD1-4-LAMP2	SOD1-4-MTCO2	-	0.152258	0.0913504	11.997		TDP-43-3-LAMP2	TDP-43-3-MTCO2	-	0.139212	0.108184	34.2003
UCH1-LAMP2-3	UCH1-MTCO2-3	-	0.353537	10.8445	35.2851		UC-H2-4-LAMP2	UC-H2-4-MTCO2	-	0.432801	28.5162	56.472		UC-12-2-LAMP2	UC-12-2-MITO	-	0.316752	3.23958	12.2662		c9-5-LAMP2	c9-5-MTCO2	-	0.237245	1.57192	36.2193		SOD1-4-LAMP2	SOD1-4-MTCO2	-	0.306625	1.03314	20.9655		TDP-43-3-LAMP2	TDP-43-3-MTCO2	-	0.110784	0.111274	34.1415
UCH1-LAMP2-4	UCH1-MTCO2-4	-	0.211118	6.15918	33.3944		UC-H2-4-LAMP2	UC-H2-4-MTCO2	-	0.274629	6.28846	56.5602		UC-12-3-LAMP2	UC-12-3-MITO	-	0.223149	5.12081	10.0369		c9-6-LAMP2	c9-6-MTCO2	-	0.142422	0.326783	4.69791		SOD1-3-LAMP2	SOD1-3-MTCO2	-	0.145672	0.19225	15.7504		TDP-43-4-LAMP2	TDP-43-4-MTCO2	-	0.0768819	0.0175667	61.9148
UCH1-LAMP2-4	UCH1-MTCO2-4	-	0.155014	4.47025	35.3314		UC-H2-4-LAMP2	UC-H2-4-MTCO2	-	0.233472	4.89747	38.602		UC-12-3-LAMP2	UC-12-3-MITO	-	0.157525	7.74796	18.3465		c9-6-LAMP2	c9-6-MTCO2	-	0.0631321	0.61529	40.1381		SOD1-4-LAMP2	SOD1-4-MTCO2	-	0.284997	0.889828	20.8324		TDP-43-4-LAMP2	TDP-43-4-MTCO2	-	0.328561	2.79798	32.1103
UCH1-LAMP2-4	UCH1-MTCO2-4	-	0.325516	1.2162	21.5727		UC-H2-4-LAMP2	UC-H2-4-MTCO2	-	0.194598	3.85155	27.8918		UC-12-3-LAMP2	UC-12-3-MITO	-	0.208315	5.87999	4.57627		c9-6-LAMP2	c9-6-MTCO2	-	0.181187	1.65726	36.5777		SOD1-4-LAMP2	SOD1-4-MTCO2	-	0.271166	2.12411	29.3502		TDP-43-4-LAMP2	TDP-43-4-MTCO2	-	0.307163	3.18556	41.2489
			0.241758							0.260436							0.233875							0.124132							0.195158							0.163513
UCH1-LAMP2-5	UCH1-MTCO2-5	-	0.312633	2.97597	8.60715		UC-H2-5-LAMP2	UC-H2-5-MTCO2	-	0.258766	0.794894	7.45256		UC-12-4-LAMP2	UC-12-4-MITO	-	0.21386	3.30149	25.8406		C9-1-LAMP2	C9-1-MTCO2	-	0.0970004	0.125773	39.7326		SOD1-1-LAMP2	SOD1-1-MTCO2	-	0.225833	1.70301	39.8806		TDP-43-1-LAMP2	TDP-43-1-MTCO2	-	0.0887508	0.921409	11.4789
UCH1-LAMP2-5	UCH1-MTCO2-5	-	0.436794	12.2462	46.7176		UC-H2-5-LAMP2	UC-H2-5-MTCO2	-	0.407298	11.0282	37.9105		UC-12-4-LAMP2	UC-12-4-MITO	-	0.259057	6.14293	27.2398		C9-1-LAMP2	C9-1-MTCO2	-	0.153969	1.0267	58.2529		SOD1-1-LAMP2	SOD1-1-MTCO2	-	0.302733	1.49852	48.6798		TDP-43-1-LAMP2	TDP-43-1-MTCO2	-	0.263268	4.6621	51.1718
UCH1-LAMP2-5	UCH1-MTCO2-5	-	0.280825	14.1056	32.3916		UC-H2-5-LAMP2	UC-H2-5-MTCO2	-	0.461244	14.3799	58.7907		UC-12-4-LAMP2	UC-12-4-MITO	-	0.176709	5.52575	36.7022		c9-2-LAMP2	c9-2-MTCO2	-	0.170406	3.0245	46.1003		SOD1-1-LAMP2	SOD1-1-MTCO2	-	0.268967	0.909524	31.9219		TDP-43-1-LAMP2	TDP-43-1-MTCO2	-	0.102897	2.24157	54.3856
UCH1-LAMP2-5	UCH1-MTCO2-5	-	0.29609	7.98585	26.2865		UC-H2-5-LAMP2	UC-H2-5-MTCO2	-	0.549629	7.75058	39.6394		UC-12-5-LAMP2	UC-12-5-MTCO2	-	0.112681	1.32976	7.37659		c9-2-LAMP2	c9-2-MTCO2	-	0.208187	3.27746	38.547		SOD1-1-LAMP2	SOD1-1-MTCO2	-	0.264065	2.39381	76.9835		TDP-43-1-LAMP2	TDP-43-1-MTCO2	-	0.204633	1.72666	49.996
UCH1-LAMP2-5	UCH1-MTCO2-5	-	0.316067	10.7514	28.5091		UC-H2-5-LAMP2	UC-H2-5-MTCO2	-	0.320671	6.89388	42.2346		UC-12-5-LAMP2	UC-12-5-MTCO2	-	0.101576	2.14863	26.3254		c9-2-LAMP2	c9-2-MTCO2	-	0.199774	2.00875	35.7459		SOD1-1-LAMP2	SOD1-1-MTCO2	-	0.383172	2.02913	36.7296		TDP-43-1-LAMP2	TDP-43-1-MTCO2	-	0.101524	1.17821	38.0387
UCH1-LAMP2-5	UCH1-MTCO2-5	-	0.278814	4.5999	21.3482		UC-H2-5-LAMP2	UC-H2-5-MTCO2	-	0.33258	8.50971	51.53		UC-12-6-LAMP2	UC-12-6-MITO	-	0.233011	3.15889	49.4293		c9-2-LAMP2	c9-2-MTCO2	-	0.0889967	1.49823	26.3243		SOD1-1-LAMP2	SOD1-1-MTCO2	-	0.169808	2.14265	70.4311		TDP-43-1-LAMP2	TDP-43-1-MTCO2	-	0.1943	2.74079	52.0117
UCH1-LAMP2-6	UCH1-MTCO2-6	-	0.403393	6.39403	23.1832		UC-H2-5-LAMP2	UC-H2-5-MTCO2	-	0.320791	6.59798	54.036		UC-12-6-LAMP2	UC-12-6-MITO	-	0.147329	2.64	37.9204		c9-2-LAMP2	c9-2-MTCO2	-	0.0823665	3.81148	53.4975		SOD1-1-LAMP2	SOD1-1-MTCO2	-	0.170803	1.0389	20.1903		TDP-43-1-LAMP2	TDP-43-1-MTCO2	-	0.182101	0.751221	32.0313
UCH1-LAMP2-6	UCH1-MTCO2-6	-	0.347007	11.123	32.7092		UC-H2-6-MTCO2	UC-H2-6-LAMP2	-	0.311228	81.4823	22.9791		UC-12-6-LAMP2	UC-12-6-MITO	-	0.120475	2.01584	61.1893		c9-3-LAMP2	c9-3-MTCO2	-	0.196966	7.25408	85.0538		SOD1-2-LAMP2	SOD1-2-MTCO2	-	0.117861	2.6686	76.1869		TDP-43-2-LAMP2	TDP-43-2-MTCO2	-	0.116202	0.503147	45.5778
UCH1-LAMP2-6	UCH1-MTCO2-6	-	0.459124	6.88708	10.1102		UC-H2-6-MTCO2	UC-H2-6-LAMP2	-	0.351147	28.9886	5.95207		UC-12-4-LAMP2	UC-12-4-MITO	-	0.207039	7.85112	42.117		c9-3-LAMP2	c9-3-MTCO2	-	0.187152	1.19263	44.5141		SOD1-2-LAMP2	SOD1-2-MTCO2	-	0.17009	2.44164	58.5581		TDP-43-2-LAMP2	TDP-43-2-MTCO2	-	0.147615	1.00286	45.5007
UCH1-LAMP2-6	UCH1-MTCO2-6	-	0.300511	8.13149	19.8295		UC-H2-6-MTCO2	UC-H2-6-LAMP2	-	0.217982	47.7811	8.99087		UC-12-4-LAMP2	UC-12-4-MITO	-	0.161368	5.77604	68.0931		c9-3-LAMP2	c9-3-MTCO2	-	0.220019	1.43939	45.5369		SOD1-2-LAMP2	SOD1-2-MTCO2	-	0.17009	2.44164	58.5581		TDP-43-2-LAMP2	TDP-43-2-MTCO2	-	0.095044	1.05365	36.2641
			0.343126							0.353134							0.17331							0.160484							0.224342							0.149634
UC-H1#1	0.202097	C9#1	0.107742
UC-H1#2	0.241758	C9#2	0.124132
UC-H1#3	0.343126	C9#3	0.160484
UC-H2#1	0.238172	SOD1#1	0.126414
UC-H2#2	0.260436	SOD1#2	0.195158
UC-H2#3	0.353134	SOD1#3	0.224342
UC-12#1	0.26868	TDP-43#1	0.128557
UC-12#2	0.233875	TDP-43#2	0.163513
UC-12#3	0.17331	TDP-43#3	0.149634
