# Supplementary material for: Isoginkgetin antagonizes ALS pathologies in its animal and patient iPSC models via PINK1-Parkin-dependent mitophagy
Source: EMBO Mol Med. 2025 Oct 15;17(11):3139–73. doi: 10.1038/s44321-025-00323-2 (PMC12603167; doi:10.1038/s44321-025-00323-2)
Supplement: Supplementary file 8 — Source data Fig. 4 [file 44321_2025_323_MOESM8_ESM.zip › Figure 4/4K/MITOPHAGY.xlsx]

## Sheet: DLP
C9#1	Area	Mean		SOD1#1	Area	Mean		TDP-43#1	Area	Mean		UC-H1#1	Area	Mean		UC-H2#1	Area	Mean		UC-12#1	Area	Mean
1	0.053	1.931		1	0.04	1.61		1	0.052	1.439		1	0.836	3.825		1	0.503	7.85		1	0.872	6.314
2	0.054	3.628		2	0.063	2.414		2	0.053	1.505		2	0.522	2.717		2	0.82	6.104		2	0.686	2.76
3	0.079	4.789		3	0.036	3.076		1	0.039	1.981		3	0.702	5.74		3	0.783	2.387		3	0.559	2.687
4	0.049	3.507		1	0.048	1.841		2	0.053	1.045		4	0.557	4.571		4	1.327	2.174		4	1.277	5.178
1	0.058	1.746		2	0.052	1.608		3	0.011	1.24		1	0.581	6.569		1	1.365	5.517		1	0.545	1.295
2	0.063	3.752		3	0.049	2.534		4	0.029	1.127		2	0.474	4.738		2	0.66	2.792		2	0.913	6.273
3	0.046	2.332		1	0.053	1.128		1	0.072	2.306		3	0.945	5.856		3	0.825	3.78		3	0.801	4.165
1	0.064	1.809		2	0.094	3.372		2	0.059	3.236		1	0.849	6.903		4	1.181	2.013		4	0.928	3.686
2	0.058	2.25		1	0.111	1.401		3	0.048	2.166		2	0.646	2.298		1	0.93	3.492		1	0.889	6.121
3	0.051	1.394		2	0.062	1.458		4	0.026	1.45		3	0.806	5.108		2	0.796	3.716		2	0.723	4.146
		2.7138				2.0442				1.7495				4.8325				3.9825				4.2625
C9#2	Area	Mean		SOD1#2	Area	Mean		TDP-43#2	Area	Mean		UC-H1#2	Area	Mean		UC-H2#2	Area	Mean		UC-12#2	Area	Mean
1	0.044	1.552		1	0.069	1.916		1	0.069	2.297		1	0.693	7.979		1	0.824	3.933		1	0.669	8.477
2	0.044	1.137		2	0.054	1.994		2	0.05	1.697		2	0.498	2.836		2	1.123	2.559		2	0.603	2.337
3	0.028	3.82		3	0.095	2.175		3	0.083	2.477		3	0.73	4.974		3	1.205	3.039		3	0.927	3.465
1	0.036	1.863		4	0.06	2.108		4	0.073	2.025		1	0.408	3.149		4	1.056	5.452		4	0.578	3.205
2	0.032	1.672		1	0.053	2.852		1	0.086	2.098		2	0.906	2.635		1	0.759	1.919		1	0.528	5.109
3	0.032	1.916		2	0.062	2.823		2	0.06	1.147		3	0.423	2.757		2	0.84	5.432		2	1.121	4.052
4	0.068	3.379		3	0.08	1.956		3	0.078	2.098		1	0.61	5.158		3	0.41	5.61		3	0.711	5.492
1	0.108	2.267		4	0.066	2.503		1	0.049	1.528		2	0.632	2.134		1	0.585	4.18		4	0.335	7.634
2	0.062	0.982		1	0.07	3.146		2	0.064	2.751		3	0.648	4.137		2	0.672	5.604		1	0.755	4.692
3	0.051	1.795		2	0.067	2.912		3	0.036	2.209		4	0.434	4.067		3	0.574	2.944		2	0.548	5.11
		2.0383				2.4385				2.0327				3.9826				4.0672				4.9573
C9#3	Area	Mean		SOD1#3	Area	Mean		TDP-43#3	Area	Mean		UC-H1#3	Area	Mean		UC-H2#3	Area	Mean		UC-12#3	Area	Mean
1	0.065	3.061		1	0.072	1.29		1	0.041	1.638		1	0.381	3.715		1	0.684	5.787		1	0.833	4.345
2	0.054	1.638		2	0.056	2.059		2	0.078	2.058		2	0.431	3.47		2	0.681	1.446		2	0.689	4.514
3	0.054	2.649		3	0.075	3.154		3	0.09	3.814		3	0.487	5.122		1	0.548	3.86		3	0.958	2.044
4	0.099	2.303		1	0.091	2.46		4	0.047	2.936		1	0.626	2.659		2	0.617	2.199		4	0.816	6.946
1	0.086	3.418		2	0.137	2.082		1	0.061	2.535		2	0.688	6.187		1	0.464	3.335		1	0.479	3.452
2	0.08	1.462		3	0.055	2.651		2	0.061	3.503		3	0.472	2.487		2	0.477	7.851		2	0.487	3.978
3	0.045	1.504		4	0.059	3.418		3	0.044	4.7		4	1.06	5.92		3	0.529	4.465		3	0.766	5.417
4	0.034	2.307		1	0.056	3.128		4	0.045	2.896		1	0.841	3.295		4	0.72	3.986		4	0.539	3.116
1	0.079	3.294		2	0.043	1.344		1	0.084	1.795		2	0.594	6.198		5	0.621	1.952		1	0.759	2.98
2	0.099	1.852		3	0.06	1.609		2	0.042	1.33		3	0.621	5.234		6	0.316	4.9		2	0.812	3.554
		2.3488				2.3195				2.7205				4.4287				3.9781				4.0346
C9	2.7138	2.0383	2.3488	UC-H1	4.8325	3.9826	4.4287
SOD1	2.0442	2.4385	2.3195	UC-H2	3.9825	4.0672	3.9781
TDP-43	1.7495	2.0327	2.7205	UC-12	4.2625	4.9573	4.0346
	#1	#2	#3		#1	#2	#3
