# Supplementary material for: Isoginkgetin antagonizes ALS pathologies in its animal and patient iPSC models via PINK1-Parkin-dependent mitophagy
Source: EMBO Mol Med. 2025 Oct 15;17(11):3139–73. doi: 10.1038/s44321-025-00323-2 (PMC12603167; doi:10.1038/s44321-025-00323-2)
Supplement: Supplementary file 8 — Source data Fig. 4 [file 44321_2025_323_MOESM8_ESM.zip › Figure 4/4M/pUb expression.xlsx]

## Sheet: Sheet1
biological repeat#1	C9	AREA	Mean		biological repeat#2	C9	AREA	Mean		biological repeat#3	C9	AREA	Mean
	1	0.647	6.654	5.3189		1	0.057	3.677	5.0454		1	0.056	5.38	5.2861
	2	0.445	3.53			2	0.047	4.279			2	0.037	4.277
	3	0.557	4.388			3	0.1	3.907			3	0.027	5.456
	1	1.021	4.61			1	0.053	4.462			1	0.052	5.538
	2	0.933	5.772			2	0.047	5.317			2	0.048	6.136
	1	1.46	6.785			3	0.072	4.608			3	0.04	5.431
	2	0.855	4.517			4	0.06	5.814			4	0.036	4.763
	3	0.665	4.025			1	0.072	4.53			1	0.056	4.977
	4	0.612	4.945			2	0.068	8.535			2	0.069	5.183
	5	0.657	7.963			3	0.064	5.325			3	0.062	5.72
	SOD1					SOD1					SOD1
	1	1.368	7.094	6.0146		1	0.057	5.576	5.1019		1	0.058	5.184	4.8747
	2	0.649	5.388			2	0.059	4.457			2	0.04	4.719
	3	1.328	7.285			3	0.061	4.715			3	0.04	4.386
	1	1.071	6.857			1	0.041	5.414			4	0.057	5.15
	1	0.839	6.002			2	0.075	5.571			1	0.042	5.678
	2	0.979	6.025			3	0.048	4.878			2	0.056	4.087
	3	0.827	5.167			4	0.083	5.214			3	0.046	4.667
	1	0.667	8.442			1	0.053	5.349			1	0.071	4.939
	2	0.606	4.832			2	0.089	5.081			2	0.051	5.338
	3	0.74	3.054			3	0.055	4.764			3	0.05	4.599
	TDP-43					TDP-43					TDP-43
	1	0.888	3.895	5.0669		1	0.045	3.688	4.7602		1	0.069	4.177	4.8189
	1	0.613	6.909			2	0.05	2.98			2	0.056	4.692
	2	0.477	4.468			3	0.086	5.56			3	0.058	4.236
	3	0.609	5.475			1	0.06	5.785			1	0.042	4.575
	4	0.556	6.447			2	0.048	6.677			2	0.045	4.168
	1	1.026	2.372			3	0.03	3.937			3	0.055	5.125
	2	0.504	3.324			4	0.037	4.412			4	0.071	4.251
	1	1.125	5.393			1	0.081	5.817			1	0.061	4.9
	1	1.175	8.342			2	0.064	4.328			2	0.032	6.23
	2	0.383	4.044			3	0.05	4.418			3	0.042	5.835
	Health Ctrl					Health Ctrl					Health Ctrl
	UC-H1					UC-H1					UC-H1
	1	0.697	8.767	8.28945		1	0.072	7.322	7.73555		1	0.091	11.378	8.59378
	1	0.328	7.23			2	0.072	7.84			2	0.05	8.651
	2	0.499	11.452			3	0.097	7.84			3	0.075	9.005
	3	0.317	5.84			4	0.087	5.966			1	0.075	8.318
	4	0.701	6.577			1	0.046	7.255			2	0.07	8.09
	1	1.087	7.813			2	0.053	8.581			3	0.066	7.71
	2	1.447	8.897			3	0.056	10.957			4	0.058	7.262
	3	0.719	8.596			4	0.036	7.396			1	0.061	9.226
	4	0.769	6.625			1	0.089	8.156			2	0.123	7.704
	1	0.72	8.608			2	0.079	7.333			3	0.038	9.817
	2	0.49	10.779			3	0.076	6.445			2
	UC-H2					UC-H2					UC-H2
	1	0.396	6.11	10.8969		1	0.077	7.185	8.2949		1	0.063	8.242	9.6104
	2	0.425	11.449			2	0.055	6.794			2	0.076	7.299
	3	0.448	11.514			3	0.058	5.659			3	0.084	8.336
	4	0.646	5.944			1	0.057	9.054			1	0.037	10.33
	1	1.034	9.169			2	0.063	6.501			2	0.051	9.71
	2	1.126	12.701			3	0.057	8.16			3	0.037	13.497
	3	0.902	15.425			4	0.061	15.033			4	0.053	11.833
	1	0.999	10.372			1	0.074	7.459			1	0.046	10.457
	2	0.955	14.032			2	0.049	9.514			2	0.039	7.04
	3	0.768	12.253			3	0.058	7.59			3	0.04	9.36
	UC-12					UC-12					UC-12
	1	0.61	12.793	10.4212		1	0.044	9.281	8.3972		1	0.035	8.641	8.6588
	2	0.687	10.881			2	0.079	8.681			2	0.063	8.831
	3	0.876	10.136			3	0.079	7.434			3	0.061	6.961
	1	0.928	11.18			1	0.073	8.893			1	0.061	6.742
	2	1.092	7.744			2	0.059	9.224			2	0.081	9.138
	3	0.803	7.982			3	0.073	7.364			1	0.05	8.49
	1	0.836	12.139			1	0.06	7.712			2	0.054	10.111
	2	0.91	8.943			2	0.056	8.896			3	0.045	9.138
	3	0.706	11.31			3	0.06	9.394			4	0.062	9.232
	4	0.445	11.104			4	0.05	7.093			5	0.072	9.304
				#1	#2	#3
			C9	5.3189	5.0454	5.2861
			SOD1	6.0146	5.1019	4.8747
			TDP-43	5.0669	4.7602	4.8189
			UC-H1	8.28945	7.73555	8.59378
			UC-H2	10.8969	8.2949	9.6104
			UC-12	10.4212	8.3972	8.6588
