# Supplementary material for: Isoginkgetin antagonizes ALS pathologies in its animal and patient iPSC models via PINK1-Parkin-dependent mitophagy
Source: EMBO Mol Med. 2025 Oct 15;17(11):3139–73. doi: 10.1038/s44321-025-00323-2 (PMC12603167; doi:10.1038/s44321-025-00323-2)
Supplement: Supplementary file 8 — Source data Fig. 4 [file 44321_2025_323_MOESM8_ESM.zip › Figure 4/4N/Biological repeat#1-2-Luminescence Quick Read 2025.05.30 00_50_42.xlsx]

## Sheet: Luminescence Quick Read
			Luminescence Quick Read
Executed by:			DESKTOP-SFE56G3\gibh
	Execution Date:		5/30/2025 12:50:46 AM
Instrument:			GloMax® Discover
	Instrument Name:		PromegaInstrument
	Serial Number:		9700100628
	Firmware Ver:		4.92.0
	Software Ver:		4.0.0
Parameters:
	Plate Type:		96 well

## Sheet: Results
			Protocol: Luminescence Quick Read
			Result: Luminescence Quick Read 2025.05.30 00:50:42
			Quick read
Luminescence
	Emission Filter:		None
	Integration Time(s):		1
	Reading:		1		1	2	3	4	5	6	7	8	9	10	11	12
				A	2245	5003	5524	4857	8729	20300	26570	18880	6482	710	818	391
				B	6563	5463000	2423000	5694000	22300	20890000	21470000	18210000	15110	917	1116	650
				C	9213	8117000	2166000	8020000	29400	20650000	15360000	17690000	19360	885	945	573
				D	7224	7305000	2360000	7753000	21900	20890000	14770000	17830000	13960	855	937	562
				E	3593	7913	9135	7469	14100	30940	41220	31310	11560	983.1	1092	602
				F	3992	2198000	2416000	2403000	18080	18830000	21400000	22150000	18550	1367	1376	763
				G	7716	7558000	1976000	1874000	25900	18670000	20610000	21160000	21680	1668	1270	412
				H	5303	7811000	2040000	5008000	16310	18650000	15720000	16470000	12170	1188	426	65
						SOD1	C9	TDP-43		UC-H1	UC-H2	UC-12
						5463000	2423000	5694000		20890000	21470000	18210000
						8117000	2166000	8020000		20650000	15360000	17690000
						7305000	2360000	7753000		20890000	14770000	17830000
						6.96167e+06	2.31633e+06	7.15567e+06		20810000	17200000	17910000
						2198000	2416000	2403000		18830000	21400000	22150000
						7558000	1976000	1874000		18670000	20610000	21160000
						7811000	2040000	5008000		18650000	15720000	16470000
						5.85567e+06	2144000	3095000		1.87167e+07	1.92433e+07	1.99267e+07

## Sheet: Results By Well
			Protocol: Luminescence Quick Read
			Result: Luminescence Quick Read 2025.05.30 00:50:42
			Quick read
A:1			n	Time _x000D_ By Well (sec)	Time _x000D_ By Plate(s)	value	Part
	Luminescence		1	0	0	2245
A:2			n	Time _x000D_ By Well (sec)	Time _x000D_ By Plate(s)	value	Part
	Luminescence		1	0	1.232	5003
A:3			n	Time _x000D_ By Well (sec)	Time _x000D_ By Plate(s)	value	Part
	Luminescence		1	0	2.473	5524
A:4			n	Time _x000D_ By Well (sec)	Time _x000D_ By Plate(s)	value	Part
	Luminescence		1	0	3.71	4857
A:5			n	Time _x000D_ By Well (sec)	Time _x000D_ By Plate(s)	value	Part
	Luminescence		1	0	4.945	8729
A:6			n	Time _x000D_ By Well (sec)	Time _x000D_ By Plate(s)	value	Part
	Luminescence		1	0	6.187	20300
A:7			n	Time _x000D_ By Well (sec)	Time _x000D_ By Plate(s)	value	Part
	Luminescence		1	0	7.42	26570
A:8			n	Time _x000D_ By Well (sec)	Time _x000D_ By Plate(s)	value	Part
	Luminescence		1	0	8.654	18880
A:9			n	Time _x000D_ By Well (sec)	Time _x000D_ By Plate(s)	value	Part
	Luminescence		1	0	9.895	6482
A:10			n	Time _x000D_ By Well (sec)	Time _x000D_ By Plate(s)	value	Part
	Luminescence		1	0	11.124	710
A:11			n	Time _x000D_ By Well (sec)	Time _x000D_ By Plate(s)	value	Part
	Luminescence		1	0	12.358	818
A:12			n	Time _x000D_ By Well (sec)	Time _x000D_ By Plate(s)	value	Part
	Luminescence		1	0	13.588	391
B:1			n	Time _x000D_ By Well (sec)	Time _x000D_ By Plate(s)	value	Part
	Luminescence		1	0	15.778	6563
B:2			n	Time _x000D_ By Well (sec)	Time _x000D_ By Plate(s)	value	Part
	Luminescence		1	0	17.014	5463000
B:3			n	Time _x000D_ By Well (sec)	Time _x000D_ By Plate(s)	value	Part
	Luminescence		1	0	18.25	2423000
B:4			n	Time _x000D_ By Well (sec)	Time _x000D_ By Plate(s)	value	Part
	Luminescence		1	0	19.485	5694000
B:5			n	Time _x000D_ By Well (sec)	Time _x000D_ By Plate(s)	value	Part
	Luminescence		1	0	20.716	22300
B:6			n	Time _x000D_ By Well (sec)	Time _x000D_ By Plate(s)	value	Part
	Luminescence		1	0	22.712	20890000
B:7			n	Time _x000D_ By Well (sec)	Time _x000D_ By Plate(s)	value	Part
	Luminescence		1	0	24.935	21470000
B:8			n	Time _x000D_ By Well (sec)	Time _x000D_ By Plate(s)	value	Part
	Luminescence		1	0	27.155	18210000
B:9			n	Time _x000D_ By Well (sec)	Time _x000D_ By Plate(s)	value	Part
	Luminescence		1	0	28.669	15110
B:10			n	Time _x000D_ By Well (sec)	Time _x000D_ By Plate(s)	value	Part
	Luminescence		1	0	29.905	917
B:11			n	Time _x000D_ By Well (sec)	Time _x000D_ By Plate(s)	value	Part
	Luminescence		1	0	31.133	1116
B:12			n	Time _x000D_ By Well (sec)	Time _x000D_ By Plate(s)	value	Part
	Luminescence		1	0	32.367	650
C:1			n	Time _x000D_ By Well (sec)	Time _x000D_ By Plate(s)	value	Part
	Luminescence		1	0	34.56	9213
C:2			n	Time _x000D_ By Well (sec)	Time _x000D_ By Plate(s)	value	Part
	Luminescence		1	0	35.79	8117000
C:3			n	Time _x000D_ By Well (sec)	Time _x000D_ By Plate(s)	value	Part
	Luminescence		1	0	37.018	2166000
C:4			n	Time _x000D_ By Well (sec)	Time _x000D_ By Plate(s)	value	Part
	Luminescence		1	0	38.248	8020000
C:5			n	Time _x000D_ By Well (sec)	Time _x000D_ By Plate(s)	value	Part
	Luminescence		1	0	39.479	29400
C:6			n	Time _x000D_ By Well (sec)	Time _x000D_ By Plate(s)	value	Part
	Luminescence		1	0	41.468	20650000
C:7			n	Time _x000D_ By Well (sec)	Time _x000D_ By Plate(s)	value	Part
	Luminescence		1	0	43.682	15360000
C:8			n	Time _x000D_ By Well (sec)	Time _x000D_ By Plate(s)	value	Part
	Luminescence		1	0	45.899	17690000
C:9			n	Time _x000D_ By Well (sec)	Time _x000D_ By Plate(s)	value	Part
	Luminescence		1	0	47.371	19360
C:10			n	Time _x000D_ By Well (sec)	Time _x000D_ By Plate(s)	value	Part
	Luminescence		1	0	48.598	885
C:11			n	Time _x000D_ By Well (sec)	Time _x000D_ By Plate(s)	value	Part
	Luminescence		1	0	49.833	945
C:12			n	Time _x000D_ By Well (sec)	Time _x000D_ By Plate(s)	value	Part
	Luminescence		1	0	51.065	573
D:1			n	Time _x000D_ By Well (sec)	Time _x000D_ By Plate(s)	value	Part
	Luminescence		1	0	53.259	7224
D:2			n	Time _x000D_ By Well (sec)	Time _x000D_ By Plate(s)	value	Part
	Luminescence		1	0	54.487	7305000
D:3			n	Time _x000D_ By Well (sec)	Time _x000D_ By Plate(s)	value	Part
	Luminescence		1	0	55.721	2360000
D:4			n	Time _x000D_ By Well (sec)	Time _x000D_ By Plate(s)	value	Part
	Luminescence		1	0	56.958	7753000
D:5			n	Time _x000D_ By Well (sec)	Time _x000D_ By Plate(s)	value	Part
	Luminescence		1	0	58.19	21900
D:6			n	Time _x000D_ By Well (sec)	Time _x000D_ By Plate(s)	value	Part
	Luminescence		1	0	60.252	20890000
D:7			n	Time _x000D_ By Well (sec)	Time _x000D_ By Plate(s)	value	Part
	Luminescence		1	0	62.473	14770000
D:8			n	Time _x000D_ By Well (sec)	Time _x000D_ By Plate(s)	value	Part
	Luminescence		1	0	64.697	17830000
D:9			n	Time _x000D_ By Well (sec)	Time _x000D_ By Plate(s)	value	Part
	Luminescence		1	0	66.175	13960
D:10			n	Time _x000D_ By Well (sec)	Time _x000D_ By Plate(s)	value	Part
	Luminescence		1	0	67.41	855
D:11			n	Time _x000D_ By Well (sec)	Time _x000D_ By Plate(s)	value	Part
	Luminescence		1	0	68.638	937
D:12			n	Time _x000D_ By Well (sec)	Time _x000D_ By Plate(s)	value	Part
	Luminescence		1	0	69.88	562
E:1			n	Time _x000D_ By Well (sec)	Time _x000D_ By Plate(s)	value	Part
	Luminescence		1	0	72.069	3593
E:2			n	Time _x000D_ By Well (sec)	Time _x000D_ By Plate(s)	value	Part
	Luminescence		1	0	73.302	7913
E:3			n	Time _x000D_ By Well (sec)	Time _x000D_ By Plate(s)	value	Part
	Luminescence		1	0	74.526	9135
E:4			n	Time _x000D_ By Well (sec)	Time _x000D_ By Plate(s)	value	Part
	Luminescence		1	0	75.755	7469
E:5			n	Time _x000D_ By Well (sec)	Time _x000D_ By Plate(s)	value	Part
	Luminescence		1	0	76.99	14100
E:6			n	Time _x000D_ By Well (sec)	Time _x000D_ By Plate(s)	value	Part
	Luminescence		1	0	78.229	30940
E:7			n	Time _x000D_ By Well (sec)	Time _x000D_ By Plate(s)	value	Part
	Luminescence		1	0	79.459	41220
E:8			n	Time _x000D_ By Well (sec)	Time _x000D_ By Plate(s)	value	Part
	Luminescence		1	0	80.692	31310
E:9			n	Time _x000D_ By Well (sec)	Time _x000D_ By Plate(s)	value	Part
	Luminescence		1	0	81.934	11560
E:10			n	Time _x000D_ By Well (sec)	Time _x000D_ By Plate(s)	value	Part
	Luminescence		1	0	83.171	983.1
E:11			n	Time _x000D_ By Well (sec)	Time _x000D_ By Plate(s)	value	Part
	Luminescence		1	0	84.406	1092
E:12			n	Time _x000D_ By Well (sec)	Time _x000D_ By Plate(s)	value	Part
	Luminescence		1	0	85.637	602
F:1			n	Time _x000D_ By Well (sec)	Time _x000D_ By Plate(s)	value	Part
	Luminescence		1	0	87.825	3992
F:2			n	Time _x000D_ By Well (sec)	Time _x000D_ By Plate(s)	value	Part
	Luminescence		1	0	89.064	2198000
F:3			n	Time _x000D_ By Well (sec)	Time _x000D_ By Plate(s)	value	Part
	Luminescence		1	0	90.366	2416000
F:4			n	Time _x000D_ By Well (sec)	Time _x000D_ By Plate(s)	value	Part
	Luminescence		1	0	91.601	2403000
F:5			n	Time _x000D_ By Well (sec)	Time _x000D_ By Plate(s)	value	Part
	Luminescence		1	0	92.84	18080
F:6			n	Time _x000D_ By Well (sec)	Time _x000D_ By Plate(s)	value	Part
	Luminescence		1	0	94.835	18830000
F:7			n	Time _x000D_ By Well (sec)	Time _x000D_ By Plate(s)	value	Part
	Luminescence		1	0	97.061	21400000
F:8			n	Time _x000D_ By Well (sec)	Time _x000D_ By Plate(s)	value	Part
	Luminescence		1	0	99.283	22150000
F:9			n	Time _x000D_ By Well (sec)	Time _x000D_ By Plate(s)	value	Part
	Luminescence		1	0	100.744	18550
F:10			n	Time _x000D_ By Well (sec)	Time _x000D_ By Plate(s)	value	Part
	Luminescence		1	0	101.977	1367
F:11			n	Time _x000D_ By Well (sec)	Time _x000D_ By Plate(s)	value	Part
	Luminescence		1	0	103.208	1376
F:12			n	Time _x000D_ By Well (sec)	Time _x000D_ By Plate(s)	value	Part
	Luminescence		1	0	104.441	763
G:1			n	Time _x000D_ By Well (sec)	Time _x000D_ By Plate(s)	value	Part
	Luminescence		1	0	106.631	7716
G:2			n	Time _x000D_ By Well (sec)	Time _x000D_ By Plate(s)	value	Part
	Luminescence		1	0	107.863	7558000
G:3			n	Time _x000D_ By Well (sec)	Time _x000D_ By Plate(s)	value	Part
	Luminescence		1	0	109.101	1976000
G:4			n	Time _x000D_ By Well (sec)	Time _x000D_ By Plate(s)	value	Part
	Luminescence		1	0	110.334	1874000
G:5			n	Time _x000D_ By Well (sec)	Time _x000D_ By Plate(s)	value	Part
	Luminescence		1	0	111.574	25900
G:6			n	Time _x000D_ By Well (sec)	Time _x000D_ By Plate(s)	value	Part
	Luminescence		1	0	113.574	18670000
G:7			n	Time _x000D_ By Well (sec)	Time _x000D_ By Plate(s)	value	Part
	Luminescence		1	0	115.799	20610000
G:8			n	Time _x000D_ By Well (sec)	Time _x000D_ By Plate(s)	value	Part
	Luminescence		1	0	118.034	21160000
G:9			n	Time _x000D_ By Well (sec)	Time _x000D_ By Plate(s)	value	Part
	Luminescence		1	0	119.5	21680
G:10			n	Time _x000D_ By Well (sec)	Time _x000D_ By Plate(s)	value	Part
	Luminescence		1	0	120.804	1668
G:11			n	Time _x000D_ By Well (sec)	Time _x000D_ By Plate(s)	value	Part
	Luminescence		1	0	122.042	1270
G:12			n	Time _x000D_ By Well (sec)	Time _x000D_ By Plate(s)	value	Part
	Luminescence		1	0	123.277	412
H:1			n	Time _x000D_ By Well (sec)	Time _x000D_ By Plate(s)	value	Part
	Luminescence		1	0	125.476	5303
H:2			n	Time _x000D_ By Well (sec)	Time _x000D_ By Plate(s)	value	Part
	Luminescence		1	0	126.71	7811000
H:3			n	Time _x000D_ By Well (sec)	Time _x000D_ By Plate(s)	value	Part
	Luminescence		1	0	127.946	2040000
H:4			n	Time _x000D_ By Well (sec)	Time _x000D_ By Plate(s)	value	Part
	Luminescence		1	0	129.183	5008000
H:5			n	Time _x000D_ By Well (sec)	Time _x000D_ By Plate(s)	value	Part
	Luminescence		1	0	130.422	16310
H:6			n	Time _x000D_ By Well (sec)	Time _x000D_ By Plate(s)	value	Part
	Luminescence		1	0	132.414	18650000
H:7			n	Time _x000D_ By Well (sec)	Time _x000D_ By Plate(s)	value	Part
	Luminescence		1	0	134.65	15720000
H:8			n	Time _x000D_ By Well (sec)	Time _x000D_ By Plate(s)	value	Part
	Luminescence		1	0	136.883	16470000
H:9			n	Time _x000D_ By Well (sec)	Time _x000D_ By Plate(s)	value	Part
	Luminescence		1	0	138.349	12170
H:10			n	Time _x000D_ By Well (sec)	Time _x000D_ By Plate(s)	value	Part
	Luminescence		1	0	139.584	1188
H:11			n	Time _x000D_ By Well (sec)	Time _x000D_ By Plate(s)	value	Part
	Luminescence		1	0	140.823	426
H:12			n	Time _x000D_ By Well (sec)	Time _x000D_ By Plate(s)	value	Part
	Luminescence		1	0	142.061	65
