# Supplementary material for: Isoginkgetin antagonizes ALS pathologies in its animal and patient iPSC models via PINK1-Parkin-dependent mitophagy
Source: EMBO Mol Med. 2025 Oct 15;17(11):3139–73. doi: 10.1038/s44321-025-00323-2 (PMC12603167; doi:10.1038/s44321-025-00323-2)
Supplement: Supplementary file 8 — Source data Fig. 4 [file 44321_2025_323_MOESM8_ESM.zip › Figure 4/4N/Biological repeat#3-5 Luminescence Quick Read 2025.05.30 00_54_30.xlsx]

## Sheet: Luminescence Quick Read
			Luminescence Quick Read
Executed by:			DESKTOP-SFE56G3\gibh
	Execution Date:		5/30/2025 12:54:34 AM
Instrument:			GloMax® Discover
	Instrument Name:		PromegaInstrument
	Serial Number:		9700100628
	Firmware Ver:		4.92.0
	Software Ver:		4.0.0
Parameters:
	Plate Type:		96 well

## Sheet: Results
			Protocol: Luminescence Quick Read
			Result: Luminescence Quick Read 2025.05.30 00:54:30
			Quick read
Luminescence
	Emission Filter:		None
	Integration Time(s):		1
	Reading:		1		1	2	3	4	5	6	7	8	9	10	11	12
				A	1593	3813	4502	4068	7736	18670	25630	19130	8570	6200	9143	5734
				B	5013	4755000	2065000	4725000	20430	17790000	18540000	18530000	19600	5263000	6961000	6952000
				C	7444	6817000	1962000	6788000	27680	18420000	13650000	15980000	22620	2404000	1765000	1834000
				D	5705	6158000	2111000	6611000	21080	18700000	13420000	16350000	15550	1764000	2231000	2187000
				E	2657	5733	6955	6108	13330	30260	40770	30410	16940	19020	27710	17700
				F	3538	2205000	2132000	2139000	16630	16480000	19590000	20510000	34620	17510000	21630000	20250000
				G	6738	6369000	1729000	1684000	23860	17180000	19170000	20050000	41760	20640000	18170000	17440000
				H	4528	6480000	1846000	4326000	15190	16780000	14090000	15430000	24890	16460000	17530000	17740000
						SOD1	C9	TDP-43		UC-H1	UC-H2	UC-12					SOD1	C9	TDP-43	UC-H1	UC-H2	UC-12
						4755000	2065000	4725000		17790000	18540000	18530000					5910000	2046000	6.04133e+06	1.83033e+07	1.52033e+07	1.69533e+07
						6817000	1962000	6788000		18420000	13650000	15980000					5018000	1.90233e+06	2.71633e+06	1.68133e+07	1.76167e+07	1.86633e+07
						6158000	2111000	6611000		18700000	13420000	16350000					6392000	2001000	2.06067e+06	1.97967e+07	18750000	1.72433e+07
						5910000	2046000	6.04133e+06		1.83033e+07	1.52033e+07	1.69533e+07					6.96167e+06	2.31633e+06	7.15567e+06	20810000	17200000	17910000
						2205000	2132000	2139000		16480000	19590000	20510000					5.85567e+06	2144000	3095000	1.87167e+07	1.92433e+07	1.99267e+07
						6369000	1729000	1684000		17180000	19170000	20050000					4.10773e+06
						6480000	1846000	4326000		16780000	14090000	15430000					1.43875	0.498085	1.47072	4.45582	3.70115	4.12717
						5018000	1.90233e+06	2.71633e+06		1.68133e+07	1.76167e+07	1.86633e+07					1.2216	0.46311	0.661273	4.09309	4.28866	4.54346
						5263000	2404000	1764000		17510000	20640000	16460000					1.55609	0.48713	0.501655	4.81937	4.56456	4.19777
						6961000	1765000	2231000		21630000	18170000	17530000					1.69477	0.563896	1.742	5.06605	4.18722	4.36007
						6952000	1834000	2187000		20250000	17440000	17740000					1.42552	0.521942	0.753457	4.55645	4.68466	4.85101
						6392000	2001000	2.06067e+06		1.97967e+07	18750000	1.72433e+07

## Sheet: Results By Well
			Protocol: Luminescence Quick Read
			Result: Luminescence Quick Read 2025.05.30 00:54:30
			Quick read
A:1			n	Time _x000D_ By Well (sec)	Time _x000D_ By Plate(s)	value	Part
	Luminescence		1	0	0	1593
A:2			n	Time _x000D_ By Well (sec)	Time _x000D_ By Plate(s)	value	Part
	Luminescence		1	0	1.245	3813
A:3			n	Time _x000D_ By Well (sec)	Time _x000D_ By Plate(s)	value	Part
	Luminescence		1	0	2.482	4502
A:4			n	Time _x000D_ By Well (sec)	Time _x000D_ By Plate(s)	value	Part
	Luminescence		1	0	3.72	4068
A:5			n	Time _x000D_ By Well (sec)	Time _x000D_ By Plate(s)	value	Part
	Luminescence		1	0	4.953	7736
A:6			n	Time _x000D_ By Well (sec)	Time _x000D_ By Plate(s)	value	Part
	Luminescence		1	0	6.197	18670
A:7			n	Time _x000D_ By Well (sec)	Time _x000D_ By Plate(s)	value	Part
	Luminescence		1	0	7.439	25630
A:8			n	Time _x000D_ By Well (sec)	Time _x000D_ By Plate(s)	value	Part
	Luminescence		1	0	8.672	19130
A:9			n	Time _x000D_ By Well (sec)	Time _x000D_ By Plate(s)	value	Part
	Luminescence		1	0	9.91	8570
A:10			n	Time _x000D_ By Well (sec)	Time _x000D_ By Plate(s)	value	Part
	Luminescence		1	0	11.149	6200
A:11			n	Time _x000D_ By Well (sec)	Time _x000D_ By Plate(s)	value	Part
	Luminescence		1	0	12.387	9143
A:12			n	Time _x000D_ By Well (sec)	Time _x000D_ By Plate(s)	value	Part
	Luminescence		1	0	13.611	5734
B:1			n	Time _x000D_ By Well (sec)	Time _x000D_ By Plate(s)	value	Part
	Luminescence		1	0	15.81	5013
B:2			n	Time _x000D_ By Well (sec)	Time _x000D_ By Plate(s)	value	Part
	Luminescence		1	0	17.051	4755000
B:3			n	Time _x000D_ By Well (sec)	Time _x000D_ By Plate(s)	value	Part
	Luminescence		1	0	18.289	2065000
B:4			n	Time _x000D_ By Well (sec)	Time _x000D_ By Plate(s)	value	Part
	Luminescence		1	0	19.525	4725000
B:5			n	Time _x000D_ By Well (sec)	Time _x000D_ By Plate(s)	value	Part
	Luminescence		1	0	20.76	20430
B:6			n	Time _x000D_ By Well (sec)	Time _x000D_ By Plate(s)	value	Part
	Luminescence		1	0	22.748	17790000
B:7			n	Time _x000D_ By Well (sec)	Time _x000D_ By Plate(s)	value	Part
	Luminescence		1	0	24.978	18540000
B:8			n	Time _x000D_ By Well (sec)	Time _x000D_ By Plate(s)	value	Part
	Luminescence		1	0	27.205	18530000
B:9			n	Time _x000D_ By Well (sec)	Time _x000D_ By Plate(s)	value	Part
	Luminescence		1	0	28.735	19600
B:10			n	Time _x000D_ By Well (sec)	Time _x000D_ By Plate(s)	value	Part
	Luminescence		1	0	29.971	5263000
B:11			n	Time _x000D_ By Well (sec)	Time _x000D_ By Plate(s)	value	Part
	Luminescence		1	0	31.211	6961000
B:12			n	Time _x000D_ By Well (sec)	Time _x000D_ By Plate(s)	value	Part
	Luminescence		1	0	32.451	6952000
C:1			n	Time _x000D_ By Well (sec)	Time _x000D_ By Plate(s)	value	Part
	Luminescence		1	0	34.644	7444
C:2			n	Time _x000D_ By Well (sec)	Time _x000D_ By Plate(s)	value	Part
	Luminescence		1	0	35.873	6817000
C:3			n	Time _x000D_ By Well (sec)	Time _x000D_ By Plate(s)	value	Part
	Luminescence		1	0	37.11	1962000
C:4			n	Time _x000D_ By Well (sec)	Time _x000D_ By Plate(s)	value	Part
	Luminescence		1	0	38.348	6788000
C:5			n	Time _x000D_ By Well (sec)	Time _x000D_ By Plate(s)	value	Part
	Luminescence		1	0	39.587	27680
C:6			n	Time _x000D_ By Well (sec)	Time _x000D_ By Plate(s)	value	Part
	Luminescence		1	0	41.58	18420000
C:7			n	Time _x000D_ By Well (sec)	Time _x000D_ By Plate(s)	value	Part
	Luminescence		1	0	43.049	13650000
C:8			n	Time _x000D_ By Well (sec)	Time _x000D_ By Plate(s)	value	Part
	Luminescence		1	0	45.038	15980000
C:9			n	Time _x000D_ By Well (sec)	Time _x000D_ By Plate(s)	value	Part
	Luminescence		1	0	46.501	22620
C:10			n	Time _x000D_ By Well (sec)	Time _x000D_ By Plate(s)	value	Part
	Luminescence		1	0	47.735	2404000
C:11			n	Time _x000D_ By Well (sec)	Time _x000D_ By Plate(s)	value	Part
	Luminescence		1	0	48.97	1765000
C:12			n	Time _x000D_ By Well (sec)	Time _x000D_ By Plate(s)	value	Part
	Luminescence		1	0	50.205	1834000
D:1			n	Time _x000D_ By Well (sec)	Time _x000D_ By Plate(s)	value	Part
	Luminescence		1	0	52.4	5705
D:2			n	Time _x000D_ By Well (sec)	Time _x000D_ By Plate(s)	value	Part
	Luminescence		1	0	53.634	6158000
D:3			n	Time _x000D_ By Well (sec)	Time _x000D_ By Plate(s)	value	Part
	Luminescence		1	0	54.873	2111000
D:4			n	Time _x000D_ By Well (sec)	Time _x000D_ By Plate(s)	value	Part
	Luminescence		1	0	56.109	6611000
D:5			n	Time _x000D_ By Well (sec)	Time _x000D_ By Plate(s)	value	Part
	Luminescence		1	0	57.343	21080
D:6			n	Time _x000D_ By Well (sec)	Time _x000D_ By Plate(s)	value	Part
	Luminescence		1	0	59.401	18700000
D:7			n	Time _x000D_ By Well (sec)	Time _x000D_ By Plate(s)	value	Part
	Luminescence		1	0	60.865	13420000
D:8			n	Time _x000D_ By Well (sec)	Time _x000D_ By Plate(s)	value	Part
	Luminescence		1	0	62.857	16350000
D:9			n	Time _x000D_ By Well (sec)	Time _x000D_ By Plate(s)	value	Part
	Luminescence		1	0	64.319	15550
D:10			n	Time _x000D_ By Well (sec)	Time _x000D_ By Plate(s)	value	Part
	Luminescence		1	0	65.559	1764000
D:11			n	Time _x000D_ By Well (sec)	Time _x000D_ By Plate(s)	value	Part
	Luminescence		1	0	66.793	2231000
D:12			n	Time _x000D_ By Well (sec)	Time _x000D_ By Plate(s)	value	Part
	Luminescence		1	0	68.03	2187000
E:1			n	Time _x000D_ By Well (sec)	Time _x000D_ By Plate(s)	value	Part
	Luminescence		1	0	70.233	2657
E:2			n	Time _x000D_ By Well (sec)	Time _x000D_ By Plate(s)	value	Part
	Luminescence		1	0	71.475	5733
E:3			n	Time _x000D_ By Well (sec)	Time _x000D_ By Plate(s)	value	Part
	Luminescence		1	0	72.707	6955
E:4			n	Time _x000D_ By Well (sec)	Time _x000D_ By Plate(s)	value	Part
	Luminescence		1	0	73.941	6108
E:5			n	Time _x000D_ By Well (sec)	Time _x000D_ By Plate(s)	value	Part
	Luminescence		1	0	75.181	13330
E:6			n	Time _x000D_ By Well (sec)	Time _x000D_ By Plate(s)	value	Part
	Luminescence		1	0	76.421	30260
E:7			n	Time _x000D_ By Well (sec)	Time _x000D_ By Plate(s)	value	Part
	Luminescence		1	0	77.657	40770
E:8			n	Time _x000D_ By Well (sec)	Time _x000D_ By Plate(s)	value	Part
	Luminescence		1	0	78.893	30410
E:9			n	Time _x000D_ By Well (sec)	Time _x000D_ By Plate(s)	value	Part
	Luminescence		1	0	80.128	16940
E:10			n	Time _x000D_ By Well (sec)	Time _x000D_ By Plate(s)	value	Part
	Luminescence		1	0	81.367	19020
E:11			n	Time _x000D_ By Well (sec)	Time _x000D_ By Plate(s)	value	Part
	Luminescence		1	0	82.603	27710
E:12			n	Time _x000D_ By Well (sec)	Time _x000D_ By Plate(s)	value	Part
	Luminescence		1	0	83.837	17700
F:1			n	Time _x000D_ By Well (sec)	Time _x000D_ By Plate(s)	value	Part
	Luminescence		1	0	86.029	3538
F:2			n	Time _x000D_ By Well (sec)	Time _x000D_ By Plate(s)	value	Part
	Luminescence		1	0	87.267	2205000
F:3			n	Time _x000D_ By Well (sec)	Time _x000D_ By Plate(s)	value	Part
	Luminescence		1	0	88.554	2132000
F:4			n	Time _x000D_ By Well (sec)	Time _x000D_ By Plate(s)	value	Part
	Luminescence		1	0	89.792	2139000
F:5			n	Time _x000D_ By Well (sec)	Time _x000D_ By Plate(s)	value	Part
	Luminescence		1	0	91.021	16630
F:6			n	Time _x000D_ By Well (sec)	Time _x000D_ By Plate(s)	value	Part
	Luminescence		1	0	93.017	16480000
F:7			n	Time _x000D_ By Well (sec)	Time _x000D_ By Plate(s)	value	Part
	Luminescence		1	0	95.245	19590000
F:8			n	Time _x000D_ By Well (sec)	Time _x000D_ By Plate(s)	value	Part
	Luminescence		1	0	97.476	20510000
F:9			n	Time _x000D_ By Well (sec)	Time _x000D_ By Plate(s)	value	Part
	Luminescence		1	0	98.946	34620
F:10			n	Time _x000D_ By Well (sec)	Time _x000D_ By Plate(s)	value	Part
	Luminescence		1	0	100.943	17510000
F:11			n	Time _x000D_ By Well (sec)	Time _x000D_ By Plate(s)	value	Part
	Luminescence		1	0	103.173	21630000
F:12			n	Time _x000D_ By Well (sec)	Time _x000D_ By Plate(s)	value	Part
	Luminescence		1	0	105.407	20250000
G:1			n	Time _x000D_ By Well (sec)	Time _x000D_ By Plate(s)	value	Part
	Luminescence		1	0	107.831	6738
G:2			n	Time _x000D_ By Well (sec)	Time _x000D_ By Plate(s)	value	Part
	Luminescence		1	0	109.071	6369000
G:3			n	Time _x000D_ By Well (sec)	Time _x000D_ By Plate(s)	value	Part
	Luminescence		1	0	110.315	1729000
G:4			n	Time _x000D_ By Well (sec)	Time _x000D_ By Plate(s)	value	Part
	Luminescence		1	0	111.552	1684000
G:5			n	Time _x000D_ By Well (sec)	Time _x000D_ By Plate(s)	value	Part
	Luminescence		1	0	112.788	23860
G:6			n	Time _x000D_ By Well (sec)	Time _x000D_ By Plate(s)	value	Part
	Luminescence		1	0	114.78	17180000
G:7			n	Time _x000D_ By Well (sec)	Time _x000D_ By Plate(s)	value	Part
	Luminescence		1	0	117.007	19170000
G:8			n	Time _x000D_ By Well (sec)	Time _x000D_ By Plate(s)	value	Part
	Luminescence		1	0	119.235	20050000
G:9			n	Time _x000D_ By Well (sec)	Time _x000D_ By Plate(s)	value	Part
	Luminescence		1	0	120.763	41760
G:10			n	Time _x000D_ By Well (sec)	Time _x000D_ By Plate(s)	value	Part
	Luminescence		1	0	122.757	20640000
G:11			n	Time _x000D_ By Well (sec)	Time _x000D_ By Plate(s)	value	Part
	Luminescence		1	0	124.977	18170000
G:12			n	Time _x000D_ By Well (sec)	Time _x000D_ By Plate(s)	value	Part
	Luminescence		1	0	127.201	17440000
H:1			n	Time _x000D_ By Well (sec)	Time _x000D_ By Plate(s)	value	Part
	Luminescence		1	0	129.632	4528
H:2			n	Time _x000D_ By Well (sec)	Time _x000D_ By Plate(s)	value	Part
	Luminescence		1	0	130.865	6480000
H:3			n	Time _x000D_ By Well (sec)	Time _x000D_ By Plate(s)	value	Part
	Luminescence		1	0	132.097	1846000
H:4			n	Time _x000D_ By Well (sec)	Time _x000D_ By Plate(s)	value	Part
	Luminescence		1	0	133.336	4326000
H:5			n	Time _x000D_ By Well (sec)	Time _x000D_ By Plate(s)	value	Part
	Luminescence		1	0	134.572	15190
H:6			n	Time _x000D_ By Well (sec)	Time _x000D_ By Plate(s)	value	Part
	Luminescence		1	0	136.568	16780000
H:7			n	Time _x000D_ By Well (sec)	Time _x000D_ By Plate(s)	value	Part
	Luminescence		1	0	138.033	14090000
H:8			n	Time _x000D_ By Well (sec)	Time _x000D_ By Plate(s)	value	Part
	Luminescence		1	0	140.028	15430000
H:9			n	Time _x000D_ By Well (sec)	Time _x000D_ By Plate(s)	value	Part
	Luminescence		1	0	141.498	24890
H:10			n	Time _x000D_ By Well (sec)	Time _x000D_ By Plate(s)	value	Part
	Luminescence		1	0	143.49	16460000
H:11			n	Time _x000D_ By Well (sec)	Time _x000D_ By Plate(s)	value	Part
	Luminescence		1	0	145.721	17530000
H:12			n	Time _x000D_ By Well (sec)	Time _x000D_ By Plate(s)	value	Part
	Luminescence		1	0	147.953	17740000
