# Supplementary material for: Isoginkgetin antagonizes ALS pathologies in its animal and patient iPSC models via PINK1-Parkin-dependent mitophagy
Source: EMBO Mol Med. 2025 Oct 15;17(11):3139–73. doi: 10.1038/s44321-025-00323-2 (PMC12603167; doi:10.1038/s44321-025-00323-2)
Supplement: Supplementary file 8 — Source data Fig. 4 [file 44321_2025_323_MOESM8_ESM.zip › Figure 4/4O/MMP.xlsx]

## Sheet: Sheet1
UC-H1#1	Label	Area	Mean		UC-H2#1	Label	Area	Mean		UC-12#1	Label	Area	Mean		C9#1	Label	Area	Mean		SOD1#1	Label	Area	Mean		TDP-43#1	Label	Area	Mean
1	UCH1-1-T.tif:0277-0280	0.087	8.395		1	UCH2-1-T.tif:0328-0353	0.063	14.093		1	UC-12-1-T.tif:0379-0345	0.058	9.756		1	C9-1-T.tif:0257-0528	0.064	11.17		1	SOD1-1-T.tif:0507-0249	0.113	5.182		1	TDP-43-1-T.tif:0263-0467	0.082	6.591
2	UCH1-1-T.tif:0862-0670	0.093	13.607		2	UCH2-1-T.tif:0322-0220	0.094	6.631		2	UC-12-1-T.tif:0657-0921	0.119	4.937		2	C9-1-T.tif:0592-0547	0.065	9.057		2	SOD1-1-T.tif:0130-0209	0.187	7.116		2	TDP-43-1-T.tif:0434-0268	0.08	9.078
1	UCH1-2-T.tif:0843-0662	0.139	11.216		3	UCH2-1-T.tif:0357-0693	0.077	16.99		3	UC-12-1-T.tif:0915-0245	0.034	10.991		3	C9-1-T.tif:0709-0492	0.077	7.527		3	SOD1-1-T.tif:0925-0128	0.079	7.863		3	TDP-43-1-T.tif:0687-0448	0.049	4.843
2	UCH1-2-T.tif:0128-0144	0.059	7.684		4	UCH2-1-T.tif:0434-0764	0.058	14.151		1	UC-12-2-T.tif:0412-0833	0.08	9.321		4	C9-1-T.tif:0825-0669	0.124	5.76		4	SOD1-1-T.tif:0334-0963	0.096	9.178		4	TDP-43-1-T.tif:0685-0605	0.067	6.1
3	UCH1-2-T.tif:0138-0307	0.053	8.938		1	UCH2-2-T.tif:0357-0176	0.089	7.434		2	UC-12-2-T.tif:0648-0461	0.072	7.168		1	C9-2-T.tif:0200-0809	0.093	9.174		1	SOD1-2-T.tif:0134-0825	0.068	6.97		1	TDP-43-2-T.tif:0808-0371	0.08	5.245
4	UCH1-2-T.tif:0198-0497	0.077	6.276		2	UCH2-2-T.tif:0294-0441	0.068	8.1		3	UC-12-2-T.tif:0880-0370	0.082	8.142		2	C9-2-T.tif:0792-0646	0.086	7.97		2	SOD1-2-T.tif:0709-0424	0.104	7.767		2	TDP-43-2-T.tif:0757-0701	0.121	9.748
5	UCH1-2-T.tif:0085-0542	0.079	9.424		3	UCH2-2-T.tif:0731-0720	0.089	12.468		4	UC-12-2-T.tif:0209-0663	0.045	13.994		3	C9-2-T.tif:0818-0472	0.082	7.226		3	SOD1-2-T.tif:0784-0623	0.085	6.328		3	TDP-43-2-T.tif:0662-0541	0.076	7.268
1	UCH1-3-T.tif:0105-0408	0.061	7.912		1	UCH2-3-T.tif:0697-0541	0.065	11.089		1	UC-12-3-T.tif:0416-0475	0.107	13.17		4	C9-2-T.tif:0467-0317	0.091	5.562		4	SOD1-2-T.tif:0788-0467	0.106	4.922		1	TDP-43-3-T.tif:0395-0325	0.11	14.778
2	UCH1-3-T.tif:0726-0050	0.08	11.732		2	UCH2-3-T.tif:0638-0118	0.077	7.038		2	UC-12-3-T.tif:0468-0278	0.062	10.721		1	C9-3-T.tif:0591-0746	0.05	9.166		1	SOD1-3-T.tif:0540-0407	0.059	8.06		2	TDP-43-3-T.tif:0896-0676	0.084	14.63
3	UCH1-3-T.tif:0381-0094	0.083	8.869		3	UCH2-3-T.tif:0770-0248	0.053	14.048		3	UC-12-3-T.tif:0703-0141	0.055	15.648		2	C9-3-T.tif:0406-0321	0.058	6.429		2	SOD1-3-T.tif:0310-0197	0.071	7.336		3	TDP-43-3-T.tif:0213-0544	0.103	7.167
			9.4053					11.2042					10.3848					7.9041					7.0722					8.5448
UC-H1#2	Label	Area	Mean		UC-H2#2	Label	Area	Mean		UC-12#2	Label	Area	Mean		C9#2	Label	Area	Mean		SOD1#2	Label	Area	Mean		TDP-43#2	Label	Area	Mean
1	UCH1-4-T.tif:0853-0640	0.123	6.223		1	UCH2-4-T.tif:0562-0787	0.089	7.299		1	UC-12-4-T.tif:0499-0539	0.07	16.28		1	C9-4-T.tif:0766-0662	0.085	5.643		1	SOD1-4-T.tif:0794-0876	0.088	7.703		1	TDP-43-4-T.tif:0215-0260	0.089	6.775
2	UCH1-4-T.tif:0355-0218	0.108	11.629		2	UCH2-4-T.tif:0298-0351	0.068	7.584		2	UC-12-4-T.tif:0913-0202	0.039	9.09		2	C9-4-T.tif:0642-0736	0.076	5.841		2	SOD1-4-T.tif:0676-0871	0.084	5.635		2	TDP-43-4-T.tif:0139-0220	0.079	7.977
3	UCH1-4-T.tif:0072-0414	0.07	8.371		3	UCH2-4-T.tif:0728-0327	0.102	7.493		3	UC-12-4-T.tif:0066-0749	0.123	12.169		3	C9-4-T.tif:0379-0393	0.06	5.366		3	SOD1-4-T.tif:0673-0595	0.131	10.132		3	TDP-43-4-T.tif:0345-0845	0.067	5.987
4	UCH1-4-T.tif:0812-0151	0.082	11.445		4	UCH2-4-T.tif:0931-0138	0.08	8.928		4	UC-12-4-T.tif:0669-0831	0.052	6.915		4	C9-4-T.tif:0187-0321	0.066	4.446		4	SOD1-4-T.tif:0344-0234	0.061	6.651		4	TDP-43-4-T.tif:0781-0505	0.078	8.798
1	UCH1-5-T.tif:0635-0041	0.05	11.981		1	UCH2-5-T.tif:0407-0712	0.071	11.424		1	UC-12-5-T.tif:0547-0450	0.077	10.272		1	C9-5-T.tif:0478-0650	0.079	6.984		1	SOD1-5-T.tif:0242-0682	0.056	8.761		1	TDP-43-5-T.tif:0510-0409	0.062	8.887
2	UCH1-5-T.tif:0599-0219	0.098	6.275		2	UCH2-5-T.tif:0624-0948	0.067	11.271		2	UC-12-5-T.tif:0366-0899	0.072	11.111		2	C9-5-T.tif:0252-0076	0.111	5.823		2	SOD1-5-T.tif:0080-0824	0.08	8.233		2	TDP-43-5-T.tif:0595-0483	0.061	5.892
3	UCH1-5-T.tif:0538-0572	0.07	9.546		3	UCH2-5-T.tif:0457-0138	0.083	11.437		3	UC-12-5-T.tif:0453-0931	0.076	14.984		3	C9-5-T.tif:0657-0290	0.105	6.336		3	SOD1-5-T.tif:0627-0692	0.08	12.989		3	TDP-43-5-T.tif:0641-0901	0.075	10.423
4	UCH1-5-T.tif:0462-0828	0.06	7.468		1	UCH2-6-T.tif:0202-0568	0.067	14.713		4	UC-12-5-T.tif:0293-0054	0.056	10.519		4	C9-5-T.tif:0643-0163	0.108	4.103		4	SOD1-5-T.tif:0295-0230	0.104	4.725		4	TDP-43-5-T.tif:0698-0918	0.075	9.581
1	UCH1-6-T.tif:0357-0715	0.084	12.116		2	UCH2-6-T.tif:0362-0805	0.054	5.349		2	UC-12-6-T.tif:0238-0625	0.05	5.135		1	C9-6-T.tif:0489-0212	0.11	6.685		1	SOD1-6-T.tif:0698-0907	0.054	14.419		1	TDP-43-6-T.tif:0411-0809	0.068	7.436
2	UCH1-6-T.tif:0550-0274	0.096	8.848		3	UCH2-6-T.tif:0465-0764	0.075	8.648		3	UC-12-6-T.tif:0364-0295	0.035	6.358		2	C9-6-T.tif:0766-0402	0.091	9.285		2	SOD1-6-T.tif:0178-0597	0.071	6.688		2	TDP-43-6-T.tif:0158-0509	0.068	8.593
			9.3902					9.4146					10.2833					6.0512					8.5936					8.0349
UC-H1#3	Label	Area	Mean		UC-H3#3	Label	Area	Mean		UC-12#3	Label	Area	Mean		C9#3	Label	Area	Mean		SOD1#3	Label	Area	Mean		TDP-43#3	Label	Area	Mean
1	UCH1-7-T.tif:0409-0583	0.107	15.053		1	UCH2-7-T.tif:0524-0635	0.055	9.803		1	UC-12-7-T.tif:0282-0499	0.078	14.789		1	C9-7-T.tif:0630-0437	0.092	8.952		1	SOD1-7-T.tif:0617-0661	0.093	11.008		1	TDP-43-7-T.tif:0191-0428	0.09	13.346
2	UCH1-7-T.tif:0419-0270	0.074	13.339		2	UCH2-7-T.tif:0829-0684	0.115	10.151		2	UC-12-7-T.tif:0072-0205	0.079	8.962		2	C9-7-T.tif:0892-0461	0.07	9.171		2	SOD1-7-T.tif:0122-0077	0.093	6.8		2	TDP-43-7-T.tif:0125-0863	0.086	3.431
3	UCH1-7-T.tif:0828-0641	0.076	9.089		3	UCH2-7-T.tif:0194-0870	0.081	7.051		3	UC-12-7-T.tif:0421-0156	0.067	11.895		3	C9-7-T.tif:0413-0081	0.051	4.34		3	SOD1-7-T.tif:0954-0413	0.063	9.4		3	TDP-43-7-T.tif:0734-0963	0.053	9.407
4	UCH1-7-T.tif:0309-0414	0.081	10.039		4	UCH2-7-T.tif:0135-0774	0.073	6.083		4	UC-12-7-T.tif:0977-0724	0.068	9.778		4	C9-7-T.tif:0988-0062	0.07	5.875		4	SOD1-7-T.tif:0531-0590	0.094	9.235		4	TDP-43-7-T.tif:0570-0780	0.108	5.228
1	UCH1-8-T.tif:0409-0440	0.092	5.227		1	UCH2-8-T.tif:0815-0333	0.043	16.66		1	UC-12-8-T.tif:0321-0148	0.081	13.599		1	C9-8-T.tif:0801-0263	0.052	9.552		1	SOD1-8-T.tif:0206-0539	0.104	6.624		1	TDP-43-8-T.tif:0624-0579	0.067	7.141
2	UCH1-8-T.tif:0257-0420	0.099	9.836		2	UCH2-8-T.tif:0804-0256	0.081	6.42		2	UC-12-8-T.tif:0738-0796	0.109	14.062		2	C9-8-T.tif:0730-0726	0.097	7.847		2	SOD1-8-T.tif:0826-0161	0.082	11.68		2	TDP-43-8-T.tif:0135-0275	0.072	6.196
3	UCH1-8-T.tif:0382-0951	0.061	8.803		3	UCH2-8-T.tif:0696-0533	0.056	20.555		1	UC-12-9-T.tif:0649-0097	0.12	7.095		3	C9-8-T.tif:0716-0547	0.107	6.527		3	SOD1-8-T.tif:0899-0672	0.108	10.357		3	TDP-43-8-T.tif:0415-0242	0.064	5.808
4	UCH1-8-T.tif:0586-0322	0.053	11.113		1	UCH2-9-T.tif:0417-0306	0.103	14.74		2	UC-12-9-T.tif:0401-0220	0.104	10.71		1	C9-9-T.tif:0221-0183	0.095	8.65		4	SOD1-8-T.tif:0653-0928	0.079	8.266		4	TDP-43-8-T.tif:0847-0260	0.043	6.15
1	UCH1-9-T.tif:0610-0516	0.07	5.975		2	UCH2-9-T.tif:0385-0150	0.062	11.026		3	UC-12-9-T.tif:0141-0639	0.101	11.807		2	C9-9-T.tif:0185-0315	0.103	6.357		1	SOD1-9-T.tif:0454-0870	0.068	7.616		1	TDP-43-9-T.tif:0283-0634	0.076	7.21
2	UCH1-9-T.tif:0584-0590	0.048	10.053		3	UCH2-9-T.tif:0466-0881	0.058	9.225		4	UC-12-9-T.tif:0729-0935	0.122	15.817		3	C9-9-T.tif:0604-0950	0.103	7.278		2	SOD1-9-T.tif:0188-0652	0.08	8.592		2	TDP-43-9-T.tif:0417-0476	0.086	7.423
			9.8527					11.1714					11.8514					7.4549					8.9578					7.134
UC-H1#1	9.4053	C9#1	7.9041
UC-H1#2	9.3902	C9#2	6.0512
UC-H1#3	9.8527	C9#3	7.4549
UC-H2#1	11.2042	SOD1#1	7.0722
UC-H2#2	9.4146	SOD1#2	8.5936
UC-H3#3	11.1714	SOD1#3	8.9578
UC-12#1	10.3848	TDP-43#1	7.0722
UC-12#2	10.2833	TDP-43#2	8.0349
UC-12#3	11.8514	TDP-43#3	7.134
