# Supplementary material for: Isoginkgetin antagonizes ALS pathologies in its animal and patient iPSC models via PINK1-Parkin-dependent mitophagy
Source: EMBO Mol Med. 2025 Oct 15;17(11):3139–73. doi: 10.1038/s44321-025-00323-2 (PMC12603167; doi:10.1038/s44321-025-00323-2)
Supplement: Supplementary file 8 — Source data Fig. 4 [file 44321_2025_323_MOESM8_ESM.zip › Figure 4/4Q/%damaged mitochondria.xlsx]

## Sheet: Sheet1
ALS
C9	#1	0.666667
	#2	0.714286
	#3	0.75
	#4	0.666667
	#5	0.6
SOD1	#1	1
	#2	0.555556
	#3	0.333333
	#4	0.5
	#5	0.5
TDP-43	#1	0.666667
	#2	0.75
	#3	0.8
	#4	0.4
	#5	0.6
HC
UC-H1	#1	0
	#2	0.111111
	#3	0.142857
	#4	0
	#5	0
UC-H2	#1	0
	#2	0.222222
	#3	0.142857
	#4	0
	#5	0
UC-12	#1	0
	#2	0
	#3	0.125
	#4	0
	#5	0.166667
