# Supplementary material for: Isoginkgetin antagonizes ALS pathologies in its animal and patient iPSC models via PINK1-Parkin-dependent mitophagy
Source: EMBO Mol Med. 2025 Oct 15;17(11):3139–73. doi: 10.1038/s44321-025-00323-2 (PMC12603167; doi:10.1038/s44321-025-00323-2)
Supplement: Supplementary file 9 — Source data Fig. 5 [file 44321_2025_323_MOESM9_ESM.zip]

Archive with 120 entries (101 files):
- Figure 5/5A/
- Figure 5/5A/c9.tif
- Figure 5/5A/c9-iso.tif
- Figure 5/5A/c9-iso-PUB.tif
- Figure 5/5A/c9-PUB.tif
- Figure 5/5A/sod1.tif
- Figure 5/5A/sod1-iso.tif
- Figure 5/5A/sod1-iso-PUB.tif
- Figure 5/5A/sod1-PUB.tif
- Figure 5/5A/tdp-43.tif
- Figure 5/5A/tdp-43-iso.tif
- Figure 5/5A/tdp-43-iso-PUB.tif
- Figure 5/5A/tdp-43-PUB.tif
- Figure 5/5B/
- Figure 5/5B/PUB ISO.pzfx
- Figure 5/5B/PUB.tif
- Figure 5/5B/PUB.xlsx
- Figure 5/5C/
- Figure 5/5C/C9-ISO-SHOW-C.tif
- Figure 5/5C/C9-ISO-SHOW-M.tif
- Figure 5/5C/C9-VEH-SHOW-C.tif
- Figure 5/5C/C9-VEH-SHOW-M.tif
- Figure 5/5C/SOD1-ISO-SHOW-C.tif
- Figure 5/5C/SOD1-ISO-SHOW-M.tif
- Figure 5/5C/SOD1-VEH-SHOW-C.tif
- Figure 5/5C/SOD1-VEH-SHOW-M.tif
- Figure 5/5C/TDP-43-ISO-SHOW-C.tif
- Figure 5/5C/TDP-43-ISO-SHOW-M.tif
- Figure 5/5C/TDP-43-VEH-SHOW-C.tif
- Figure 5/5C/TDP-43-VEH-SHOW-M.tif
- Figure 5/5D/
- Figure 5/5D/MITO-LYSO.xlsx
- Figure 5/5D/MITOPHAGY.pzfx
- Figure 5/5D/MITOPHAGY-P.tif
- Figure 5/5E/
- Figure 5/5E/C9-ISO-SHOW-M.tif
- Figure 5/5E/C9-ISO-SHOW-T.tif
- Figure 5/5E/C9-VEH-SHOW-M.tif
- Figure 5/5E/C9-VEH-SHOW-T.tif
- Figure 5/5E/SOD1-ISO-SHOW-M.tif
- Figure 5/5E/SOD1-ISO-SHOW-T.tif
- Figure 5/5E/SOD1-VEH-SHOW-M.tif
- Figure 5/5E/SOD1-VEH-SHOW-T.tif
- Figure 5/5E/TDP-43-ISO-SHOW-M.tif
- Figure 5/5E/TDP-43-ISO-SHOW-T.tif
- Figure 5/5E/TDP-43-VEH-SHOW.tif
- Figure 5/5E/TDP-43-VEH-SHOW-T.tif
- Figure 5/5F/
- Figure 5/5F/mitophagy events.xlsx
- Figure 5/5F/mitophagy.pzfx
- Figure 5/5F/mitophagy.tif
- Figure 5/5G/
- Figure 5/5G/C9 ISO/
- Figure 5/5G/C9 ISO/._.DS_Store
- Figure 5/5G/C9 ISO/._8-37000.tif
- Figure 5/5G/C9 ISO/._8-5800.tif
- Figure 5/5G/C9 ISO/.DS_Store
- Figure 5/5G/C9 ISO/8-37000.tif
- Figure 5/5G/C9 ISO/8-5800.tif
- Figure 5/5G/C9-DMSO/
- Figure 5/5G/C9-DMSO/._.DS_Store
- Figure 5/5G/C9-DMSO/._6-37000.tif
- Figure 5/5G/C9-DMSO/._6-5800.tif
- Figure 5/5G/C9-DMSO/.DS_Store
- Figure 5/5G/C9-DMSO/6-37000.tif
- Figure 5/5G/C9-DMSO/6-5800.tif
- Figure 5/5G/SOD1-DMSO/
- Figure 5/5G/SOD1-DMSO/._6-37000-2.tif
- Figure 5/5G/SOD1-DMSO/._6-5800.tif
- Figure 5/5G/SOD1-DMSO/6-37000-2.tif
- Figure 5/5G/SOD1-DMSO/6-5800.tif
- Figure 5/5G/SOD1-ISO/
- Figure 5/5G/SOD1-ISO/._10-37000.tif
- Figure 5/5G/SOD1-ISO/._10-5800.tif
- Figure 5/5G/SOD1-ISO/10-37000.tif
- Figure 5/5G/SOD1-ISO/10-5800.tif
- Figure 5/5G/TDP-43-DMSO/
- Figure 5/5G/TDP-43-DMSO/._8-37000-4.tif
- Figure 5/5G/TDP-43-DMSO/._8-5800.tif
- Figure 5/5G/TDP-43-DMSO/8-37000-4.tif
- Figure 5/5G/TDP-43-DMSO/8-5800.tif
- Figure 5/5G/TDP-43-ISO/
- Figure 5/5G/TDP-43-ISO/._17-18500.tif
- Figure 5/5G/TDP-43-ISO/._17-37000.tif
- Figure 5/5G/TDP-43-ISO/._17-5800.tif
- Figure 5/5G/TDP-43-ISO/17-18500.tif
- Figure 5/5G/TDP-43-ISO/17-37000.tif
- Figure 5/5G/TDP-43-ISO/17-5800.tif
- Figure 5/5H/
- Figure 5/5H/ATP.pzfx
- Figure 5/5H/ATP.tif
- Figure 5/5H/Biological repeat#1-2-Luminescence Quick Read 2025.05.30 01_56_44.xlsx
- Figure 5/5H/Biological repeat#3-4-Luminescence Quick Read 2025.05.30 01_50_08.xlsx
- Figure 5/5H/Biological repeat#5-Luminescence Quick Read 2025.05.30 01_53_32.xlsx
- Figure 5/5I/
- Figure 5/5I/C9.tif
- Figure 5/5I/C9-ISO.tif
- Figure 5/5I/SOD1.tif
- Figure 5/5I/SOD1-ISO.tif
- Figure 5/5I/TDP-43.tif
- Figure 5/5I/TDP43-ISO.tif
- Figure 5/5J/
- Figure 5/5J/%BEADS.tif
- Figure 5/5J/%Neurites with beads.xlsx
- Figure 5/5J/beads.pzfx
- Figure 5/5K/
- Figure 5/5K/area.pzfx
- Figure 5/5K/area.tif
- Figure 5/5K/HB9 area.xlsx
- Figure 5/5L/
- Figure 5/5L/C9-ISO.tif
- Figure 5/5L/C9-VEH.tif
- Figure 5/5L/SOD1-ISO.tif
- Figure 5/5L/SOD1-VEH.tif
- Figure 5/5L/TDP-43-ISO.tif
- Figure 5/5L/TDP-43-VEH.tif
- Figure 5/5M/
- Figure 5/5M/HB9 AREA.pzfx
- Figure 5/5M/hb9 area.xlsx
- Figure 5/5M/iso area.tif
