# Supplementary material for: Isoginkgetin antagonizes ALS pathologies in its animal and patient iPSC models via PINK1-Parkin-dependent mitophagy
Source: EMBO Mol Med. 2025 Oct 15;17(11):3139–73. doi: 10.1038/s44321-025-00323-2 (PMC12603167; doi:10.1038/s44321-025-00323-2)
Supplement: Supplementary file 9 — Source data Fig. 5 [file 44321_2025_323_MOESM9_ESM.zip › Figure 5/5B/PUB.xlsx]

## Sheet: Sheet1
VEH	LABEL	Area	Mean		ISO	LABEL	Area	Mean		VEH	LABEL	Area	Mean		ISO	LABEL	Area	Mean		VEH	LABEL	Area	Mean		ISO	LABEL	Area	Mean
1	c9-1P.tif:0617-0547	0.102	1.113		1	c9-iso-1P.tif:0483-0467	0.068	1.96			1	0.034	1.197			1	0.042	3.353			1	0.06	1.587			1	0.036	1.863
2	c9-1P.tif:0405-0513	0.139	0.297		2	c9-iso-1P.tif:0501-0568	0.05	1.713			2	0.059	0.651			2	0.058	3.553			2	0.04	1.38			2	0.037	1.304
1	c9-2P.tif:0596-0692	0.109	1.674		3	c9-iso-1P.tif:0058-0532	0.054	2.523			3	0.054	0.702			3	0.038	1.127			3	0.043	0.867			1	0.071	6.56
2	c9-2P.tif:0512-0582	0.133	0.579		4	c9-iso-1P.tif:0460-0542	0.067	2.351			4	0.04	0.402			1	0.02	2.433			1	0.029	1.449			2	0.047	2.044
3	c9-3P.tif:0595-0559	0.076	0.543		1	c9-iso-2P.tif:0508-0517	0.127	1.563			1	0.053	1.371			2	0.024	2.897			2	0.042	1.281			3	0.031	2.564
1	c9-3P.tif:0346-0545	0.1	1.574		1	c9-iso-3P.tif:0639-0516	0.094	1.948			2	0.065	1.155			3	0.025	2.275			3	0.045	0.877			4	0.032	1.529
2	c9-3P.tif:0344-0721	0.081	1.569		1	C9-iso-4P.tif:0609-0446	0.108	3.257			3	0.043	1.137			4	0.038	1.198			4	0.066	0.596			1	0.042	2.123
3	c9-4P.tif:0518-0721	0.078	1.092		2	C9-iso-4P.tif:0705-0674	0.046	3.045			1	0.071	1.563			1	0.04	2.021			1	0.044	1.503			2	0.068	2.15
4	c9-5P.tif:0663-0706	0.103	1.653		3	C9-iso-4P.tif:0885-0795	0.081	4.376			2	0.067	0.999			2	0.035	1.672			2	0.032	1.377			3	0.045	1.442
5	c9-6P.tif:0603-0133	0.092	2.053		1	C9-iso-5P.tif:0476-0541	0.083	3.766			3	0.04	1.332			3	0.036	1.338			3	0.05	1.273			4	0.039	1.86
			1.2147					2.6502					1.0509					2.1867					1.219					2.3439
VEH	LABEL	Area	Mean		ISO	LABEL	Area	Mean		VEH	LABEL	Area	Mean		ISO	LABEL	Area	Mean		VEH	LABEL	Area	Mean		ISO	LABEL	Area	Mean
1	sod1-1P.tif:0569-0877	0.043	1.878		1	sod1-iso-1P.tif:0812-0030	0.059	1.041			1	0.029	1.434			1	0.04	1.919			1	0.051	1.582			1	0.051	1.95
2	sod1-1P.tif:0478-0671	0.078	1.07		2	sod1-iso-1P.tif:0506-0424	0.06	1.63			2	0.033	1.064			2	0.038	2.021			2	0.038	1.112			2	0.038	1.697
3	sod1-1P.tif:0235-0336	0.093	0.372		3	sod1-iso-1P.tif:0401-0462	0.063	1.194			3	0.022	0.915			3	0.062	1.578			3	0.035	0.989			3	0.044	7.546
4	sod1-1P.tif:0101-0234	0.076	0.373		5	sod1-iso-1P.tif:0424-0611	0.039	2.228			4	0.03	1.815			1	0.039	2.571			1	0.035	1.353			4	0.053	3.335
5	sod1-1P.tif:0749-0333	0.061	1.554		6	sod1-iso-1P.tif:0725-0706	0.066	1.819			1	0.047	1.208			2	0.025	1.966			2	0.046	1.263			1	0.039	2.934
6	sod1-1P.tif:0260-0975	0.107	1.797		1	sod1-iso-2P.tif:0528-0547	0.146	4.607			2	0.031	0.866			3	0.039	1.796			3	0.046	0.919			2	0.037	2.166
1	sod1-2P.tif:0485-0491	0.15	0.997		1	sod1-iso-3P.tif:0482-0517	0.139	4.854			3	0.048	1.28			1	0.04	2.496			1	0.038	1.523			3	0.066	2.888
1	sod1-3P.tif:0488-0463	0.092	0.477		2	sod1-iso-3P.tif:0274-0829	0.074	1.327			4	0.045	1.333			2	0.038	4.02			2	0.029	1.676			1	0.049	2.787
3	sod1-4P.tif:0488-0463	0.092	1.397		3	sod1-iso-3P.tif:0880-0575	0.079	2.865			1	0.038	1.349			3	0.037	1.967			3	0.054	0.999			2	0.037	1.203
5	sod1-4P.tif:0549-0540	0.091	1.547		4	sod1-iso-3P.tif:0721-0983	0.091	3.288			2	0.047	1.305			4	0.037	1.967			4	0.034	1.065			3	0.046	1.498
			1.1462					2.4853					1.2569					2.2301					1.2481					2.8004
VEH	LABEL	Area	Mean		ISO	LABEL	Area	Mean		VEH	LABEL	Area	Mean		ISO	LABEL	Area	Mean		VEH	LABEL	Area	Mean		ISO	LABEL	Area	Mean
1	tdp-43-1P.tif:0454-0494	0.115	1.662		1	tdp-43-iso-1P.tif:0416-0409	0.144	2.852			1	0.047	1.803			1	0.034	2.295			1	0.035	0.731			1	0.041	5.133
2	tdp-43-1P.tif:0592-0456	0.077	0.893		2	tdp-43-iso-1P.tif:0439-0478	0.057	2.932			2	0.044	1.612			2	0.049	1.814			2	0.032	1.136			2	0.052	3.305
3	tdp-43-1P.tif:0682-0538	0.063	1.336		3	tdp-43-iso-1P.tif:0562-0545	0.068	2.54			3	0.033	1.225			3	0.033	2.861			3	0.047	0.73			3	0.049	3.963
4	tdp-43-1P.tif:0689-0437	0.096	1.26		1	tdp-43-iso-3P.tif:0558-0490	0.173	3.376			4	0.033	1.323			1	0.044	1.825			1	0.033	1.588			1	0.044	2.342
1	tdp-43-2P.tif:0635-0317	0.105	0.892		2	tdp-43-iso-3P.tif:0570-0597	0.078	6.828			1	0.033	1.091			2	0.045	1.797			2	0.041	1.364			2	0.061	1.265
2	tdp-43-2P.tif:0560-0471	0.146	1.43		3	tdp-43-iso-3P.tif:0546-0683	0.04	4.929			2	0.039	1.444			3	0.041	1.895			3	0.03	1.523			3	0.059	1.773
3	tdp-43-2P.tif:0594-0363	0.069	0.255		1	tdp-43-iso-4P.tif:0502-0255	0.109	1.978			3	0.036	1.081			4	0.047	2.77			4	0.049	1.225			1	0.039	2.748
1	tdp-43-3P.tif:0473-0395	0.08	2.26		2	tdp-43-iso-4P.tif:0551-0424	0.073	0.991			1	0.042	0.704			1	0.046	4.106			1	0.045	0.74			2	0.049	2.03
2	tdp-43-3P.tif:0510-0484	0.049	1.035		3	tdp-43-iso-4P.tif:0502-0514	0.076	1.459			2	0.031	0.697			2	0.047	2.028			2	0.051	0.602			3	0.062	2.025
3	tdp-43-3P.tif:0442-0551	0.081	1.727		4	tdp-43-iso-4P.tif:0554-0632	0.149	0.205			3	0.02	1.026			3	0.037	1.5			3	0.029	1.65					2.73156
			1.275					2.809					1.2006					2.2891					1.1289
C9-VEH	1.2147	C9-ISO	2.6502
	1.0509		2.1867
	1.219		2.3439
SOD1-VEH	1.1462	SOD1-ISO	2.4853
	1.2569		2.2301
	1.2481		2.8004
TDP-43-VEH	1.275	TDP-43-ISO	2.809
	1.2006		2.2891
	1.1289		2.73156
