# Supplementary material for: Isoginkgetin antagonizes ALS pathologies in its animal and patient iPSC models via PINK1-Parkin-dependent mitophagy
Source: EMBO Mol Med. 2025 Oct 15;17(11):3139–73. doi: 10.1038/s44321-025-00323-2 (PMC12603167; doi:10.1038/s44321-025-00323-2)
Supplement: Supplementary file 9 — Source data Fig. 5 [file 44321_2025_323_MOESM9_ESM.zip › Figure 5/5D/MITO-LYSO.xlsx]

## Sheet: Sheet1
VEH			Pearson's Rr	Average a	Average b		VEH			Pearson's Rr	Average a	Average b		VEH			Pearson's Rr	Average a	Average b		ISO-C9			Pearson's Rr	Average a	Average b		ISO-SOD1			Pearson's Rr	Average a	Average b		TDP-43-SOD1			Pearson's Rr	Average a	Average b
TDP-43-7-LAMP2	TDP-43-7-MITO	-	0.160101	1.84897	37.6576		SOD1-1-LAMP2	SOD1-1-MTCO2	-	0.141449	2.44091	12.3439		C9-1-LAMP2	C9-1-MITO	-	0.0852118	2.09082	13.4384		ISO-1-LAMP2	ISO-1-MITO	-	0.299768	10.2538	21.5489		ISO-1-LAMP2	ISO-1-MITO	-	0.182673	3.73584	5.39112		ISO-1-LAMP2	ISO-1-MITO	-	0.182368	1.54316	22.703
TDP-43-7-LAMP2	TDP-43-7-MITO	-	0.178467	3.14721	59.4997		SOD1-1-LAMP2	SOD1-1-MTCO2	-	0.149108	3.66832	12.9834		C9-1-LAMP2	C9-1-MITO	-	0.106351	2.03059	18.335		ISO-1-LAMP2	ISO-1-MITO	-	0.312943	9.00498	18.4103		ISO-1-LAMP2	ISO-1-MITO	-	0.158241	5.94672	15.9021		ISO-1-LAMP2	ISO-1-MITO	-	0.103043	0.888655	10.4381
TDP-43-7-LAMP2	TDP-43-7-MITO	-	0.219049	2.41586	40.738		SOD1-1-LAMP2	SOD1-1-MTCO2	-	0.115134	2.57498	18.6865		C9-2-LAMP2	C9-2-MITO	-	0.0977846	0.58875	39.2452		ISO-1-LAMP2	ISO-1-MITO	-	0.214935	9.35294	23.1793		ISO-1-LAMP2	ISO-1-MITO	-	0.199905	5.26503	14.2254		ISO-2-LAMP2	ISO-2-MITO	-	0.168161	1.81838	16.4561
TDP-43-7-LAMP2	TDP-43-7-MITO	-	0.131896	1.52238	21.1698		SOD1-1-LAMP2	SOD1-1-MTCO2	-	0.106852	3.79146	14.2397		C9-2-LAMP2	C9-2-MITO	-	0.0862408	0.42	29.0671		ISO-1-LAMP2	ISO-1-MITO	-	0.173017	13.0161	15.0398		ISO-1-LAMP2	ISO-1-MITO	-	0.253233	3.72473	11.931		ISO-2-LAMP2	ISO-2-MITO	-	0.317337	1.41029	29.6502
TDP-43-7-LAMP2	TDP-43-7-MITO	-	0.110301	2.60653	38.9562		SOD1-2-LAMP2	SOD1-2-MTCO2	-	0.141301	1.64345	18.0713		C9-2-LAMP2	C9-2-MITO	-	0.0917735	0.78928	45.2584		ISO-1-LAMP2	ISO-1-MITO	-	0.138942	9.45968	20.7094		ISO-2-LAMP2	ISO-2-MITO	-	0.2728	5.8778	17.7373		ISO-2-LAMP2	ISO-2-MITO	-	0.200815	1.36691	24.0904
TDP-43-8-LAMP2	TDP-43-8-MITO	-	0.110686	2.25997	20.6315		SOD1-2-LAMP2	SOD1-2-MTCO2	-	0.105785	2.3267	13.7363		C9-3-LAMP2	C9-3-MITO	-	0.107647	2.63646	20.5747		ISO-2-LAMP2	ISO-2-MITO	-	0.200974	11.3393	21.2207		ISO-2-LAMP2	ISO-2-MITO	-	0.22549	6.2854	16.8939		ISO-2-LAMP2	ISO-2-MITO	-	0.27769	2.00956	27.3613
TDP-43-8-LAMP2	TDP-43-8-MITO	-	0.146843	1.82812	12.2894		SOD1-2-LAMP2	SOD1-2-MTCO2	-	0.128612	2.88806	15.2927		C9-3-LAMP2	C9-3-MITO	-	0.140167	2.47396	22.228		ISO-2-LAMP2	ISO-2-MITO	-	0.214761	7.7406	29.8098		ISO-2-LAMP2	ISO-2-MITO	-	0.210093	5.99754	10.4322		ISO-3-LAMP2	ISO-3-MITO	-	0.235825	7.89618	32.1113
TDP-43-8-LAMP2	TDP-43-8-MITO	-	0.0881621	2.49179	20.5549		SOD1-2-LAMP2	SOD1-2-MTCO2	-	0.100949	3.39221	21.3955		C9-3-LAMP2	C9-3-MITO	-	0.0985614	3.68819	10.0078		ISO-2-LAMP2	ISO-2-MITO	-	0.257841	9.64028	29.8359		ISO-2-LAMP2	ISO-2-MITO	-	0.169858	7.82477	13.4434		ISO-3-LAMP2	ISO-3-MITO	-	0.248998	5.82683	27.7247
TDP-43-9-LAMP2	TDP-43-9-MITO	-	0.117064	1.86665	17.7987		SOD1-3-LAMP2	SOD1-3-MTCO2	-	0.153324	1.60982	18.4043		C9-3-LAMP2	C9-3-MITO	-	0.145678	2.52813	11.024		ISO-3-LAMP2	ISO-3-MITO	-	0.214691	9.03701	47.6379		ISO-3-LAMP2	ISO-3-MITO	-	0.237427	8.23374	28.0379		ISO-3-LAMP2	ISO-3-MITO	-	0.200822	5.23656	16.1054
TDP-43-9-LAMP2	TDP-43-9-MITO	-	0.157268	2.4046	26.3003		SOD1-3-LAMP2	SOD1-3-MTCO2	-	0.0924	0.83165	2.83414		C9-3-LAMP2	C9-3-MITO	-	0.158557	0.883854	3.62396		ISO-3-LAMP2	ISO-3-MITO	-	0.183632	8.64416	29.5009		ISO-3-LAMP2	ISO-3-MITO	-	0.309142	9.83333	38.3152		ISO-3-LAMP2	ISO-3-MITO	-	0.145582	6.19311	23.1424
			0.141984							0.123491							0.111797							0.22115							0.221886							0.208064
TDP-43-1-MITO	TDP-43-2-LAMP2	-	0.276816	10.39	2.48552		SOD1-4-LAMP2	SOD1-4-MTCO2	-	0.160827	1.831	19.0426		C9-4-LAMP2	C9-4-MITO	-	0.105674	2.89087	25.3935		ISO-4-LAMP2	ISO-4-MITO	-	0.28177	7.59811	23.5176		ISO-4-LAMP2	ISO-4-MITO	-	0.282282	13.7188	19.5073		ISO-4-LAMP2	ISO-4-MITO	-	0.170184	7.23871	25.2836
TDP-43-1-MITO	TDP-43-2-LAMP2	-	0.0366367	19.8029	3.71416		SOD1-4-LAMP2	SOD1-4-MTCO2	-	0.13716	2.40935	25.1009		C9-4-LAMP2	C9-4-MITO	-	0.108901	2.0087	22.8267		ISO-4-LAMP2	ISO-4-MITO	-	0.10624	6.23244	16.9407		ISO-4-LAMP2	ISO-4-MITO	-	0.258798	8.20401	24.8089		ISO-4-LAMP2	ISO-4-MITO	-	0.180033	4.06694	11.5933
TDP-43-2-LAMP2	TDP-43-2-MITO	-	0.143834	2.23721	10.0843		SOD1-4-LAMP2	SOD1-4-MTCO2	-	0.101838	2.88761	24.9122		C9-4-LAMP2	C9-4-MITO	-	0.126523	0.763696	8.6187		ISO-4-LAMP2	ISO-4-MITO	-	0.188893	2.01163	9.43613		ISO-4-LAMP2	ISO-4-MITO	-	0.241688	9.17856	29.6842		ISO-4-LAMP2	ISO-4-MITO	-	0.239271	7.71935	25.5863
TDP-43-2-LAMP2	TDP-43-2-MITO	-	0.155642	1.84959	8.18593		SOD1-4-LAMP2	SOD1-4-MTCO2	-	0.085598	1.97703	23.8195		C9-4-LAMP2	C9-4-MITO	-	0.0848324	3.66065	13.2735		ISO-4-LAMP2	ISO-4-MITO	-	0.19285	3.01251	9.52546		ISO-4-LAMP2	ISO-4-MITO	-	0.196424	11.1127	21.8513		ISO-4-LAMP2	ISO-4-MITO	-	0.286221	9.84919	29.0495
TDP-43-2-LAMP2	TDP-43-2-MITO	-	0.150675	1.39113	9.77179		SOD1-5-LAMP2	SOD1-5-MITO	-	0.105834	2.6212	25.3143		C9-5-MITO	C9-5-LAMP2	-	0.140111	17.1796	1.44825		ISO-5-LAMP2	ISO-5-MITO	-	0.227615	9.84991	31.7128		ISO-5-LAMP2	ISO-5-MITO	-	0.169287	6.625	24.991		ISO-5-LAMP2	ISO-5-MITO	-	0.263394	7.58349	18.4741
TDP-43-2-LAMP2	TDP-43-2-MITO	-	0.115153	1.73148	5.24425		SOD1-5-LAMP2	SOD1-5-MITO	-	0.128859	1.48777	13.4324		C9-5-MITO	C9-5-LAMP2	-	0.129399	18.1485	1.444		ISO-5-LAMP2	ISO-5-MITO	-	0.166464	11.1324	26.887		ISO-5-LAMP2	ISO-5-MITO	-	0.202405	5.15625	17.4361		ISO-5-LAMP2	ISO-5-MITO	-	0.221821	6.70968	15.291
TDP-43-3-LAMP2	TDP-43-3-MITO	-	0.129508	2.21073	15.0118		SOD1-5-LAMP2	SOD1-5-MITO	-	0.101961	2.08599	13.7682		C9-5-MITO	C9-5-LAMP2	-	0.106278	35.3264	2.944		ISO-5-LAMP2	ISO-5-MITO	-	0.207486	3.88075	16.1317		ISO-5-LAMP2	ISO-5-MITO	-	0.204834	9.39009	32.7098		ISO-5-LAMP2	ISO-5-MITO	-	0.273169	8.38615	31.9915
TDP-43-3-LAMP2	TDP-43-3-MITO	-	0.149377	2.37424	16.1743		SOD1-5-LAMP2	SOD1-5-MITO	-	0.153467	2.62268	26.1117		C9-5-MITO	C9-5-LAMP2	-	0.12429	32.4194	3.06448		ISO-6-LAMP2	ISO-6-MITO	-	0.220835	11.5913	54.6062		ISO-6-LAMP2	ISO-6-MITO	-	0.216247	8.33279	34.2124		ISO-5-LAMP2	ISO-5-MITO	-	0.26263	7.01044	17.1977
TDP-43-3-LAMP2	TDP-43-3-MITO	-	0.154574	2.68559	22.7146		SOD1-6-LAMP2	SOD1-6-MITO	-	0.084024	2.30443	19.8369		C9-6-LAMP2	C9-6-MITO	-	0.0872509	2.00781	25.0197		ISO-6-LAMP2	ISO-6-MITO	-	0.240959	10.2359	38.0172		ISO-6-LAMP2	ISO-6-MITO	-	0.151228	8.42451	23.7319		ISO-5-LAMP2	ISO-5-MITO	-	0.242813	6.28368	23.371
TDP-43-3-LAMP2	TDP-43-3-MITO	-	0.148666	3.1487	15.4553		SOD1-6-LAMP2	SOD1-6-MITO	-	0.186103	2.61096	13.8048		C9-6-LAMP2	C9-6-MITO	-	0.0729672	1.1635	15.2455		ISO-6-LAMP2	ISO-6-MITO	-	0.261851	5.03638	19.5389		ISO-6-LAMP2	ISO-6-MITO	-	0.242177	8.9564	39.4225		ISO-6-LAMP2	ISO-6-MITO	-	0.220488	1.10588	3.54558
			0.146088							0.124567							0.108623							0.209496							0.216537							0.236002
TDP-43-4-MITO	TDP-43-5-LAMP2	-	0.0873744	16.115	1.26429		SOD1-7-LAMP2	SOD1-7-MITO	-	0.0893568	1.59198	17.9468		C9-8-LAMP2	C9-8-MITO	-	0.122804	2.23349	16.1062		ISO-7-LAMP2	ISO-7-MITO	-	0.183722	8.95125	32.3342		ISO-7-LAMP2	ISO-7-MITO	-	0.188702	4.7051	11.1814		ISO-7-LAMP2	ISO-7-MITO	-	0.168572	20.1472	8.06635
TDP-43-4-MITO	TDP-43-5-LAMP2	-	0.105276	50.4145	1.69023		SOD1-7-LAMP2	SOD1-7-MITO	-	0.106135	0.936995	7.09434		C9-8-LAMP2	C9-8-MITO	-	0.0897271	4.21531	15.9391		ISO-7-LAMP2	ISO-7-MITO	-	0.222308	7.02183	25.3138		ISO-7-LAMP2	ISO-7-MITO	-	0.23187	4.92368	20.5		ISO-7-LAMP2	ISO-7-MITO	-	0.318427	12.2019	31.389
TDP-43-6-LAMP2	TDP-43-6-MITO	-	0.136567	2.59526	27.2618		SOD1-7-LAMP2	SOD1-7-MITO	-	0.251661	0.624663	6.26146		C9-9-LAMP2	C9-9-MITO	-	0.243583	2.28606	23.6508		ISO-7-LAMP2	ISO-7-MITO	-	0.11784	3.97405	6.54967		ISO-7-LAMP2	ISO-7-MITO	-	0.252835	6.49825	38.7933		ISO-7-LAMP2	ISO-7-MITO	-	0.261231	3.05472	7.39717
TDP-43-6-LAMP2	TDP-43-6-MITO	-	0.108367	2.27727	23.0008		SOD1-8-LAMP2	SOD1-8-MTCO2	-	0.112953	1.56138	20.335		C9-9-LAMP2	C9-9-MITO	-	0.059538	2.71289	35.1379		ISO-8-LAMP2	ISO-8-MITO	-	0.202925	7.11071	27.839		ISO-7-LAMP2	ISO-7-MITO	-	0.142491	4.40175	28.2909		ISO-8-LAMP2	ISO-8-MITO	-	0.25929	5.10863	33.0642
TDP-43-6-LAMP2	TDP-43-6-MITO	-	0.133842	3.15	47.6876		SOD1-8-LAMP2	SOD1-8-MTCO2	-	0.178642	1.43223	24.6373		C9-9-LAMP2	C9-9-MITO	-	0.0790552	2.1834	32.3485		ISO-8-LAMP2	ISO-8-MITO	-	0.161852	8.79643	36.0707		ISO-8-LAMP2	ISO-8-MITO	-	0.204148	2.99682	20.1377		ISO-8-LAMP2	ISO-8-MITO	-	0.226477	7.69954	35.3428
TDP-43-6-LAMP2	TDP-43-6-MITO	-	0.12989	3.42576	49.5563		SOD1-8-LAMP2	SOD1-8-MTCO2	-	0.162931	2.31969	25.8862		C9-7-MITO	C9-7-LAMP2	-	0.137687	18.3168	2.66114		ISO-8-LAMP2	ISO-8-MITO	-	0.283097	6.57286	33.9317		ISO-8-LAMP2	ISO-8-MITO	-	0.203305	4.28919	23.2009		ISO-8-LAMP2	ISO-8-MITO	-	0.272002	8.09784	34.5429
TDP-43-5-LAMP2	TDP-43-5-MITO	-	0.168568	2.96692	49.5344		SOD1-8-LAMP2	SOD1-8-MTCO2	-	0.0780931	2.20844	14.9501		C9-7-MITO	C9-7-LAMP2	-	0.214635	22.0732	1.96552		ISO-8-LAMP2	ISO-8-MITO	-	0.13007	10.1129	29.4407		ISO-8-LAMP2	ISO-8-MITO	-	0.189698	8.63242	20.1977		ISO-8-LAMP2	ISO-8-MITO	-	0.175703	11.1695	36.3906
TDP-43-5-LAMP2	TDP-43-5-MITO	-	0.166275	2.26975	20.3817		SOD1-8-LAMP2	SOD1-8-MTCO2	-	0.116437	2.19565	16.7136		C9-7-MITO	C9-7-LAMP2	-	0.0836212	12.737	2.576		ISO-9-LAMP2	ISO-9-MITO	-	0.234275	6.30338	23.3758		ISO-9-LAMP2	ISO-9-MITO	-	0.267304	2.50667	4.5765		ISO-9-LAMP2	ISO-9-MITO	-	0.130675	10.3014	20.8909
TDP-43-5-LAMP2	TDP-43-5-MITO	-	0.167263	2.92446	46.6735		SOD1-9-LAMP2	SOD1-9-MTCO2	-	0.11053	2.43137	16.2807		C9-7-MITO	C9-7-LAMP2	-	0.0845492	14.1057	2.076		ISO-9-LAMP2	ISO-9-MITO	-	0.241191	9.00614	19.0481		ISO-9-LAMP2	ISO-9-MITO	-	0.215363	11.2315	41.6574		ISO-9-LAMP2	ISO-9-MITO	-	0.179633	8.79694	12.6761
TDP-43-5-LAMP2	TDP-43-5-MITO	-	0.120091	2.87706	43.541		SOD1-9-LAMP2	SOD1-9-MTCO2	-	0.0873402	3.25483	16.4944		C9-7-MITO	C9-7-LAMP2	-	0.10038	19.5245	1.86671		ISO-9-LAMP2	ISO-9-MITO	-	0.222076	10.2442	19.426		ISO-9-LAMP2	ISO-9-MITO	-	0.184269	9.0197	22.5906		ISO-9-LAMP2	ISO-9-MITO	-	0.159474	7.41741	13.3768
			0.132351							0.129408							0.121558							0.199936							0.207998							0.215148
VEH	TDP-43	SOD1	C9
	0.141984	0.123491	0.111797
	0.146088	0.124567	0.108623
	0.132351	0.129408	0.121558
ISO	TDP-43	SOD1	C9
	0.208064	0.221886	0.22115
	0.236002	0.216537	0.209496
	0.215148	0.207998	0.199936
