# Supplementary material for: Isoginkgetin antagonizes ALS pathologies in its animal and patient iPSC models via PINK1-Parkin-dependent mitophagy
Source: EMBO Mol Med. 2025 Oct 15;17(11):3139–73. doi: 10.1038/s44321-025-00323-2 (PMC12603167; doi:10.1038/s44321-025-00323-2)
Supplement: Supplementary file 9 — Source data Fig. 5 [file 44321_2025_323_MOESM9_ESM.zip › Figure 5/5F/mitophagy events.xlsx]

## Sheet: DLP
C9#1	Area	Mean		SOD1#1	Area	Mean		TDP-43#1	Area	Mean		C9-ISO#1	Area	Mean		SOD1-ISO#1	Area	Mean		TDP-43-ISO#1	Area	Mean
1	0.043	2.518		1	0.038	1.106		1	0.034	1.818		1	0.034	6.906		1	0.775	4.796		1	0.867	5.767
2	0.039	1.384		2	0.05	1.203		2	0.032	2.035		2	0.062	4.094		2	1.06	2.854		2	0.664	7.596
3	0.084	4.689		2	0.052	1.247		1	0.043	2.888		3	0.094	8.814		3	0.723	1.589		3	1.076	3.216
4	0.052	3.89		3	0.055	1.688		2	0.044	2.254		4	0.051	4.482		4	0.62	7.303		1	0.71	8.116
1	0.05	1.408		1	0.04	0.684		1	0.045	3.552		1	0.073	1.517		1	0.69	3.818		2	1.091	4.961
2	0.05	2.038		2	0.052	1.247		2	0.036	1.477		2	0.036	2.128		2	0.829	8.674		3	0.836	4.701
3	0.067	3.575		3	0.055	1.688		1	0.025	0.688		3	0.056	4.807		3	0.598	9.031		4	1.222	5.585
1	0.047	2.739		4	0.045	1.777		2	0.029	2.208		1	0.1	5.327		4	0.708	6.136		1	0.705	5.595
2	0.039	1.925		1	0.07	4.135		1	0.026	1.897		2	0.044	2.548		1	0.909	3.697		2	0.578	3.366
3	0.049	1.14		2	0.045	1.481		2	0.036	1.3		3	0.06	4.121		2	0.739	2.871		3	0.942	3.894
		2.5306				1.6256				2.0117				4.4744				5.0769				5.2797
C9#2	Area	Mean		SOD1#2	Area	Mean		TDP-43#2	Area	Mean		C9-ISO#2	Area	Mean		SOD1-ISO#2	Area	Mean		TDP-43-ISO#2	Area	Mean
1	0.028	1.906		1	0.038	3.886		1	0.056	1.855		1	0.08	3.189		1	0.668	5.525		1	0.531	5.541
2	0.037	2.009		2	0.067	1.913		2	0.058	1.831		2	0.063	1.831		2	0.396	3.553		2	0.865	5.925
1	0.038	1.446		3	0.043	2.44		3	0.081	2.356		3	0.034	1.992		3	0.701	1.875		3	0.402	6.194
2	0.046	3.125		4	0.082	2.282		4	0.042	2.369		1	1.175	4.204		1	0.946	3.124		1	0.495	6.207
3	0.043	3.209		1	0.073	1.983		5	0.068	2.471		2	0.723	4.822		2	0.632	4.6		2	0.542	4.744
4	0.033	2.573		2	0.074	2.266		1	0.083	2.357		3	0.75	4.444		3	0.869	3.354		3	0.484	3.14
1	0.102	2.427		3	0.054	2.619		2	0.057	1.134		1	0.967	4.412		4	0.677	3.268		4	0.472	3.863
2	0.102	2.427		1	0.068	1.338		3	0.067	1.13		2	0.958	4.294		1	0.602	7.391		1	0.501	5.816
3	0.045	1.951		2	0.059	2.076		1	0.056	2.059		3	0.738	5.301		2	0.77	4.06		2	0.398	6.347
4	0.057	3.725		3	0.054	3.496		2	0.047	1.592		4	0.647	6.776		3	0.342	5.385		3	0.76	3.462
		2.4798				2.4299				1.9154				4.1265				4.2135				5.1239
C9#2	Area	Mean		SOD1#1	Area	Mean		TDP-43#3	Area	Mean		C9-ISO#3	Area	Mean		SOD1-ISO#3	Area	Mean		TDP-43-ISO#3	Area	Mean
1	0.043	2.214		1	0.062	1.317		1	0.064	1.987		1	0.656	4.506		1	1.01	6.854		1	0.67	5.852
2	0.049	3.875		2	0.043	1.367		2	0.045	2.859		2	0.68	7.385		2	1.353	5.109		2	0.694	2.766
3	0.069	2.421		3	0.056	1.004		3	0.087	3.789		3	0.545	5.199		3	0.686	3.52		3	0.339	5.314
1	0.059	3.517		1	0.047	1.898		4	0.055	2.377		4	0.976	5.141		4	1.275	3.793		1	0.778	5.962
2	0.082	1.558		2	0.076	2.895		1	0.062	4.847		5	0.816	2.889		1	0.665	7.465		2	0.703	3.656
3	0.059	3.404		3	0.058	3.159		2	0.058	3.224		1	0.883	5.811		2	0.694	7.455		3	0.898	4.139
4	0.051	2.313		4	0.069	2.389		3	0.038	3.198		2	1.124	5.091		3	0.638	7.538		1	0.887	3.837
1	0.074	3.403		1	0.051	1.609		1	0.051	1.317		3	0.585	2.728		4	0.865	3.523		2	0.898	3.451
2	0.11	2.039		2	0.066	1.6		2	0.076	2.025		1	0.7	3.055		1	0.897	4.083		3	1.265	4.752
3	0.087	1.793		3	0.044	1.687		3	0.047	1.051		2	0.896	4.984		2	0.487	2.842		4	0.589	4.099
		2.6537				1.8925				2.6674				4.6789				5.2182				4.3828
C9-VEH	2.5306	2.4798	2.6537	C9-ISO	4.4744	4.1265	4.6789
SOD1-VEH	1.6256	2.4299	1.8925	SOD1-ISO	5.0769	4.2135	5.2182
TDP-43-VEH	2.0117	1.9154	2.6674	TDP-43-ISO	5.2797	5.1239	4.3828
