# Supplementary material for: Isoginkgetin antagonizes ALS pathologies in its animal and patient iPSC models via PINK1-Parkin-dependent mitophagy
Source: EMBO Mol Med. 2025 Oct 15;17(11):3139–73. doi: 10.1038/s44321-025-00323-2 (PMC12603167; doi:10.1038/s44321-025-00323-2)
Supplement: Supplementary file 9 — Source data Fig. 5 [file 44321_2025_323_MOESM9_ESM.zip › Figure 5/5H/Biological repeat#1-2-Luminescence Quick Read 2025.05.30 01_56_44.xlsx]

## Sheet: Luminescence Quick Read
			Luminescence Quick Read
Executed by:			DESKTOP-SFE56G3\gibh
	Execution Date:		5/30/2025 1:56:48 AM
Instrument:			GloMax® Discover
	Instrument Name:		PromegaInstrument
	Serial Number:		9700100628
	Firmware Ver:		4.92.0
	Software Ver:		4.0.0
Parameters:
	Plate Type:		96 well

## Sheet: Results
			Protocol: Luminescence Quick Read
			Result: Luminescence Quick Read 2025.05.30 01:56:44
			Quick read
Luminescence
	Emission Filter:		None
	Integration Time(s):		1
	Reading:		1		1	2	3	4	5	6	7	8	9	10	11	12
				A	3526	9213	12010	9528	9290	18300	24110	16890	5489	120	66	32
				B	8461	11780000	8312000	11770000	23750	19820000	21120000	17910000	13860	175	50	51
				C	9447	7924000	1945000	8278000	31060	22730000	19560000	20500000	20120	250	83	63
				D	5960	7040000	2074000	8085000	22510	23820000	18750000	20770000	15020	222	73	68
				E	4719	10870	14040	11500	16080	31740	41890	31130	10840	187	63	60
				F	7379	9038000	9235000	9794000	20950	20160000	20910000	21180000	17020	247	76	53
				G	9045	7567000	1792000	1769000	27070	21620000	22990000	23490000	22260	256	45	58
				H	5034	7789000	1799000	5199000	16600	21790000	21490000	22090000	13590	517	51	58
						C9	SOD1	TDP-43		C9+ISO	SOD1+ISO	TDP-43+ISO			C9	SOD1	TDP-43		C9+ISO	SOD1+ISO	TDP-43+ISO
						11780000	8312000	11770000		19820000	21120000	17910000			8.91467e+06	4.11033e+06	9.37767e+06		2.21233e+07	19810000	1.97267e+07
						7924000	1945000	8278000		22730000	19560000	20500000			8.13133e+06	4.27533e+06	5.58733e+06		21190000	2.17967e+07	2.22533e+07
						7040000	2074000	8085000		23820000	18750000	20770000			6.38033e+06	4.55533e+06	7.80633e+06		2.18067e+07	20410000	2.14533e+07
						8.91467e+06	4.11033e+06	9.37767e+06		2.21233e+07	19810000	1.97267e+07			4.29433e+06	3213000	3.24967e+06		20610000	1.85533e+07	2.14933e+07
						9038000	9235000	9794000		20160000	20910000	21180000			6.39467e+06	5.82433e+06	5.97767e+06		2.53933e+07	2.69933e+07	2.54533e+07
						7567000	1792000	1769000		21620000	22990000	23490000			6.82307e+06	4.39567e+06	6.39973e+06
						7789000	1799000	5199000		21790000	21490000	22090000			1.30655	0.935088	1.46532		3.24243	4.50671	3.08242
						8.13133e+06	4.27533e+06	5.58733e+06		21190000	2.17967e+07	2.22533e+07			1.19174	0.972625	0.873057		3.10564	4.95867	3.47723
															0.935112	1.03632	1.21979		3.19602	4.64321	3.35222
															0.629385	0.730947	0.507782		3.02064	4.22082	3.35847
															0.937213	1.32502	0.934049		3.72169	6.1409	3.97725

## Sheet: Results By Well
			Protocol: Luminescence Quick Read
			Result: Luminescence Quick Read 2025.05.30 01:56:44
			Quick read
A:1			n	Time _x000D_ By Well (sec)	Time _x000D_ By Plate(s)	value	Part
	Luminescence		1	0	0	3526
A:2			n	Time _x000D_ By Well (sec)	Time _x000D_ By Plate(s)	value	Part
	Luminescence		1	0	1.237	9213
A:3			n	Time _x000D_ By Well (sec)	Time _x000D_ By Plate(s)	value	Part
	Luminescence		1	0	2.465	12010
A:4			n	Time _x000D_ By Well (sec)	Time _x000D_ By Plate(s)	value	Part
	Luminescence		1	0	3.699	9528
A:5			n	Time _x000D_ By Well (sec)	Time _x000D_ By Plate(s)	value	Part
	Luminescence		1	0	4.929	9290
A:6			n	Time _x000D_ By Well (sec)	Time _x000D_ By Plate(s)	value	Part
	Luminescence		1	0	6.171	18300
A:7			n	Time _x000D_ By Well (sec)	Time _x000D_ By Plate(s)	value	Part
	Luminescence		1	0	7.406	24110
A:8			n	Time _x000D_ By Well (sec)	Time _x000D_ By Plate(s)	value	Part
	Luminescence		1	0	8.642	16890
A:9			n	Time _x000D_ By Well (sec)	Time _x000D_ By Plate(s)	value	Part
	Luminescence		1	0	9.877	5489
A:10			n	Time _x000D_ By Well (sec)	Time _x000D_ By Plate(s)	value	Part
	Luminescence		1	0	11.111	120
A:11			n	Time _x000D_ By Well (sec)	Time _x000D_ By Plate(s)	value	Part
	Luminescence		1	0	12.355	66
A:12			n	Time _x000D_ By Well (sec)	Time _x000D_ By Plate(s)	value	Part
	Luminescence		1	0	13.587	32
B:1			n	Time _x000D_ By Well (sec)	Time _x000D_ By Plate(s)	value	Part
	Luminescence		1	0	15.771	8461
B:2			n	Time _x000D_ By Well (sec)	Time _x000D_ By Plate(s)	value	Part
	Luminescence		1	0	17.775	11780000
B:3			n	Time _x000D_ By Well (sec)	Time _x000D_ By Plate(s)	value	Part
	Luminescence		1	0	19.24	8312000
B:4			n	Time _x000D_ By Well (sec)	Time _x000D_ By Plate(s)	value	Part
	Luminescence		1	0	20.481	11770000
B:5			n	Time _x000D_ By Well (sec)	Time _x000D_ By Plate(s)	value	Part
	Luminescence		1	0	21.721	23750
B:6			n	Time _x000D_ By Well (sec)	Time _x000D_ By Plate(s)	value	Part
	Luminescence		1	0	23.716	19820000
B:7			n	Time _x000D_ By Well (sec)	Time _x000D_ By Plate(s)	value	Part
	Luminescence		1	0	25.941	21120000
B:8			n	Time _x000D_ By Well (sec)	Time _x000D_ By Plate(s)	value	Part
	Luminescence		1	0	28.169	17910000
B:9			n	Time _x000D_ By Well (sec)	Time _x000D_ By Plate(s)	value	Part
	Luminescence		1	0	29.709	13860
B:10			n	Time _x000D_ By Well (sec)	Time _x000D_ By Plate(s)	value	Part
	Luminescence		1	0	30.944	175
B:11			n	Time _x000D_ By Well (sec)	Time _x000D_ By Plate(s)	value	Part
	Luminescence		1	0	32.181	50
B:12			n	Time _x000D_ By Well (sec)	Time _x000D_ By Plate(s)	value	Part
	Luminescence		1	0	33.42	51
C:1			n	Time _x000D_ By Well (sec)	Time _x000D_ By Plate(s)	value	Part
	Luminescence		1	0	35.609	9447
C:2			n	Time _x000D_ By Well (sec)	Time _x000D_ By Plate(s)	value	Part
	Luminescence		1	0	36.838	7924000
C:3			n	Time _x000D_ By Well (sec)	Time _x000D_ By Plate(s)	value	Part
	Luminescence		1	0	38.074	1945000
C:4			n	Time _x000D_ By Well (sec)	Time _x000D_ By Plate(s)	value	Part
	Luminescence		1	0	39.313	8278000
C:5			n	Time _x000D_ By Well (sec)	Time _x000D_ By Plate(s)	value	Part
	Luminescence		1	0	40.546	31060
C:6			n	Time _x000D_ By Well (sec)	Time _x000D_ By Plate(s)	value	Part
	Luminescence		1	0	42.533	22730000
C:7			n	Time _x000D_ By Well (sec)	Time _x000D_ By Plate(s)	value	Part
	Luminescence		1	0	44.763	19560000
C:8			n	Time _x000D_ By Well (sec)	Time _x000D_ By Plate(s)	value	Part
	Luminescence		1	0	46.984	20500000
C:9			n	Time _x000D_ By Well (sec)	Time _x000D_ By Plate(s)	value	Part
	Luminescence		1	0	48.459	20120
C:10			n	Time _x000D_ By Well (sec)	Time _x000D_ By Plate(s)	value	Part
	Luminescence		1	0	49.7	250
C:11			n	Time _x000D_ By Well (sec)	Time _x000D_ By Plate(s)	value	Part
	Luminescence		1	0	50.93	83
C:12			n	Time _x000D_ By Well (sec)	Time _x000D_ By Plate(s)	value	Part
	Luminescence		1	0	52.159	63
D:1			n	Time _x000D_ By Well (sec)	Time _x000D_ By Plate(s)	value	Part
	Luminescence		1	0	54.347	5960
D:2			n	Time _x000D_ By Well (sec)	Time _x000D_ By Plate(s)	value	Part
	Luminescence		1	0	55.58	7040000
D:3			n	Time _x000D_ By Well (sec)	Time _x000D_ By Plate(s)	value	Part
	Luminescence		1	0	56.811	2074000
D:4			n	Time _x000D_ By Well (sec)	Time _x000D_ By Plate(s)	value	Part
	Luminescence		1	0	58.05	8085000
D:5			n	Time _x000D_ By Well (sec)	Time _x000D_ By Plate(s)	value	Part
	Luminescence		1	0	59.357	22510
D:6			n	Time _x000D_ By Well (sec)	Time _x000D_ By Plate(s)	value	Part
	Luminescence		1	0	61.356	23820000
D:7			n	Time _x000D_ By Well (sec)	Time _x000D_ By Plate(s)	value	Part
	Luminescence		1	0	63.582	18750000
D:8			n	Time _x000D_ By Well (sec)	Time _x000D_ By Plate(s)	value	Part
	Luminescence		1	0	65.814	20770000
D:9			n	Time _x000D_ By Well (sec)	Time _x000D_ By Plate(s)	value	Part
	Luminescence		1	0	67.29	15020
D:10			n	Time _x000D_ By Well (sec)	Time _x000D_ By Plate(s)	value	Part
	Luminescence		1	0	68.525	222
D:11			n	Time _x000D_ By Well (sec)	Time _x000D_ By Plate(s)	value	Part
	Luminescence		1	0	69.762	73
D:12			n	Time _x000D_ By Well (sec)	Time _x000D_ By Plate(s)	value	Part
	Luminescence		1	0	70.996	68
E:1			n	Time _x000D_ By Well (sec)	Time _x000D_ By Plate(s)	value	Part
	Luminescence		1	0	73.185	4719
E:2			n	Time _x000D_ By Well (sec)	Time _x000D_ By Plate(s)	value	Part
	Luminescence		1	0	74.422	10870
E:3			n	Time _x000D_ By Well (sec)	Time _x000D_ By Plate(s)	value	Part
	Luminescence		1	0	75.655	14040
E:4			n	Time _x000D_ By Well (sec)	Time _x000D_ By Plate(s)	value	Part
	Luminescence		1	0	76.891	11500
E:5			n	Time _x000D_ By Well (sec)	Time _x000D_ By Plate(s)	value	Part
	Luminescence		1	0	78.12	16080
E:6			n	Time _x000D_ By Well (sec)	Time _x000D_ By Plate(s)	value	Part
	Luminescence		1	0	79.351	31740
E:7			n	Time _x000D_ By Well (sec)	Time _x000D_ By Plate(s)	value	Part
	Luminescence		1	0	80.583	41890
E:8			n	Time _x000D_ By Well (sec)	Time _x000D_ By Plate(s)	value	Part
	Luminescence		1	0	81.821	31130
E:9			n	Time _x000D_ By Well (sec)	Time _x000D_ By Plate(s)	value	Part
	Luminescence		1	0	83.072	10840
E:10			n	Time _x000D_ By Well (sec)	Time _x000D_ By Plate(s)	value	Part
	Luminescence		1	0	84.306	187
E:11			n	Time _x000D_ By Well (sec)	Time _x000D_ By Plate(s)	value	Part
	Luminescence		1	0	85.544	63
E:12			n	Time _x000D_ By Well (sec)	Time _x000D_ By Plate(s)	value	Part
	Luminescence		1	0	86.776	60
F:1			n	Time _x000D_ By Well (sec)	Time _x000D_ By Plate(s)	value	Part
	Luminescence		1	0	88.962	7379
F:2			n	Time _x000D_ By Well (sec)	Time _x000D_ By Plate(s)	value	Part
	Luminescence		1	0	90.261	9038000
F:3			n	Time _x000D_ By Well (sec)	Time _x000D_ By Plate(s)	value	Part
	Luminescence		1	0	91.496	9235000
F:4			n	Time _x000D_ By Well (sec)	Time _x000D_ By Plate(s)	value	Part
	Luminescence		1	0	92.718	9794000
F:5			n	Time _x000D_ By Well (sec)	Time _x000D_ By Plate(s)	value	Part
	Luminescence		1	0	93.953	20950
F:6			n	Time _x000D_ By Well (sec)	Time _x000D_ By Plate(s)	value	Part
	Luminescence		1	0	95.945	20160000
F:7			n	Time _x000D_ By Well (sec)	Time _x000D_ By Plate(s)	value	Part
	Luminescence		1	0	98.165	20910000
F:8			n	Time _x000D_ By Well (sec)	Time _x000D_ By Plate(s)	value	Part
	Luminescence		1	0	100.382	21180000
F:9			n	Time _x000D_ By Well (sec)	Time _x000D_ By Plate(s)	value	Part
	Luminescence		1	0	101.853	17020
F:10			n	Time _x000D_ By Well (sec)	Time _x000D_ By Plate(s)	value	Part
	Luminescence		1	0	103.082	247
F:11			n	Time _x000D_ By Well (sec)	Time _x000D_ By Plate(s)	value	Part
	Luminescence		1	0	104.31	76
F:12			n	Time _x000D_ By Well (sec)	Time _x000D_ By Plate(s)	value	Part
	Luminescence		1	0	105.544	53
G:1			n	Time _x000D_ By Well (sec)	Time _x000D_ By Plate(s)	value	Part
	Luminescence		1	0	107.729	9045
G:2			n	Time _x000D_ By Well (sec)	Time _x000D_ By Plate(s)	value	Part
	Luminescence		1	0	108.955	7567000
G:3			n	Time _x000D_ By Well (sec)	Time _x000D_ By Plate(s)	value	Part
	Luminescence		1	0	110.181	1792000
G:4			n	Time _x000D_ By Well (sec)	Time _x000D_ By Plate(s)	value	Part
	Luminescence		1	0	111.417	1769000
G:5			n	Time _x000D_ By Well (sec)	Time _x000D_ By Plate(s)	value	Part
	Luminescence		1	0	112.656	27070
G:6			n	Time _x000D_ By Well (sec)	Time _x000D_ By Plate(s)	value	Part
	Luminescence		1	0	114.652	21620000
G:7			n	Time _x000D_ By Well (sec)	Time _x000D_ By Plate(s)	value	Part
	Luminescence		1	0	116.883	22990000
G:8			n	Time _x000D_ By Well (sec)	Time _x000D_ By Plate(s)	value	Part
	Luminescence		1	0	119.106	23490000
G:9			n	Time _x000D_ By Well (sec)	Time _x000D_ By Plate(s)	value	Part
	Luminescence		1	0	120.638	22260
G:10			n	Time _x000D_ By Well (sec)	Time _x000D_ By Plate(s)	value	Part
	Luminescence		1	0	121.877	256
G:11			n	Time _x000D_ By Well (sec)	Time _x000D_ By Plate(s)	value	Part
	Luminescence		1	0	123.111	45
G:12			n	Time _x000D_ By Well (sec)	Time _x000D_ By Plate(s)	value	Part
	Luminescence		1	0	124.351	58
H:1			n	Time _x000D_ By Well (sec)	Time _x000D_ By Plate(s)	value	Part
	Luminescence		1	0	126.546	5034
H:2			n	Time _x000D_ By Well (sec)	Time _x000D_ By Plate(s)	value	Part
	Luminescence		1	0	127.78	7789000
H:3			n	Time _x000D_ By Well (sec)	Time _x000D_ By Plate(s)	value	Part
	Luminescence		1	0	129.018	1799000
H:4			n	Time _x000D_ By Well (sec)	Time _x000D_ By Plate(s)	value	Part
	Luminescence		1	0	130.258	5199000
H:5			n	Time _x000D_ By Well (sec)	Time _x000D_ By Plate(s)	value	Part
	Luminescence		1	0	131.491	16600
H:6			n	Time _x000D_ By Well (sec)	Time _x000D_ By Plate(s)	value	Part
	Luminescence		1	0	133.481	21790000
H:7			n	Time _x000D_ By Well (sec)	Time _x000D_ By Plate(s)	value	Part
	Luminescence		1	0	135.706	21490000
H:8			n	Time _x000D_ By Well (sec)	Time _x000D_ By Plate(s)	value	Part
	Luminescence		1	0	137.934	22090000
H:9			n	Time _x000D_ By Well (sec)	Time _x000D_ By Plate(s)	value	Part
	Luminescence		1	0	139.398	13590
H:10			n	Time _x000D_ By Well (sec)	Time _x000D_ By Plate(s)	value	Part
	Luminescence		1	0	140.634	517
H:11			n	Time _x000D_ By Well (sec)	Time _x000D_ By Plate(s)	value	Part
	Luminescence		1	0	141.872	51
H:12			n	Time _x000D_ By Well (sec)	Time _x000D_ By Plate(s)	value	Part
	Luminescence		1	0	143.101	58
