# Supplementary material for: Isoginkgetin antagonizes ALS pathologies in its animal and patient iPSC models via PINK1-Parkin-dependent mitophagy
Source: EMBO Mol Med. 2025 Oct 15;17(11):3139–73. doi: 10.1038/s44321-025-00323-2 (PMC12603167; doi:10.1038/s44321-025-00323-2)
Supplement: Supplementary file 9 — Source data Fig. 5 [file 44321_2025_323_MOESM9_ESM.zip › Figure 5/5H/Biological repeat#3-4-Luminescence Quick Read 2025.05.30 01_50_08.xlsx]

## Sheet: Luminescence Quick Read
			Luminescence Quick Read
Executed by:			DESKTOP-SFE56G3\gibh
	Execution Date:		5/30/2025 1:50:12 AM
Instrument:			GloMax® Discover
	Instrument Name:		PromegaInstrument
	Serial Number:		9700100628
	Firmware Ver:		4.92.0
	Software Ver:		4.0.0
Parameters:
	Plate Type:		96 well

## Sheet: Results
			Protocol: Luminescence Quick Read
			Result: Luminescence Quick Read 2025.05.30 01:50:08
			Quick read
Luminescence
	Emission Filter:		None
	Integration Time(s):		1
	Reading:		1		1	2	3	4	5	6	7	8	9	10	11	12
				A	164000	251700	20670	15890	15110	23330	31120	25420	9965	601	126	88
				B	486600	6362000	5486000	7663000	35860	20620000	21330000	24610000	22830	22950	39460	48240
				C	29810	6824000	4658000	8327000	731900	22040000	20530000	19150000	26590	21690	8625	12660
				D	348300	5955000	3522000	7429000	47970	22760000	19370000	20600000	21740	17440	14630	9442
				E	198000	319700	193100	46160	1229000	61930	61530	41840	19340	6012	1305	178
				F	68610	4649000	3348000	3888000	259300	23130000	20670000	19520000	25390	86990	134500	109500
				G	66840	4257000	2501000	3068000	945200	20120000	16480000	25100000	28900	112800	116900	143900
				H	15780	3977000	3790000	2793000	515900	18580000	18510000	19860000	16530	40590	85180	39990
						C9	SOD1	TDP-43		C9+ISO	SOD1+ISO	TDP-43+ISO
						6362000	5486000	7663000		20620000	21330000	24610000
						6824000	4658000	8327000		22040000	20530000	19150000
						5955000	3522000	7429000		22760000	19370000	20600000
						6.38033e+06	4.55533e+06	7.80633e+06		2.18067e+07	20410000	2.14533e+07
						4649000	3348000	3888000		23130000	20670000	19520000
						4257000	2501000	3068000		20120000	16480000	25100000
						3977000	3790000	2793000		18580000	18510000	19860000
						4.29433e+06	3213000	3.24967e+06		20610000	1.85533e+07	2.14933e+07

## Sheet: Results By Well
			Protocol: Luminescence Quick Read
			Result: Luminescence Quick Read 2025.05.30 01:50:08
			Quick read
A:1			n	Time _x000D_ By Well (sec)	Time _x000D_ By Plate(s)	value	Part
	Luminescence		1	0	0	164000
A:2			n	Time _x000D_ By Well (sec)	Time _x000D_ By Plate(s)	value	Part
	Luminescence		1	0	1.236	251700
A:3			n	Time _x000D_ By Well (sec)	Time _x000D_ By Plate(s)	value	Part
	Luminescence		1	0	2.475	20670
A:4			n	Time _x000D_ By Well (sec)	Time _x000D_ By Plate(s)	value	Part
	Luminescence		1	0	3.713	15890
A:5			n	Time _x000D_ By Well (sec)	Time _x000D_ By Plate(s)	value	Part
	Luminescence		1	0	4.956	15110
A:6			n	Time _x000D_ By Well (sec)	Time _x000D_ By Plate(s)	value	Part
	Luminescence		1	0	6.189	23330
A:7			n	Time _x000D_ By Well (sec)	Time _x000D_ By Plate(s)	value	Part
	Luminescence		1	0	7.424	31120
A:8			n	Time _x000D_ By Well (sec)	Time _x000D_ By Plate(s)	value	Part
	Luminescence		1	0	8.665	25420
A:9			n	Time _x000D_ By Well (sec)	Time _x000D_ By Plate(s)	value	Part
	Luminescence		1	0	9.902	9965
A:10			n	Time _x000D_ By Well (sec)	Time _x000D_ By Plate(s)	value	Part
	Luminescence		1	0	11.13	601
A:11			n	Time _x000D_ By Well (sec)	Time _x000D_ By Plate(s)	value	Part
	Luminescence		1	0	12.365	126
A:12			n	Time _x000D_ By Well (sec)	Time _x000D_ By Plate(s)	value	Part
	Luminescence		1	0	13.602	88
B:1			n	Time _x000D_ By Well (sec)	Time _x000D_ By Plate(s)	value	Part
	Luminescence		1	0	15.8	486600
B:2			n	Time _x000D_ By Well (sec)	Time _x000D_ By Plate(s)	value	Part
	Luminescence		1	0	17.038	6362000
B:3			n	Time _x000D_ By Well (sec)	Time _x000D_ By Plate(s)	value	Part
	Luminescence		1	0	18.27	5486000
B:4			n	Time _x000D_ By Well (sec)	Time _x000D_ By Plate(s)	value	Part
	Luminescence		1	0	19.505	7663000
B:5			n	Time _x000D_ By Well (sec)	Time _x000D_ By Plate(s)	value	Part
	Luminescence		1	0	20.736	35860
B:6			n	Time _x000D_ By Well (sec)	Time _x000D_ By Plate(s)	value	Part
	Luminescence		1	0	22.73	20620000
B:7			n	Time _x000D_ By Well (sec)	Time _x000D_ By Plate(s)	value	Part
	Luminescence		1	0	24.96	21330000
B:8			n	Time _x000D_ By Well (sec)	Time _x000D_ By Plate(s)	value	Part
	Luminescence		1	0	27.186	24610000
B:9			n	Time _x000D_ By Well (sec)	Time _x000D_ By Plate(s)	value	Part
	Luminescence		1	0	28.718	22830
B:10			n	Time _x000D_ By Well (sec)	Time _x000D_ By Plate(s)	value	Part
	Luminescence		1	0	29.954	22950
B:11			n	Time _x000D_ By Well (sec)	Time _x000D_ By Plate(s)	value	Part
	Luminescence		1	0	31.192	39460
B:12			n	Time _x000D_ By Well (sec)	Time _x000D_ By Plate(s)	value	Part
	Luminescence		1	0	32.421	48240
C:1			n	Time _x000D_ By Well (sec)	Time _x000D_ By Plate(s)	value	Part
	Luminescence		1	0	34.618	29810
C:2			n	Time _x000D_ By Well (sec)	Time _x000D_ By Plate(s)	value	Part
	Luminescence		1	0	35.859	6824000
C:3			n	Time _x000D_ By Well (sec)	Time _x000D_ By Plate(s)	value	Part
	Luminescence		1	0	37.089	4658000
C:4			n	Time _x000D_ By Well (sec)	Time _x000D_ By Plate(s)	value	Part
	Luminescence		1	0	38.333	8327000
C:5			n	Time _x000D_ By Well (sec)	Time _x000D_ By Plate(s)	value	Part
	Luminescence		1	0	39.574	731900
C:6			n	Time _x000D_ By Well (sec)	Time _x000D_ By Plate(s)	value	Part
	Luminescence		1	0	41.566	22040000
C:7			n	Time _x000D_ By Well (sec)	Time _x000D_ By Plate(s)	value	Part
	Luminescence		1	0	43.791	20530000
C:8			n	Time _x000D_ By Well (sec)	Time _x000D_ By Plate(s)	value	Part
	Luminescence		1	0	46.015	19150000
C:9			n	Time _x000D_ By Well (sec)	Time _x000D_ By Plate(s)	value	Part
	Luminescence		1	0	47.476	26590
C:10			n	Time _x000D_ By Well (sec)	Time _x000D_ By Plate(s)	value	Part
	Luminescence		1	0	48.714	21690
C:11			n	Time _x000D_ By Well (sec)	Time _x000D_ By Plate(s)	value	Part
	Luminescence		1	0	49.948	8625
C:12			n	Time _x000D_ By Well (sec)	Time _x000D_ By Plate(s)	value	Part
	Luminescence		1	0	51.184	12660
D:1			n	Time _x000D_ By Well (sec)	Time _x000D_ By Plate(s)	value	Part
	Luminescence		1	0	53.377	348300
D:2			n	Time _x000D_ By Well (sec)	Time _x000D_ By Plate(s)	value	Part
	Luminescence		1	0	54.618	5955000
D:3			n	Time _x000D_ By Well (sec)	Time _x000D_ By Plate(s)	value	Part
	Luminescence		1	0	55.853	3522000
D:4			n	Time _x000D_ By Well (sec)	Time _x000D_ By Plate(s)	value	Part
	Luminescence		1	0	57.091	7429000
D:5			n	Time _x000D_ By Well (sec)	Time _x000D_ By Plate(s)	value	Part
	Luminescence		1	0	58.39	47970
D:6			n	Time _x000D_ By Well (sec)	Time _x000D_ By Plate(s)	value	Part
	Luminescence		1	0	60.386	22760000
D:7			n	Time _x000D_ By Well (sec)	Time _x000D_ By Plate(s)	value	Part
	Luminescence		1	0	62.607	19370000
D:8			n	Time _x000D_ By Well (sec)	Time _x000D_ By Plate(s)	value	Part
	Luminescence		1	0	64.835	20600000
D:9			n	Time _x000D_ By Well (sec)	Time _x000D_ By Plate(s)	value	Part
	Luminescence		1	0	66.306	21740
D:10			n	Time _x000D_ By Well (sec)	Time _x000D_ By Plate(s)	value	Part
	Luminescence		1	0	67.542	17440
D:11			n	Time _x000D_ By Well (sec)	Time _x000D_ By Plate(s)	value	Part
	Luminescence		1	0	68.782	14630
D:12			n	Time _x000D_ By Well (sec)	Time _x000D_ By Plate(s)	value	Part
	Luminescence		1	0	70.015	9442
E:1			n	Time _x000D_ By Well (sec)	Time _x000D_ By Plate(s)	value	Part
	Luminescence		1	0	72.208	198000
E:2			n	Time _x000D_ By Well (sec)	Time _x000D_ By Plate(s)	value	Part
	Luminescence		1	0	73.44	319700
E:3			n	Time _x000D_ By Well (sec)	Time _x000D_ By Plate(s)	value	Part
	Luminescence		1	0	74.677	193100
E:4			n	Time _x000D_ By Well (sec)	Time _x000D_ By Plate(s)	value	Part
	Luminescence		1	0	75.91	46160
E:5			n	Time _x000D_ By Well (sec)	Time _x000D_ By Plate(s)	value	Part
	Luminescence		1	0	77.153	1229000
E:6			n	Time _x000D_ By Well (sec)	Time _x000D_ By Plate(s)	value	Part
	Luminescence		1	0	78.392	61930
E:7			n	Time _x000D_ By Well (sec)	Time _x000D_ By Plate(s)	value	Part
	Luminescence		1	0	79.627	61530
E:8			n	Time _x000D_ By Well (sec)	Time _x000D_ By Plate(s)	value	Part
	Luminescence		1	0	80.866	41840
E:9			n	Time _x000D_ By Well (sec)	Time _x000D_ By Plate(s)	value	Part
	Luminescence		1	0	82.097	19340
E:10			n	Time _x000D_ By Well (sec)	Time _x000D_ By Plate(s)	value	Part
	Luminescence		1	0	83.332	6012
E:11			n	Time _x000D_ By Well (sec)	Time _x000D_ By Plate(s)	value	Part
	Luminescence		1	0	84.567	1305
E:12			n	Time _x000D_ By Well (sec)	Time _x000D_ By Plate(s)	value	Part
	Luminescence		1	0	85.801	178
F:1			n	Time _x000D_ By Well (sec)	Time _x000D_ By Plate(s)	value	Part
	Luminescence		1	0	87.992	68610
F:2			n	Time _x000D_ By Well (sec)	Time _x000D_ By Plate(s)	value	Part
	Luminescence		1	0	89.296	4649000
F:3			n	Time _x000D_ By Well (sec)	Time _x000D_ By Plate(s)	value	Part
	Luminescence		1	0	90.541	3348000
F:4			n	Time _x000D_ By Well (sec)	Time _x000D_ By Plate(s)	value	Part
	Luminescence		1	0	91.775	3888000
F:5			n	Time _x000D_ By Well (sec)	Time _x000D_ By Plate(s)	value	Part
	Luminescence		1	0	93.01	259300
F:6			n	Time _x000D_ By Well (sec)	Time _x000D_ By Plate(s)	value	Part
	Luminescence		1	0	94.998	23130000
F:7			n	Time _x000D_ By Well (sec)	Time _x000D_ By Plate(s)	value	Part
	Luminescence		1	0	97.218	20670000
F:8			n	Time _x000D_ By Well (sec)	Time _x000D_ By Plate(s)	value	Part
	Luminescence		1	0	99.44	19520000
F:9			n	Time _x000D_ By Well (sec)	Time _x000D_ By Plate(s)	value	Part
	Luminescence		1	0	100.905	25390
F:10			n	Time _x000D_ By Well (sec)	Time _x000D_ By Plate(s)	value	Part
	Luminescence		1	0	102.147	86990
F:11			n	Time _x000D_ By Well (sec)	Time _x000D_ By Plate(s)	value	Part
	Luminescence		1	0	103.388	134500
F:12			n	Time _x000D_ By Well (sec)	Time _x000D_ By Plate(s)	value	Part
	Luminescence		1	0	104.626	109500
G:1			n	Time _x000D_ By Well (sec)	Time _x000D_ By Plate(s)	value	Part
	Luminescence		1	0	106.817	66840
G:2			n	Time _x000D_ By Well (sec)	Time _x000D_ By Plate(s)	value	Part
	Luminescence		1	0	108.051	4257000
G:3			n	Time _x000D_ By Well (sec)	Time _x000D_ By Plate(s)	value	Part
	Luminescence		1	0	109.283	2501000
G:4			n	Time _x000D_ By Well (sec)	Time _x000D_ By Plate(s)	value	Part
	Luminescence		1	0	110.524	3068000
G:5			n	Time _x000D_ By Well (sec)	Time _x000D_ By Plate(s)	value	Part
	Luminescence		1	0	111.765	945200
G:6			n	Time _x000D_ By Well (sec)	Time _x000D_ By Plate(s)	value	Part
	Luminescence		1	0	113.751	20120000
G:7			n	Time _x000D_ By Well (sec)	Time _x000D_ By Plate(s)	value	Part
	Luminescence		1	0	115.978	16480000
G:8			n	Time _x000D_ By Well (sec)	Time _x000D_ By Plate(s)	value	Part
	Luminescence		1	0	118.194	25100000
G:9			n	Time _x000D_ By Well (sec)	Time _x000D_ By Plate(s)	value	Part
	Luminescence		1	0	119.719	28900
G:10			n	Time _x000D_ By Well (sec)	Time _x000D_ By Plate(s)	value	Part
	Luminescence		1	0	120.954	112800
G:11			n	Time _x000D_ By Well (sec)	Time _x000D_ By Plate(s)	value	Part
	Luminescence		1	0	122.183	116900
G:12			n	Time _x000D_ By Well (sec)	Time _x000D_ By Plate(s)	value	Part
	Luminescence		1	0	123.414	143900
H:1			n	Time _x000D_ By Well (sec)	Time _x000D_ By Plate(s)	value	Part
	Luminescence		1	0	125.611	15780
H:2			n	Time _x000D_ By Well (sec)	Time _x000D_ By Plate(s)	value	Part
	Luminescence		1	0	126.85	3977000
H:3			n	Time _x000D_ By Well (sec)	Time _x000D_ By Plate(s)	value	Part
	Luminescence		1	0	128.087	3790000
H:4			n	Time _x000D_ By Well (sec)	Time _x000D_ By Plate(s)	value	Part
	Luminescence		1	0	129.321	2793000
H:5			n	Time _x000D_ By Well (sec)	Time _x000D_ By Plate(s)	value	Part
	Luminescence		1	0	130.558	515900
H:6			n	Time _x000D_ By Well (sec)	Time _x000D_ By Plate(s)	value	Part
	Luminescence		1	0	132.553	18580000
H:7			n	Time _x000D_ By Well (sec)	Time _x000D_ By Plate(s)	value	Part
	Luminescence		1	0	134.774	18510000
H:8			n	Time _x000D_ By Well (sec)	Time _x000D_ By Plate(s)	value	Part
	Luminescence		1	0	137.003	19860000
H:9			n	Time _x000D_ By Well (sec)	Time _x000D_ By Plate(s)	value	Part
	Luminescence		1	0	138.471	16530
H:10			n	Time _x000D_ By Well (sec)	Time _x000D_ By Plate(s)	value	Part
	Luminescence		1	0	139.709	40590
H:11			n	Time _x000D_ By Well (sec)	Time _x000D_ By Plate(s)	value	Part
	Luminescence		1	0	140.942	85180
H:12			n	Time _x000D_ By Well (sec)	Time _x000D_ By Plate(s)	value	Part
	Luminescence		1	0	142.19	39990
