# Supplementary material for: Isoginkgetin antagonizes ALS pathologies in its animal and patient iPSC models via PINK1-Parkin-dependent mitophagy
Source: EMBO Mol Med. 2025 Oct 15;17(11):3139–73. doi: 10.1038/s44321-025-00323-2 (PMC12603167; doi:10.1038/s44321-025-00323-2)
Supplement: Supplementary file 9 — Source data Fig. 5 [file 44321_2025_323_MOESM9_ESM.zip › Figure 5/5H/Biological repeat#5-Luminescence Quick Read 2025.05.30 01_53_32.xlsx]

## Sheet: Luminescence Quick Read
			Luminescence Quick Read
Executed by:			DESKTOP-SFE56G3\gibh
	Execution Date:		5/30/2025 1:53:36 AM
Instrument:			GloMax® Discover
	Instrument Name:		PromegaInstrument
	Serial Number:		9700100628
	Firmware Ver:		4.92.0
	Software Ver:		4.0.0
Parameters:
	Plate Type:		96 well

## Sheet: Results
			Protocol: Luminescence Quick Read
			Result: Luminescence Quick Read 2025.05.30 01:53:32
			Quick read
Luminescence
	Emission Filter:		None
	Integration Time(s):		1
	Reading:		1		1	2	3	4	5	6	7	8	9	10	11	12
				A	3368	8790	10270	7158	8785	18870	26540	19890	6565	142	32	50
				B	7573	9499000	7956000	6875000	21810	21000000	24370000	22450000	16710	183	62	36
				C	7458	5610000	5440000	4446000	29640	27560000	27100000	27220000	22800	268	51	46
				D	4563	4075000	4077000	6612000	22960	27620000	29510000	26690000	16970	192	70	62
				E	2166	4507	5315	5314	9363	19430	24870	17090	5658	127	55	32
				F	953	1655	1617	1537	1423	822	298	195	113	61	46	51
				G	396	767	786	717	338	73	60	66	58	55	46	48
				H	40	50	66	57	66	63	52	63	57	63	47	38
						C9	SOD1	TDP-43		C9+ISO	SOD1+ISO	TDP-43+ISO
						9499000	7956000	6875000		21000000	24370000	22450000
						5610000	5440000	4446000		27560000	27100000	27220000
						4075000	4077000	6612000		27620000	29510000	26690000
						6.39467e+06	5.82433e+06	5.97767e+06		2.53933e+07	2.69933e+07	2.54533e+07

## Sheet: Results By Well
			Protocol: Luminescence Quick Read
			Result: Luminescence Quick Read 2025.05.30 01:53:32
			Quick read
A:1			n	Time _x000D_ By Well (sec)	Time _x000D_ By Plate(s)	value	Part
	Luminescence		1	0	0	3368
A:2			n	Time _x000D_ By Well (sec)	Time _x000D_ By Plate(s)	value	Part
	Luminescence		1	0	1.236	8790
A:3			n	Time _x000D_ By Well (sec)	Time _x000D_ By Plate(s)	value	Part
	Luminescence		1	0	2.476	10270
A:4			n	Time _x000D_ By Well (sec)	Time _x000D_ By Plate(s)	value	Part
	Luminescence		1	0	3.711	7158
A:5			n	Time _x000D_ By Well (sec)	Time _x000D_ By Plate(s)	value	Part
	Luminescence		1	0	4.952	8785
A:6			n	Time _x000D_ By Well (sec)	Time _x000D_ By Plate(s)	value	Part
	Luminescence		1	0	6.185	18870
A:7			n	Time _x000D_ By Well (sec)	Time _x000D_ By Plate(s)	value	Part
	Luminescence		1	0	7.419	26540
A:8			n	Time _x000D_ By Well (sec)	Time _x000D_ By Plate(s)	value	Part
	Luminescence		1	0	8.656	19890
A:9			n	Time _x000D_ By Well (sec)	Time _x000D_ By Plate(s)	value	Part
	Luminescence		1	0	9.889	6565
A:10			n	Time _x000D_ By Well (sec)	Time _x000D_ By Plate(s)	value	Part
	Luminescence		1	0	11.125	142
A:11			n	Time _x000D_ By Well (sec)	Time _x000D_ By Plate(s)	value	Part
	Luminescence		1	0	12.363	32
A:12			n	Time _x000D_ By Well (sec)	Time _x000D_ By Plate(s)	value	Part
	Luminescence		1	0	13.599	50
B:1			n	Time _x000D_ By Well (sec)	Time _x000D_ By Plate(s)	value	Part
	Luminescence		1	0	15.789	7573
B:2			n	Time _x000D_ By Well (sec)	Time _x000D_ By Plate(s)	value	Part
	Luminescence		1	0	17.024	9499000
B:3			n	Time _x000D_ By Well (sec)	Time _x000D_ By Plate(s)	value	Part
	Luminescence		1	0	18.266	7956000
B:4			n	Time _x000D_ By Well (sec)	Time _x000D_ By Plate(s)	value	Part
	Luminescence		1	0	19.507	6875000
B:5			n	Time _x000D_ By Well (sec)	Time _x000D_ By Plate(s)	value	Part
	Luminescence		1	0	20.746	21810
B:6			n	Time _x000D_ By Well (sec)	Time _x000D_ By Plate(s)	value	Part
	Luminescence		1	0	22.735	21000000
B:7			n	Time _x000D_ By Well (sec)	Time _x000D_ By Plate(s)	value	Part
	Luminescence		1	0	24.954	24370000
B:8			n	Time _x000D_ By Well (sec)	Time _x000D_ By Plate(s)	value	Part
	Luminescence		1	0	27.177	22450000
B:9			n	Time _x000D_ By Well (sec)	Time _x000D_ By Plate(s)	value	Part
	Luminescence		1	0	28.707	16710
B:10			n	Time _x000D_ By Well (sec)	Time _x000D_ By Plate(s)	value	Part
	Luminescence		1	0	29.942	183
B:11			n	Time _x000D_ By Well (sec)	Time _x000D_ By Plate(s)	value	Part
	Luminescence		1	0	31.178	62
B:12			n	Time _x000D_ By Well (sec)	Time _x000D_ By Plate(s)	value	Part
	Luminescence		1	0	32.417	36
C:1			n	Time _x000D_ By Well (sec)	Time _x000D_ By Plate(s)	value	Part
	Luminescence		1	0	34.603	7458
C:2			n	Time _x000D_ By Well (sec)	Time _x000D_ By Plate(s)	value	Part
	Luminescence		1	0	35.844	5610000
C:3			n	Time _x000D_ By Well (sec)	Time _x000D_ By Plate(s)	value	Part
	Luminescence		1	0	37.08	5440000
C:4			n	Time _x000D_ By Well (sec)	Time _x000D_ By Plate(s)	value	Part
	Luminescence		1	0	38.316	4446000
C:5			n	Time _x000D_ By Well (sec)	Time _x000D_ By Plate(s)	value	Part
	Luminescence		1	0	39.547	29640
C:6			n	Time _x000D_ By Well (sec)	Time _x000D_ By Plate(s)	value	Part
	Luminescence		1	0	41.544	27560000
C:7			n	Time _x000D_ By Well (sec)	Time _x000D_ By Plate(s)	value	Part
	Luminescence		1	0	43.77	27100000
C:8			n	Time _x000D_ By Well (sec)	Time _x000D_ By Plate(s)	value	Part
	Luminescence		1	0	46.001	27220000
C:9			n	Time _x000D_ By Well (sec)	Time _x000D_ By Plate(s)	value	Part
	Luminescence		1	0	47.466	22800
C:10			n	Time _x000D_ By Well (sec)	Time _x000D_ By Plate(s)	value	Part
	Luminescence		1	0	48.701	268
C:11			n	Time _x000D_ By Well (sec)	Time _x000D_ By Plate(s)	value	Part
	Luminescence		1	0	49.94	51
C:12			n	Time _x000D_ By Well (sec)	Time _x000D_ By Plate(s)	value	Part
	Luminescence		1	0	51.174	46
D:1			n	Time _x000D_ By Well (sec)	Time _x000D_ By Plate(s)	value	Part
	Luminescence		1	0	53.369	4563
D:2			n	Time _x000D_ By Well (sec)	Time _x000D_ By Plate(s)	value	Part
	Luminescence		1	0	54.605	4075000
D:3			n	Time _x000D_ By Well (sec)	Time _x000D_ By Plate(s)	value	Part
	Luminescence		1	0	55.849	4077000
D:4			n	Time _x000D_ By Well (sec)	Time _x000D_ By Plate(s)	value	Part
	Luminescence		1	0	57.084	6612000
D:5			n	Time _x000D_ By Well (sec)	Time _x000D_ By Plate(s)	value	Part
	Luminescence		1	0	58.385	22960
D:6			n	Time _x000D_ By Well (sec)	Time _x000D_ By Plate(s)	value	Part
	Luminescence		1	0	60.386	27620000
D:7			n	Time _x000D_ By Well (sec)	Time _x000D_ By Plate(s)	value	Part
	Luminescence		1	0	62.62	29510000
D:8			n	Time _x000D_ By Well (sec)	Time _x000D_ By Plate(s)	value	Part
	Luminescence		1	0	64.838	26690000
D:9			n	Time _x000D_ By Well (sec)	Time _x000D_ By Plate(s)	value	Part
	Luminescence		1	0	66.302	16970
D:10			n	Time _x000D_ By Well (sec)	Time _x000D_ By Plate(s)	value	Part
	Luminescence		1	0	67.537	192
D:11			n	Time _x000D_ By Well (sec)	Time _x000D_ By Plate(s)	value	Part
	Luminescence		1	0	68.77	70
D:12			n	Time _x000D_ By Well (sec)	Time _x000D_ By Plate(s)	value	Part
	Luminescence		1	0	70.008	62
E:1			n	Time _x000D_ By Well (sec)	Time _x000D_ By Plate(s)	value	Part
	Luminescence		1	0	72.206	2166
E:2			n	Time _x000D_ By Well (sec)	Time _x000D_ By Plate(s)	value	Part
	Luminescence		1	0	73.436	4507
E:3			n	Time _x000D_ By Well (sec)	Time _x000D_ By Plate(s)	value	Part
	Luminescence		1	0	74.673	5315
E:4			n	Time _x000D_ By Well (sec)	Time _x000D_ By Plate(s)	value	Part
	Luminescence		1	0	75.907	5314
E:5			n	Time _x000D_ By Well (sec)	Time _x000D_ By Plate(s)	value	Part
	Luminescence		1	0	77.143	9363
E:6			n	Time _x000D_ By Well (sec)	Time _x000D_ By Plate(s)	value	Part
	Luminescence		1	0	78.389	19430
E:7			n	Time _x000D_ By Well (sec)	Time _x000D_ By Plate(s)	value	Part
	Luminescence		1	0	79.629	24870
E:8			n	Time _x000D_ By Well (sec)	Time _x000D_ By Plate(s)	value	Part
	Luminescence		1	0	80.86	17090
E:9			n	Time _x000D_ By Well (sec)	Time _x000D_ By Plate(s)	value	Part
	Luminescence		1	0	82.103	5658
E:10			n	Time _x000D_ By Well (sec)	Time _x000D_ By Plate(s)	value	Part
	Luminescence		1	0	83.337	127
E:11			n	Time _x000D_ By Well (sec)	Time _x000D_ By Plate(s)	value	Part
	Luminescence		1	0	84.565	55
E:12			n	Time _x000D_ By Well (sec)	Time _x000D_ By Plate(s)	value	Part
	Luminescence		1	0	85.803	32
F:1			n	Time _x000D_ By Well (sec)	Time _x000D_ By Plate(s)	value	Part
	Luminescence		1	0	87.989	953
F:2			n	Time _x000D_ By Well (sec)	Time _x000D_ By Plate(s)	value	Part
	Luminescence		1	0	89.288	1655
F:3			n	Time _x000D_ By Well (sec)	Time _x000D_ By Plate(s)	value	Part
	Luminescence		1	0	90.529	1617
F:4			n	Time _x000D_ By Well (sec)	Time _x000D_ By Plate(s)	value	Part
	Luminescence		1	0	91.762	1537
F:5			n	Time _x000D_ By Well (sec)	Time _x000D_ By Plate(s)	value	Part
	Luminescence		1	0	92.997	1423
F:6			n	Time _x000D_ By Well (sec)	Time _x000D_ By Plate(s)	value	Part
	Luminescence		1	0	94.239	822
F:7			n	Time _x000D_ By Well (sec)	Time _x000D_ By Plate(s)	value	Part
	Luminescence		1	0	95.47	298
F:8			n	Time _x000D_ By Well (sec)	Time _x000D_ By Plate(s)	value	Part
	Luminescence		1	0	96.702	195
F:9			n	Time _x000D_ By Well (sec)	Time _x000D_ By Plate(s)	value	Part
	Luminescence		1	0	97.936	113
F:10			n	Time _x000D_ By Well (sec)	Time _x000D_ By Plate(s)	value	Part
	Luminescence		1	0	99.177	61
F:11			n	Time _x000D_ By Well (sec)	Time _x000D_ By Plate(s)	value	Part
	Luminescence		1	0	100.415	46
F:12			n	Time _x000D_ By Well (sec)	Time _x000D_ By Plate(s)	value	Part
	Luminescence		1	0	101.648	51
G:1			n	Time _x000D_ By Well (sec)	Time _x000D_ By Plate(s)	value	Part
	Luminescence		1	0	103.835	396
G:2			n	Time _x000D_ By Well (sec)	Time _x000D_ By Plate(s)	value	Part
	Luminescence		1	0	105.071	767
G:3			n	Time _x000D_ By Well (sec)	Time _x000D_ By Plate(s)	value	Part
	Luminescence		1	0	106.307	786
G:4			n	Time _x000D_ By Well (sec)	Time _x000D_ By Plate(s)	value	Part
	Luminescence		1	0	107.546	717
G:5			n	Time _x000D_ By Well (sec)	Time _x000D_ By Plate(s)	value	Part
	Luminescence		1	0	108.785	338
G:6			n	Time _x000D_ By Well (sec)	Time _x000D_ By Plate(s)	value	Part
	Luminescence		1	0	110.028	73
G:7			n	Time _x000D_ By Well (sec)	Time _x000D_ By Plate(s)	value	Part
	Luminescence		1	0	111.264	60
G:8			n	Time _x000D_ By Well (sec)	Time _x000D_ By Plate(s)	value	Part
	Luminescence		1	0	112.5	66
G:9			n	Time _x000D_ By Well (sec)	Time _x000D_ By Plate(s)	value	Part
	Luminescence		1	0	113.736	58
G:10			n	Time _x000D_ By Well (sec)	Time _x000D_ By Plate(s)	value	Part
	Luminescence		1	0	114.965	55
G:11			n	Time _x000D_ By Well (sec)	Time _x000D_ By Plate(s)	value	Part
	Luminescence		1	0	116.205	46
G:12			n	Time _x000D_ By Well (sec)	Time _x000D_ By Plate(s)	value	Part
	Luminescence		1	0	117.442	48
H:1			n	Time _x000D_ By Well (sec)	Time _x000D_ By Plate(s)	value	Part
	Luminescence		1	0	119.674	40
H:2			n	Time _x000D_ By Well (sec)	Time _x000D_ By Plate(s)	value	Part
	Luminescence		1	0	120.915	50
H:3			n	Time _x000D_ By Well (sec)	Time _x000D_ By Plate(s)	value	Part
	Luminescence		1	0	122.146	66
H:4			n	Time _x000D_ By Well (sec)	Time _x000D_ By Plate(s)	value	Part
	Luminescence		1	0	123.382	57
H:5			n	Time _x000D_ By Well (sec)	Time _x000D_ By Plate(s)	value	Part
	Luminescence		1	0	124.613	66
H:6			n	Time _x000D_ By Well (sec)	Time _x000D_ By Plate(s)	value	Part
	Luminescence		1	0	125.854	63
H:7			n	Time _x000D_ By Well (sec)	Time _x000D_ By Plate(s)	value	Part
	Luminescence		1	0	127.092	52
H:8			n	Time _x000D_ By Well (sec)	Time _x000D_ By Plate(s)	value	Part
	Luminescence		1	0	128.325	63
H:9			n	Time _x000D_ By Well (sec)	Time _x000D_ By Plate(s)	value	Part
	Luminescence		1	0	129.561	57
H:10			n	Time _x000D_ By Well (sec)	Time _x000D_ By Plate(s)	value	Part
	Luminescence		1	0	130.799	63
H:11			n	Time _x000D_ By Well (sec)	Time _x000D_ By Plate(s)	value	Part
	Luminescence		1	0	132.029	47
H:12			n	Time _x000D_ By Well (sec)	Time _x000D_ By Plate(s)	value	Part
	Luminescence		1	0	133.266	38
