# Supplementary material for: Isoginkgetin antagonizes ALS pathologies in its animal and patient iPSC models via PINK1-Parkin-dependent mitophagy
Source: EMBO Mol Med. 2025 Oct 15;17(11):3139–73. doi: 10.1038/s44321-025-00323-2 (PMC12603167; doi:10.1038/s44321-025-00323-2)
Supplement: Supplementary file 9 — Source data Fig. 5 [file 44321_2025_323_MOESM9_ESM.zip › Figure 5/5J/%Neurites with beads.xlsx]

## Sheet: Sheet1
C9#1	VEH	ISO	C9#2	VEH	ISO	C9#3	VEH	ISO			VEH	ISO	VEH	ISO	VEH	ISO
	0.545455	0.111111		0.294118	0.04		0.571429	0.1			0.547484	0.111854	0.533209	0.160689	0.415301	0.110389
	0.4	0.1		0.407407	0.0740741		0.6	0.0909091			0.418674	0.111363	0.45238	0.0763149	0.474061	0.103888
	0.7	0.166667		0.409091	0.0769231		0.428571	0.0833333			0.579884	0.0852359	0.435473	0.176362	0.432552	0.117956
	0.666667	0.153846		0.538462	0.12		0.8	0.103448			C9		SOD1		TDP-43
	0.583333	0.0909091		0.266667	0.0909091		0.444444	0.111111
	0.555556	0.166667		0.428571	0.166667		0.8	0.0555556
	0.375	0.153846		0.666667	0.176471		0.714286	0.0434783
	0.714286	0.0666667		0.454545	0.0769231		0.428571	0.0416667
	0.48	0.05		0.266667	0.166667		0.461538	0.08
	0.454545	0.0588235		0.454545	0.125		0.55	0.142857
	0.547484	0.111854		0.418674	0.111363		0.579884	0.0852359
SOD1#1	VEH	ISO	SOD1#2	VEH	ISO	SOD1#3	VEH	ISO
	0.625	0.157895		0.384615	0.0625		0.413793	0.2
	0.5	0.0714286		0.333333	0.0909091		0.529412	0.105263
	0.4	0.136364		0.529412	0.103448		0.4	0.0952381
	0.727273	0.230769		0.461538	0.05		0.333333	0.125
	0.730769	0.181818		0.428571	0.0625		0.307692	0.461538
	0.454545	0.222222		0.666667	0.047619		0.310345	0.115385
	0.538462	0.307692		0.4	0.05		0.545455	0.222222
	0.384615	0.0714286		0.533333	0.1		0.428571	0.2
	0.4	0.181818		0.555556	0.0909091		0.631579	0.176471
	0.571429	0.0454545		0.230769	0.105263		0.454545	0.0625
	0.533209	0.160689		0.45238	0.0763149		0.435473	0.176362
TDP-43#1	VEH	ISO	TDP-43#2	VEH	ISO	TDP-43#3	VEH	ISO
	0.384615	0.0909091		0.538462	0.05		0.526316	0.0909091
	0.307692	0.047619		0.470588	0.0454545		0.416667	0.0967742
	0.272727	0.0526316		0.409091	0.08		0.357143	0.0666667
	0.545455	0.125		0.466667	0.103448		0.421053	0.0526316
	0.47619	0.153846		0.4	0.0689655		0.263158	0.05
	0.538462	0.142857		0.310345	0.166667		0.578947	0.0952381
	0.5	0.1		0.636364	0.105263		0.461538	0.157895
	0.545455	0.230769		0.454545	0.210526		0.454545	0.222222
	0.153846	0.0833333		0.454545	0.117647		0.461538	0.125
	0.428571	0.0769231		0.6	0.0909091		0.384615	0.222222
	0.415301	0.110389		0.474061	0.103888		0.432552	0.117956
