# Supplementary material for: Isoginkgetin antagonizes ALS pathologies in its animal and patient iPSC models via PINK1-Parkin-dependent mitophagy
Source: EMBO Mol Med. 2025 Oct 15;17(11):3139–73. doi: 10.1038/s44321-025-00323-2 (PMC12603167; doi:10.1038/s44321-025-00323-2)
Supplement: Supplementary file 9 — Source data Fig. 5 [file 44321_2025_323_MOESM9_ESM.zip › Figure 5/5K/HB9 area.xlsx]

## Sheet: Sheet1
Biological repeat#1		area	mean	min	max	perim.	%area	min	max					area	mean	min	max	perim.	%area	min	max
1	DAY28 C9 (1).tif	7.013	8.78	1	101	4096	60.19	1	255			1	DAY35 C9 (1).tif	2.17	6.644	1	50	4096	18.623	1	255
2	DAY28 C9 (2).tif	4.812	7.929	1	71	4096	41.299	1	255			2	DAY35 C9 (4).tif	2.51	4.502	1	44	4096	21.546	1	255			DAY28 C9	33.5698	DAY35 C9	21.1039
3	DAY28 C9 (3).tif	3.418	8.16	1	101	4096	29.334	1	255			3	DAY35 C9 (5).tif	1.382	9.516	1	83	4096	11.866	1	255			DAY28 C9	26.8734	DAY35 C9	17.4436
4	DAY28 C9 (4).tif	4.526	7.928	1	99	4096	38.848	1	255			4	DAY35 C9 (6).tif	2.649	9.354	1	86	4096	22.737	1	255			DAY28 C9	36.312	DAY35 C9	15.5601
5	DAY28 C9 (5).tif	2.902	8.012	1	57	4096	24.907	1	255			5	DAY35 C9 (7).tif	3.041	10.971	1	97	4096	26.104	1	255			DAY28 SOD1	34.8685	DAY35 SOD1	17.3348
6	DAY28 C9 (6).tif	3.208	9.439	1	101	4096	27.537	1	255			6	DAY35 C9 (8).tif	2.857	9.838	1	101	4096	24.521	1	255			DAY28 SOD1	31.851	DAY35 SOD1	17.1421
7	DAY28 C9 (9).tif	3.378	4.19	1	65	4096	28.992	1	255			7	DAY35 C9 (9).tif	2.938	4.527	1	70	4096	25.215	1	255			DAY28 SOD1	44.0391	DAY35 SOD1	16.8525
8	DAY28 C9 (7).tif	3.272	8.904	1	101	4096	28.086	1	255			8	DAY35 C9 (2).tif	2.45	3.509	1	51	4096	21.029	1	255			DAY28 TDP-43	39.3119	DAY35 TDP-43	22.3315
9	DAY28 C9 (8).tif	3.226	4.249	1	39	4096	27.687	1	255			9	DAY35 C9 (3).tif	2.162	5.424	1	101	4096	18.558	1	255			DAY28 TDP-43	24.7136	DAY35 TDP-43	15.8534
10	DAY28 C9 (10).tif	3.357	5.822	1	53	4096	28.818	1	255			10	DAY35 C9 (10).tif	2.428	4.388	1	38	4096	20.84	1	255			DAY28 TDP-43	39.9804	DAY35 TDP-43	18.7626
						DAY28 C9	33.5698											DAY35 C9	21.1039
1	SOD1 DAY28 (1).tif	3.069	10.599	1	101	4096	26.338	1	255			1	SOD1 DAY35 (1).tif	1.427	7.098	1	101	4096	12.251	1	255
2	SOD1 DAY28 (2).tif	3.839	5.26	1	101	4096	32.951	1	255			2	SOD1 DAY35 (2).tif	1.635	7.708	1	89	4096	14.036	1	255
3	SOD1 DAY28 (3).tif	3.944	7.528	1	101	4096	33.848	1	255			3	SOD1 DAY35 (3).tif	1.984	7.374	1	90	4096	17.029	1	255
4	SOD1 DAY28 (4).tif	3.972	10.113	1	69	4096	34.091	1	255			4	SOD1 DAY35 (4).tif	1.339	7.629	1	96	4096	11.489	1	255
5	SOD1 DAY28 (5).tif	4.138	9.452	1	101	4096	35.515	1	255			5	SOD1 DAY35 (5).tif	3.134	7.525	1	101	4096	26.898	1	255
6	SOD1 DAY28 (6).tif	6.616	9.064	1	92	4096	56.785	1	255			6	SOD1 DAY35 (6).tif	2.601	8.38	1	68	4096	22.326	1	255
7	SOD1 DAY28 (7).tif	4.403	9.646	1	101	4096	37.788	1	255			7	SOD1 DAY35 (7).tif	0.945	8.822	1	53	4096	8.108	1	255
8	SOD1 DAY28 (8).tif	3.872	7.981	1	68	4096	33.235	1	255			8	SOD1 DAY35 (8).tif	2.258	8.662	1	67	4096	19.378	1	255
9	SOD1 DAY28 (9).tif	3.334	9.023	1	101	4096	28.617	1	255			9	SOD1 DAY35 (9).tif	3.04	9.453	1	101	4096	26.09	1	255
10	SOD1 DAY28 (10).tif	3.439	9.031	1	101	4096	29.517	1	255			10	SOD1 DAY35 (10).tif	1.834	5.751	1	83	4096	15.743	1	255
						DAY28 SOD1	34.8685											DAY35 SOD1	17.3348
1	DAY28 TDP-43 (1).tif	4.657	4.737	1	89	4096	39.967	1	255			1	TDP-43 DAY35 (1).tif	1.24	8.364	1	49	4096	10.645	1	255
2	DAY28 TDP-43 (3).tif	5.477	7.004	1	101	4096	47.007	1	255			2	TDP-43 DAY35 (2).tif	2.23	5.606	1	101	4096	19.144	1	255
3	DAY28 TDP-43 (4).tif	5.916	7.967	1	45	4096	50.777	1	255			3	TDP-43 DAY35 (3).tif	3.611	5.309	1	71	4096	30.991	1	255
4	DAY28 TDP-43 (5).tif	3.975	9.109	1	71	4096	34.118	1	255			4	TDP-43 DAY35 (4).tif	4.831	4.738	1	81	4096	41.464	1	255
5	DAY28 TDP-43 (6).tif	3	10.058	1	68	4096	25.747	1	255			5	TDP-43 DAY35 (5).tif	2.554	7.681	1	81	4096	21.923	1	255
6	DAY28 TDP-43 (7).tif	4.996	8.813	1	75	4096	42.878	1	255			6	TDP-43 DAY35 (6).tif	2.568	9.133	1	101	4096	22.04	1	255
7	DAY28 TDP-43 (8).tif	3.202	6.973	1	81	4096	27.483	1	255			7	TDP-43 DAY35 (7).tif	2.017	8.222	1	83	4096	17.314	1	255
8	DAY28 TDP-43 (9).tif	5.705	5.261	1	101	4096	48.964	1	255			8	TDP-43 DAY35 (8).tif	2.494	8.139	1	95	4096	21.41	1	255
9	DAY28 TDP-43 (10).tif	5.243	5.439	1	52	4096	44.998	1	255			9	TDP-43 DAY35 (9).tif	2.728	8.254	1	101	4096	23.419	1	255
10	DAY28 TDP-43 (2).tif	3.633	4.387	1	74	4096	31.18	1	255			10	TDP-43 DAY35 (10).tif	1.744	7.06	1	57	4096	14.965	1	255
						DAY28 TDP-43	39.3119											DAY35 TDP-43	22.3315
Biological repeat#2
1	C9-1.tif	2.204	11.054	5	101	4096	18.913	5	255			1	C9-1.tif	2.523	9.664	5	99	4096	21.658	5	255
2	C9-2.tif	3.87	11.535	5	101	4096	33.216	5	255			2	C9-2.tif	2.641	9.706	5	101	4096	22.665	5	255
3	C9-3.tif	3.436	12.495	5	101	4096	29.495	5	255			3	C9-3.tif	2.904	12.065	5	101	4096	24.922	5	255
4	C9-4.tif	5.244	13.399	5	101	4096	45.012	5	255			4	C9-4.tif	2.436	8.005	5	73	4096	20.91	5	255
5	C9-5.tif	3.772	12.46	5	101	4096	32.373	5	255			5	C9-5.tif	1.454	14.213	5	101	4096	12.484	5	255
6	C9-6.tif	3.302	11.133	5	94	4096	28.34	5	255			6	C9-6.tif	1.296	10.784	5	95	4096	11.127	5	255
7	C9-7.tif	1.626	8.131	5	48	4096	13.959	5	255			7	C9-7.tif	1.969	9.345	5	78	4096	16.9	5	255
8	C9-8.tif	1.802	8.375	5	86	4096	15.465	5	255			8	C9-8.tif	2.158	11.971	5	101	4096	18.519	5	255
9	C9-9.tif	2.604	10.114	5	101	4096	22.35	5	255			9	C9-9.tif	1.4	13.502	5	101	4096	12.013	5	255
10	C9-10.tif	3.45	11.716	5	101	4096	29.611	5	255			10	C9-10.tif	1.542	8.268	5	62	4096	13.238	5	255
						DAY28 C9	26.8734											DAY35 C9	17.4436
1	SOD1-1.tif	4.248	12.451	5	101	4096	36.457	5	255			1	SOD1-1.tif	3.144	9.215	5	95	4096	26.989	5	255
2	SOD1-2.tif	3.997	9.84	5	101	4096	34.309	5	255			2	SOD1-2.tif	2.838	10.031	5	85	4096	24.356	5	255
3	SOD1-3.tif	4.439	15.095	5	101	4096	38.097	5	255			3	SOD1-3.tif	2.657	11.42	5	101	4096	22.807	5	255
4	SOD1-4.tif	5.192	14.884	5	101	4096	44.561	5	255			4	SOD1-4.tif	1.774	9.229	5	101	4096	15.226	5	255
5	SOD1-5.tif	4.884	17.946	5	101	4096	41.918	5	255			5	SOD1-5.tif	1.603	9.18	5	81	4096	13.76	5	255
6	SOD1-6.tif	3.282	18.449	5	101	4096	28.169	5	255			6	SOD1-6.tif	1.079	7.695	5	45	4096	9.263	5	255
7	SOD1-7.tif	1.748	14.991	5	101	4096	15.006	5	255			7	SOD1-7.tif	1.408	19.312	5	101	4096	12.088	5	255
8	SOD1-8.tif	2.603	11.672	5	101	4096	22.342	5	255			8	SOD1-8.tif	1.55	8.881	5	71	4096	13.307	5	255
9	SOD1-9.tif	4.115	11.421	5	101	4096	35.323	5	255			9	SOD1-9.tif	2.093	13.581	5	101	4096	17.966	5	255
10	SOD1-10.tif	2.601	10.061	5	81	4096	22.328	5	255			10	SOD1-10.tif	1.824	9.46	5	89	4096	15.659	5	255
						DAY28 SOD1	31.851											DAY35 SOD1	17.1421
1	TDP-43-1.tif	4.194	10.368	5	101	4096	35.999	5	255			1	TDP-43-1.tif	1.708	8.01	5	64	4096	14.661	5	255
2	TDP-43-2.tif	3.69	11.211	5	101	4096	31.671	5	255			2	TDP-43-2.tif	0.97	12.29	5	98	4096	8.327	5	255
3	TDP-43-3.tif	3.222	9.084	5	89	4096	27.654	5	255			3	TDP-43-3.tif	1.817	10.8	5	95	4096	15.599	5	255
4	TDP-43-4.tif	3.769	13.355	5	101	4096	32.346	5	255			4	TDP-43-4.tif	1.868	9.107	5	101	4096	16.029	5	255
5	TDP-43-5.tif	2.053	13.705	5	101	4096	17.623	5	255			5	TDP-43-5.tif	1.948	10.273	5	101	4096	16.722	5	255
6	TDP-43-6.tif	1.374	14.76	5	101	4096	11.797	5	255			6	TDP-43-6.tif	1.407	7.686	5	79	4096	12.08	5	255
7	TDP-43-7.tif	2.125	13.437	5	76	4096	18.24	5	255			7	TDP-43-7.tif	1.161	11.311	5	101	4096	9.964	5	255
8	TDP-43-8.tif	2.246	10.71	5	77	4096	19.281	5	255			8	TDP-43-8.tif	2.126	8.75	5	71	4096	18.245	5	255
9	TDP-43-10.tif	1.498	9.199	5	87	4096	12.853	5	255			9	TDP-43-9.tif	2.898	9.773	5	80	4096	24.878	5	255
10	TDP-43-9.tif	4.622	9.698	5	71	4096	39.672	5	255			10	TDP-43-10.tif	2.567	11.645	5	101	4096	22.029	5	255
						DAY28 TDP-43	24.7136											DAY35 TDP-43	15.8534
Biological repeat#3
1	DAY28-C9 (9).tif	11.628	0.296	0	115	4092	23.886	5	255			12	DAY35-C9 (8).tif	11.628	0.631	0	115	4092	11.727	5	255
2	DAY28-C9 (10).tif	11.628	0.466	0	115	4092	20.541	5	255			13	DAY35-C9 (9).tif	11.628	0.449	0	115	4092	10.665	5	255
3	DAY28-C9 (1).tif	11.628	0.616	0	115	4092	35.289	5	255			14	DAY35-C9 (10).tif	11.628	0.234	0	115	4092	9.102	5	255
24	DAY28-C9 (2).tif	113.778	0.315	0	101	4096	21.33	5	255			41	DAY35-C9 (2).tif	113.778	0.19	0	83	4096	21.879	5	255
25	DAY28-C9 (4).tif	113.778	0.422	0	77	4096	51.519	5	255			42	DAY35-C9 (4).tif	113.778	0.396	0	101	4096	22.242	5	255
26	DAY28-C9 (5).tif	113.778	1.003	0	101	4096	49.962	5	255			43	DAY35-C9 (6).tif	113.778	0.257	0	94	4096	22.572	5	255
27	DAY28-C9 (6).tif	113.778	1.28	0	101	4096	55.002	5	255			44	DAY35-C9 (7).tif	113.778	0.206	0	101	4096	22.284	5	255
28	DAY28-C9 (7).tif	113.778	0.348	0	101	4096	18.312	5	255			57	DAY35-C9 (3).tif	113.778	0.335	0	97	4096	22.107	5	255
59	DAY28-C9 (3).tif	113.778	0.296	0	88	4096	45.084	5	255			58	DAY35-C9 (5).tif	11.628	0.21	0	115	4092	10.095	5	255
60	DAY28-C9 (8).tif	113.778	0.218	0	59	4096	42.195	5	255			19	DAY35-SOD1 (1).tif	11.628	0.135	0	115	4092	2.928	5	255
						DAY28 C9	36.312											DAY35 C9	15.5601
5	DAT28-SOD1 (8).tif	11.628	0.712	0	115	4092	23.883	5	255		DAY35-C9 (5)	17	DAY35-SOD1 (8).tif	11.628	0.287	0	115	4092	7.836	5	255
6	DAT28-SOD1 (9).tif	11.628	1.444	0	115	4092	77.466	5	255		DAY35-C9 (3)	18	DAY35-SOD1 (9).tif	11.628	0.298	0	115	4092	8.658	5	255
7	DAT28-SOD1 (10).tif	11.628	0.811	0	115	4092	40.722	5	255		DAY28-C9 (3)	19	DAY35-SOD1 (10).tif	11.628	0.18	0	115	4092	6.576	5	255
8	DAT28-SOD1 (1).tif	11.628	0.759	0	115	4092	45.495	5	255		DAY28-C9 (8)	20	DAY35-SOD1 (1).tif	11.628	0.135	0	115	4092	2.928	5	255
31	DAT28-SOD1 (2).tif	113.778	0.755	0	101	4096	39.237	5	255			49	DAY35-SOD1 (2).tif	113.778	0.19	0	83	4096	21.879	5	255
32	DAT28-SOD1 (3).tif	113.778	0.923	0	68	4096	50.073	5	255			50	DAY35-SOD1 (3).tif	113.778	0.26	0	75	4096	21.876	5	255
33	DAT28-SOD1 (4).tif	113.778	0.687	0	79	4096	26.643	5	255			51	DAY35-SOD1 (4).tif	113.778	0.355	0	77	4096	14.328	5	255
34	DAT28-SOD1 (5).tif	113.778	0.447	0	91	4096	32.82	5	255			52	DAY35-SOD1 (5).tif	113.778	0.258	0	101	4096	38.097	5	255
35	DAT28-SOD1 (6).tif	113.778	1.794	0	100	4096	72.987	5	255			53	DAY35-SOD1 (6).tif	113.778	0.259	0	101	4096	27.786	5	255
36	DAT28-SOD1 (7).tif	113.778	0.583	0	101	4096	31.065	5	255			54	DAY35-SOD1 (7).tif	113.778	0.149	0	74	4096	18.561	5	255
						DAY28 SOD1	44.0391											DAY35 SOD1	16.8525
9	DAY28-TDP-43 (8).tif	11.628	0.647	0	115	4092	33.951	5	255			21	DAY35-TDP-43 (8).tif	11.628	0.339	0	115	4092	11.073	5	255
10	DAY28-TDP-43 (9).tif	11.628	0.742	0	115	4092	33.375	5	255			22	DAY35-TDP-43 (9).tif	11.628	0.106	0	114	4092	5.865	5	255
11	DAY28-TDP-43 (10).tif	11.628	0.399	0	115	4092	21.807	5	255			23	DAY35-TDP-43 (10).tif	11.628	0.257	0	115	4092	10.233	5	255
12	DAY28-TDP-43 (1).tif	11.628	0.745	0	115	4092	37.764	5	255			24	DAY35-TDP-43 (1).tif	11.628	0.255	0	115	4092	13.191	5	255
37	DAY28-TDP-43 (2).tif	113.778	0.51	0	48	4096	31.332	5	255			55	DAY35-TDP-43 (2).tif	113.778	0.188	0	101	4096	17.241	5	255
38	DAY28-TDP-43 (3).tif	113.778	1.444	0	101	4096	65.616	5	255			56	DAY35-TDP-43 (3).tif	113.778	0.414	0	84	4096	27.423	5	255
39	DAY28-TDP-43 (4).tif	113.778	0.866	0	93	4096	44.667	5	255			57	DAY35-TDP-43 (4).tif	113.778	0.409	0	90	4096	21.267	5	255
40	DAY28-TDP-43 (5).tif	113.778	1.274	0	96	4096	59.628	5	255			58	DAY35-TDP-43 (5).tif	113.778	0.342	0	79	4096	30.186	5	255
41	DAY28-TDP-43 (6).tif	113.778	0.393	0	70	4096	22.239	5	255			59	DAY35-TDP-43 (6).tif	113.778	0.334	0	99	4096	33.744	5	255
42	DAY28-TDP-43 (7).tif	113.778	0.894	0	67	4096	49.425	5	255			60	DAY35-TDP-43 (7).tif	113.778	0.377	0	101	4096	17.403	5	255
						DAY28 TDP-43	39.9804											DAY35 TDP-43	18.7626
