# Supplementary material for: Isoginkgetin antagonizes ALS pathologies in its animal and patient iPSC models via PINK1-Parkin-dependent mitophagy
Source: EMBO Mol Med. 2025 Oct 15;17(11):3139–73. doi: 10.1038/s44321-025-00323-2 (PMC12603167; doi:10.1038/s44321-025-00323-2)
Supplement: Supplementary file 9 — Source data Fig. 5 [file 44321_2025_323_MOESM9_ESM.zip › Figure 5/5M/hb9 area.xlsx]

## Sheet: Sheet1
C9#1		AREA	mean	min	max	perim.	%area				C9#1	VEH	13.064		SOD1#1		AREA	mean	min	max	perim.	%area				SOD1#1	VEH	15.8335
1	VEH-1.tif	0.931	8.744	5	101	4096	7.987	5	255			ISO	27.7351		1	VEH-1.tif	2.033	9.967	5	101	4096	17.445	5	255			ISO	29.6257
2	VEH-2.tif	1.265	9.798	5	77	4096	10.856	5	255		C9#2	VEH	13.7763		2	VEH-2.tif	1.175	10.39	5	101	4096	10.082	5	255		SOD1#2	VEH	25.5905
3	VEH-3.tif	1.302	11.175	5	101	4096	11.179	5	255			ISO	22.85		3	VEH-3.tif	0.753	15.075	5	101	4096	6.462	5	255			ISO	31.1472
4	VEH-5.tif	1.458	8.618	5	71	4096	12.518	5	255		C9#3	VEH	14.3992		4	VEH-4.tif	3.29	10.055	5	101	4096	28.238	5	255		SOD1#3	VEH	13.4252
5	VEH-6.tif	1.438	12.252	5	101	4096	12.342	5	255			ISO	23.6805		5	VEH-5.tif	2.249	10.507	5	101	4096	19.304	5	255			ISO	40.7069
6	VEH-7.tif	1.195	16.013	5	101	4096	10.261	5	255						6	VEH-6.tif	3.136	8.821	5	76	4096	26.913	5	255
7	VEH-8.tif	2.044	10.545	5	101	4096	17.541	5	255						7	VEH-7.tif	1.045	12.703	5	98	4096	8.965	5	255
8	VEH-9.tif	1.939	9.911	5	101	4096	16.643	5	255						8	VEH-8.tif	2.523	9.061	5	66	4096	21.658	5	255
9	VEH-10.tif	1.936	10.468	5	92	4096	16.62	5	255						9	VEH-9.tif	1.526	10.798	5	101	4096	13.097	5	255
10	VEH-4.tif	1.712	11.784	5	94	4096	14.693	5	255						10	VEH-10.tif	0.719	13.407	5	101	4096	6.171	5	255
1	ISO-1.tif	2.328	11.869	5	101	4096	19.98	5	255						1	ISO-1.tif	3.709	13.117	5	101	4096	31.838	5	255
2	ISO-3.tif	2.202	11.173	5	101	4096	18.898	5	255						2	ISO-2.tif	3.646	15.224	5	101	4096	31.297	5	255
3	ISO-4.tif	3.04	12.693	5	101	4096	26.092	5	255						3	ISO-3.tif	2.82	11.571	5	101	4096	24.2	5	255
4	ISO-5.tif	4.277	15.049	5	101	4096	36.706	5	255						4	ISO-4.tif	3.356	13.76	5	101	4096	28.802	5	255
5	ISO-6.tif	2.5	11.337	5	101	4096	21.458	5	255						5	ISO-5.tif	3.799	12.757	5	101	4096	32.604	5	255
6	ISO-7.tif	5.02	11.448	5	101	4096	43.09	5	255						6	ISO-6.tif	3.427	11.294	5	101	4096	29.416	5	255
7	ISO-8.tif	3.699	12.643	5	101	4096	31.746	5	255						7	ISO-7.tif	2.359	11.004	5	101	4096	20.244	5	255
8	ISO-9.tif	3.277	13.155	5	101	4096	28.123	5	255						8	ISO-8.tif	4.396	11.216	5	101	4096	37.731	5	255
9	ISO-10.tif	3.977	10.066	5	95	4096	34.136	5	255						9	ISO-9.tif	4.273	13.474	5	101	4096	36.679	5	255
10	ISO-2.tif	1.995	9.074	5	101	4096	17.122	5	255						10	ISO-10.tif	2.732	12.591	5	101	4096	23.446	5	255
C9#2															SOD1#2
1	veh-1.tif	1.507	13.126	5	101	4096	12.932	5	255						1	veh-3.tif	3.001	10.178	5	101	4096	25.756	5	255
2	veh-2.tif	1.04	9.702	5	49	4096	8.927	5	255						2	veh-4.tif	3.22	14.169	5	101	4096	27.636	5	255
3	veh-3.tif	1.709	15.032	5	101	4096	14.664	5	255						3	veh-5.tif	3.637	10.622	5	98	4096	31.22	5	255
4	veh-8.tif	1.422	10.824	5	82	4096	12.209	5	255						4	veh-6.tif	4.412	12.48	5	101	4096	37.871	5	255
5	veh-9.tif	2.484	9.436	5	75	4096	21.318	5	255						5	veh-7.tif	1.991	8.769	5	67	4096	17.088	5	255
6	veh-10.tif	1.882	11.121	5	89	4096	16.15	5	255						6	veh-8.tif	3.759	10.564	5	101	4096	32.267	5	255
7	veh-7.tif	1.04	8.403	5	73	4096	8.929	5	255						7	veh-9.tif	2.194	13.873	5	101	4096	18.832	5	255
8	veh-4.tif	1.809	8.674	5	73	4096	15.528	5	255						8	veh-10.tif	2.15	10.091	5	101	4096	18.452	5	255
9	veh-5.tif	1.469	8.137	5	54	4096	12.609	5	255						9	veh-1.tif	2.909	10.873	5	101	4096	24.972	5	255
10	veh-6.tif	1.689	10.524	5	101	4096	14.497	5	255						10	veh-2.tif	2.541	14.259	5	101	4096	21.811	5	255
1	iso-5.tif	1.948	10.739	5	101	4096	16.717	5	255						1	ISO-2.tif	3.929	13.773	5	101	4096	33.726	5	255
2	iso-6.tif	2.478	9.661	5	73	4096	21.269	5	255						2	ISO-3.tif	3.358	18.241	5	101	4096	28.823	5	255
3	iso-7.tif	3.281	10.468	5	91	4096	28.165	5	255						3	ISO-5.tif	2.731	17.419	5	101	4096	23.442	5	255
4	iso-8.tif	3.485	11.084	5	101	4096	29.91	5	255						4	ISO-6.tif	4.386	14.076	5	101	4096	37.645	5	255
5	iso-9.tif	2.97	11.669	5	101	4096	25.496	5	255						5	ISO-7.tif	2.995	17.177	5	101	4096	25.705	5	255
6	iso-10.tif	2.488	9.851	5	101	4096	21.351	5	255						6	ISO-8.tif	2.837	10.043	5	101	4096	24.351	5	255
7	iso-3.tif	2.872	10.072	5	97	4096	24.649	5	255						7	ISO-9.tif	4.277	12.329	5	101	4096	36.714	5	255
8	iso-4.tif	2.335	13.595	5	101	4096	20.039	5	255						8	ISO-10.tif	3.613	13.668	5	101	4096	31.014	5	255
9	iso-1.tif	2.36	16.899	5	101	4096	20.259	5	255						9	ISO-1.tif	3.798	9.883	5	101	4096	32.597	5	255
10	iso-2.tif	2.405	9.527	5	80	4096	20.645	5	255						10	ISO-4.tif	4.364	15.16	5	101	4096	37.455	5	255
C9#3															SOD1#3
1	veh-2.tif	1.739	9.767	5	78	4096	14.93	5	255						1	veh-1.tif	2.2	12.856	5	101	4096	18.882	5	255
2	veh-3.tif	1.929	9.722	5	101	4096	16.558	5	255						2	veh-2.tif	2.309	8.886	5	85	4096	19.814	5	255
3	veh-4.tif	2.715	11.877	5	101	4096	23.299	5	255						3	veh-3.tif	1.706	7.893	5	64	4096	14.644	5	255
4	veh-6.tif	1.423	14.531	5	101	4096	12.216	5	255						4	veh-4.tif	1.302	9.35	5	101	4096	11.179	5	255
5	veh-7.tif	1.548	13.295	5	101	4096	13.289	5	255						5	veh-5.tif	1.904	9.364	5	101	4096	16.345	5	255
6	veh-8.tif	1.021	14.966	5	101	4096	8.759	5	255						6	veh-6.tif	0.893	10.438	5	101	4096	7.665	5	255
7	veh-9.tif	1.786	9.896	5	101	4096	15.334	5	255						7	veh-7.tif	0.846	7.477	5	45	4096	7.264	5	255
8	veh-10.tif	1.712	10.246	5	98	4096	14.695	5	255						8	veh-8.tif	1.602	9.799	5	77	4096	13.752	5	255
9	veh-5.tif	1.322	10.281	5	91	4096	11.343	5	255						9	veh-9.tif	1.251	8.048	5	56	4096	10.742	5	255
10	veh-1.tif	1.581	9.789	5	91	4096	13.569	5	255						10	veh-10.tif	1.627	7.942	5	43	4096	13.965	5	255
1	ISO-1.tif	2.629	14.146	5	101	4096	22.564	5	255						1	ISO-1.tif	3.063	13.126	5	101	4096	26.288	5	255
2	ISO-2.tif	2.817	11.357	5	101	4096	24.175	5	255						2	ISO-2.tif	5.795	12.541	5	101	4096	49.739	5	255
3	ISO-3.tif	3.177	11.017	5	101	4096	27.271	5	255						3	ISO-3.tif	5.533	12.545	5	101	4096	47.487	5	255
4	ISO-4.tif	1.583	8.972	5	65	4096	13.585	5	255						4	ISO-4.tif	4.043	13.208	5	101	4096	34.7	5	255
5	ISO-5.tif	1.854	8.808	5	61	4096	15.917	5	255						5	ISO-5.tif	5.31	12.486	5	101	4096	45.572	5	255
6	ISO-8.tif	1.994	10.157	5	101	4096	17.115	5	255						6	ISO-6.tif	6.362	14.322	5	101	4096	54.607	5	255
7	ISO-9.tif	3.634	10.16	5	98	4096	31.19	5	255						7	ISO-7.tif	5.135	13.118	5	101	4096	44.075	5	255
8	ISO-10.tif	3.264	15.406	5	101	4096	28.013	5	255						8	ISO-8.tif	4.353	13.73	5	101	4096	37.363	5	255
9	ISO-6.tif	2.879	10.574	5	101	4096	24.713	5	255						9	ISO-9.tif	5.041	12.297	5	101	4096	43.263	5	255
10	ISO-7.tif	3.759	11.132	5	101	4096	32.262	5	255						10	ISO-10.tif	2.793	8.46	5	97	4096	23.975	5	255
TDP-43#1
1	VEH-1.tif	2.054	10.156	5	101	4096	17.633	5	255		TDP-43#1	VEH	16.5063
2	VEH-3.tif	1.738	9.513	5	96	4096	14.921	5	255			ISO	26.1476
3	VEH-4.tif	2.138	8.749	5	77	4096	18.35	5	255		TDP-43#2	VEH	21.5999
4	VEH-5.tif	1.981	13.247	5	101	4096	16.999	5	255			ISO	36.6762
5	VEH-6.tif	2.196	11.559	5	101	4096	18.852	5	255		TDP-43#3	VEH	13.4348
6	VEH-7.tif	2.255	9.452	5	62	4096	19.353	5	255			ISO	26.0726
7	VEH-8.tif	2.083	9.784	5	84	4096	17.877	5	255
8	VEH-9.tif	1.602	9.204	5	72	4096	13.751	5	255
9	VEH-10.tif	1.444	8.76	5	60	4096	12.397	5	255
10	VEH-2.tif	1.74	9.36	5	97	4096	14.93	5	255
1	ISO-1.tif	3.145	11.547	5	101	4096	26.995	5	255
2	ISO-2.tif	4.997	11.392	5	101	4096	42.889	5	255
3	ISO-3.tif	3.254	12.555	5	101	4096	27.932	5	255
4	ISO-4.tif	3.806	11.828	5	101	4096	32.666	5	255
5	ISO-5.tif	2.765	10.09	5	101	4096	23.73	5	255
6	ISO-6.tif	2.639	13.391	5	101	4096	22.653	5	255
7	ISO-9.tif	2.114	9.882	5	59	4096	18.142	5	255
8	ISO-7.tif	2.456	9.532	5	101	4096	21.082	5	255
9	ISO-8.tif	2.883	13.907	5	101	4096	24.746	5	255
10	ISO-10.tif	2.405	10.052	5	101	4096	20.641	5	255
TDP-43#2
1	VEH-5.tif	1.891	8.723	5	75	4096	16.23	5	255
2	VEH-6.tif	2.764	10.54	5	101	4096	23.725	5	255
3	VEH-7.tif	3.394	9.992	5	89	4096	29.131	5	255
4	VEH-8.tif	1.683	8.707	5	91	4096	14.448	5	255
5	VEH-9.tif	1.935	14.187	5	101	4096	16.61	5	255
6	VEH-2.tif	3.278	12.239	5	101	4096	28.132	5	255
7	VEH-1.tif	2.443	10.216	5	101	4096	20.971	5	255
8	VEH-3.tif	3.225	13.16	5	101	4096	27.684	5	255
9	VEH-4.tif	1.734	10.847	5	101	4096	14.884	5	255
10	VEH-10.tif	2.818	12.911	5	101	4096	24.184	5	255
1	ISO-2.tif	5.358	14.148	5	101	4096	45.987	5	255
2	ISO-3.tif	4.15	10.986	5	101	4096	35.62	5	255
3	ISO-4.tif	4.299	12.38	5	101	4096	36.896	5	255
4	ISO-5.tif	4.143	13.014	5	101	4096	35.562	5	255
5	ISO-6.tif	5.868	11.613	5	101	4096	50.366	5	255
6	ISO-7.tif	3.531	10.049	5	96	4096	30.309	5	255
7	ISO-1.tif	4.786	14.276	5	101	4096	41.083	5	255
8	ISO-8.tif	3.691	10.742	5	101	4096	31.68	5	255
9	ISO-9.tif	3.686	9.965	5	85	4096	31.635	5	255
10	ISO-10.tif	3.218	12.585	5	101	4096	27.624	5	255
TDP-43#3
1	veh-1.tif	1.568	8.568	5	101	4096	13.455	5	255
2	veh-2.tif	1.487	8.647	5	72	4096	12.766	5	255
3	veh-3.tif	1.412	7.7	5	50	4096	12.118	5	255
4	veh-4.tif	1.741	12.01	5	101	4096	14.945	5	255
5	veh-5.tif	1.965	11.987	5	101	4096	16.869	5	255
6	veh-9.tif	0.629	10.021	5	77	4096	5.397	5	255
7	veh-10.tif	1.623	11.978	5	101	4096	13.934	5	255
8	veh-6.tif	1.88	9.715	5	78	4096	16.136	5	255
9	veh-8.tif	1.981	12.064	5	90	4096	17.005	5	255
10	veh-7.tif	1.366	10.995	5	101	4096	11.723	5	255
1	ISO-1.tif	3.755	11.978	5	101	4096	32.232	5	255
2	ISO-2.tif	3.537	13.957	5	101	4096	30.362	5	255
3	ISO-3.tif	3.592	12.891	5	101	4096	30.827	5	255
4	ISO-4.tif	2.223	11.364	5	101	4096	19.079	5	255
5	ISO-5.tif	2.198	10.702	5	80	4096	18.868	5	255
6	ISO-9.tif	2.991	13.751	5	101	4096	25.674	5	255
7	ISO-7.tif	3.306	15.155	5	101	4096	28.372	5	255
8	ISO-6.tif	3.945	14.074	5	101	4096	33.863	5	255
9	ISO-8.tif	2.809	14.506	5	101	4096	24.107	5	255
10	ISO-10.tif	2.021	12.361	5	101	4096	17.342	5	255
