# Supplementary material for: Isoginkgetin antagonizes ALS pathologies in its animal and patient iPSC models via PINK1-Parkin-dependent mitophagy
Source: EMBO Mol Med. 2025 Oct 15;17(11):3139–73. doi: 10.1038/s44321-025-00323-2 (PMC12603167; doi:10.1038/s44321-025-00323-2)
Supplement: Supplementary file 10 — Source data Fig. 6 [file 44321_2025_323_MOESM10_ESM.zip]

Archive with 79 entries (65 files):
- Figure 6/6A/
- Figure 6/6A/from wormbase WBGene00006762.jpg
- Figure 6/6A/UNC25 GFP.tif
- Figure 6/6B-C/
- Figure 6/6B-C/ISO+G93A/
- Figure 6/6B-C/ISO+G93A/ISO+G93A Merge.jpg
- Figure 6/6B-C/ISO+G93A/ISO+G93A-dct-1-BFP.tif
- Figure 6/6B-C/ISO+G93A/ISO+G93A-lgg-1-Dsred.jpg
- Figure 6/6B-C/LGG-1-DCT-1.pzfx
- Figure 6/6B-C/LGG-1-DCT-1.tif
- Figure 6/6B-C/LGG-1-DCT-1.xlsx
- Figure 6/6B-C/SOD1 G93A worm/
- Figure 6/6B-C/SOD1 G93A worm/G93A Merge.jpg
- Figure 6/6B-C/SOD1 G93A worm/G93A-dct-1-BFP.jpg
- Figure 6/6B-C/SOD1 G93A worm/G93A-lgg-1-Dsred.jpg
- Figure 6/6B-C/WT worm/
- Figure 6/6B-C/WT worm/WT Merge.jpg
- Figure 6/6B-C/WT worm/WT-dct-1-BFP.tif
- Figure 6/6B-C/WT worm/WT-lgg-1-Dsred.jpg
- Figure 6/6D/
- Figure 6/6D/iso swimming.pzfx
- Figure 6/6D/iso swimming.tif
- Figure 6/6D/swimming.xlsx
- Figure 6/6E/
- Figure 6/6E/paralyzed.pzfx
- Figure 6/6E/paralyzed.tif
- Figure 6/6E/paralyzed.xlsx
- Figure 6/6F/
- Figure 6/6F/ISO-SOD1 G93A-LEFT.tif
- Figure 6/6F/ISO-SOD1 G93A-Merge.tif
- Figure 6/6F/ISO-SOD1 G93A-RIGHT.tif
- Figure 6/6F/ISO-WT.jpg
- Figure 6/6F/Veh-SOD1 G93A.tif
- Figure 6/6F/Veh-WT.jpg
- Figure 6/6G/
- Figure 6/6G/MNs.pzfx
- Figure 6/6G/MNs.tif
- Figure 6/6G/Number of MNs.xlsx
- Figure 6/6H/
- Figure 6/6H/%MNs connection.xlsx
- Figure 6/6H/MN connection.pzfx
- Figure 6/6H/MN connection.tif
- Figure 6/6I/
- Figure 6/6I/life span.pzfx
- Figure 6/6I/life span.xlsx
- Figure 6/6I/life spanlife span.tif
- Figure 6/6J/
- Figure 6/6J/mtRosella-G93A-GFP.tif
- Figure 6/6J/mtRosella-G93A-ISO-GFP.tif
- Figure 6/6J/mtRosella-G93A-ISO-Merge.tif
- Figure 6/6J/mtRosella-G93A-ISO-RFP.tif
- Figure 6/6J/mtRosella-G93A-Merge.tif
- Figure 6/6J/mtRosella-G93A-PDR1-GFP.tif
- Figure 6/6J/mtRosella-G93A-PDR1-ISO-GFP.tif
- Figure 6/6J/mtRosella-G93A-PDR1-ISO-Merge.tif
- Figure 6/6J/mtRosella-G93A-PDR1-ISO-RFP.tif
- Figure 6/6J/mtRosella-G93A-PDR1-Merge.tif
- Figure 6/6J/mtRosella-G93A-PDR1-RFP.tif
- Figure 6/6J/mtRosella-G93A-PINK1-GFP.tif
- Figure 6/6J/mtRosella-G93A-PINK1-ISO-GFP.tif
- Figure 6/6J/mtRosella-G93A-PINK1-ISO-Merge.tif
- Figure 6/6J/mtRosella-G93A-PINK1-ISO-RFP.tif
- Figure 6/6J/mtRosella-G93A-PINK1-Merge.tif
- Figure 6/6J/mtRosella-G93A-PINK1-RFP.tif
- Figure 6/6J/mtRosella-G93A-RFP.tif
- Figure 6/6J/mtRosella-ISO-GFP.tif
- Figure 6/6J/mtRosella-ISO-Merge.tif
- Figure 6/6J/mtRosella-ISO-RFP.tif
- Figure 6/6J/mtRosella-VEH-GFP.tif
- Figure 6/6J/mtRosella-VEH-Merge.tif
- Figure 6/6J/mtRosella-VEH-RFP.tif
- Figure 6/6K/
- Figure 6/6K/mtRosella.pzfx
- Figure 6/6K/mtRosella.tif
- Figure 6/6K/mtRosella.xlsx
- Figure 6/6L/
- Figure 6/6L/RNAi swimming.pzfx
- Figure 6/6L/RNAi swimming.tif
- Figure 6/6L/RNAi SWIMMING.xlsx
