# Supplementary material for: Isoginkgetin antagonizes ALS pathologies in its animal and patient iPSC models via PINK1-Parkin-dependent mitophagy
Source: EMBO Mol Med. 2025 Oct 15;17(11):3139–73. doi: 10.1038/s44321-025-00323-2 (PMC12603167; doi:10.1038/s44321-025-00323-2)
Supplement: Supplementary file 10 — Source data Fig. 6 [file 44321_2025_323_MOESM10_ESM.zip › Figure 6/6B-C/LGG-1-DCT-1.xlsx]

## Sheet: DLP
WT	G93A	G93A+ISO
2	1	3
3	2	4
2	2	3
3	2	2
3	1	3
2	2	1
2	0	2
2	0	2
2	1	2
1	1	2
1	1	2
1	2	2
3	1	2
2	1	1
2	0	2
3	0	2
3	1	3
2	1	3
4	1	2
1	1	1
0	1	1
0	3	1
0	0	0
1	0	1
1	0	2
2	2	2
2	1	2
1	0	1
2	1	1
1	1	1
