# Supplementary material for: Isoginkgetin antagonizes ALS pathologies in its animal and patient iPSC models via PINK1-Parkin-dependent mitophagy
Source: EMBO Mol Med. 2025 Oct 15;17(11):3139–73. doi: 10.1038/s44321-025-00323-2 (PMC12603167; doi:10.1038/s44321-025-00323-2)
Supplement: Supplementary file 10 — Source data Fig. 6 [file 44321_2025_323_MOESM10_ESM.zip › Figure 6/6D/swimming.xlsx]

## Sheet: Sheet1
WT-VEH	WT-ISO	G93A-VEH	G93A-ISO
80	59	14	42
88	65	20	36
90	63	18	42
78	73	28	50
76	78	74	18
78	99	54	48
77	95	50	60
67	59	14	36
55	81	36	40
57	89	60	72
58	85	40	68
59	83	38	56
64	75	30	36
63	65	20	28
67	55	10	24
68	87	36	42
61	77	30	48
62	76	22	50
77	73	28	38
79	69	28	90
70	57	54	84
90	53	30	8
89	69	40	24
87	83	50	38
76	80	40	45
74	91	32	46
73	66	33	48
56	93	25	48
58	68	21	50
59	96	29	51
