# Supplementary material for: Isoginkgetin antagonizes ALS pathologies in its animal and patient iPSC models via PINK1-Parkin-dependent mitophagy
Source: EMBO Mol Med. 2025 Oct 15;17(11):3139–73. doi: 10.1038/s44321-025-00323-2 (PMC12603167; doi:10.1038/s44321-025-00323-2)
Supplement: Supplementary file 10 — Source data Fig. 6 [file 44321_2025_323_MOESM10_ESM.zip › Figure 6/6E/paralyzed.xlsx]

## Sheet: Sheet1
	UNC25	UNC25+ISO		UNC25	UNC25+ISO		UNC25	UNC25+ISO		DMSO	ISO15		DMSO	ISO15		DMSO	ISO15
DAY1	0	0		0	0		0	0		0	0		0	0		0	0
DAY2	0	0		0	0		0	0		0	0		0	0		0	0
DAY3	0	0		0	0		0	0		0	0		0	0		0	0
DAY4	0	0		0	0		0	0		0	0		0	0		0	0
DAY5	0	0		0	0		0	0		2	0		0	0		1	0
DAY6	0	0		0	0		0	1		1	1		1	0		2	1
DAY7	0	1		1	0		0	0		2	1		2	0		2	1
DAY8	1	1		2	1		1	1		3	2		5	4		1	2
DAY9	2	1		1	2		1	2		3	5		4	2		4	3
DAY10	1	1		1	1		2	1		5	4		5	5		6	3
DAY11	1	1		1	0		1	0		2	2		3	2		1	2
DAY12	2	0		1	1		3	1		2	1		2	3		4	3
total number	30	30		30	30		30	30		30	30		30	30		30	30
paralyzed total number
DAY1	0	0		0	0		0	0		0	0		0	0		0	0
DAY2	0	0		0	0		0	0		0	0		0	0		0	0
DAY3	0	0		0	0		0	0		0	0		0	0		0	0
DAY4	0	0		0	0		0	0		0	0		0	0		0	0
DAY5	0	0		0	0		0	0		2	0		0	0		1	0
DAY6	0	0		0	0		0	1		3	1		1	0		3	1
DAY7	0	1		1	0		0	1		5	2		3	0		5	2
DAY8	1	2		3	1		1	2		8	4		8	4		6	4
DAY9	3	3		4	3		2	4		11	9		12	6		10	7
DAY10	4	4		5	4		4	5		16	13		17	11		16	10
DAY11	5	5		6	4		5	5		18	15		20	13		17	12
DAY12	7	5		7	5		8	6		20	16		22	16		21	15
% paralyzed
DAY1	0	0		0	0		0	0		0	0		0	0		0	0
DAY2	0	0		0	0		0	0		0	0		0	0		0	0
DAY3	0	0		0	0		0	0		0	0		0	0		0	0
DAY4	0	0		0	0		0	0		0	0		0	0		0	0
DAY5	0	0		0	0		0	0		0.0666667	0		0	0		0.0333333	0
DAY6	0	0		0	0		0	0.0333333		0.1	0.0333333		0.0333333	0		0.1	0.0333333
DAY7	0	0.0333333		0.0333333	0		0	0.0333333		0.166667	0.0666667		0.1	0		0.166667	0.0666667
DAY8	0.0333333	0.0666667		0.1	0.0333333		0.0333333	0.0666667		0.266667	0.133333		0.266667	0.133333		0.2	0.133333
DAY9	0.1	0.1		0.133333	0.1		0.0666667	0.133333		0.366667	0.3		0.4	0.2		0.333333	0.233333
DAY10	0.133333	0.133333		0.166667	0.133333		0.133333	0.166667		0.533333	0.433333		0.566667	0.366667		0.533333	0.333333
DAY11	0.166667	0.166667		0.2	0.133333		0.166667	0.166667		0.6	0.5		0.666667	0.433333		0.566667	0.4
DAY12	0.233333	0.166667		0.233333	0.166667		0.266667	0.2		0.666667	0.533333		0.733333	0.533333		0.7	0.5
