# Supplementary material for: Isoginkgetin antagonizes ALS pathologies in its animal and patient iPSC models via PINK1-Parkin-dependent mitophagy
Source: EMBO Mol Med. 2025 Oct 15;17(11):3139–73. doi: 10.1038/s44321-025-00323-2 (PMC12603167; doi:10.1038/s44321-025-00323-2)
Supplement: Supplementary file 10 — Source data Fig. 6 [file 44321_2025_323_MOESM10_ESM.zip › Figure 6/6G/Number of MNs.xlsx]

## Sheet: Sheet1
DAY2				DAY4				DAY8
VEH-WT	VEH-ISO	VEH-G93A	ISO-G93A	VEH-WT	VEH-ISO	VEH-G93A	ISO-G93A	VEH-WT	VEH-ISO	VEH-G93A	ISO-G93A
19	19	18	18	19	18	17	19	19	18	15	16
19	19	18	19	19	19	16	18	19	19	14	18
19	19	18	19	19	19	19	18	19	19	16	17
19	19	18	18	19	18	17	18	19	18	14	18
19	19	16	19	19	18	17	17	19	18	14	17
19	19	17	19	19	19	18	19	19	19	17	18
19	19	18	19	19	19	18	17	19	19	17	16
19	19	18	19	19	18	18	18	19	18	15	15
18	18	18	19	18	18	18	17	18	18	15	17
18	18	19	19	18	19	18	16	18	19	14	17
19	19	19	19	18	18	17	18	18	18	14	15
19	19	19	19	19	19	17	17	19	19	11	15
18	18	19	19	18	19	14	19	18	19	16	16
19	19	19	19	19	18	16	17	19	18	16	15
19	19	19	18	19	18	16	17	19	18	12	11
19	18	18	18	18	19	13	19	18	19	12	12
19	18	18	19	18	19	15	18	19	19	14	15
19	19	17	19	19	18	14	15	19	18	14	13
19	19	17	18	19	18	17	17	18	18	13	15
19	18	19	18	18	19	16	18	18	19	16	16
19	18	19	19	18	18	15	13	19	18	14	16
19	19	19	19	18	19	13	17	19	19	10	15
18	19	19	17	19	19	18	17	18	19	14	16
18	18	18	17	18	18	17	19	18	18	15	14
19	18	18	18	18	18	19	18	19	18	16	14
19	19	18	19	19	19	16	17	19	19	15	16
18	19	16	19	19	19	19	18	19	19	13	15
19	18	16	19	18	18	17	19	19	18	15	16
19	18	19	18	18	18	18	16	18	18	13	15
19	19	18	19	19	19	16	17	19	19	13	16
