# Supplementary material for: Isoginkgetin antagonizes ALS pathologies in its animal and patient iPSC models via PINK1-Parkin-dependent mitophagy
Source: EMBO Mol Med. 2025 Oct 15;17(11):3139–73. doi: 10.1038/s44321-025-00323-2 (PMC12603167; doi:10.1038/s44321-025-00323-2)
Supplement: Supplementary file 10 — Source data Fig. 6 [file 44321_2025_323_MOESM10_ESM.zip › Figure 6/6H/%MNs connection.xlsx]

## Sheet: Sheet1
DAY2				DAY4				DAY8
VEH-WT	VEH-ISO	VEH-G93A	ISO-G93A	VEH-WT	VEH-ISO	VEH-G93A	ISO-G93A	VEH-WT	VEH-ISO	VEH-G93A	ISO-G93A
0.0333333	0.0333333	0.0333333	0.0333333	0.0333333	0.0333333	0.233333	0.166667	0.133333	0.133333	0.5	0.266667
0.0666667	0.0666667	0.0666667	0.0666667	0.0666667	0.0666667	0.333333	0.2	0.166667	0.0666667	0.466667	0.433333
0	0.0333333	0.0666667	0.0333333	0.1	0.0666667	0.233333	0.133333	0.0666667	0.166667	0.3	0.266667
0	0.0333333	0.0333333	0.0333333	0.1	0.1	0.266667	0.133333	0.1	0.0666667	0.333333	0.333333
0.0333333	0	0.0333333	0.0333333	0.0333333	0.0333333	0.233333	0.166667	0.133333	0.1	0.533333	0.366667
