# Supplementary material for: Isoginkgetin antagonizes ALS pathologies in its animal and patient iPSC models via PINK1-Parkin-dependent mitophagy
Source: EMBO Mol Med. 2025 Oct 15;17(11):3139–73. doi: 10.1038/s44321-025-00323-2 (PMC12603167; doi:10.1038/s44321-025-00323-2)
Supplement: Supplementary file 10 — Source data Fig. 6 [file 44321_2025_323_MOESM10_ESM.zip › Figure 6/6I/life span.xlsx]

## Sheet: Sheet1
	UNC25	UNC25+ISO		DMSO	ISO15
DAY1	0	0		0	0
DAY2	0	0		0	0
DAY3	0	0		0	0
DAY4	0	0		0	0
DAY5	0	0		0	0
DAY6	0	0		2	1
DAY7	0	0		3	1
DAY8	0	1		3	2
DAY9	1	1		3	3
DAY10	2	1		5	4
DAY11	1	1		2	2
DAY12	2	1		3	2
DAY13	2	1		4	2
DAY14	2	2		2	2
DAY15	2	2		3	2
DAY16	2	1		2	3
DAY17	3	2		3	2
DAY18	2	3		/	3
DAY19	3	2		/	2
DAY20	3	3		/	1
DAY21	3	2		/	/
DAY22	2	3		/	/
DAY23	/	2		/	/
DAY24	/	2		/	/
DAY25	/	/		/	/
