# Supplementary material for: Isoginkgetin antagonizes ALS pathologies in its animal and patient iPSC models via PINK1-Parkin-dependent mitophagy
Source: EMBO Mol Med. 2025 Oct 15;17(11):3139–73. doi: 10.1038/s44321-025-00323-2 (PMC12603167; doi:10.1038/s44321-025-00323-2)
Supplement: Supplementary file 10 — Source data Fig. 6 [file 44321_2025_323_MOESM10_ESM.zip › Figure 6/6K/mtRosella.xlsx]

## Sheet: Sheet1
mtRosella L4440					mtRosella L4440+ISO					mtRosella G93A L4440					mtRosella G93A L4440+ISO					mtRosella G93A PINK1					mtRosella G93A PDR1					mtRosella G93A PINK1+ISO					mtRosella G93A PDR1+ISO
	GFP	RFP	RFP/(GFP+RFP)			GFP	RFP	RFP/(GFP+RFP)			GFP	RFP	RFP/(GFP+RFP)			GFP	RFP	RFP/(GFP+RFP)			GFP	RFP	RFP/(GFP+RFP)			GFP	RFP	RFP/(GFP+RFP)			GFP	RFP	RFP/(GFP+RFP)			GFP	RFP	RFP/(GFP+RFP)
1	9.474	5.775	0.378713		1	11.603	7.25	0.384554		1	5.459	2.171	0.284535		1	4.835	3.44	0.41571		1	6.211	3.529	0.36232		1	4.307	1.766	0.290795		1	2.855	1.831	0.390738		1	5.602	1.958	0.258995
2	7.86	3.442	0.304548		2	3.536	1.916	0.351431		2	5.438	2.271	0.294591		2	5.92	3.868	0.395178		2	6.615	3.867	0.368918		2	6.044	3.608	0.373809		2	3.449	1.947	0.360823		2	7.57	3.788	0.333509
3	12.658	8.035	0.388296		3	8.043	4.129	0.339221		3	4.536	2.099	0.316353		3	6.331	2.82	0.308163		3	5.103	2.606	0.338046		3	6.659	3.521	0.345874		3	5.414	3.008	0.35716		3	5.184	2.348	0.311737
4	8.386	3.534	0.296477		4	9.12	5.059	0.356795		4	6.156	2.541	0.29217		4	4.188	2.984	0.416062		4	7.205	3.711	0.33996		4	6.17	4.093	0.398811		4	5.558	2.937	0.345733		4	4.396	2.68	0.378745
5	8.066	3.301	0.290402		5	7.019	4.987	0.415376		5	5.655	0.871	0.133466		5	5.423	2.669	0.329832		5	3.112	2.852	0.478203		5	4.161	2.888	0.409704		5	5.317	2.784	0.343661		5	4.897	2.544	0.34189
6	6.681	3.01	0.310597		6	6.792	4.593	0.403426		6	4.741	1.879	0.283837		6	6.261	2.863	0.313788		6	3.25	3.739	0.534984		6	2.79	1.522	0.352968		6	5.068	1.68	0.248963		6	5.641	2.447	0.302547
7	8.331	4.084	0.328957		7	5.538	3.603	0.394158		7	4.309	0.862	0.166699		7	5.915	2.469	0.29449		7	8.012	4.915	0.380212		7	4.183	1.089	0.206563		7	5.704	2.311	0.288334		7	3.893	1.848	0.321895
8	7.183	3.36	0.318695		8	6.539	4.34	0.398934		8	4.073	0.9	0.180977		8	7.723	3.597	0.317756		8	10.31	8.026	0.437718		8	5.897	1.707	0.224487		8	5.864	3.388	0.366191		8	3.866	1.525	0.282879
9	7.262	2.688	0.270151		9	6.715	3.161	0.320069		9	5.414	2.208	0.289688		9	6.434	4.098	0.3891		9	4.481	2.471	0.355437		9	5.216	2.09	0.286066		9	4.616	1.32	0.222372		9	5.596	2.8	0.333492
10	10.648	4.342	0.28966		10	5.507	2.905	0.34534		10	4.098	1.635	0.285191		10	6.908	2.908	0.296251		10	4.881	3.46	0.414818		10	5.893	1.987	0.252157		10	4.88	1.638	0.251304		10	3.031	1.209	0.285142
11	8.598	3.836	0.308509		11	5.609	3.411	0.37816		11	5.172	1.32	0.203327		11	5.629	3.731	0.398611		11	4.703	3.202	0.40506		11	4.501	1.868	0.293296		11	5.512	3.323	0.376118		11	5.547	2.965	0.348332
12	9.013	5.587	0.382671		12	9.715	9.342	0.490214		12	6.704	1.915	0.222184		12	7.198	3.565	0.331227		12	4.298	3.375	0.439854		12	6.061	3.771	0.383544		12	6.683	3.695	0.356042		12	4.148	1.782	0.300506
13	3.862	1.696	0.305146		13	7.638	4.766	0.384231		13	8.05	2.65	0.247664		13	6.781	3.973	0.369444		13	4.407	2.856	0.393226		13	3.643	2.32	0.389066		13	5.051	1.949	0.278429		13	3.919	1.794	0.314021
14	5.165	3.059	0.37196		14	6.162	3.985	0.392727		14	7.651	1.794	0.189942		14	6.172	3.004	0.327376		14	6.116	2.582	0.29685		14	3.066	1.34	0.304131		14	6.111	2.804	0.314526		14	5.998	2.531	0.296752
15	4.845	3.993	0.451799		15	4.931	3.095	0.385622		15	9.156	2.963	0.244492		15	4.478	2.715	0.37745		15	5.342	1.859	0.258159		15	4.159	1.676	0.287232		15	7.358	3.411	0.316743		15	6.082	1.925	0.240415
16	3.604	1.976	0.354122		16	4.461	2.923	0.395856		16	3.974	2.368	0.373384		16	5.938	3.852	0.393463		16	3.59	3.878	0.519282		16	6.185	4.12	0.399806		16	6.286	3.35	0.347655		16	3.054	1.814	0.372638
17	4.339	3.255	0.428628		17	5.487	2.749	0.333779		17	5.073	3.616	0.416158		17	5.272	4.752	0.474062		17	5.537	2.434	0.305357		17	5.894	4.641	0.440532		17	3.791	1.297	0.254914		17	5.998	3.138	0.343476
18	5.809	3.883	0.40064		18	4.149	2.669	0.391464		18	2.984	1.538	0.340115		18	6.298	4.078	0.393022		18	6.782	3.611	0.347445		18	5.6	2.686	0.324161		18	4.374	3.921	0.472694		18	3.694	1.778	0.324927
19	7.599	4.474	0.370579		19	5.203	3.13	0.375615		19	5.927	0.808	0.11997		19	5.458	5.005	0.478352		19	4.582	2.125	0.316833		19	4.567	1.615	0.261242		19	3.529	1.439	0.289654		19	5.019	2.373	0.321023
20	4.724	2.277	0.325239		20	5.634	3.113	0.355893		20	4.377	2.671	0.378973		20	4.51	5.259	0.538336		20	8.357	4.803	0.36497		20	6.096	3.059	0.334134		20	6.977	3.444	0.330487		20	4.535	2.126	0.319171
21	5.725	4.099	0.417243		21	5.81	3.048	0.344096		21	4.004	2.297	0.364545		21	3.28	3.25	0.497703		21	4.921	2.651	0.350106		21	5.512	3.235	0.369841		21	4.712	2.128	0.311111		21	5.457	2.829	0.341419
22	7.746	3.375	0.30348		22	6.523	4.603	0.413716		22	5.326	3.519	0.397852		22	5.345	3.779	0.414182		22	4.546	2.256	0.331667		22	5.585	2.978	0.347775		22	7.018	2.352	0.251014		22	7.622	4.656	0.379215
23	7.484	3.858	0.340152		23	6.538	3.371	0.340196		23	3.379	1.587	0.319573		23	4.504	3.257	0.419662		23	4.678	1.29	0.216153		23	3.852	0.253	0.0616322		23	5.886	3.662	0.383536		23	5.444	2.916	0.348804
24	6.997	4.158	0.372748		24	6.895	3.977	0.365802		24	3.925	2.888	0.423895		24	3.738	2.181	0.368474		24	5.749	3.855	0.401395		24	6.985	3.492	0.333302		24	6.545	2.762	0.296766		24	5.006	3.411	0.405251
25	8.359	5.024	0.375402		25	4.501	4.529	0.50155		25	6.575	2.141	0.24564		25	6.504	7.364	0.531007		25	5.819	4.669	0.445175		25	6.457	3.039	0.320029		25	4.661	1.299	0.217953		25	5.141	4.045	0.440344
26	3.84	1.629	0.297861		26	3.844	2.959	0.434955		26	4.603	1.966	0.299285		26	6.122	10.666	0.635335		26	5.322	5.486	0.507587		26	5.327	3.244	0.378486		26	5.512	3.323	0.376118		26	5.082	4.327	0.459879
27	4.741	1.879	0.283837		27	5.759	3.428	0.373136		27	4.292	2.337	0.352542		27	7.03	5.638	0.445058		27	4.426	3.209	0.420301		27	3.848	1.749	0.312489		27	6.683	3.695	0.356042		27	3.56	3.509	0.496393
28	6.309	2.663	0.296812		28	3.767	3.519	0.482981		28	4.264	3.267	0.433807		28	4.753	1.747	0.268769		28	4.096	2.718	0.398885		28	5.856	4.878	0.454444		28	5.051	1.949	0.278429		28	5.301	2.849	0.349571
29	5.449	2.662	0.328196		29	5.388	4.346	0.446476		29	6.786	3.509	0.340845		29	4.85	2.267	0.318533		29	3.575	3.493	0.494199		29	6.243	2.784	0.308408		29	6.111	2.804	0.314526		29	5.946	2.725	0.314266
30	5.369	2.763	0.339769		30	6.719	5.273	0.43971		30	4.115	2.22	0.350434		30	8.467	4.931	0.36804		30	5.699	3.333	0.369021		30	4.572	2.481	0.351765		30	7.358	3.411	0.316743		30	4.284	1.654	0.278545
