# Supplementary material for: Isoginkgetin antagonizes ALS pathologies in its animal and patient iPSC models via PINK1-Parkin-dependent mitophagy
Source: EMBO Mol Med. 2025 Oct 15;17(11):3139–73. doi: 10.1038/s44321-025-00323-2 (PMC12603167; doi:10.1038/s44321-025-00323-2)
Supplement: Supplementary file 10 — Source data Fig. 6 [file 44321_2025_323_MOESM10_ESM.zip › Figure 6/6L/RNAi SWIMMING.xlsx]

## Sheet: Sheet1
WT		G93A
VEH	ISO	VEH	ISO	VEH+PINK1	VEH+PDR1	ISO+PINK1	ISO+PDR1
90	80	34	56	29	19	39	32
88	76	35	50	34	37	33	51
88	58	37	48	36	30	44	28
87	77	53	27	40	32	52	50
89	77	50	54	35	14	41	56
80	86	27	23	33	18	52	24
87	79	45	40	34	20	50	28
79	77	29	29	38	43	25	34
67	70	33	46	27	26	51	26
60	63	46	48	16	19	36	36
88	61	55	46	39	36	32	42
86	56	49	52	42	40	24	32
75	65	43	25	40	39	25	34
55	67	31	34	25	44	45	40
53	77	30	64	25	48	31	26
55	87	31	48	29	43	19	53
87	97	33	65	36	45	37	30
72	88	29	54	28	36	31	36
88	88	45	50	47	24	39	38
80	86	39	56	47	30	28	24
81	76	23	40	34	34	49	26
89	96	29	50	20	45	34	46
81	95	35	46	18	40	29	29
77	87	24	34	32	28	29	27
88	89	33	40	34	45	29	27
77	79	30	43	24	31	39	44
85	93	31	49	36	31	35	34
81	90	30	52	38	23	33	33
61	77	28	54	15	25	31	29
66	75	33	43	32	20	29	22

## Sheet: Sheet2
VEH-WT	ISO-WT	VEH-G93A	ISO-G93A	VEH-PINK1-G93A	VEH-PDR1-G93A	ISO-PINK1-G93A	ISO-PDR1-G93A
90	80	34	56	29	19	39	32
88	76	35	50	34	37	33	51
88	58	37	48	36	30	44	28
87	77	53	27	40	32	52	50
89	77	50	54	35	14	41	56
80	86	27	23	33	18	52	24
87	79	45	40	34	20	50	28
79	77	29	29	38	43	25	34
67	70	33	46	27	26	51	26
60	63	46	48	16	19	36	36
88	61	55	46	39	36	32	42
86	56	49	52	42	40	24	32
75	65	43	25	40	39	25	34
55	67	31	34	25	44	45	40
53	77	30	64	25	48	31	26
55	87	31	48	29	43	19	53
87	97	33	65	36	45	37	30
72	88	29	54	28	36	31	36
88	88	45	50	47	24	39	38
80	86	39	56	47	30	28	24
81	76	23	40	34	34	49	26
89	96	29	50	20	45	34	46
81	95	35	46	18	40	29	29
77	87	24	34	32	28	29	27
88	89	33	40	34	45	29	27
77	79	30	43	24	31	39	44
85	93	31	49	36	31	35	34
81	90	30	52	38	23	33	33
61	77	28	54	15	25	31	29
66	75	33	43	32	20	29	22
