# Supplementary material for: Isoginkgetin antagonizes ALS pathologies in its animal and patient iPSC models via PINK1-Parkin-dependent mitophagy
Source: EMBO Mol Med. 2025 Oct 15;17(11):3139–73. doi: 10.1038/s44321-025-00323-2 (PMC12603167; doi:10.1038/s44321-025-00323-2)
Supplement: Supplementary file 11 — Source data Fig. 7 [file 44321_2025_323_MOESM11_ESM.zip]

Archive with 79 entries (65 files):
- Figure 7/7A/
- Figure 7/7A/6A.png
- Figure 7/7A/Publication License May-28-2025.pdf
- Figure 7/7B/
- Figure 7/7B/brain iso igc.tif
- Figure 7/7B/Selected show.jpg
- Figure 7/7C/
- Figure 7/7C/ISO BBB NANO.pzfx
- Figure 7/7C/LC-MS-MS ISO BBB.docx
- Figure 7/7D-F/
- Figure 7/7D-F/double-blind experiment-Nano-ISO+Riluzole.xlsx
- Figure 7/7D-F/hanging.tif
- Figure 7/7D-F/onset.tif
- Figure 7/7D-F/sod1 nano-iso.pzfx
- Figure 7/7D-F/survival.tif
- Figure 7/7G/
- Figure 7/7G/ISO CHAT 20X.tif
- Figure 7/7G/VEH CHAT 20X.tif
- Figure 7/7G/WT CHAT 20X.tif
- Figure 7/7H/
- Figure 7/7H/chat MN number.xlsx
- Figure 7/7H/MN number.pzfx
- Figure 7/7H/MN Number.tif
- Figure 7/7I/
- Figure 7/7I/ISO IBA1488-GFAP555 40X 2_RGB.tif
- Figure 7/7I/ISO IBA1488-GFAP555 40X 2_RGB_405.tif
- Figure 7/7I/ISO IBA1488-GFAP555 40X 2_RGB_488.tif
- Figure 7/7I/ISO IBA1488-GFAP555 40X 2_RGB_555.tif
- Figure 7/7I/VEH IBA1488-GFAP1555 40X 4_RGB.tif
- Figure 7/7I/VEH IBA1488-GFAP1555 40X 4_RGB_405.tif
- Figure 7/7I/VEH IBA1488-GFAP1555 40X 4_RGB_488.tif
- Figure 7/7I/VEH IBA1488-GFAP1555 40X 4_RGB_555.tif
- Figure 7/7I/WT GFAP-IBA 40X 1_RGB.tif
- Figure 7/7I/WT GFAP-IBA 40X 1_RGB_405.tif
- Figure 7/7I/WT GFAP-IBA 40X 1_RGB_488.tif
- Figure 7/7I/WT GFAP-IBA 40X 1_RGB_594.tif
- Figure 7/7J/
- Figure 7/7J/IBA1 area.xlsx
- Figure 7/7J/IBA1.pzfx
- Figure 7/7J/IBA1.tif
- Figure 7/7K/
- Figure 7/7K/GFAP area.xlsx
- Figure 7/7K/GFAP.pzfx
- Figure 7/7K/GFAP.tif
- Figure 7/7L/
- Figure 7/7L/ISO LAMP1-MITO-CHAT 40X chat.tif
- Figure 7/7L/ISO LAMP1-MITO-CHAT 40X Merge.tif
- Figure 7/7L/ISO LAMP1-MITO-CHAT.tif
- Figure 7/7L/VEH LAMP1-MITO-CHAT 40X chat.tif
- Figure 7/7L/VEH LAMP1-MITO-CHAT 40X Merge.tif
- Figure 7/7L/VEH LAMP1-MITO-CHAT.tif
- Figure 7/7L/WT LAMP1-MITO-CHAT 40X chat.tif
- Figure 7/7L/WT LAMP1-MITO-CHAT 40X Merge.tif
- Figure 7/7L/WT LAMP1-MITO-CHAT.tif
- Figure 7/7M/
- Figure 7/7M/MTCO2-LAMP2.pzfx
- Figure 7/7M/MTCO2-LAMP2.tif
- Figure 7/7M/MTCO2-LAMP2-CHAT.xlsx
- Figure 7/7N/
- Figure 7/7N/ISO PUB 40X 2-Image Export-34_c3 (1).tif
- Figure 7/7N/ISO PUB 40X 2-Image Export-34_c3 (2).tif
- Figure 7/7N/ISO PUB 40X 2-Image Export-34_c3 (3).tif
- Figure 7/7N/ISO PUB 40X 2-Image Export-34_c3 (4).tif
- Figure 7/7N/VEH PUB 40X 1-Image Export-13_c3 (1).tif
- Figure 7/7N/VEH PUB 40X 1-Image Export-13_c3 (2).tif
- Figure 7/7N/VEH PUB 40X 1-Image Export-13_c3 (3).tif
- Figure 7/7N/VEH PUB 40X 1-Image Export-13_c3 (4).tif
- Figure 7/7N/WT PUB 40X 1-Image Export-37_c1 (1).tif
- Figure 7/7N/WT PUB 40X 1-Image Export-37_c1 (2).tif
- Figure 7/7N/WT PUB 40X 1-Image Export-37_c1 (3).tif
- Figure 7/7N/WT PUB 40X 1-Image Export-37_c1 (4).tif
- Figure 7/7O/
- Figure 7/7O/PUB CHAT.xlsx
- Figure 7/7O/PUB.pzfx
- Figure 7/7O/PUB.tif
- Figure 7/7P/
- Figure 7/7P/Nano-ISO.tif
- Figure 7/7P/Veh.tif
- Figure 7/7P/Wild Type.tif
