# Supplementary material for: Isoginkgetin antagonizes ALS pathologies in its animal and patient iPSC models via PINK1-Parkin-dependent mitophagy
Source: EMBO Mol Med. 2025 Oct 15;17(11):3139–73. doi: 10.1038/s44321-025-00323-2 (PMC12603167; doi:10.1038/s44321-025-00323-2)
Supplement: Supplementary file 11 — Source data Fig. 7 [file 44321_2025_323_MOESM11_ESM.zip › Figure 7/7D-F/double-blind experiment-Nano-ISO+Riluzole.xlsx]

## Sheet: onset and life span
		Birth	Drug	Tremor	Death		Onset	Survival
A-ISO	A-1	2022-10-30	2022-12-29	2023-02-11	2023-03-16		104	137
	A-2	2022-10-30	2022-12-29	2023-02-16	2023-04-07		109	159
	A-3	2022-10-30	2022-12-29	2023-02-21	2023-03-09		114	130
	A-4	2022-10-30	2022-12-29	2023-02-12	2023-04-05		105	157
	A-5	2022-10-30	2022-12-29	2023-02-14	2023-04-10		107	162
	A-6	2022-11-02	2023-01-01	2023-02-19	2023-04-26		109	175
	A-7	2022-11-10	2023-01-09	2023-02-13	2023-04-25		95	166
	A-8	2022-11-10	2023-01-09	2023-02-14	2023-03-31		96	141
	A-9	2022-11-17	2023-01-16	2023-02-21	2023-04-02		96	136
	A-10	2022-11-17	2023-01-16	2023-02-27	2023-03-22		102	125
	A-11	2022-11-17	2023-01-16	2023-02-18	2023-04-22		93	156
	A-12	2022-11-17	2023-01-16	2023-02-26	2023-04-12		101	146
B-Ctrl	B-1	2022-10-30	2022-12-29	2023-02-02	2023-03-31		95	152
	B-2	2022-10-30	2022-12-29	2023-02-01	2023-03-12		94	133
	B-3	2022-10-30	2022-12-29	2023-02-04	2023-03-12		97	133
	B-4	2022-10-30	2022-12-29	2023-02-12	2023-03-27		105	148
	B-5	2022-10-30	2022-12-29	2023-02-02	2023-03-16		95	137
	B-6	2022-11-02	2023-01-01	2023-02-11	2023-03-29		101	147
	B-7	2022-11-04	2023-01-03	2023-02-07	2023-04-01		95	148
	B-8	2022-11-10	2023-01-09	2023-02-17	2023-04-03		99	144
	B-9	2022-11-17	2023-01-16	2023-02-19	2023-03-19		94	122
	B-10	2022-11-17	2023-01-16	2023-03-02	2023-04-03		105	137
	B-11	2022-11-17	2023-01-16	2023-02-24	2023-04-21		99	155
	B-12	2022-11-17	2023-01-16	2023-02-23	2023-03-21		98	124
Riluzole	R-1	2022-12-27	2023-02-25	2023-03-30	2023-04-29		93	123
	R-2	2022-12-27	2023-02-25	2023-03-29	2023-05-03		92	127
	R-3	2022-12-27	2023-02-25	2023-04-01	2023-05-06		95	130
	R-4	2022-12-28	2023-02-26	2023-03-30	2023-06-01		92	155
	R-5	2022-12-28	2023-02-26	2023-04-11	2023-05-27		104	150
	R-6	2022-12-28	2023-02-26	2023-04-09	2023-05-20		102	143
	R-7	2023-01-03	2023-03-04	2023-04-15	2023-06-12		102	160
	R-8	2023-01-03	2023-03-04	2023-04-07	2023-05-14		94	131
	R-9	2023-01-03	2023-03-04	2023-04-13	2023-05-14		100	131
The double-blind experiment revealed that Group A was the nano-ISO group and Group B was the control group after the unblinding process.

## Sheet: hanging time
	8	9	10	11	12	13	14
A-ISO	180	180	180	172	174	131	66
	180	180	180	180	180	180	180
	180	180	180	180	180	180	114
	180	180	180	180	180	177	139
	180	180	180	180	180	180	180
	180	180	180	180	180	180	180
	180	180	180	180	180	163	131
	180	180	180	147	110	77	25
	180	180	178	170	159	112	56
	180	180	180	180	180	180	176
	180	180	180	161	142	110	30
	180	180	180	172	168	120	61
B-Ctrl	180	180	180	144	79	33	11
	180	180	180	180	131	139	114
	180	180	171	162	90	22	5
	180	180	180	180	180	180	172
	180	180	180	180	180	145	100
	180	180	180	117	69	30	14
	180	180	180	177	161	128	90
	180	180	180	170	161	77	20
	180	180	180	160	134	55	10
	180	180	180	113	79	41	42
	180	180	180	144	107	81	44
	180	180	180	168	180	174	180
Riluzole	180	180	180	80	79	10	12
	180	180	160	144	120	101	34
	180	180	180	179	180	151	56
	180	180	180	180	171	171	140
	180	180	170	180	180	94	40
	180	175	180	180	170	160	66
	180	180	180	180	180	72	44
	180	180	180	180	171	99	45
	180	166	164	150	144	137	121
