# Supplementary material for: Isoginkgetin antagonizes ALS pathologies in its animal and patient iPSC models via PINK1-Parkin-dependent mitophagy
Source: EMBO Mol Med. 2025 Oct 15;17(11):3139–73. doi: 10.1038/s44321-025-00323-2 (PMC12603167; doi:10.1038/s44321-025-00323-2)
Supplement: Supplementary file 11 — Source data Fig. 7 [file 44321_2025_323_MOESM11_ESM.zip › Figure 7/7H/chat MN number.xlsx]

## Sheet: Sheet1
WT-A	16	15	21	16	17	16	14	18	14	14	16.1
WT-B	17	16	22	18	11	15	16	14	10	20	15.9
WT-C	17	10	18	10	20	19	10	14	24	18	16
WT-D	13	10	16	20	16	12	16	15	12	17	14.7
WT-E	12	13	11	13	10	12	8	8	12	12	11.1
VEH-A	14	10	14	14	11	10	6	12	10	10	11.1
VEH-B	10	9	10	10	11	7	6	9	5	8	8.5
VEH-C	7	6	6	8	7	6	9	9	7	10	7.5
VEH-D	11	10	12	8	9	8	11	9	10	12	10
VEH-E	11	8	12	7	7	8	7	9	6	8	8.3
ISO-A	13	14	9	13	12	12	14	9	10	14	12
ISO-B	16	11	12	12	15	14	13	12	13	12	13
ISO-C	11	12	10	10	11	13	14	13	8	9	11.1
ISO-D	12	13	10	13	9	14	13	11	8	12	11.5
ISO-E	12	10	15	11	16	8	12	10	11	10	11.5
