# Supplementary material for: Isoginkgetin antagonizes ALS pathologies in its animal and patient iPSC models via PINK1-Parkin-dependent mitophagy
Source: EMBO Mol Med. 2025 Oct 15;17(11):3139–73. doi: 10.1038/s44321-025-00323-2 (PMC12603167; doi:10.1038/s44321-025-00323-2)
Supplement: Supplementary file 11 — Source data Fig. 7 [file 44321_2025_323_MOESM11_ESM.zip › Figure 7/7J/IBA1 area.xlsx]

## Sheet: Sheet1
WT-A	Area	Mean	%Area			ISO-A	Area	Mean	%Area			VEH-A	Area	Mean	%Area
1	113.778	7.228	17.948				2585664	7.328	12.865			1	113.778	11.039	33.758
2	113.778	3.933	4.441				2585664	17.625	30.7			2	113.778	9.835	28.137
3	113.778	6.449	12.929				2585664	13.934	17.151			3	113.778	8.057	24.602
4	113.778	5.558	7.565				2585664	14.519	21.033			4	113.778	10.968	36.944
5	113.778	1.8	0.127				2585664	16.91	33.52			5	113.778	13.162	44.933
6	113.778	8.329	26.508				2585664	9.484	17.15			6	113.778	13.514	42.737
7	113.778	5.228	9.348				2585664	19.286	39.974			7	113.778	12.282	38.148
8	113.778	5.853	10.589				2585664	14.672	26.698			8	113.778	9.312	27.684
9	113.778	6.191	15.061				2585664	19.443	39.518			9	113.778	9.366	27.854
10	113.778	6.571	17.69				2585664	11.895	23.58			10	113.778	9.008	27.21
WT-B			12.2206			ISO-B			26.2189			VEH-B			33.2007
1	2585664	3.55	11.301			1	2585664	12.557	18.474			1	113.778	7.266	20.888
2	2585664	2.458	7.378			2	2585664	14.824	25.268			2	113.778	11.895	42.612
3	2585664	3.692	11.537			3	2585664	8.466	8.864			3	113.778	8.542	25.906
4	2585664	1.35	3.952			4	2585664	10.501	13.362			4	113.778	9.309	29.988
5	2585664	5.38	18.256			5	2585664	11.351	14.479			5	113.778	11.217	35.387
6	2585664	4.006	12.953			6	2585664	14.901	21.449			6	113.778	9.86	29.852
7	2585664	4.029	14.384			7	2585664	11.892	15.674			7	113.778	9.505	28.858
8	2585664	5.692	18.591			8	2585664	10.771	11.947			8	113.778	9.77	31.11
9	2585664	4.705	13.847			9	2585664	15.006	22.297			9	113.778	9.712	30.644
10	2585664	2.229	5.706			10	2585664	14.717	23.147			10	113.778	9.893	30.356
WT-C			11.7905			ISO-C			17.4961			VEH-C			30.5601
1	113.778	5.02	8.687			1	113.778	8.107	23.492			1	113.778	11.119	35.281
2	113.778	5.551	10.881			2	113.778	7.048	18.276			2	113.778	9.4	28.201
3	113.778	4.72	7.893			3	113.778	7.254	21.439			3	113.778	9.872	31.162
4	113.778	5.958	14.119			4	113.778	8.865	26.712			4	113.778	11.422	39.42
5	113.778	4.298	7.678			5	113.778	8.939	26.409			5	113.778	12.048	39.587
6	113.778	3.566	3.336			6	113.778	6.505	15.597			6	113.778	11.909	41.061
7	113.778	3.635	2.298			7	113.778	6.775	17.983			7	113.778	13.437	40.032
8	113.778	4.007	5.228			8	113.778	8.093	21.741			8	113.778	10.31	32.219
9	113.778	6.563	16.901			9	113.778	5.574	13.384			9	113.778	11.328	35.656
10	113.778	7.364	20.9			10	113.778	6.641	18.294			10	113.778	11.904	39.63
WT-D			9.7921			ISO-D			20.3327			VEH-D			36.2249
1	113.778	6.614	17.651			1	113.778	6.868	29.826			1	113.778	11.119	35.281
2	113.778	7.94	23.885			2	113.778	6.617	29.198			2	113.778	9.4	28.201
3	113.778	5.336	13.617			3	113.778	8.056	24.619			3	113.778	9.872	31.162
4	113.778	6.177	15.773			4	113.778	8.023	24.534			4	113.778	11.422	39.42
5	113.778	7.648	22.317			5	113.778	9.897	29.976			5	113.778	12.048	39.587
6	113.778	7.532	22.235			6	113.778	7.511	21.88			6	113.778	11.909	41.061
7	113.778	7.212	21.811			7	113.778	6.377	27.863			7	113.778	13.437	40.032
8	113.778	5.642	13.79			8	113.778	5.77	25.822			8	113.778	10.31	32.219
9	113.778	5.767	14.6			9	113.778	5.59	15.536			9	113.778	11.328	35.656
10	113.778	7.087	20.67			10	113.778	5.32	24.01			10	113.778	11.904	39.63
WT-E			18.6349			ISO-E			25.3264			VEH-E			36.2249
1	113.778	4.427	7.462			1	113.778	9.374	29.875			1	113.778	10.431	33.898
2	113.778	6.797	18.499			2	113.778	9.415	29.528			2	113.778	12.9	52.027
3	113.778	5.32	10.149			3	113.778	9.872	31.255			3	113.778	10.829	36.944
4	113.778	7.489	21.38			4	113.778	9.838	29.925			4	113.778	11.981	40.19
5	113.778	5.416	9.094			5	113.778	8.695	28.349			5	113.778	11.909	44.193
6	113.778	5.019	10.275			6	113.778	8.456	25.728			6	113.778	12.53	39.73
7	113.778	4.558	8.547			7	113.778	8.963	28.296			7	113.778	10.195	35.511
8	113.778	5.674	12.113			8	113.778	9.638	30.566			8	113.778	9.505	29.436
9	113.778	5.939	14.882			9	113.778	7.391	22.438			9	113.778	9.718	29.558
10	113.778	6.872	19.147			10	113.778	9.994	31.882			10	113.778	14.172	58.68
			13.1548						28.7842						40.0167
WT-A	12.2206	VEH-A	33.2007	ISO-A	26.2189
WT-B	11.7905	VEH-B	30.5601	ISO-B	17.4961
WT-C	9.7921	VEH-C	36.2249	ISO-C	20.3327
WT-D	18.6349	VEH-D	36.2249	ISO-D	25.3264
WT-E	13.1548	VEH-E	40.0167	ISO-E	28.7842
