# Supplementary material for: Isoginkgetin antagonizes ALS pathologies in its animal and patient iPSC models via PINK1-Parkin-dependent mitophagy
Source: EMBO Mol Med. 2025 Oct 15;17(11):3139–73. doi: 10.1038/s44321-025-00323-2 (PMC12603167; doi:10.1038/s44321-025-00323-2)
Supplement: Supplementary file 11 — Source data Fig. 7 [file 44321_2025_323_MOESM11_ESM.zip › Figure 7/7K/GFAP area.xlsx]

## Sheet: Sheet1
WT-A	Area	Mean	%Area			ISO-A	Area	Mean	%Area			VEH-A	Area	Mean	%Area
1	113.778	1.689	2.487			1	113.778	1.869	5.468			1	113.778	3.237	15.106
2	113.778	1.607	2.42			2	113.778	1.759	5.006			2	113.778	4.883	24.614
3	113.778	1.809	2.865			3	113.778	2.663	9.728			3	113.778	4.826	24.36
4	113.778	2.539	4.959			4	113.778	2.298	7.495			4	113.778	3.905	19.413
5	113.778	2.263	3.793			5	113.778	2.117	6.949			5	113.778	3.784	18.253
6	113.778	1.539	2.318			6	113.778	2.279	7.523			6	113.778	3.64	16.769
7	113.778	1.367	1.842			7	113.778	1.993	5.867			7	113.778	3.928	18.918
8	113.778	1.635	2.49			8	113.778	2.017	6.448			8	113.778	3.275	14.375
9	113.778	1.564	2.566			9	113.778	2.089	6.623			9	113.778	3.729	16.14
10	113.778	1.872	3.023			10	113.778	1.821	5.232			10	113.778	4.073	19.876
WT-B			2.8763			ISO-B			6.6339			VEH-B			18.7824
1	113.778	1.292	2.016			1	113.778	3.266	14.588			1	2585664	9.668	34.723
2	113.778	1.388	1.983			2	113.778	2.156	8.762			2	2585664	7.036	21.485
3	113.778	1.207	2.095			3	113.778	3.316	15.024			3	2585664	8.962	32.13
4	113.778	1.33	2.082			4	113.778	3.738	18.185			4	2585664	6.108	20.689
5	113.778	1.555	2.705			5	113.778	3.635	16.089			5	2585664	5.927	19.145
6	113.778	1.599	2.613			6	113.778	3.662	17.653			6	2585664	7.593	25.806
7	113.778	1.517	2.76			7	113.778	2.515	10.933			7	2585664	7.769	24.747
8	113.778	1.443	2.424			8	113.778	2.485	10.555			8	2585664	7.024	21.011
9	113.778	1.176	1.811			9	113.778	2.95	13.049			9	2585664	7.562	23.368
10	113.778	1.579	2.652			10	113.778	2.236	9.055			10	2585664	9.423	34.051
WT-C			2.3141			ISO-C			13.3893			VEH-C			25.7155
1	113.778	1.643	2.506			1	113.778	3.106	15.197			1	113.778	2.554	15.824
2	113.778	1.984	3.147			2	113.778	5.177	30.306			2	113.778	2.876	19.134
3	113.778	1.755	3.045			3	113.778	1.676	4.533			3	113.778	2.63	18.314
4	113.778	1.958	3.49			4	113.778	3.242	16.309			4	113.778	4.019	24.761
5	113.778	1.445	2.368			5	113.778	3.776	19.266			5	113.778	1.919	10.607
6	113.778	1.73	2.722			6	113.778	3.519	17.696			6	113.778	2.536	16.386
7	113.778	1.973	3.248			7	113.778	3.875	20.121			7	113.778	3.532	20.788
8	113.778	1.728	2.771			8	113.778	3.573	17.746			8	113.778	2.896	19.44
9	113.778	2.139	3.924			9	113.778	4.267	23.29			9	113.778	4.782	29.045
10	113.778	2.002	3.451			10	113.778	4.228	21.507			10	113.778	3.095	23.405
WT-D			3.0672			ISO-D			18.5971			VEH-D			19.7704
1	2585664	2.032	3.947			1	113.778	2.534	9.064			1	113.778	4.05	18.733
2	2585664	1.17	2.995			2	113.778	3.176	12.451			2	113.778	4.115	16.434
3	2585664	1.111	2.891			3	113.778	1.648	4.469			3	2585664	7.505	37.349
4	2585664	1.372	2.461			4	113.778	1.985	6.238			4	113.778	2.772	10.032
5	2585664	1.205	2.74			5	113.778	2.058	6.81			5	113.778	3.021	11.182
6	2585664	1.137	3.136			6	113.778	2.158	7.087			6	113.778	4.067	16.395
7	2585664	1.049	2.849			7	113.778	2.082	6.584			7	113.778	4.373	17.798
8	2585664	0.859	2.429			8	113.778	1.992	5.814			8	113.778	3.007	10.754
9	2585664	1.304	2.392			9	113.778	1.57	4.307			9	113.778	3.83	16.883
10	2585664	1.632	2.793			10	113.778	1.31	3.373			10	113.778	3.547	13.911
WT-E			2.8633			ISO-E			6.6197			VEH-E			16.9471
1	113.778	3.886	12.366			1	113.778	1.905	6.647			1	2585664	7.505	28.885
2	113.778	0.89	1.782			2	113.778	1.589	5.201			2	2585664	9.427	34.788
3	113.778	3.417	9.069			3	113.778	2.56	9.667			3	2585664	3.384	12.198
4	113.778	2.955	5.991			4	113.778	2.659	10.227			4	2585664	9.621	33.108
5	113.778	2.299	3.888			5	113.778	1.607	5.391			5	2585664	6.945	21.487
6	113.778	2.083	3.978			6	113.778	2.023	7.147			6	2585664	8.753	31.046
7	113.778	1.189	2.157			7	113.778	2.067	7.539			7	2585664	8.904	28.872
8	113.778	1.061	1.283			8	113.778	1.426	5.366			8	2585664	7.311	24.554
9	113.778	0.943	1.877			9	113.778	2.323	8.077			9	2585664	11.552	43.036
10	113.778	0.975	1.935			10	113.778	2.778	10.58			10	2585664	12.44	52.722
			4.4326						7.5842						31.0696
WT-A	2.8763	VEH-A	18.7824	ISO-A	6.6339
WT-B	2.3141	VEH-B	25.7155	ISO-B	13.3893
WT-C	3.0672	VEH-C	19.7704	ISO-C	18.5971
WT-D	2.8633	VEH-D	16.9471	ISO-D	6.6197
WT-E	4.4326	VEH-E	31.0696	ISO-E	7.5842
