# Supplementary material for: Isoginkgetin antagonizes ALS pathologies in its animal and patient iPSC models via PINK1-Parkin-dependent mitophagy
Source: EMBO Mol Med. 2025 Oct 15;17(11):3139–73. doi: 10.1038/s44321-025-00323-2 (PMC12603167; doi:10.1038/s44321-025-00323-2)
Supplement: Supplementary file 11 — Source data Fig. 7 [file 44321_2025_323_MOESM11_ESM.zip › Figure 7/7M/MTCO2-LAMP2-CHAT.xlsx]

## Sheet: Sheet1
WT-A			Pearson's Rr	Average-a	Average-b		VEH-1			Pearson's Rr	Average-a	Average-b		ISO-A			Pearson's Rr	Average-a	Average-b
W1 LAMP1-MITO-CHAT 40X 1-Image Export-41_c2	W1 LAMP1-MITO-CHAT 40X 1-Image Export-41_c1	-	0.427962	49.3605	65.872		C1 LAMP1-MITO-CHAT 40X 1-Image Export-01_c1	C1 LAMP1-MITO-CHAT 40X 1-Image Export-01_c2	-	0.174566	34.7579	16.7717		ISO1 LAMP1-MITO-CHAT 40X 1-Image Export-21_c1	ISO1 LAMP1-MITO-CHAT 40X 1-Image Export-21_c2	-	0.261314	64.2961	71.4157
W1 LAMP1-MITO-CHAT 40X 1-Image Export-41_c2	W1 LAMP1-MITO-CHAT 40X 1-Image Export-41_c1	-	0.356006	63.7345	57.394		C1 LAMP1-MITO-CHAT 40X 1-Image Export-01_c1	C1 LAMP1-MITO-CHAT 40X 1-Image Export-01_c2	-	0.376362	61.2589	57.0128		ISO1 LAMP1-MITO-CHAT 40X 1-Image Export-21_c1	ISO1 LAMP1-MITO-CHAT 40X 1-Image Export-21_c2	-	0.218277	67.7367	54.6097
W1 LAMP1-MITO-CHAT 40X 1-Image Export-41_c2	W1 LAMP1-MITO-CHAT 40X 1-Image Export-41_c1	-	0.247187	51.0321	66.6359		C1 LAMP1-MITO-CHAT 40X 1-Image Export-01_c1	C1 LAMP1-MITO-CHAT 40X 1-Image Export-01_c2	-	0.209793	50.26	25.9205		ISO1 LAMP1-MITO-CHAT 40X 1-Image Export-21_c1	ISO1 LAMP1-MITO-CHAT 40X 1-Image Export-21_c2	-	0.342976	88.7015	57.6476
W1 LAMP1-MITO-CHAT 40X 1-Image Export-41_c2	W1 LAMP1-MITO-CHAT 40X 1-Image Export-41_c1	-	0.41251	52.9983	82.5029		C1 LAMP1-MITO-CHAT 40X 1-Image Export-01_c1	C1 LAMP1-MITO-CHAT 40X 1-Image Export-01_c2	-	0.210228	39.8226	10.7112		ISO1 LAMP1-MITO-CHAT 40X 1-Image Export-21_c1	ISO1 LAMP1-MITO-CHAT 40X 1-Image Export-21_c2	-	0.368383	61.1029	60.3027
W1 LAMP1-MITO-CHAT 40X 2-Image Export-42_c1	W1 LAMP1-MITO-CHAT 40X 2-Image Export-42_c2	-	0.233791	47.3818	55.5137		C1 LAMP1-MITO-CHAT 40X 2-Image Export-02_c1	C1 LAMP1-MITO-CHAT 40X 2-Image Export-02_c2	-	0.211359	31.0926	39.4089		ISO1 LAMP1-MITO-CHAT 40X 2-Image Export-22_c1	ISO1 LAMP1-MITO-CHAT 40X 2-Image Export-22_c2	-	0.378032	83.5022	48.6714
W1 LAMP1-MITO-CHAT 40X 2-Image Export-42_c1	W1 LAMP1-MITO-CHAT 40X 2-Image Export-42_c2	-	0.350294	61.897	35.4865		C1 LAMP1-MITO-CHAT 40X 2-Image Export-02_c1	C1 LAMP1-MITO-CHAT 40X 2-Image Export-02_c2	-	0.245505	39.0499	48.0629		ISO1 LAMP1-MITO-CHAT 40X 2-Image Export-22_c1	ISO1 LAMP1-MITO-CHAT 40X 2-Image Export-22_c2	-	0.241972	69.0596	64.0494
W1 LAMP1-MITO-CHAT 40X 2-Image Export-42_c1	W1 LAMP1-MITO-CHAT 40X 2-Image Export-42_c2	-	0.279123	49.0303	37.6362		C1 LAMP1-MITO-CHAT 40X 2-Image Export-02_c1	C1 LAMP1-MITO-CHAT 40X 2-Image Export-02_c2	-	0.295367	59.1388	63.3989		ISO1 LAMP1-MITO-CHAT 40X 2-Image Export-22_c1	ISO1 LAMP1-MITO-CHAT 40X 2-Image Export-22_c2	-	0.257322	73.5505	42.1503
W1 LAMP1-MITO-CHAT 40X 3-Image Export-43_c1	W1 LAMP1-MITO-CHAT 40X 3-Image Export-43_c2	-	0.307397	74.4756	66.8502		C1 LAMP1-MITO-CHAT 40X 2-Image Export-02_c1	C1 LAMP1-MITO-CHAT 40X 2-Image Export-02_c2	-	0.208276	44.9842	53.8243		ISO1 LAMP1-MITO-CHAT 40X 2-Image Export-22_c1	ISO1 LAMP1-MITO-CHAT 40X 2-Image Export-22_c2	-	0.250708	56.018	41.8004
W1 LAMP1-MITO-CHAT 40X 3-Image Export-43_c1	W1 LAMP1-MITO-CHAT 40X 3-Image Export-43_c2	-	0.306984	71.2842	64.0681		C1 LAMP1-MITO-CHAT 40X 2-Image Export-02_c1	C1 LAMP1-MITO-CHAT 40X 2-Image Export-02_c2	-	0.332702	36.6672	45.2279		ISO1 LAMP1-MITO-CHAT 40X 3-Image Export-23_c1	ISO1 LAMP1-MITO-CHAT 40X 3-Image Export-23_c2	-	0.388085	35.5775	24.7874
W1 LAMP1-MITO-CHAT 40X 3-Image Export-43_c1	W1 LAMP1-MITO-CHAT 40X 3-Image Export-43_c2	-	0.450182	55.1624	64.3946		C1 LAMP1-MITO-CHAT 40X 2-Image Export-02_c1	C1 LAMP1-MITO-CHAT 40X 2-Image Export-02_c2	-	0.312083	38.1315	39.4338		ISO1 LAMP1-MITO-CHAT 40X 3-Image Export-23_c1	ISO1 LAMP1-MITO-CHAT 40X 3-Image Export-23_c2	-	0.233122	77.9699	55.1682
WT-B			0.337144				VEH-2			0.257624				ISO-B			0.294019
W2 LAMP1-MITO-CHAT 40X 1-Image Export-45_c1	W2 LAMP1-MITO-CHAT 40X 1-Image Export-45_c2	-	0.19755	56.2892	47.8807		C2 LAMP1-MITO-CHAT 40X 1-Image Export-05_c1	C2 LAMP1-MITO-CHAT 40X 1-Image Export-05_c2	-	0.24389	74.3371	61.1315		ISO2 LAMP1-MITO-CHAT 40X 1-Image Export-25_c1	ISO2 LAMP1-MITO-CHAT 40X 1-Image Export-25_c2	-	0.22198	61.4909	47.8641
W2 LAMP1-MITO-CHAT 40X 1-Image Export-45_c1	W2 LAMP1-MITO-CHAT 40X 1-Image Export-45_c2	-	0.387304	49.9678	45.868		C2 LAMP1-MITO-CHAT 40X 1-Image Export-05_c1	C2 LAMP1-MITO-CHAT 40X 1-Image Export-05_c2	-	0.375716	63.0237	54.5296		ISO2 LAMP1-MITO-CHAT 40X 1-Image Export-25_c1	ISO2 LAMP1-MITO-CHAT 40X 1-Image Export-25_c2	-	0.339968	62.6661	42.0798
W2 LAMP1-MITO-CHAT 40X 1-Image Export-45_c1	W2 LAMP1-MITO-CHAT 40X 1-Image Export-45_c2	-	0.364801	47.94	48.4012		C2 LAMP1-MITO-CHAT 40X 1-Image Export-05_c1	C2 LAMP1-MITO-CHAT 40X 1-Image Export-05_c2	-	0.311881	58.6819	56.136		ISO2 LAMP1-MITO-CHAT 40X 1-Image Export-25_c1	ISO2 LAMP1-MITO-CHAT 40X 1-Image Export-25_c2	-	0.369005	67.5402	46.8016
W2 LAMP1-MITO-CHAT 40X 2-Image Export-46_c1	W2 LAMP1-MITO-CHAT 40X 2-Image Export-46_c2	-	0.263387	63.5942	33.123		C2 LAMP1-MITO-CHAT 40X 1-Image Export-05_c1	C2 LAMP1-MITO-CHAT 40X 1-Image Export-05_c2	-	0.242591	60.0189	60.7832		ISO2 LAMP1-MITO-CHAT 40X 2-Image Export-26_c1	ISO2 LAMP1-MITO-CHAT 40X 2-Image Export-26_c2	-	0.234081	47.268	38.8044
W2 LAMP1-MITO-CHAT 40X 2-Image Export-46_c1	W2 LAMP1-MITO-CHAT 40X 2-Image Export-46_c2	-	0.382896	68.0894	48.7542		C2 LAMP1-MITO-CHAT 40X 1-Image Export-05_c1	C2 LAMP1-MITO-CHAT 40X 1-Image Export-05_c2	-	0.273626	43.2324	91.2931		ISO2 LAMP1-MITO-CHAT 40X 2-Image Export-26_c1	ISO2 LAMP1-MITO-CHAT 40X 2-Image Export-26_c2	-	0.449203	81.2217	61.1874
W2 LAMP1-MITO-CHAT 40X 3-Image Export-47_c1	W2 LAMP1-MITO-CHAT 40X 3-Image Export-47_c2	-	0.294448	67.3068	68.8101		C2 LAMP1-MITO-CHAT 40X 2-Image Export-06_c1	C2 LAMP1-MITO-CHAT 40X 2-Image Export-06_c2	-	0.155964	62.5644	37.0689		ISO2 LAMP1-MITO-CHAT 40X 2-Image Export-26_c1	ISO2 LAMP1-MITO-CHAT 40X 2-Image Export-26_c2	-	0.293293	71.328	71.5586
W2 LAMP1-MITO-CHAT 40X 3-Image Export-47_c1	W2 LAMP1-MITO-CHAT 40X 3-Image Export-47_c2	-	0.287757	79.3838	69.9028		C2 LAMP1-MITO-CHAT 40X 2-Image Export-06_c1	C2 LAMP1-MITO-CHAT 40X 2-Image Export-06_c2	-	0.256185	53.9321	31.2955		ISO2 LAMP1-MITO-CHAT 40X 2-Image Export-26_c1	ISO2 LAMP1-MITO-CHAT 40X 2-Image Export-26_c2	-	0.297375	67.3413	47.5576
W2 LAMP1-MITO-CHAT 40X 3-Image Export-47_c1	W2 LAMP1-MITO-CHAT 40X 3-Image Export-47_c2	-	0.341402	71.0867	60.0292		C2 LAMP1-MITO-CHAT 40X 2-Image Export-06_c1	C2 LAMP1-MITO-CHAT 40X 2-Image Export-06_c2	-	0.315364	57.4094	35.9033		ISO2 LAMP1-MITO-CHAT 40X 3-Image Export-27_c1	ISO2 LAMP1-MITO-CHAT 40X 3-Image Export-27_c2	-	0.220639	94.9907	74.4645
W2 LAMP1-MITO-CHAT 40X 3-Image Export-47_c1	W2 LAMP1-MITO-CHAT 40X 3-Image Export-47_c2	-	0.175587	65.6955	87.6437		C2 LAMP1-MITO-CHAT 40X 2-Image Export-06_c1	C2 LAMP1-MITO-CHAT 40X 2-Image Export-06_c2	-	0.167645	34.8407	30.8446		ISO2 LAMP1-MITO-CHAT 40X 3-Image Export-27_c1	ISO2 LAMP1-MITO-CHAT 40X 3-Image Export-27_c2	-	0.383027	79.4398	54.3892
W2 LAMP1-MITO-CHAT 40X 3-Image Export-47_c1	W2 LAMP1-MITO-CHAT 40X 3-Image Export-47_c2	-	0.204702	53.0268	45.6266		C2 LAMP1-MITO-CHAT 40X 2-Image Export-06_c1	C2 LAMP1-MITO-CHAT 40X 2-Image Export-06_c2	-	0.286377	47.9203	29.8231		ISO2 LAMP1-MITO-CHAT 40X 3-Image Export-27_c1	ISO2 LAMP1-MITO-CHAT 40X 3-Image Export-27_c2	-	0.207837	76.386	95.0857
WT-C			0.289983				VEH-3			0.262924				IS0-C			0.301641
W3 LAMP1-MITO-CHAT 40X 1-Image Export-49_c1	W3 LAMP1-MITO-CHAT 40X 1-Image Export-49_c2	-	0.346008	80.54	53.4803		C3 LAMP1-MITO-CHAT 40X 1-Image Export-09_c1	C3 LAMP1-MITO-CHAT 40X 1-Image Export-09_c2	-	0.21069	33.2326	41.2216		ISO3 LAMP1-MITO-CHAT 40X 1-Image Export-29_c1	ISO3 LAMP1-MITO-CHAT 40X 1-Image Export-29_c2	-	0.232514	72.3796	65.8233
W3 LAMP1-MITO-CHAT 40X 1-Image Export-49_c1	W3 LAMP1-MITO-CHAT 40X 1-Image Export-49_c2	-	0.450441	67.5447	43.964		C3 LAMP1-MITO-CHAT 40X 1-Image Export-09_c1	C3 LAMP1-MITO-CHAT 40X 1-Image Export-09_c2	-	0.301816	53.42	42.3817		ISO3 LAMP1-MITO-CHAT 40X 1-Image Export-29_c1	ISO3 LAMP1-MITO-CHAT 40X 1-Image Export-29_c2	-	0.249146	41.5991	41.4059
W3 LAMP1-MITO-CHAT 40X 1-Image Export-49_c1	W3 LAMP1-MITO-CHAT 40X 1-Image Export-49_c2	-	0.358321	85.7851	42.9352		C3 LAMP1-MITO-CHAT 40X 1-Image Export-09_c1	C3 LAMP1-MITO-CHAT 40X 1-Image Export-09_c2	-	0.344847	55.6613	58.3005		ISO3 LAMP1-MITO-CHAT 40X 1-Image Export-29_c1	ISO3 LAMP1-MITO-CHAT 40X 1-Image Export-29_c2	-	0.255839	100.004	71.8297
W3 LAMP1-MITO-CHAT 40X 1-Image Export-49_c1	W3 LAMP1-MITO-CHAT 40X 1-Image Export-49_c2	-	0.460567	50.8231	39.1481		C3 LAMP1-MITO-CHAT 40X 1-Image Export-09_c1	C3 LAMP1-MITO-CHAT 40X 1-Image Export-09_c2	-	0.219315	39.183	59.0222		ISO3 LAMP1-MITO-CHAT 40X 1-Image Export-29_c1	ISO3 LAMP1-MITO-CHAT 40X 1-Image Export-29_c2	-	0.378739	70.8239	52.9979
W3 LAMP1-MITO-CHAT 40X 1-Image Export-49_c1	W3 LAMP1-MITO-CHAT 40X 1-Image Export-49_c2	-	0.359801	62.1064	47.389		C3 LAMP1-MITO-CHAT 40X 1-Image Export-09_c1	C3 LAMP1-MITO-CHAT 40X 1-Image Export-09_c2	-	0.109619	52.7051	34.9173		ISO3 LAMP1-MITO-CHAT 40X 2-Image Export-30_c1	ISO3 LAMP1-MITO-CHAT 40X 2-Image Export-30_c2	-	0.294256	74.4784	79.3145
W3 LAMP1-MITO-CHAT 40X 1-Image Export-49_c1	W3 LAMP1-MITO-CHAT 40X 1-Image Export-49_c2	-	0.420009	53.1372	40.6549		C3 LAMP1-MITO-CHAT 40X 3-Image Export-11_c1	C3 LAMP1-MITO-CHAT 40X 3-Image Export-11_c2	-	0.245955	37.334	50.0401		ISO3 LAMP1-MITO-CHAT 40X 2-Image Export-30_c1	ISO3 LAMP1-MITO-CHAT 40X 2-Image Export-30_c2	-	0.133298	80.0091	72.8565
W3 LAMP1-MITO-CHAT 40X 2-Image Export-50_c1	W3 LAMP1-MITO-CHAT 40X 2-Image Export-50_c2	-	0.28832	38.7857	39.3933		C3 LAMP1-MITO-CHAT 40X 3-Image Export-11_c1	C3 LAMP1-MITO-CHAT 40X 3-Image Export-11_c2	-	0.208238	51.318	57.3431		ISO3 LAMP1-MITO-CHAT 40X 2-Image Export-30_c1	ISO3 LAMP1-MITO-CHAT 40X 2-Image Export-30_c2	-	0.493207	87.9591	49.9805
W3 LAMP1-MITO-CHAT 40X 2-Image Export-50_c1	W3 LAMP1-MITO-CHAT 40X 2-Image Export-50_c2	-	0.413255	67.875	54.4472		C3 LAMP1-MITO-CHAT 40X 3-Image Export-11_c1	C3 LAMP1-MITO-CHAT 40X 3-Image Export-11_c2	-	0.289445	54.7882	63.0676		ISO3 LAMP1-MITO-CHAT 40X 2-Image Export-30_c1	ISO3 LAMP1-MITO-CHAT 40X 2-Image Export-30_c2	-	0.329072	68.8669	47.0786
W3 LAMP1-MITO-CHAT 40X 2-Image Export-50_c1	W3 LAMP1-MITO-CHAT 40X 2-Image Export-50_c2	-	0.335561	86.7199	51.6904		C3 LAMP1-MITO-CHAT 40X 4-Image Export-12_c1	C3 LAMP1-MITO-CHAT 40X 4-Image Export-12_c2	-	0.215244	39.6626	62.5971		ISO3 LAMP1-MITO-CHAT 40X 3-Image Export-31_c1	ISO3 LAMP1-MITO-CHAT 40X 3-Image Export-31_c2	-	0.438823	78.454	69.5881
W3 LAMP1-MITO-CHAT 40X 2-Image Export-50_c1	W3 LAMP1-MITO-CHAT 40X 2-Image Export-50_c2	-	0.369042	50.3222	47.9579		C3 LAMP1-MITO-CHAT 40X 4-Image Export-12_c1	C3 LAMP1-MITO-CHAT 40X 4-Image Export-12_c2	-	0.283259	54.7789	39.9487		ISO3 LAMP1-MITO-CHAT 40X 3-Image Export-31_c1	ISO3 LAMP1-MITO-CHAT 40X 3-Image Export-31_c2	-	0.32446	60.3895	83.7115
W3 LAMP1-MITO-CHAT 40X 2-Image Export-50_c1	W3 LAMP1-MITO-CHAT 40X 2-Image Export-50_c2	-	0.208119	45.7107	45.6482		C3 LAMP1-MITO-CHAT 40X 4-Image Export-12_c1	C3 LAMP1-MITO-CHAT 40X 4-Image Export-12_c2	-	0.283259	54.7789	58.5508		ISO3 LAMP1-MITO-CHAT 40X 2-Image Export-30_c1	ISO3 LAMP1-MITO-CHAT 40X 2-Image Export-30_c2	-	0.209346	43.7039	43.6963
WT-D			0.364495				VEH-4			0.246517				ISO-D			0.303518
W4 LAMP1-MITO-CHAT 40X 1-Image Export-53_c1	W4 LAMP1-MITO-CHAT 40X 1-Image Export-53_c2	-	0.236245	37.5511	36.1603		C4 LAMP1-MITO-CHAT 40X 1-Image Export-13_c1	C4 LAMP1-MITO-CHAT 40X 1-Image Export-13_c2	-	0.200884	37.9382	37.639		ISO4 LAMP1-MITO-CHAT 40X 1-Image Export-33_c1	ISO4 LAMP1-MITO-CHAT 40X 1-Image Export-33_c2	-	0.177981	48.278
W4 LAMP1-MITO-CHAT 40X 1-Image Export-53_c1	W4 LAMP1-MITO-CHAT 40X 1-Image Export-53_c2	-	0.430532	103.634	58.2442		C4 LAMP1-MITO-CHAT 40X 1-Image Export-13_c1	C4 LAMP1-MITO-CHAT 40X 1-Image Export-13_c2	-	0.125017	70.5174	49.9345		ISO4 LAMP1-MITO-CHAT 40X 1-Image Export-33_c1	ISO4 LAMP1-MITO-CHAT 40X 1-Image Export-33_c2	-	0.208198	62.5368	45.4501
W4 LAMP1-MITO-CHAT 40X 1-Image Export-53_c1	W4 LAMP1-MITO-CHAT 40X 1-Image Export-53_c2	-	0.354582	96.4782	59.7916		C4 LAMP1-MITO-CHAT 40X 1-Image Export-13_c1	C4 LAMP1-MITO-CHAT 40X 1-Image Export-13_c2	-	0.170006	51.247	55.064		ISO4 LAMP1-MITO-CHAT 40X 1-Image Export-33_c1	ISO4 LAMP1-MITO-CHAT 40X 1-Image Export-33_c2	-	0.289794	61.2919	61.9262
W4 LAMP1-MITO-CHAT 40X 1-Image Export-53_c1	W4 LAMP1-MITO-CHAT 40X 1-Image Export-53_c2	-	0.425195	88.9529	51.9876		C4 LAMP1-MITO-CHAT 40X 1-Image Export-13_c1	C4 LAMP1-MITO-CHAT 40X 1-Image Export-13_c2	-	0.251741	62.1695	47.1518		ISO4 LAMP1-MITO-CHAT 40X 1-Image Export-33_c1	ISO4 LAMP1-MITO-CHAT 40X 1-Image Export-33_c2	-	0.390596	68.3788	64.073
W4 LAMP1-MITO-CHAT 40X 1-Image Export-53_c1	W4 LAMP1-MITO-CHAT 40X 1-Image Export-53_c2	-	0.242673	74.9904	61.041		C4 LAMP1-MITO-CHAT 40X 2-Image Export-14_c1	C4 LAMP1-MITO-CHAT 40X 2-Image Export-14_c2	-	0.167953	29.1443	30.0102		ISO4 LAMP1-MITO-CHAT 40X 1-Image Export-33_c1	ISO4 LAMP1-MITO-CHAT 40X 1-Image Export-33_c2	-	0.329209	55.5118	59.0959
W4 LAMP1-MITO-CHAT 40X 2-Image Export-54_c1	W4 LAMP1-MITO-CHAT 40X 2-Image Export-54_c2	-	0.439103	91.601	47.109		C4 LAMP1-MITO-CHAT 40X 2-Image Export-14_c1	C4 LAMP1-MITO-CHAT 40X 2-Image Export-14_c2	-	0.301716	40.1552	38.0081		ISO4 LAMP1-MITO-CHAT 40X 2-Image Export-34_c1	ISO4 LAMP1-MITO-CHAT 40X 2-Image Export-34_c2	-	0.162738	39.7493	56.4288
W4 LAMP1-MITO-CHAT 40X 2-Image Export-54_c1	W4 LAMP1-MITO-CHAT 40X 2-Image Export-54_c2	-	0.322367	78.1992	48.319		C4 LAMP1-MITO-CHAT 40X 2-Image Export-14_c1	C4 LAMP1-MITO-CHAT 40X 2-Image Export-14_c2	-	0.118313	51.5315	45.463		ISO4 LAMP1-MITO-CHAT 40X 2-Image Export-34_c1	ISO4 LAMP1-MITO-CHAT 40X 2-Image Export-34_c2	-	0.317074	72.2044	38.6005
W4 LAMP1-MITO-CHAT 40X 2-Image Export-54_c1	W4 LAMP1-MITO-CHAT 40X 2-Image Export-54_c2	-	0.320333	80.2163	49.0181		C4 LAMP1-MITO-CHAT 40X 4-Image Export-16_c1	C4 LAMP1-MITO-CHAT 40X 4-Image Export-16_c2	-	0.282244	50.6208	31.7204		ISO4 LAMP1-MITO-CHAT 40X 2-Image Export-34_c1	ISO4 LAMP1-MITO-CHAT 40X 2-Image Export-34_c2	-	0.355277	50.6205	42.2014
W4 LAMP1-MITO-CHAT 40X 2-Image Export-54_c1	W4 LAMP1-MITO-CHAT 40X 2-Image Export-54_c2	-	0.323707	75.5208	58.3657		C4 LAMP1-MITO-CHAT 40X 4-Image Export-16_c1	C4 LAMP1-MITO-CHAT 40X 4-Image Export-16_c2	-	0.338579	56.71	41.1011		ISO4 LAMP1-MITO-CHAT 40X 2-Image Export-34_c1	ISO4 LAMP1-MITO-CHAT 40X 2-Image Export-34_c2	-	0.225628	46.2782	54.8428
W4 LAMP1-MITO-CHAT 40X 4-Image Export-56_c1	W4 LAMP1-MITO-CHAT 40X 4-Image Export-56_c2	-	0.281731	38.8947	41.1015		C4 LAMP1-MITO-CHAT 40X 4-Image Export-16_c1	C4 LAMP1-MITO-CHAT 40X 4-Image Export-16_c2	-	0.202727	38.7788	35.7372		ISO4 LAMP1-MITO-CHAT 40X 3-Image Export-35_c1	ISO4 LAMP1-MITO-CHAT 40X 3-Image Export-35_c2	-	0.230844	39.7786	46.3022
WT-E			0.337647				VEH-5			0.215918				ISO-E			0.268734
W5 LAMP1-MITO-CHAT 40X 1-Image Export-57_c1	W5 LAMP1-MITO-CHAT 40X 1-Image Export-57_c2	-	0.401131	55.9376	45.9855		C5 LAMP1-MITO-CHAT 40X 1-Image Export-17_c1	C5 LAMP1-MITO-CHAT 40X 1-Image Export-17_c2	-	0.161762	54.2202	55.5253		ISO5 LAMP1-MITO-CHAT 40X 1-Image Export-37_c1	ISO5 LAMP1-MITO-CHAT 40X 1-Image Export-37_c2	-	0.34539	67.8057	50.2697
W5 LAMP1-MITO-CHAT 40X 1-Image Export-57_c1	W5 LAMP1-MITO-CHAT 40X 1-Image Export-57_c2	-	0.482463	38.7655	35.8391		C5 LAMP1-MITO-CHAT 40X 1-Image Export-17_c1	C5 LAMP1-MITO-CHAT 40X 1-Image Export-17_c2	-	0.265859	59.887	59.0745		ISO5 LAMP1-MITO-CHAT 40X 1-Image Export-37_c1	ISO5 LAMP1-MITO-CHAT 40X 1-Image Export-37_c2	-	0.25212	32.3317	27.9524
W5 LAMP1-MITO-CHAT 40X 1-Image Export-57_c1	W5 LAMP1-MITO-CHAT 40X 1-Image Export-57_c2	-	0.46495	54.7097	47.0271		C5 LAMP1-MITO-CHAT 40X 1-Image Export-17_c1	C5 LAMP1-MITO-CHAT 40X 1-Image Export-17_c2	-	0.37216	76.1312	47.0396		ISO5 LAMP1-MITO-CHAT 40X 1-Image Export-37_c1	ISO5 LAMP1-MITO-CHAT 40X 1-Image Export-37_c2	-	0.226053	63.4966	30.0612
W5 LAMP1-MITO-CHAT 40X 1-Image Export-57_c1	W5 LAMP1-MITO-CHAT 40X 1-Image Export-57_c2	-	0.26151	32.8276	33.7818		C5 LAMP1-MITO-CHAT 40X 1-Image Export-17_c1	C5 LAMP1-MITO-CHAT 40X 1-Image Export-17_c2	-	0.226069	48.1012	55.6144		ISO5 LAMP1-MITO-CHAT 40X 1-Image Export-37_c1	ISO5 LAMP1-MITO-CHAT 40X 1-Image Export-37_c2	-	0.212553	49.2711	32.2021
W5 LAMP1-MITO-CHAT 40X 1-Image Export-57_c1	W5 LAMP1-MITO-CHAT 40X 1-Image Export-57_c2	-	0.199171	79.999	48.6403		C5 LAMP1-MITO-CHAT 40X 2-Image Export-18_c1	C5 LAMP1-MITO-CHAT 40X 2-Image Export-18_c2	-	0.198418	72.116	36.2198		ISO5 LAMP1-MITO-CHAT 40X 2-Image Export-38_c1	ISO5 LAMP1-MITO-CHAT 40X 2-Image Export-38_c2	-	0.310214	82.7584	42.91
W5 LAMP1-MITO-CHAT 40X 2-Image Export-58_c1	W5 LAMP1-MITO-CHAT 40X 2-Image Export-58_c2	-	0.251153	37.5859	30.142		C5 LAMP1-MITO-CHAT 40X 2-Image Export-18_c1	C5 LAMP1-MITO-CHAT 40X 2-Image Export-18_c2	-	0.18073	71.9745	32.6629		ISO5 LAMP1-MITO-CHAT 40X 2-Image Export-38_c1	ISO5 LAMP1-MITO-CHAT 40X 2-Image Export-38_c2	-	0.26591	95.5391	55.9939
W5 LAMP1-MITO-CHAT 40X 2-Image Export-58_c1	W5 LAMP1-MITO-CHAT 40X 2-Image Export-58_c2	-	0.489085	68.4831	34.1636		C5 LAMP1-MITO-CHAT 40X 2-Image Export-18_c1	C5 LAMP1-MITO-CHAT 40X 2-Image Export-18_c2	-	0.229266	66.8331	46.1441		ISO5 LAMP1-MITO-CHAT 40X 2-Image Export-38_c1	ISO5 LAMP1-MITO-CHAT 40X 2-Image Export-38_c2	-	0.234763	77.2319	47.8584
W5 LAMP1-MITO-CHAT 40X 2-Image Export-58_c1	W5 LAMP1-MITO-CHAT 40X 2-Image Export-58_c2	-	0.402258	71.0441	36.4795		C5 LAMP1-MITO-CHAT 40X 2-Image Export-18_c1	C5 LAMP1-MITO-CHAT 40X 2-Image Export-18_c2	-	0.148174	40.9225	31.4247		ISO5 LAMP1-MITO-CHAT 40X 2-Image Export-38_c1	ISO5 LAMP1-MITO-CHAT 40X 2-Image Export-38_c2	-	0.354215	70.5127	40.0239
W5 LAMP1-MITO-CHAT 40X 2-Image Export-58_c1	W5 LAMP1-MITO-CHAT 40X 2-Image Export-58_c2	-	0.501328	60.8395	38.5517		C5 LAMP1-MITO-CHAT 40X 3-Image Export-19_c1	C5 LAMP1-MITO-CHAT 40X 3-Image Export-19_c2	-	0.304402	60.5447	26.5831		ISO5 LAMP1-MITO-CHAT 40X 2-Image Export-38_c1	ISO5 LAMP1-MITO-CHAT 40X 2-Image Export-38_c2	-	0.434835	73.3105	67.977
W5 LAMP1-MITO-CHAT 40X 2-Image Export-58_c1	W5 LAMP1-MITO-CHAT 40X 2-Image Export-58_c2	-	0.234315	82.3162	61.2418		C5 LAMP1-MITO-CHAT 40X 3-Image Export-19_c1	C5 LAMP1-MITO-CHAT 40X 3-Image Export-19_c2	-	0.282997	67.8725	21.6004		ISO5 LAMP1-MITO-CHAT 40X 3-Image Export-39_c1	ISO5 LAMP1-MITO-CHAT 40X 3-Image Export-39_c2	-	0.293652	38.4946	39.0318
			0.368736							0.236984							0.292971
WT-A	0.337144	VEH-A	0.257624	ISO-A	0.294019
WT-B	0.289983	VEH-B	0.262924	ISO-B	0.301641
WT-C	0.364495	VEH-C	0.246517	ISO-C	0.303518
WT-D	0.337647	VEH-D	0.215918	ISO-D	0.268734
WT-E	0.368736	VEH-E	0.236984	ISO-E	0.292971
