# Supplementary material for: Isoginkgetin antagonizes ALS pathologies in its animal and patient iPSC models via PINK1-Parkin-dependent mitophagy
Source: EMBO Mol Med. 2025 Oct 15;17(11):3139–73. doi: 10.1038/s44321-025-00323-2 (PMC12603167; doi:10.1038/s44321-025-00323-2)
Supplement: Supplementary file 11 — Source data Fig. 7 [file 44321_2025_323_MOESM11_ESM.zip › Figure 7/7O/PUB CHAT.xlsx]

## Sheet: Sheet1
WT-A	Area	Mean	MIN	MAX		VEH-A	Area	Mean	MIN	MAX		ISO-A	Area	Mean	MIN	MAX
1	0.491	8.981	0	83		1	0.959	4.824	0	34		1	1.169	9.778	0	56
2	0.423	8.799	0	73		2	0.813	4.221	0	58		2	1.163	11.454	0	85
3	1.016	5.72	0	85		3	0.684	3.794	0	44		3	1.029	11.582	0	85
4	0.959	6.095	0	85		4	0.686	5.703	0	24		4	0.829	10.268	0	85
5	1.387	5.137	0	85		5	0.382	6.389	0	17		5	1.173	10.857	0	85
1	0.844	10.113	0	85		1	0.821	8.795	0	85		1	0.686	8.62	0	79
2	0.705	8.435	0	66		2	0.567	7.919	0	56		2	0.902	12.746	0	85
3	0.869	9.789	0	85		3	0.984	13.418	0	85		3	0.681	13.07	0	70
4	0.6	10.494	0	85		4	0.677	5.733	0	65		4	1.064	7.946	0	85
5	0.82	7.003	0	65		5	0.91	6.754	0	61		5	0.663	7.782	0	85
WT-B		8.0566				VEH-B		6.755				ISO-B		10.4103
1	0.525	9.925	0	85		1	0.528	6.257	0	39		1	0.66	9.93	0	85
2	0.421	8.312	0	85		2	0.586	7.727	0	72		2	1.231	9.102	0	85
3	0.553	12.771	0	85		3	0.489	5.423	0	60		3	0.77	8.999	0	85
4	0.65	10.497	0	75		1	0.727	4.491	0	31		4	0.93	7.889	0	78
5	0.999	5.691	0	52		2	0.525	6.939	0	85		5	0.655	10.265	0	85
1	1.079	4.692	0	75		3	0.598	9.252	0	70		1	1.066	4.984	0	85
2	0.899	4.321	0	38		4	0.387	5.912	0	34		2	1.172	5.559	0	85
3	0.821	6.709	0	77		1	0.852	4.776	0	58		3	1.051	9.815	0	85
4	0.73	7.474	0	85		2	0.643	5.309	0	70		1	1.057	6.596	0	59
5	0.666	7.579	0	66		3	0.827	6.847	0	49		2	1.226	7.573	0	76
WT-C		7.7971				VEH-C		6.2933				ISO-C		8.0712
1	1.079	12.694	0	85		1	0.752	4.477	0	45		1	1.016	8.786	0	84
2	0.899	11.786	0	85		2	0.753	3.281	0	31		2	1.408	12.96	1	85
3	0.821	12.548	0	85		3	0.708	4.605	0	43		3	1.171	10.573	0	85
4	0.73	6.396	1	85		4	0.709	4.87	0	44		4	0.885	10.588	0	85
5	0.666	17.127	0	85		5	0.823	3.512	0	32		5	0.742	10.925	0	85
6	1.406	10.493	0	85		1	0.99	3.14	0	47		1	0.972	7.18	0	82
7	0.716	9.778	0	67		2	0.705	4.891	0	39		2	0.966	6.583	0	77
8	1.017	7.306	0	84		3	0.74	6.847	0	42		3	1.159	8.277	0	85
9	1.01	6.909	0	85		4	0.73	3.493	0	69		4	0.387	7.671	0	85
10	0.938	8.487	0	81		5	0.963	2.248	0	19		5	0.585	8.791	0	85
WT-D		10.3524				VEH-D		4.1364				ISO-D		9.2334
1	0.579	9.85	0	22		1	0.858	6.841	0	58		1	1.549	10.403	0	85
2	0.809	6.179	0	67		2	0.963	7.042	0	67		2	1.037	8.976	0	85
3	1.082	6.513	0	70		3	0.729	6.472	0	57		3	1.048	10.172	0	71
4	0.891	8.496	0	61		1	0.963	5.219	0	71		4	1.521	11.354	0	85
5	0.684	5.539	0	66		2	0.606	6.553	0	48		5	0.88	10.56	0	82
1	1.25	5.315	0	41		3	0.646	7.502	0	82		1	1.118	7.936	0	85
2	1.322	8.164	0	85		4	0.869	8.307	0	79		2	1.185	10.377	0	85
3	1.191	6.65	0	85		5	0.977	7.06	0	54		3	1.016	7.475	0	50
4	0.918	7.138	0	74		1	1.151	7.911	0	85		4	0.855	5.426	0	69
5	0.945	6.995	0	85		2	1.161	6.67	0	65		5	0.991	7.432	0	78
WT-E		7.0839				VEH-E		6.9577				ISO-E		9.0111
1	1.86	9.273	4	51		1	0.738	4.903	0	56		1	1.118	7.936	0	85
2	1.08492	11.479	5	74		2	1.188	9.268	0	85		2	1.185	10.377	0	85
3	1.0632	10.516	4	54		3	0.449	5.838	0	56		3	1.016	7.475	0	50
4	1.06416	8.095	4	44		4	0.438	6.178	0	45		4	0.855	5.426	0	69
5	0.8556	11.228	6	46		1	0.686	7.698	0	79		5	0.991	7.432	0	78
1	1.0564	7.299	7	54		2	0.635	6.753	0	68		1	1.693	9.397	0	85
2	1.05168	10.565	5	72		3	0.698	6.102	0	40		2	0.985	11.847	0	85
3	1.03664	10.73	6	49		4	0.74	6.254	0	70		3	0.732	14.193	1	85
4	1.3992	11.829	8	51		1	1.703	7.465	0	85		4	0.908	14.239	0	85
5	1.1	9.127	6	66		2	0.818	5.317	0	32		5	0.792	14.138	0	85
		10.0141						6.5776						10.246
WT-A	8.0566	VEH-A	6.755	ISO-A	10.4103
WT-B	7.7971	VEH-B	6.2933	ISO-B	8.0712
WT-C	10.3524	VEH-C	4.1364	ISO-C	9.2334
WT-D	7.0839	VEH-D	6.9577	ISO-D	9.0111
WT-E	10.0141	VEH-E	6.5776	ISO-E	10.246
