# Supplementary material for: Isoginkgetin antagonizes ALS pathologies in its animal and patient iPSC models via PINK1-Parkin-dependent mitophagy
Source: EMBO Mol Med. 2025 Oct 15;17(11):3139–73. doi: 10.1038/s44321-025-00323-2 (PMC12603167; doi:10.1038/s44321-025-00323-2)
Supplement: Supplementary file 12 — Figure EV1 Source Data [file 44321_2025_323_MOESM12_ESM.zip]

Archive with 24 entries (17 files):
- Figure EV1/EV1A-B/
- Figure EV1/EV1A-B/Drug screen result.pptx
- Figure EV1/EV1C/
- Figure EV1/EV1C/CCCP.jpg
- Figure EV1/EV1C/ISO.jpg
- Figure EV1/EV1C/VEH.jpg
- Figure EV1/EV1D/
- Figure EV1/EV1D/cccp ISO-10um mkeima.pzfx
- Figure EV1/EV1D/ISO mKeima.xlsx
- Figure EV1/EV1D/MKEIMA.tif
- Figure EV1/EV1E/
- Figure EV1/EV1E/CCCP.tif
- Figure EV1/EV1E/ISO.tif
- Figure EV1/EV1E/Veh.tif
- Figure EV1/EV1F/
- Figure EV1/EV1F/Parkin.pzfx
- Figure EV1/EV1F/PARKIN.tif
- Figure EV1/EV1F/PARKIN.xlsx
- Figure EV1/EV1G-H/
- Figure EV1/EV1G-H/WB.pptx
- Figure EV1/EV1I/
- Figure EV1/EV1I/mitophagy.tif
- Figure EV1/EV1I/MITOPHAGY-mKeima.xlsx
- Figure EV1/EV1I/Receptor mitophagy.pzfx
