# Supplementary material for: Isoginkgetin antagonizes ALS pathologies in its animal and patient iPSC models via PINK1-Parkin-dependent mitophagy
Source: EMBO Mol Med. 2025 Oct 15;17(11):3139–73. doi: 10.1038/s44321-025-00323-2 (PMC12603167; doi:10.1038/s44321-025-00323-2)
Supplement: Supplementary file 12 — Figure EV1 Source Data [file 44321_2025_323_MOESM12_ESM.zip › Figure EV1/EV1D/ISO mKeima.xlsx]

## Sheet: Sheet1
veh	iso	CCCP
1.17	17.2	33.7
1.19	17.6	31.6
1.37	19.4	34.2
2.07	20.8	28.5
2.22	20.6	29.4
1.88	21.9	26
