# Supplementary material for: Isoginkgetin antagonizes ALS pathologies in its animal and patient iPSC models via PINK1-Parkin-dependent mitophagy
Source: EMBO Mol Med. 2025 Oct 15;17(11):3139–73. doi: 10.1038/s44321-025-00323-2 (PMC12603167; doi:10.1038/s44321-025-00323-2)
Supplement: Supplementary file 12 — Figure EV1 Source Data [file 44321_2025_323_MOESM12_ESM.zip › Figure EV1/EV1F/PARKIN.xlsx]

## Sheet: Sheet1
VEH	ISO	CCCP
2.5	100	100
3.64	98.18	100
4.62	100	100
1.72	93.33	100
1	100	100
