# Supplementary material for: Isoginkgetin antagonizes ALS pathologies in its animal and patient iPSC models via PINK1-Parkin-dependent mitophagy
Source: EMBO Mol Med. 2025 Oct 15;17(11):3139–73. doi: 10.1038/s44321-025-00323-2 (PMC12603167; doi:10.1038/s44321-025-00323-2)
Supplement: Supplementary file 12 — Figure EV1 Source Data [file 44321_2025_323_MOESM12_ESM.zip › Figure EV1/EV1I/MITOPHAGY-mKeima.xlsx]

## Sheet: Sheet1
VEH	ISO	PINK1	BNIP3	FUNDC1	NIX	DKD
1.69	7.49	3	9.31	6.97	9.12	7.39
1.77	8.85	2.68	7.3	9.51	8.17	7.45
1.8	6.83	2.86	7.98	7.65	7.14	7.51
2.28	8.87	2.34	8.39	7.22	9.51	7.03
2.26	9.1	2.5	6.92	7.97	7.55	8.58
