# Supplementary material for: Isoginkgetin antagonizes ALS pathologies in its animal and patient iPSC models via PINK1-Parkin-dependent mitophagy
Source: EMBO Mol Med. 2025 Oct 15;17(11):3139–73. doi: 10.1038/s44321-025-00323-2 (PMC12603167; doi:10.1038/s44321-025-00323-2)
Supplement: Supplementary file 13 — Figure EV2 Source Data [file 44321_2025_323_MOESM13_ESM.zip]

Archive with 17 entries (13 files):
- Figure EV2/EV2A-B-C-D-E-I-J/
- Figure EV2/EV2A-B-C-D-E-I-J/WB.pptx
- Figure EV2/EV2F/
- Figure EV2/EV2F/PRT-CCCP.tif
- Figure EV2/EV2F/PRT-ISO.tif
- Figure EV2/EV2F/PRT-ISO+CCCP.tif
- Figure EV2/EV2F/VEH-CCCP.tif
- Figure EV2/EV2F/VEH-ISO.tif
- Figure EV2/EV2F/VEH-ISO+CCCP.tif
- Figure EV2/EV2G/
- Figure EV2/EV2G/PINK1 mRNA.pzfx
- Figure EV2/EV2G/PINK1 mRNA.tif
- Figure EV2/EV2G/PINK1 mrna.xlsx
- Figure EV2/EV2H/
- Figure EV2/EV2H/TMRE WASHOUT MMP.pzfx
- Figure EV2/EV2H/WASH MMP.tif
- Figure EV2/EV2H/WASH OUT.xlsx
