# Supplementary material for: Isoginkgetin antagonizes ALS pathologies in its animal and patient iPSC models via PINK1-Parkin-dependent mitophagy
Source: EMBO Mol Med. 2025 Oct 15;17(11):3139–73. doi: 10.1038/s44321-025-00323-2 (PMC12603167; doi:10.1038/s44321-025-00323-2)
Supplement: Supplementary file 13 — Figure EV2 Source Data [file 44321_2025_323_MOESM13_ESM.zip › Figure EV2/EV2G/PINK1 mrna.xlsx]

## Sheet: Sheet1
PINK1 veh				GAPDH
#1	24.52	24.58	24.55	#1	17.7	17.94	17.82		1.37767	1.41571	0.973128
#2	24.24	24.16	24.2	#2	18.17	18.04	18.105		1.33665		0.944154
#3	24.52	24.53	24.525	#3	15.97	16.03	16		1.53281		1.08272
PINK1 iso				GAPDH
#1	24.37	24.62	24.495	#1	17.38	17.37	17.375		1.40978		0.995815
#2	25.67	25.58	25.625	#2	16.42	16.17	16.295		1.57257		1.1108
#3	22.82	22.78	22.8	#3	17	16.82	16.91		1.34831		0.952396
PINK1 veh				GAPDH
#1	32.2684	32.2684	32.2684	#1	17.2566	17.2566	17.2566		1.86991	1.86915	1.00041
#2	31.0678	31.0678	31.0678	#2	16.6281	16.6281	16.6281		1.86839		0.999593
PINK1 iso				GAPDH
#1	30.5343	30.5343	30.5343	#1	15.8862	15.8862	15.8862		1.92206		1.02831
#2	31.8337	31.8337	31.8337	#2	16.3293	16.3293	16.3293		1.94949		1.04298
