# Supplementary material for: Isoginkgetin antagonizes ALS pathologies in its animal and patient iPSC models via PINK1-Parkin-dependent mitophagy
Source: EMBO Mol Med. 2025 Oct 15;17(11):3139–73. doi: 10.1038/s44321-025-00323-2 (PMC12603167; doi:10.1038/s44321-025-00323-2)
Supplement: Supplementary file 13 — Figure EV2 Source Data [file 44321_2025_323_MOESM13_ESM.zip › Figure EV2/EV2H/WASH OUT.xlsx]

## Sheet: Sheet1
VEH	BASAL	90.4	90.1	92.2	90.9	85.9
	CCCP	63.2	61.8	65.3	50.8	58
	WASHOUT	81.8	81.4	84.5	90.6	90.8
ISO	BASAL	90	92.4	91.4	90.3	89.9
	CCCP	62.7	61.6	65.7	59	56.7
	WASHOUT	85.5	82.2	81.5	90.8	92.2
